# Supplementary material for: ISGylation drives basal breast tumour progression by promoting EGFR recycling and Akt signalling
Source: Oncogene. 2021 Sep 23;40(44):6235–47. doi: 10.1038/s41388-021-02017-8 (PMC8566238; doi:10.1038/s41388-021-02017-8)
Supplement: Supplementary file 10 — Dataset Table S1 [file 41388_2021_2017_MOESM10_ESM.xlsx]

## Sheet: regulated proteins
Proteins with significative expression changes				LFQs Intensities				Standard Deviation
Protein ID	Gene Name	Fasta headers	MS/MS Count (total)	Average LFQ WT	Average LFQ crISG15	Average LFQ crUBC8	Average LFQ crUSP18	SD LFQ WT	SD LFQ crISG15	SD LFQ crUBC8	SD LFQ crUSP18	Enrichment crISG15	Enrichment crUBC8	Enrichment crUSP18	t test i	t test ubc	t test usp
P00558	PGK1	Phosphoglycerate kinase 1	1656	8.14537e+07	3.88047e+07	6.80127e+07	2.91753e+07	1.09833e+07	1.8989e+07	1.71192e+07	1.59479e+07	0.476402	0.834986	0.358183	0.0191333	0.000504919	0.0410676
P54577	YARS	Tyrosine--tRNA ligase, cytoplasmic	638	1.89633e+09	1.33633e+09	1.39503e+09	1251800000	1.73202e+08	4.72988e+07	9.22189e+06	1.66034e+08	0.704693	0.735648	0.660116	0.0141404	0.00653187	0.0305521
P04179	SOD2	Superoxide dismutase [Mn], mitochondrial	536	3.20963e+08	2.49437e+08	2.96327e+08	206150000	1.01669e+07	1.97859e+07	1.58236e+08	3.5571e+07	0.77715	0.923241	0.642285	0.000372445	0.000782169	0.00275217
P36776	LONP1	Lon protease homolog, mitochondrial	466	6.67967e+08	3.95633e+08	5.53863e+08	338840000	7.6467e+07	9.76941e+06	1.50258e+08	7.4898e+07	0.592295	0.829178	0.507271	0.00155423	0.00503446	0.0205907
P62917	RPL8	60S ribosomal protein L8	396	1	10918100	1	7.46327e+06	0	5.106e+06	0	1.51083e+06	10918100	1	7.46327e+06	0.0134533	0.000759061	0.0377786
Q92597	NDRG1	Protein NDRG1	394	2079500000	1.48153e+09	1.93183e+09	1.64383e+09	2.32006e+07	1.77503e+08	3.4043e+08	2.2696e+08	0.712447	0.928989	0.790495	0.0350121	0.0362188	0.0439582
P00966	ASS1	Argininosuccinate synthase	354	66694000	31841000	2.16483e+07	27988000	1.7721e+07	5.78046e+06	2.01964e+06	1.21519e+06	0.477419	0.324592	0.419648	0.00737708	0.0327488	0.0277847
P02794	FTH1	Ferritin heavy chain	279	6.42313e+08	3.70593e+08	5.62917e+08	4.18567e+08	1.67107e+07	5.93138e+07	1.18198e+08	1.70903e+07	0.576967	0.87639	0.651655	0.0443268	0.0178436	0.0213855
Q16222	UAP1	UDP-N-acetylhexosamine pyrophosphorylase	261	4.84833e+09	2874600000	4.27293e+09	3.45123e+09	2.31282e+08	1.58565e+08	1.93134e+09	5.44933e+08	0.592905	0.88132	0.711839	0.00515285	0.00240084	0.00597041
P05362	ICAM1	Intercellular adhesion molecule 1	260	13270800	1	1	1	3.84627e+06	0	0	0	7.53534e-08	7.53534e-08	7.53534e-08	0.00143165	0.000657794	0.00432117
Q13085	ACACA	Acetyl-CoA carboxylase 1	255	1.00276e+08	6.98453e+07	7.29443e+07	58383000	5.73274e+06	3.84585e+06	1.08932e+07	1.0006e+07	0.696529	0.727433	0.582221	0.0440588	0.00374324	0.0357392
P49902	NT5C2	Cytosolic purine 5'-nucleotidase	238	37871000	1.72797e+07	1.00467e+07	1.3741e+07	8.26225e+06	3.54403e+06	1.74013e+07	4.01096e+06	0.456277	0.265287	0.362838	0.0263232	0.00554077	0.0192289
P50281	MMP14	Matrix metalloproteinase-14	218	2.28177e+09	1.44353e+09	2.09897e+09	1.50583e+09	9.43163e+07	1.95618e+08	2.58252e+08	2.58377e+08	0.632638	0.919887	0.659942	0.0225688	0.00220647	0.0442999
Q08380	LGALS3BP	Galectin-3-binding protein	212	6.51443e+08	4.70203e+08	674950000	4.45997e+08	9.27659e+06	5.73113e+07	1.66647e+08	3.48739e+07	0.721787	1.03608	0.684628	0.00843891	0.0108766	0.010598
P48634	PRRC2A	Protein PRRC2A	208	170470000	119640000	73661667	1.39957e+08	1.06315e+07	3.1947e+06	6.62183e+07	1.85448e+07	0.701824	0.432109	0.821005	0.0298217	0.000407928	0.0270982
P26583	HMGB2	High mobility group protein B2	199	1.44327e+08	3.93753e+07	2.3195e+07	34226667	4.30973e+06	3.41242e+07	4.01749e+07	3.17114e+07	0.272821	0.160712	0.237147	0.0121241	0.000706441	0.00204427
P0C0S5	H2AFZ;H2AFV	Histone H2A.Z	195	6.47653e+07	8.65443e+07	44999000	1.18659e+08	7.43348e+06	4.14475e+06	1.9768e+07	2.56351e+07	1.33628	0.694801	1.83213	0.000925292	0.00389738	0.0047572
P22676	CALB2	Calretinin	191	23306000	1.20755e+08	330450000	9.26537e+07	1.58842e+07	3.59892e+07	6.4076e+07	2.81492e+07	5.18127	14.1788	3.97553	0.0294629	0.00615385	0.0181284
Q08AM6	VAC14	Protein VAC14 homolog	187	417660000	244520000	419720000	248780000	3.4941e+07	3.80864e+07	1.32737e+08	1.23417e+07	0.585452	1.00493	0.595652	0.0176339	0.00156337	0.0335203
O75874	IDH1	Isocitrate dehydrogenase [NADP] cytoplasmic	185	1	1	1	1	0	0	0	0	1	1	1	0.0025928	0.0048828	0.0116965
Q9NVJ2	ARL8B	ADP-ribosylation factor-like protein 8B	179	400640000	1.6793e+08	1.74648e+08	1.97747e+08	7.04481e+07	9.92034e+07	2.33928e+08	4.65992e+07	0.419155	0.435922	0.493577	0.0362142	0.00442504	0.0461547
Q96PQ0	SORCS2	VPS10 domain-containing receptor SorCS2	151	726480000	957310000	662250000	8.98903e+08	4.2118e+07	9.48336e+07	2.26556e+08	6.71672e+07	1.31774	0.911587	1.23734	0.0238245	0.0029736	0.0192749
O95865	DDAH2	N(G),N(G)-dimethylarginine dimethylaminohydrolase 2	150	15036000	1	1	1	2.15931e+06	0	0	0	6.6507e-08	6.6507e-08	6.6507e-08	0.00305814	0.0102541	0.00814545
P33316	DUT	Deoxyuridine 5'-triphosphate nucleotidohydrolase, mitochondrial	150	2.03713e+08	2.87177e+08	1.25872e+08	2.34797e+08	1.78622e+07	2.13644e+07	1.10395e+08	3.91403e+07	1.40971	0.617889	1.15258	0.00943754	0.00861013	0.0124831
O43395	PRPF3	U4/U6 small nuclear ribonucleoprotein Prp3	150	5.08747e+08	409270000	4.76653e+08	3.93677e+08	4.62448e+07	4.43558e+07	1.60918e+08	4.39829e+07	0.804467	0.936917	0.773817	0.0450032	0.0404743	0.0280244
Q9Y5X1	SNX9	Sorting nexin-9	143	1238900000	1.74863e+09	1.03583e+09	1.44493e+09	1.48776e+08	2.8146e+08	2.73338e+08	9.82145e+07	1.41144	0.836086	1.1663	0.00850676	0.000196636	0.0268888
P48449	LSS	Lanosterol synthase	138	2.65167e+08	1.52763e+08	1.38542e+08	1.12958e+08	2.00345e+07	2.70871e+07	9.42237e+07	5.2668e+07	0.576103	0.522473	0.42599	0.00430404	0.00449264	0.00432074
Q14376	GALE	UDP-glucose 4-epimerase	129	180870000	2.41567e+08	1.87173e+08	2.04243e+08	2.10992e+07	3.74981e+07	7.6071e+07	2.15459e+07	1.33558	1.03485	1.12923	0.0172631	0.019077	0.0351464
P40261	NNMT	Nicotinamide N-methyltransferase	127	36465000	1.88493e+07	1.68373e+07	1.62477e+07	5.02543e+06	3.53019e+06	3.32954e+06	2.58218e+06	0.516916	0.46174	0.445569	0.0368405	0.00237595	0.0023909
P78330	PSPH	Phosphoserine phosphatase	124	1.36597e+08	4.88753e+07	5.80367e+07	35628000	2.17411e+07	3.2138e+07	4.39522e+07	5.23657e+06	0.357808	0.424876	0.260826	0.00254593	0.000637206	0.00190888
O95479	H6PD	GDH/6PGL endoplasmic bifunctional protein	123	5827900000	4.55253e+09	6.92537e+09	4163600000	2.84705e+08	1.27701e+08	1.24229e+09	7.27935e+08	0.781162	1.18831	0.714425	0.00550649	0.00621732	0.039438
Q96CM8	ACSF2	Acyl-CoA synthetase family member 2, mitochondrial	118	1037800000	711300000	7.07537e+08	719940000	4.83087e+07	8.67952e+07	4.59406e+08	7.6076e+07	0.685392	0.681766	0.693717	0.0228331	0.0159835	0.0147082
P35580	MYH10	Myosin-10	117	3.50823e+08	1.10707e+07	3.69473e+07	4.78355e+07	1.3145e+08	4.50468e+06	1.21224e+07	7.88212e+07	0.0315562	0.105316	0.136352	0.0205824	0.000273573	0.00086253
P61513	RPL37A	60S ribosomal protein L37a	115	1.07583e+09	8.28547e+08	1.00767e+09	759140000	3.11515e+07	1.53962e+07	3.05043e+08	7.14487e+07	0.770144	0.936638	0.70563	0.0311363	0.00187702	0.00983896
P55795	HNRNPH2	Heterogeneous nuclear ribonucleoprotein H2	111	9.33487e+08	6.37403e+08	4.93807e+08	4.90077e+08	1.94143e+07	1.65201e+08	9.35679e+07	1.00397e+08	0.68282	0.528992	0.524996	0.0206303	0.00155043	0.0422901
Q9Y2G5	POFUT2	GDP-fucose protein O-fucosyltransferase 2	110	4.57987e+10	4.98557e+10	4.37763e+10	5.28583e+10	3.53113e+09	6.37697e+09	1.18982e+10	3.97069e+09	1.08858	0.955843	1.15415	0.0197985	0.0404941	0.0355954
P28161	GSTM2	Glutathione S-transferase Mu 2	109	9.33693e+08	5.49943e+08	9.09897e+08	604810000	1.7665e+06	5.23494e+07	1.79165e+08	6.11879e+07	0.588998	0.974513	0.647761	0.00927482	0.000142455	0.000685801
Q9NUQ6	SPATS2L	SPATS2-like protein	109	46599000	2.97377e+07	2.14084e+07	2.77143e+07	4.13087e+06	2.90181e+06	1.75587e+07	1.09721e+07	0.638161	0.459417	0.594741	0.0119446	0.000984588	0.0191307
P25325	MPST	3-mercaptopyruvate sulfurtransferase	98	4299400000	3.62947e+09	3.59997e+09	4564100000	2.85233e+08	3.22714e+08	1.37575e+09	7.15585e+08	0.84418	0.837318	1.06157	0.0075294	0.00464909	0.00316083
P42766	RPL35	60S ribosomal protein L35	98	2.32497e+09	1.54627e+09	1.65483e+09	1.41833e+09	1.12929e+08	1.32546e+08	4.49286e+08	2.70112e+08	0.66507	0.711766	0.610045	0.0420567	0.0369698	0.00791378
P80188	LCN2	Neutrophil gelatinase-associated lipocalin	95	4703500000	3.35287e+09	4.29497e+09	3.49803e+09	1.99186e+08	1.31309e+08	1.4762e+08	6.82102e+08	0.712845	0.913143	0.743709	0.00843891	0.0108766	0.010598
Q13510	ASAH1	Acid ceramidase	91	1.67913e+09	1.23413e+09	1.54567e+09	1096450000	1.32313e+08	1.74812e+08	1.72134e+08	2.50434e+08	0.734982	0.920515	0.652986	0.014734	0.00749766	0.0183973
Q8NDA8	MROH1	Maestro heat-like repeat-containing protein family member 1	91	1606100000	1.2166e+08	3.48263e+08	375936667	2.53398e+08	1.05431e+08	4.13242e+08	3.25571e+08	0.0757487	0.216838	0.234068	0.0479606	0.0465459	0.0431069
P62273	RPS29	40S ribosomal protein S29	84	1	3.17777e+07	3.03657e+07	3.01613e+07	0	6.98036e+06	8.82135e+06	3.83344e+06	3.17777e+07	3.03657e+07	3.01613e+07	0.0439988	0.0251159	0.00486937
Q9HA77	CARS2	Probable cysteine--tRNA ligase, mitochondrial	80	61978000	1.20367e+08	4.13137e+07	1.10947e+08	1.31936e+07	8.44695e+06	2.7715e+07	6.60346e+06	1.94209	0.666586	1.7901	0.00793724	0.0130124	0.0174482
Q96EE3	SEH1L	Nucleoporin SEH1	76	951230000	278670000	686650000	2.99723e+08	1.22032e+08	1.46072e+07	1.92334e+08	6.78347e+07	0.292958	0.721855	0.31509	0.0235976	0.0194034	0.0233888
P60468	SEC61B	Protein transport protein Sec61 subunit beta	64	3.32793e+09	2.13397e+09	3384900000	2.28337e+09	1.14752e+08	1.33703e+08	8.53736e+08	2.79309e+08	0.641229	1.01712	0.686122	0.0298581	0.00589755	0.0150734
Q15434	RBMS2	RNA-binding motif, single-stranded-interacting protein 2	63	5559100000	4.11583e+09	4.71107e+09	4083900000	1.92088e+08	2.64938e+08	3.8459e+08	5.95856e+08	0.740378	0.847451	0.734633	0.0153163	0.0366115	0.0131069
P07305	H1F0	Histone H1.0	61	2.16473e+09	1.41607e+09	1.78723e+09	1.59213e+09	6.28733e+07	1.08462e+08	5.83608e+08	1.14908e+08	0.654153	0.825614	0.735487	0.00927482	0.000142455	0.000685801
Q9NQT4	EXOSC5	Exosome complex component RRP46	56	101495000	153690000	1.118e+08	131100000	6.76844e+06	2.86794e+07	2.265e+07	1.37307e+07	1.51426	1.10154	1.29169	0.0176561	0.00411004	0.0139651
O15213	WDR46	WD repeat-containing protein 46	55	226850000	160820000	2.05517e+08	1.21952e+08	4.79816e+06	3.2689e+07	6.39155e+07	4.39835e+07	0.708927	0.905958	0.537587	0.0169615	0.00400619	0.0228926
O43854	EDIL3	EGF-like repeat and discoidin I-like domain-containing protein 3	47	3.56867e+07	6.97383e+06	24905000	17212000	8.01692e+06	6.82241e+06	7.49126e+06	4.50093e+06	0.195418	0.69788	0.482309	0.0319637	0.0352562	0.0114689
Q9NXW2	DNAJB12	DnaJ homolog subfamily B member 12	45	3788600000	2.70937e+09	3.21927e+09	2.68987e+09	1.88647e+08	2.07746e+07	1.47307e+09	4.23346e+08	0.715137	0.849725	0.70999	0.000858728	0.0198202	0.00212
Q6ZNB6	NFXL1	NF-X1-type zinc finger protein NFXL1	45	1188400000	888800000	1169500000	9.26477e+08	7.59137e+07	8.39734e+06	1.6964e+08	1.11582e+08	0.747896	0.984096	0.7796	0.0116242	0.000334144	0.0120379
Q6UVK1	CSPG4	Chondroitin sulfate proteoglycan 4	43	482630000	2.86447e+08	4.62683e+08	2.40803e+08	2.74365e+07	2.25943e+07	6.52731e+07	4.59232e+07	0.593512	0.958671	0.49894	0.0447202	0.026887	0.0144352
Q8IWC1	MAP7D3	MAP7 domain-containing protein 3	41	145499000	45332667	8.07333e+07	4.46993e+07	4.22395e+07	4.05314e+07	7.23902e+07	4.31504e+07	0.311567	0.554872	0.307214	0.0104081	0.00755518	0.0115804
P17676	CEBPB	CCAAT/enhancer-binding protein beta	40	6.20937e+08	7.70233e+07	1.70758e+08	1.41607e+09	7.27713e+07	1.78399e+07	1.85851e+08	3.3433e+08	0.124044	0.275001	2.28053	0.00713933	0.0055458	0.0145189
O14841	OPLAH	5-oxoprolinase	39	6.93753e+09	4.96523e+09	5.11727e+09	3631300000	3.60612e+07	2.13902e+08	2.37962e+08	5.53379e+08	0.715706	0.73762	0.523428	0.00361886	6.09981e-05	0.000982125
Q9BPW8	NIPSNAP1	Protein NipSnap homolog 1	38	1.29083e+08	1.76847e+08	1.07281e+08	1.56437e+08	1.16553e+07	1.91262e+06	5.57803e+07	1.4836e+07	1.37002	0.831096	1.2119	0.0368405	0.00237595	0.0023909
Q8TED4	SLC37A2	Glucose-6-phosphate exchanger SLC37A2	37	3.44303e+08	278020000	3.35177e+08	2.44633e+08	4.98808e+07	4.41066e+07	2.60848e+07	3.40178e+07	0.807486	0.973492	0.710517	0.0100447	0.000405437	0.00161081
Q8TEA8	DTD1	D-aminoacyl-tRNA deacylase 1	34	1.49477e+09	1.09187e+09	1.34443e+09	6.87317e+08	6.06687e+07	4.61262e+07	1.41826e+08	1.83232e+08	0.73046	0.899427	0.459815	0.00454521	0.0128795	0.00203719
P49753	ACOT2	Acyl-coenzyme A thioesterase 2, mitochondrial	33	2.69887e+09	1939900000	2686900000	1731100000	1.62694e+08	1.14511e+08	1.6573e+08	3.1217e+08	0.718783	0.995566	0.641417	0.00233165	0.0471321	0.0102266
Q8IY95	TMEM192	Transmembrane protein 192	33	2.10537e+08	9.42193e+07	8.00887e+07	6.21443e+07	7.59844e+06	2.16266e+07	1.59132e+07	1.55579e+07	0.44752	0.380402	0.295171	0.00286816	0.005443	0.00715354
Q9P003	CNIH4	Protein cornichon homolog 4	32	81918000000	5.86167e+10	58461000000	60632000000	4.8662e+09	3.89915e+09	9.98151e+09	1.68323e+09	0.715553	0.713653	0.740155	0.0281027	0.0324057	0.0198241
Q08431	MFGE8	Lactadherin	30	9.17037e+07	1.32287e+08	6.89447e+07	1.73783e+08	1.21744e+07	1.06459e+07	2.71425e+07	2.33478e+07	1.44255	0.75182	1.89505	0.0167684	0.0306053	0.0453667
P53350	PLK1	Serine/threonine-protein kinase PLK1	30	724610000	548980000	8.47593e+08	4.88143e+08	4.15567e+07	3.01502e+07	2.09136e+08	2.72553e+07	0.757621	1.16972	0.673664	0.0307862	0.00350897	0.0125775
O15247	CLIC2	Chloride intracellular channel protein 2	25	6.63253e+08	8.17007e+08	5.52357e+08	803180000	3.84631e+07	9.33193e+07	3.14608e+08	7.1633e+07	1.23182	0.832799	1.21097	0.0238757	0.00404091	0.007874
O94929	ABLIM3	Actin-binding LIM protein 3	22	1299200000	1.42577e+09	1478300000	1.55883e+09	8.86988e+07	8.04832e+07	1.75986e+08	1.07225e+08	1.09742	1.13785	1.19984	0.0216255	0.00787397	0.0185727
Q96S59	RANBP9	Ran-binding protein 9	22	3.28793e+09	1980200000	2.98857e+09	2302900000	2.50699e+08	8.44831e+07	5.31171e+08	2.94361e+08	0.602263	0.90895	0.70041	0.0299656	0.0255491	0.00696334
Q6KB66	KRT80	Keratin, type II cytoskeletal 80	21	3.81823e+07	2.37887e+07	2.97663e+07	17926000	3.87689e+06	2.67054e+06	7.31675e+06	2.19772e+06	0.623028	0.779584	0.469484	0.00235614	0.0103434	0.00297839
A0AV96	RBM47	RNA-binding protein 47	20	147410000	2.12997e+08	1.32842e+08	2.12207e+08	1.661e+07	2.16072e+07	4.98449e+07	2.81605e+07	1.44493	0.901176	1.43957	0.00213716	0.0453264	0.0495616
Q9H6U6	BCAS3	Breast carcinoma-amplified sequence 3	16	65007000	5.26817e+07	4.2493e+07	26967667	7.81338e+06	5.91952e+06	4.52398e+07	2.35994e+07	0.8104	0.653668	0.414843	0.0295113	0.00132319	0.0148644
O94875	SORBS2	Sorbin and SH3 domain-containing protein 2	16	2.24047e+08	292080000	265870000	2.72703e+08	947066	6.56313e+06	5.43184e+07	5.19084e+07	1.30366	1.18667	1.21717	0.0111088	0.00309523	0.0140415
Q15526	SURF1	Surfeit locus protein 1	16	2.74493e+09	3.76667e+09	3.30807e+09	3902600000	1.81236e+08	8.01119e+08	6.08576e+08	2.51682e+08	1.37223	1.20515	1.42175	0.048319	0.0452284	0.044647
O95864	FADS2	Fatty acid desaturase 2	15	1219700000	1720300000	1.33563e+09	1.57157e+09	4.88028e+07	4.4208e+08	2.13103e+08	1.3021e+08	1.41043	1.09505	1.28849	0.0180897	0.00455174	0.000577939
Q99988	GDF15	Growth/differentiation factor 15	15	9073200000	1.03789e+10	8.13157e+09	10119200000	7.6228e+08	6.40941e+08	1.52459e+09	4.76625e+08	1.14391	0.896218	1.11528	0.0381322	0.0130566	0.0472043
Q8NBK3	SUMF1	Sulfatase-modifying factor 1	15	1.39873e+09	1.92913e+09	910389000	1.54283e+09	1.15223e+08	5.1468e+08	7.38439e+08	1.30907e+08	1.3792	0.650867	1.10302	0.00369899	0.000178282	0.00046296
P33552	CKS2	Cyclin-dependent kinases regulatory subunit 2	13	30749000	23968000	15763667	1.12558e+07	1.00365e+06	2.44189e+06	1.57043e+07	1.20367e+07	0.779473	0.512656	0.366054	0.00223875	0.0055602	0.00549213
P00395	MT-CO1	Cytochrome c oxidase subunit 1	13	1.06992e+09	7.45423e+08	5.43843e+08	6.03277e+08	1.89227e+08	9.05074e+07	3.05342e+08	1.36258e+08	0.696707	0.508301	0.56385	0.000386073	0.00245847	0.00150678
Q5VWN6	FAM208B	Protein FAM208B	12	376570000	4.70993e+08	473740000	4.76917e+08	1.19014e+07	4.33975e+07	6.78002e+07	2.07898e+07	1.25075	1.25804	1.26648	0.0437722	0.0334286	0.00899946
Q9BST9	RTKN	Rhotekin	11	7.93857e+07	2.25927e+07	24188334	27426000	7.26893e+06	2.81065e+06	4.18954e+07	1.57286e+07	0.284594	0.304694	0.345478	0.00760355	0.0127404	0.0480563
P32121	ARRB2;DKFZp686L0365	Beta-arrestin-2	10	1.11743e+08	68581000	5.00263e+07	7.69923e+07	4.25808e+06	3.66422e+06	2.9421e+07	1.16992e+07	0.613737	0.44769	0.689011	0.0148134	0.00253482	0.0117702
P58004	SESN2	Sestrin-2	10	3.53403e+08	1.72207e+08	4.39573e+08	2.04613e+08	2.18911e+07	5.21879e+07	2.62121e+07	4.36292e+06	0.487281	1.24383	0.57898	9.90188e-05	0.00924262	0.00370015
Q7Z3J2	C16orf62	UPF0505 protein C16orf62	9	8.80427e+08	6.23043e+08	5.47783e+08	634750000	1.5532e+07	3.29092e+07	1.5012e+07	8.00466e+07	0.707661	0.622179	0.720957	0.0393476	0.0210356	0.0201054
Q9NPA3	MID1IP1	Mid1-interacting protein 1	9	2.23883e+10	11430000000	1.91937e+10	1.41853e+10	1.36163e+09	9.91757e+08	1.68796e+09	1.00451e+09	0.510534	0.857307	0.633604	0.0217572	0.0240255	0.0226873
Q8N8R3	SLC25A29	Mitochondrial basic amino acids transporter	9	1.10311e+08	39640000	17193667	27473667	1.75139e+07	6.2676e+06	1.87917e+07	2.37965e+07	0.359349	0.155866	0.249057	0.00675689	0.00197106	0.0122229
Q13825	AUH	Methylglutaconyl-CoA hydratase, mitochondrial	8	1.40113e+09	8.28097e+08	8.58783e+08	795490000	9.78752e+07	1.39055e+08	2.67477e+08	5.17812e+07	0.591019	0.61292	0.567748	0.00158238	0.00158238	0.00158238
Q8NFT2	STEAP2	Metalloreductase STEAP2	8	5.91117e+08	7.47523e+08	4.06193e+08	7.22797e+08	6.03179e+07	3.02098e+07	1.01832e+08	5.62356e+07	1.2646	0.687163	1.22276	0.0191106	0.0119581	0.000452393
Q68CP4	HGSNAT	Heparan-alpha-glucosaminide N-acetyltransferase	7	5.65217e+07	3.43627e+07	5.31923e+07	2.67953e+07	4.5894e+06	6.92758e+06	1.78195e+07	3.76059e+06	0.607956	0.941096	0.474072	0.0431974	0.0103297	0.0494898
P28827	PTPRM	Receptor-type tyrosine-protein phosphatase mu	6	45418000	2.55727e+07	3.26853e+07	27237000	5.46872e+06	2.49566e+06	4.94614e+06	3.51536e+06	0.563051	0.719656	0.599696	0.0418653	0.00822802	0.013895
P13569	CFTR	Cystic fibrosis transmembrane conductance regulator	5	3.96533e+07	24184000	4.64747e+07	1.96893e+07	1.02103e+07	4.03624e+06	7.55998e+06	5.94739e+06	0.609886	1.17202	0.496537	0.00938281	0.00107186	0.0109426
P52895	AKR1C2	Aldo-keto reductase family 1 member C2	3	2.62027e+08	175810000	1.91127e+08	1.23682e+08	6.46908e+06	2.91271e+07	9.16949e+07	5.29376e+07	0.670962	0.729417	0.472022	0.00852431	0.00110691	0.00368553
Q7Z7F0	KIAA0907	KH homology domain-containing protein 4	3	1.69927e+09	2081700000	2201300000	2504900000	5.93357e+07	1.94655e+08	1.27927e+08	5.92941e+07	1.22506	1.29544	1.47411	0.0133954	0.0418936	0.00931022
Q9NX09	DDIT4	DNA damage-inducible transcript 4 protein	2	1.03615e+09	7.85533e+08	1167500000	792390000	3.97271e+07	6.23312e+06	8.08483e+07	6.04607e+07	0.758125	1.12676	0.764742	4.06685e-05	4.06685e-05	4.06685e-05
P09603	CSF1	Macrophage colony-stimulating factor 1	1	463970000	3.73063e+08	4.69873e+08	3.33017e+08	4.82496e+07	3.68525e+07	9.84207e+07	1.09977e+07	0.804068	1.01272	0.717755	0.00353501	0.00271431	0.029917
Q9ULD8	KCNH3	Potassium voltage-gated channel subfamily H member 3	1	1.19657e+10	8482300000	1.10384e+10	8.90127e+09	3.17971e+08	2.81855e+08	2.22304e+09	7.52062e+08	0.708887	0.922509	0.743901	0.000345048	0.00198986	2.80888e-05

## Sheet: complete dataset
Protein IDs	Majority protein IDs	Peptide counts (all)	Peptide counts (razor+unique)	Peptide counts (unique)	Protein names	Gene names	Fasta headers	Number of proteins	Peptides	Razor + unique peptides	Unique peptides	Peptides CONTROL_1	Peptides CONTROL_2	Peptides CONTROL_3	Peptides ISG15_1	Peptides ISG15_2	Peptides ISG15_3	Peptides UBC8_1	Peptides UBC8_2	Peptides UBC8_3	Peptides USP18_1	Peptides USP18_2	Peptides USP18_3	Razor + unique peptides CONTROL_1	Razor + unique peptides CONTROL_2	Razor + unique peptides CONTROL_3	Razor + unique peptides ISG15_1	Razor + unique peptides ISG15_2	Razor + unique peptides ISG15_3	Razor + unique peptides UBC8_1	Razor + unique peptides UBC8_2	Razor + unique peptides UBC8_3	Razor + unique peptides USP18_1	Razor + unique peptides USP18_2	Razor + unique peptides USP18_3	Unique peptides CONTROL_1	Unique peptides CONTROL_2	Unique peptides CONTROL_3	Unique peptides ISG15_1	Unique peptides ISG15_2	Unique peptides ISG15_3	Unique peptides UBC8_1	Unique peptides UBC8_2	Unique peptides UBC8_3	Unique peptides USP18_1	Unique peptides USP18_2	Unique peptides USP18_3	Sequence coverage [%]	Unique + razor sequence coverage [%]
B7Z8Z7;A0AV96;A0AV96-2;D6R9D6;D6REZ6;D6RBS9;D6R9M7	B7Z8Z7;A0AV96;A0AV96-2;D6R9D6	7;7;5;4;3;3;1	7;7;5;4;3;3;1	7;7;5;4;3;3;1	RNA-binding protein 47	RBM47	>tr|B7Z8Z7|B7Z8Z7_HUMAN RNA-binding protein 47 OS=Homo sapiens GN=RBM47 PE=2 SV=1;>sp|A0AV96|RBM47_HUMAN RNA-binding protein 47 OS=Homo sapiens GN=RBM47 PE=1 SV=2;>sp|A0AV96-2|RBM47_HUMAN Isoform 2 of RNA-binding protein 47 OS=Homo sapiens GN=RBM47;>tr|D6R	7	7	7	7	2	3	3	3	3	3	3	3	0	0	3	4	2	3	3	3	3	3	3	3	0	0	3	4	2	3	3	3	3	3	3	3	0	0	3	4	15.7	15.7
B7Z6R6;A0AVF1;B7Z2T3;A0AVF1-3;A0AVF1-2;F8WEZ4;Q96CU4	B7Z6R6;A0AVF1;B7Z2T3;A0AVF1-3;A0AVF1-2	4;4;3;3;2;1;1	4;4;3;3;2;1;1	4;4;3;3;2;1;1	Tetratricopeptide repeat protein 26	TTC26	>tr|B7Z6R6|B7Z6R6_HUMAN Tetratricopeptide repeat protein 26 OS=Homo sapiens GN=TTC26 PE=2 SV=1;>sp|A0AVF1|TTC26_HUMAN Tetratricopeptide repeat protein 26 OS=Homo sapiens GN=TTC26 PE=2 SV=1;>tr|B7Z2T3|B7Z2T3_HUMAN Tetratricopeptide repeat protein 26 OS=Homo	7	4	4	4	2	1	3	3	0	2	1	2	1	2	2	2	2	1	3	3	0	2	1	2	1	2	2	2	2	1	3	3	0	2	1	2	1	2	2	2	11.2	11.2
A0AVT1;A0AVT1-2;H0Y8S8;A0AVT1-3;A0AVT1-4;H0Y9U5	A0AVT1;A0AVT1-2	51;37;16;13;12;3	51;37;16;13;12;3	51;37;16;13;12;3	Ubiquitin-like modifier-activating enzyme 6	UBA6	>sp|A0AVT1|UBA6_HUMAN Ubiquitin-like modifier-activating enzyme 6 OS=Homo sapiens GN=UBA6 PE=1 SV=1;>sp|A0AVT1-2|UBA6_HUMAN Isoform 2 of Ubiquitin-like modifier-activating enzyme 6 OS=Homo sapiens GN=UBA6	6	51	51	51	43	45	43	45	39	44	38	41	28	46	45	43	43	45	43	45	39	44	38	41	28	46	45	43	43	45	43	45	39	44	38	41	28	46	45	43	61.7	61.7
H7BXI1;A0FGR8-2;A0FGR8;A0FGR8-6;A0FGR8-4;F2Z3K9;A0FGR8-5	H7BXI1;A0FGR8-2;A0FGR8;A0FGR8-6;A0FGR8-4	31;31;31;31;19;13;13	31;31;31;31;19;13;13	31;31;31;31;19;13;13	Extended synaptotagmin-2	ESYT2	>tr|H7BXI1|H7BXI1_HUMAN Extended synaptotagmin-2 (Fragment) OS=Homo sapiens GN=ESYT2 PE=2 SV=1;>sp|A0FGR8-2|ESYT2_HUMAN Isoform 2 of Extended synaptotagmin-2 OS=Homo sapiens GN=ESYT2;>sp|A0FGR8|ESYT2_HUMAN Extended synaptotagmin-2 OS=Homo sapiens GN=ESYT2	7	31	31	31	22	21	24	25	20	23	15	21	11	22	25	23	22	21	24	25	20	23	15	21	11	22	25	23	22	21	24	25	20	23	15	21	11	22	25	23	46.3	46.3
A0JNW5;A0JNW5-2	A0JNW5	6;2	5;1	5;1	UHRF1-binding protein 1-like	UHRF1BP1L	>sp|A0JNW5|UH1BL_HUMAN UHRF1-binding protein 1-like OS=Homo sapiens GN=UHRF1BP1L PE=1 SV=2	2	6	5	5	2	0	1	3	2	3	2	0	0	2	3	2	2	0	1	2	1	2	1	0	0	1	2	1	2	0	1	2	1	2	1	0	0	1	2	1	5.2	4.3
A0MZ66;A0MZ66-3;A0MZ66-4;A0MZ66-5;A0MZ66-6;A0MZ66-8;A0MZ66-7;A0MZ66-2	A0MZ66;A0MZ66-3;A0MZ66-4;A0MZ66-5;A0MZ66-6;A0MZ66-8;A0MZ66-7;A0MZ66-2	7;7;6;6;6;5;4;4	7;7;6;6;6;5;4;4	7;7;6;6;6;5;4;4	Shootin-1	KIAA1598	>sp|A0MZ66|SHOT1_HUMAN Shootin-1 OS=Homo sapiens GN=KIAA1598 PE=1 SV=4;>sp|A0MZ66-3|SHOT1_HUMAN Isoform 3 of Shootin-1 OS=Homo sapiens GN=KIAA1598;>sp|A0MZ66-4|SHOT1_HUMAN Isoform 4 of Shootin-1 OS=Homo sapiens GN=KIAA1598;>sp|A0MZ66-5|SHOT1_HUMAN Isoform	8	7	7	7	5	5	5	6	5	6	6	3	2	3	3	4	5	5	5	6	5	6	6	3	2	3	3	4	5	5	5	6	5	6	6	3	2	3	3	4	16.2	16.2
A1KXE4-2;A1KXE4	A1KXE4-2;A1KXE4	1;1	1;1	1;1	Myelin-associated neurite-outgrowth inhibitor	FAM168B	>sp|A1KXE4-2|F168B_HUMAN Isoform 2 of Myelin-associated neurite-outgrowth inhibitor OS=Homo sapiens GN=FAM168B;>sp|A1KXE4|F168B_HUMAN Myelin-associated neurite-outgrowth inhibitor OS=Homo sapiens GN=FAM168B PE=1 SV=1	2	1	1	1	0	0	0	0	0	0	0	0	0	0	1	0	0	0	0	0	0	0	0	0	0	0	1	0	0	0	0	0	0	0	0	0	0	0	1	0	14.6	14.6
A1L0T0;M0R026;M0QZX5;E9PJS0;E9PL44;M0R1B5;E9PNL1	A1L0T0;M0R026	15;13;6;4;3;2;1	15;13;6;4;3;2;1	15;13;6;4;3;2;1	Acetolactate synthase-like protein	ILVBL	>sp|A1L0T0|ILVBL_HUMAN Acetolactate synthase-like protein OS=Homo sapiens GN=ILVBL PE=1 SV=2;>tr|M0R026|M0R026_HUMAN Acetolactate synthase-like protein OS=Homo sapiens GN=ILVBL PE=2 SV=1	7	15	15	15	13	12	10	13	10	11	9	11	6	13	11	9	13	12	10	13	10	11	9	11	6	13	11	9	13	12	10	13	10	11	9	11	6	13	11	9	37.2	37.2
A1L188	A1L188	2	2	2	Uncharacterized protein C17orf89	C17orf89	>sp|A1L188|CQ089_HUMAN Uncharacterized protein C17orf89 OS=Homo sapiens GN=C17orf89 PE=2 SV=1	1	2	2	2	1	0	1	2	1	2	1	0	2	2	2	1	1	0	1	2	1	2	1	0	2	2	2	1	1	0	1	2	1	2	1	0	2	2	2	1	32.4	32.4
A1X283;G3V144;H0Y507;Q5TCZ1-3;Q5TCZ1;F8WCK5;F5GZ35;B7Z9C6;Q5TCZ1-2	A1X283;G3V144;H0Y507;Q5TCZ1-3;Q5TCZ1	5;3;3;3;3;1;1;1;1	5;3;3;3;3;1;1;1;1	5;3;3;3;3;1;1;1;1	SH3 and PX domain-containing protein 2B;SH3 and PX domain-containing protein 2A	SH3PXD2B;SH3PXD2A	>sp|A1X283|SPD2B_HUMAN SH3 and PX domain-containing protein 2B OS=Homo sapiens GN=SH3PXD2B PE=1 SV=3;>tr|G3V144|G3V144_HUMAN SH3 and PX domain-containing protein 2B OS=Homo sapiens GN=SH3PXD2B PE=4 SV=1;>tr|H0Y507|H0Y507_HUMAN SH3 and PX domain-containing	9	5	5	5	2	2	2	0	3	1	3	3	1	1	1	3	2	2	2	0	3	1	3	3	1	1	1	3	2	2	2	0	3	1	3	3	1	1	1	3	4.7	4.7
A2A274;Q99798	A2A274;Q99798	49;49	49;49	49;49	Aconitate hydratase, mitochondrial	ACO2	>tr|A2A274|A2A274_HUMAN Aconitate hydratase, mitochondrial OS=Homo sapiens GN=ACO2 PE=2 SV=1;>sp|Q99798|ACON_HUMAN Aconitate hydratase, mitochondrial OS=Homo sapiens GN=ACO2 PE=1 SV=2	2	49	49	49	36	40	40	36	33	37	34	35	30	37	38	42	36	40	40	36	33	37	34	35	30	37	38	42	36	40	40	36	33	37	34	35	30	37	38	42	69.1	69.1
Q86X10-3;A2A2E9;Q86X10;A2A2F0;Q86X10-2;Q86X10-4;B4E2E8	Q86X10-3;A2A2E9;Q86X10;A2A2F0;Q86X10-2;Q86X10-4	10;10;10;8;8;6;4	10;10;10;8;8;6;4	10;10;10;8;8;6;4	Ral GTPase-activating protein subunit beta	RALGAPB	>sp|Q86X10-3|RLGPB_HUMAN Isoform 3 of Ral GTPase-activating protein subunit beta OS=Homo sapiens GN=RALGAPB;>tr|A2A2E9|A2A2E9_HUMAN Ral GTPase-activating protein subunit beta OS=Homo sapiens GN=RALGAPB PE=2 SV=1;>sp|Q86X10|RLGPB_HUMAN Ral GTPase-activating	7	10	10	10	7	6	7	6	5	5	9	7	4	7	6	7	7	6	7	6	5	5	9	7	4	7	6	7	7	6	7	6	5	5	9	7	4	7	6	7	8.6	8.6
A2A2F4;Q969W9-3;Q969W9-2;Q969W9;A2A2F5	A2A2F4;Q969W9-3;Q969W9-2;Q969W9	3;3;3;3;1	3;3;3;3;1	3;3;3;3;1	Protein TMEPAI	PMEPA1	>tr|A2A2F4|A2A2F4_HUMAN Transmembrane prostate androgen-induced protein (Fragment) OS=Homo sapiens GN=PMEPA1 PE=2 SV=1;>sp|Q969W9-3|PMEPA_HUMAN Isoform 3 of Transmembrane prostate androgen-induced protein OS=Homo sapiens GN=PMEPA1;>sp|Q969W9-2|PMEPA_HUMAN	5	3	3	3	1	1	3	2	2	2	1	0	3	0	1	2	1	1	3	2	2	2	1	0	3	0	1	2	1	1	3	2	2	2	1	0	3	0	1	2	14.9	14.9
A2A2G4;Q9Y672;S4R350	A2A2G4;Q9Y672;S4R350	3;3;2	3;3;2	3;3;2	Dolichyl pyrophosphate Man9GlcNAc2 alpha-1,3-glucosyltransferase	ALG6	>tr|A2A2G4|A2A2G4_HUMAN Dolichyl pyrophosphate Man9GlcNAc2 alpha-1,3-glucosyltransferase OS=Homo sapiens GN=ALG6 PE=2 SV=1;>sp|Q9Y672|ALG6_HUMAN Dolichyl pyrophosphate Man9GlcNAc2 alpha-1,3-glucosyltransferase OS=Homo sapiens GN=ALG6 PE=1 SV=1;>tr|S4R350|S	3	3	3	3	2	3	2	1	2	2	3	2	2	1	2	2	2	3	2	1	2	2	3	2	2	1	2	2	2	3	2	1	2	2	3	2	2	1	2	2	6.5	6.5
A2A2Q9;Q9Y312	A2A2Q9;Q9Y312	14;14	14;14	14;14	Protein AAR2 homolog	AAR2	>tr|A2A2Q9|A2A2Q9_HUMAN Protein AAR2 homolog OS=Homo sapiens GN=AAR2 PE=2 SV=1;>sp|Q9Y312|AAR2_HUMAN Protein AAR2 homolog OS=Homo sapiens GN=AAR2 PE=1 SV=2	2	14	14	14	8	8	8	11	3	9	10	8	2	9	10	7	8	8	8	11	3	9	10	8	2	9	10	7	8	8	8	11	3	9	10	8	2	9	10	7	51	51
A2A2V1;P04156-2;P04156	A2A2V1;P04156-2;P04156	7;7;7	7;7;7	7;7;7	Major prion protein	PRNP	>tr|A2A2V1|A2A2V1_HUMAN Major prion protein (Fragment) OS=Homo sapiens GN=PRNP PE=2 SV=1;>sp|P04156-2|PRIO_HUMAN Isoform 2 of Major prion protein OS=Homo sapiens GN=PRNP;>sp|P04156|PRIO_HUMAN Major prion protein OS=Homo sapiens GN=PRNP PE=1 SV=1	3	7	7	7	7	6	7	6	5	6	4	7	5	6	5	6	7	6	7	6	5	6	4	7	5	6	5	6	7	6	7	6	5	6	4	7	5	6	5	6	27.3	27.3
A2A3N6;B4DY52	A2A3N6	6;1	3;1	1;0	Putative PIP5K1A and PSMD4-like protein	PIPSL	>sp|A2A3N6|PIPSL_HUMAN Putative PIP5K1A and PSMD4-like protein OS=Homo sapiens GN=PIPSL PE=5 SV=1	2	6	3	1	6	5	5	5	3	6	4	4	3	5	4	4	3	2	2	2	1	3	1	1	1	2	1	1	1	0	0	1	0	1	0	0	0	0	0	0	8.8	4.8
E7EV99;E7ENY0;P35611-2;A2A3N8;P35611;P35611-3;P35611-4;H0Y9H2;D6RF25;H0YFD8;D6RJE2;H0YG19;D6RAH3;P35612-2;P35612-8;P35612-4;P35612-3;P35612	E7EV99;E7ENY0;P35611-2;A2A3N8;P35611;P35611-3;P35611-4;H0Y9H2	18;18;18;18;18;18;17;15;3;2;1;1;1;1;1;1;1;1	18;18;18;18;18;18;17;15;3;2;1;1;1;1;1;1;1;1	18;18;18;18;18;18;17;15;3;2;1;1;1;1;1;1;1;1	Alpha-adducin	ADD1	>tr|E7EV99|E7EV99_HUMAN Alpha-adducin OS=Homo sapiens GN=ADD1 PE=2 SV=1;>tr|E7ENY0|E7ENY0_HUMAN Alpha-adducin OS=Homo sapiens GN=ADD1 PE=2 SV=1;>sp|P35611-2|ADDA_HUMAN Isoform 2 of Alpha-adducin OS=Homo sapiens GN=ADD1;>tr|A2A3N8|A2A3N8_HUMAN Adducin 1 (Al	18	18	18	18	11	10	10	12	11	12	12	6	7	13	11	11	11	10	10	12	11	12	12	6	7	13	11	11	11	10	10	12	11	12	12	6	7	13	11	11	39.4	39.4
D3YTI9;A2AB90;O15533-2;O15533;O15533-3;O15533-4;C9JA35	D3YTI9;A2AB90;O15533-2;O15533;O15533-3;O15533-4	8;8;8;8;8;4;3	8;8;8;8;8;4;3	8;8;8;8;8;4;3	Tapasin	TAPBP	>tr|D3YTI9|D3YTI9_HUMAN Tapasin OS=Homo sapiens GN=TAPBP PE=2 SV=1;>tr|A2AB90|A2AB90_HUMAN Tapasin OS=Homo sapiens GN=TAPBP PE=2 SV=1;>sp|O15533-2|TPSN_HUMAN Isoform 2 of Tapasin OS=Homo sapiens GN=TAPBP;>sp|O15533|TPSN_HUMAN Tapasin OS=Homo sapiens GN=TAP	7	8	8	8	7	7	7	7	6	7	6	8	6	8	8	8	7	7	7	7	6	7	6	8	6	8	8	8	7	7	7	7	6	7	6	8	6	8	8	8	26.8	26.8
A2ABF8;A2ABF9;Q96KQ7-2;Q96KQ7;H0Y4K5	A2ABF8;A2ABF9;Q96KQ7-2;Q96KQ7	8;8;8;8;1	7;7;7;7;1	7;7;7;7;1	Histone-lysine N-methyltransferase EHMT2	EHMT2	>tr|A2ABF8|A2ABF8_HUMAN Histone-lysine N-methyltransferase EHMT2 OS=Homo sapiens GN=EHMT2 PE=2 SV=1;>tr|A2ABF9|A2ABF9_HUMAN Histone-lysine N-methyltransferase EHMT2 OS=Homo sapiens GN=EHMT2 PE=2 SV=1;>sp|Q96KQ7-2|EHMT2_HUMAN Isoform 2 of Histone-lysine N-m	5	8	7	7	3	5	4	5	5	4	3	4	2	4	5	5	3	5	3	4	4	3	3	4	2	3	5	4	3	5	3	4	4	3	3	4	2	3	5	4	7.4	6.6
A2ACR1;P28065-2;P28065;A2ACR0;B4DZW2;A2ACQ9	A2ACR1;P28065-2;P28065;A2ACR0	7;7;7;4;1;1	7;7;7;4;1;1	7;7;7;4;1;1	Proteasome subunit beta type;Proteasome subunit beta type-9	PSMB9	>tr|A2ACR1|A2ACR1_HUMAN Proteasome subunit beta type OS=Homo sapiens GN=PSMB9 PE=3 SV=1;>sp|P28065-2|PSB9_HUMAN Isoform LMP2.S of Proteasome subunit beta type-9 OS=Homo sapiens GN=PSMB9;>sp|P28065|PSB9_HUMAN Proteasome subunit beta type-9 OS=Homo sapiens G	6	7	7	7	6	5	6	6	6	6	5	6	5	7	4	7	6	5	6	6	6	6	5	6	5	7	4	7	6	5	6	6	6	6	5	6	5	7	4	7	29.6	29.6
A2AEA2;P10321	A2AEA2;P10321	12;12	1;1	1;1	HLA class I histocompatibility antigen, Cw-7 alpha chain	HLA-C	>tr|A2AEA2|A2AEA2_HUMAN HLA class I histocompatibility antigen, Cw-14 alpha chain OS=Homo sapiens GN=HLA-C PE=2 SV=2;>sp|P10321|1C07_HUMAN HLA class I histocompatibility antigen, Cw-7 alpha chain OS=Homo sapiens GN=HLA-C PE=1 SV=3	2	12	1	1	11	12	10	10	9	11	9	9	8	10	11	12	1	1	1	1	1	1	1	1	1	1	1	1	1	1	1	1	1	1	1	1	1	1	1	1	39.5	4.3
A2IDA3;P29372-5;P29372-4;P29372-2;P29372	A2IDA3;P29372-5;P29372-4;P29372-2;P29372	5;5;5;5;5	5;5;5;5;5	5;5;5;5;5	DNA-3-methyladenine glycosylase	MPG	>tr|A2IDA3|A2IDA3_HUMAN DNA-3-methyladenine glycosylase (Fragment) OS=Homo sapiens GN=MPG PE=3 SV=1;>sp|P29372-5|3MG_HUMAN Isoform 4 of DNA-3-methyladenine glycosylase OS=Homo sapiens GN=MPG;>sp|P29372-4|3MG_HUMAN Isoform 3 of DNA-3-methyladenine glycosyla	5	5	5	5	3	4	3	3	3	3	3	3	3	3	3	3	3	4	3	3	3	3	3	3	3	3	3	3	3	4	3	3	3	3	3	3	3	3	3	3	25.1	25.1
A2RRP1;A2RRP1-2;H0Y5G7;H7C007;H7C1U4;H7BZR3;H7BZU5	A2RRP1;A2RRP1-2;H0Y5G7	16;15;12;4;1;1;1	16;15;12;4;1;1;1	16;15;12;4;1;1;1	Neuroblastoma-amplified sequence	NBAS	>sp|A2RRP1|NBAS_HUMAN Neuroblastoma-amplified sequence OS=Homo sapiens GN=NBAS PE=1 SV=2;>sp|A2RRP1-2|NBAS_HUMAN Isoform 2 of Neuroblastoma-amplified sequence OS=Homo sapiens GN=NBAS;>tr|H0Y5G7|H0Y5G7_HUMAN Neuroblastoma-amplified sequence (Fragment) OS=Ho	7	16	16	16	7	9	6	6	9	10	11	10	4	6	9	10	7	9	6	6	9	10	11	10	4	6	9	10	7	9	6	6	9	10	11	10	4	6	9	10	8.4	8.4
A2RUC4-2;A2RUC4	A2RUC4-2;A2RUC4	2;2	2;2	2;2	tRNA wybutosine-synthesizing protein 5	TYW5	>sp|A2RUC4-2|TYW5_HUMAN Isoform 2 of tRNA wybutosine-synthesizing protein 5 OS=Homo sapiens GN=TYW5;>sp|A2RUC4|TYW5_HUMAN tRNA wybutosine-synthesizing protein 5 OS=Homo sapiens GN=TYW5 PE=1 SV=1	2	2	2	2	2	2	1	2	1	1	0	1	1	2	0	0	2	2	1	2	1	1	0	1	1	2	0	0	2	2	1	2	1	1	0	1	1	2	0	0	19.7	19.7
A3KMH1-2;A3KMH1-3;A3KMH1	A3KMH1-2;A3KMH1-3;A3KMH1	8;8;8	8;8;8	8;8;8	von Willebrand factor A domain-containing protein 8	VWA8	>sp|A3KMH1-2|VWA8_HUMAN Isoform 2 of von Willebrand factor A domain-containing protein 8 OS=Homo sapiens GN=VWA8;>sp|A3KMH1-3|VWA8_HUMAN Isoform 3 of von Willebrand factor A domain-containing protein 8 OS=Homo sapiens GN=VWA8;>sp|A3KMH1|VWA8_HUMAN von Will	3	8	8	8	2	5	4	3	6	5	5	5	3	3	6	4	2	5	4	3	6	5	5	5	3	3	6	4	2	5	4	3	6	5	5	5	3	3	6	4	7.5	7.5
A3KMR5;Q8N8R3;G3V5F4	A3KMR5;Q8N8R3;G3V5F4	5;5;3	5;5;3	5;5;3	Mitochondrial basic amino acids transporter	SLC25A29	>tr|A3KMR5|A3KMR5_HUMAN Mitochondrial carnitine/acylcarnitine carrier protein CACL OS=Homo sapiens GN=SLC25A29 PE=2 SV=1;>sp|Q8N8R3|MCATL_HUMAN Mitochondrial carnitine/acylcarnitine carrier protein CACL OS=Homo sapiens GN=SLC25A29 PE=2 SV=2;>tr|G3V5F4|G3V5	3	5	5	5	2	3	2	2	3	2	3	3	3	2	3	3	2	3	2	2	3	2	3	3	3	2	3	3	2	3	2	2	3	2	3	3	3	2	3	3	24.5	24.5
A3KN83-3;A3KN83-2;A3KN83;A3KN83-4;K7ES28;Q9Y2G9-3;Q9Y2G9	A3KN83-3;A3KN83-2;A3KN83	11;11;11;5;3;3;3	11;11;11;5;3;3;3	11;11;11;5;3;3;3	Protein strawberry notch homolog 1	SBNO1	>sp|A3KN83-3|SBNO1_HUMAN Isoform 3 of Protein strawberry notch homolog 1 OS=Homo sapiens GN=SBNO1;>sp|A3KN83-2|SBNO1_HUMAN Isoform 2 of Protein strawberry notch homolog 1 OS=Homo sapiens GN=SBNO1;>sp|A3KN83|SBNO1_HUMAN Protein strawberry notch homolog 1 OS	7	11	11	11	3	4	3	8	5	4	3	5	2	6	5	6	3	4	3	8	5	4	3	5	2	6	5	6	3	4	3	8	5	4	3	5	2	6	5	6	11	11
A4D1E9;A4D1E9-2;C9J8R7;C9JNI1;C9JEQ8;F8WBY0;F8WCN4;F8WBB5;A4D1E9-3	A4D1E9;A4D1E9-2;C9J8R7;C9JNI1	15;11;9;9;6;2;2;2;2	15;11;9;9;6;2;2;2;2	15;11;9;9;6;2;2;2;2	GTP-binding protein 10	GTPBP10	>sp|A4D1E9|GTPBA_HUMAN GTP-binding protein 10 OS=Homo sapiens GN=GTPBP10 PE=1 SV=1;>sp|A4D1E9-2|GTPBA_HUMAN Isoform 2 of GTP-binding protein 10 OS=Homo sapiens GN=GTPBP10;>tr|C9J8R7|C9J8R7_HUMAN GTP-binding protein 10 (Fragment) OS=Homo sapiens GN=GTPBP10	9	15	15	15	12	11	11	10	8	10	9	9	5	9	10	12	12	11	11	10	8	10	9	9	5	9	10	12	12	11	11	10	8	10	9	9	5	9	10	12	45.5	45.5
C9J7X6;A4D1U4	C9J7X6;A4D1U4	2;2	2;2	2;2	Protein LCHN	KIAA1147;LCHN	>tr|C9J7X6|C9J7X6_HUMAN Protein LCHN OS=Homo sapiens GN=KIAA1147 PE=2 SV=1;>sp|A4D1U4|LCHN_HUMAN Protein LCHN OS=Homo sapiens GN=LCHN PE=2 SV=1	2	2	2	2	0	0	1	1	0	1	2	2	0	1	0	1	0	0	1	1	0	1	2	2	0	1	0	1	0	0	1	1	0	1	2	2	0	1	0	1	8	8
A4D1W8;Q9UM22;Q9UM22-2;D6RIH7;Q9UM22-3	A4D1W8;Q9UM22;Q9UM22-2	4;4;2;1;1	4;4;2;1;1	4;4;2;1;1	Mammalian ependymin-related protein 1	UCC1;EPDR1	>tr|A4D1W8|A4D1W8_HUMAN Ependymin related protein 1 (Zebrafish), isoform CRA_b OS=Homo sapiens GN=UCC1 PE=4 SV=1;>sp|Q9UM22|EPDR1_HUMAN Mammalian ependymin-related protein 1 OS=Homo sapiens GN=EPDR1 PE=1 SV=2;>sp|Q9UM22-2|EPDR1_HUMAN Isoform 2 of Mammalian	5	4	4	4	3	3	2	3	2	3	3	3	2	3	4	4	3	3	2	3	2	3	3	3	2	3	4	4	3	3	2	3	2	3	3	3	2	3	4	4	13.4	13.4
A4D212;Q8N201;H7C582	A4D212;Q8N201	26;26;3	26;26;3	26;26;3	Integrator complex subunit 1	DKFZP586J0619;INTS1	>tr|A4D212|A4D212_HUMAN DKFZP586J0619 protein OS=Homo sapiens GN=DKFZP586J0619 PE=4 SV=1;>sp|Q8N201|INT1_HUMAN Integrator complex subunit 1 OS=Homo sapiens GN=INTS1 PE=1 SV=2	3	26	26	26	15	14	16	18	13	18	12	15	10	15	13	17	15	14	16	18	13	18	12	15	10	15	13	17	15	14	16	18	13	18	12	15	10	15	13	17	12.3	12.3
A4D2Q0;O94901-9;E9PHI4;O94901-8;O94901;O94901-5;H0Y742;O94901-6;H0Y6N5;E7EP45;H7C2K3;O94901-3;O94901-2;O94901-7;H7C3X3;C9JK55;H7C019;C9K051;C9JS54;C9JJU6;C9JR15;O94901-4	A4D2Q0;O94901-9;E9PHI4;O94901-8;O94901;O94901-5;H0Y742;O94901-6;H0Y6N5;E7EP45	31;30;29;27;27;25;23;23;22;18;12;8;7;7;5;5;4;3;2;2;1;1	31;30;29;27;27;25;23;23;22;18;12;8;7;7;5;5;4;3;2;2;1;1	31;30;29;27;27;25;23;23;22;18;12;8;7;7;5;5;4;3;2;2;1;1	SUN domain-containing protein 1	UNC84A;SUN1	>tr|A4D2Q0|A4D2Q0_HUMAN SUN domain-containing protein 1 OS=Homo sapiens GN=UNC84A PE=4 SV=1;>sp|O94901-9|SUN1_HUMAN Isoform 9 of SUN domain-containing protein 1 OS=Homo sapiens GN=SUN1;>tr|E9PHI4|E9PHI4_HUMAN SUN domain-containing protein 1 OS=Homo sapiens	22	31	31	31	24	25	27	23	23	21	16	20	14	20	23	23	24	25	27	23	23	21	16	20	14	20	23	23	24	25	27	23	23	21	16	20	14	20	23	23	40.3	40.3
A5A3E0	A5A3E0	12	1	1	POTE ankyrin domain family member F	POTEF	>sp|A5A3E0|POTEF_HUMAN POTE ankyrin domain family member F OS=Homo sapiens GN=POTEF PE=1 SV=2	1	12	1	1	10	11	11	11	10	12	10	9	10	11	12	12	0	0	0	0	0	1	0	0	0	1	1	1	0	0	0	0	0	1	0	0	0	1	1	1	10.9	2.7
F5H4Q5;A5D8V6	F5H4Q5;A5D8V6	1;1	1;1	1;1	Vacuolar protein sorting-associated protein 37C	VPS37C	>tr|F5H4Q5|F5H4Q5_HUMAN Vacuolar protein sorting-associated protein 37C (Fragment) OS=Homo sapiens GN=VPS37C PE=2 SV=1;>sp|A5D8V6|VP37C_HUMAN Vacuolar protein sorting-associated protein 37C OS=Homo sapiens GN=VPS37C PE=1 SV=2	2	1	1	1	1	1	1	0	1	1	0	0	0	1	0	1	1	1	1	0	1	1	0	0	0	1	0	1	1	1	1	0	1	1	0	0	0	1	0	1	8.1	8.1
Q5TGE2;A5PLL7-2;A5PLL7	Q5TGE2;A5PLL7-2;A5PLL7	1;1;1	1;1;1	1;1;1	Transmembrane protein 189	TMEM189	>tr|Q5TGE2|Q5TGE2_HUMAN HCG2044780, isoform CRA_b OS=Homo sapiens GN=TMEM189 PE=2 SV=1;>sp|A5PLL7-2|TM189_HUMAN Isoform 2 of Transmembrane protein 189 OS=Homo sapiens GN=TMEM189;>sp|A5PLL7|TM189_HUMAN Transmembrane protein 189 OS=Homo sapiens GN=TMEM189 PE	3	1	1	1	1	1	1	1	0	1	1	1	1	1	1	1	1	1	1	1	0	1	1	1	1	1	1	1	1	1	1	1	0	1	1	1	1	1	1	1	6.7	6.7
F5GXC3;A5PLN9-2;A5PLN9-4;A5PLN9;A5PLN9-5;A5PLN9-7	F5GXC3;A5PLN9-2;A5PLN9-4;A5PLN9;A5PLN9-5;A5PLN9-7	3;3;3;3;3;2	3;3;3;3;3;2	3;3;3;3;3;2	Trafficking protein particle complex subunit 13	TRAPPC13	>tr|F5GXC3|F5GXC3_HUMAN Trafficking protein particle complex subunit 13 OS=Homo sapiens GN=TRAPPC13 PE=2 SV=1;>sp|A5PLN9-2|TPC13_HUMAN Isoform 2 of Trafficking protein particle complex subunit 13 OS=Homo sapiens GN=TRAPPC13;>sp|A5PLN9-4|TPC13_HUMAN Isoform	6	3	3	3	2	2	1	2	2	1	0	0	0	2	1	2	2	2	1	2	2	1	0	0	0	2	1	2	2	2	1	2	2	1	0	0	0	2	1	2	8.8	8.8
A5YKK6;A5YKK6-2;A5YKK6-3;A5YKK6-4;B5MDN3;H3BVC9;H3BMZ2;H3BNB1;H3BTH2;H3BR89;H3BMH0;H3BT18;H3BU44	A5YKK6;A5YKK6-2;A5YKK6-3;A5YKK6-4;B5MDN3	64;63;59;44;32;8;8;6;4;4;4;1;1	64;63;59;44;32;8;8;6;4;4;4;1;1	64;63;59;44;32;8;8;6;4;4;4;1;1	CCR4-NOT transcription complex subunit 1	CNOT1	>sp|A5YKK6|CNOT1_HUMAN CCR4-NOT transcription complex subunit 1 OS=Homo sapiens GN=CNOT1 PE=1 SV=2;>sp|A5YKK6-2|CNOT1_HUMAN Isoform 2 of CCR4-NOT transcription complex subunit 1 OS=Homo sapiens GN=CNOT1;>sp|A5YKK6-3|CNOT1_HUMAN Isoform 3 of CCR4-NOT transc	13	64	64	64	46	50	43	46	41	46	35	36	21	40	44	40	46	50	43	46	41	46	35	36	21	40	44	40	46	50	43	46	41	46	35	36	21	40	44	40	32.8	32.8
A6NC97	A6NC97	2	2	2	Putative protein FAM172B	FAM172BP	>sp|A6NC97|F172B_HUMAN Putative protein FAM172B OS=Homo sapiens GN=FAM172BP PE=5 SV=3	1	2	2	2	1	0	1	0	0	0	1	0	0	1	0	0	1	0	1	0	0	0	1	0	0	1	0	0	1	0	1	0	0	0	1	0	0	1	0	0	8	8
H3BTL1;Q9GZQ8;A6NCE7;H3BTE7	H3BTL1;Q9GZQ8;A6NCE7	5;5;5;1	5;5;5;1	2;2;2;1	Microtubule-associated proteins 1A/1B light chain 3B;Microtubule-associated proteins 1A/1B light chain 3 beta 2	MAP1LC3B;MAP1LC3B2	>tr|H3BTL1|H3BTL1_HUMAN Microtubule-associated protein 1 light chain 3 beta, isoform CRA_f OS=Homo sapiens GN=MAP1LC3B PE=3 SV=1;>sp|Q9GZQ8|MLP3B_HUMAN Microtubule-associated proteins 1A/1B light chain 3B OS=Homo sapiens GN=MAP1LC3B PE=1 SV=3;>sp|A6NCE7|MP	4	5	5	2	5	4	5	5	5	5	5	4	3	5	5	5	5	4	5	5	5	5	5	4	3	5	5	5	2	2	2	2	2	2	2	2	1	2	2	2	69.3	69.3
S4R360;J3KPP0;A6NCI0;S4R2Z7;Q9Y6G3	S4R360;J3KPP0;A6NCI0;S4R2Z7;Q9Y6G3	3;3;3;3;3	3;3;3;3;3	3;3;3;3;3	39S ribosomal protein L42, mitochondrial	MRPL42	>tr|S4R360|S4R360_HUMAN 39S ribosomal protein L42, mitochondrial OS=Homo sapiens GN=MRPL42 PE=4 SV=1;>tr|J3KPP0|J3KPP0_HUMAN 39S ribosomal protein L42, mitochondrial OS=Homo sapiens GN=MRPL42 PE=2 SV=1;>tr|A6NCI0|A6NCI0_HUMAN 39S ribosomal protein L42, mit	5	3	3	3	2	3	2	2	1	2	2	2	1	2	2	3	2	3	2	2	1	2	2	2	1	2	2	3	2	3	2	2	1	2	2	2	1	2	2	3	27.3	27.3
A6ND36;A6ND36-2;K7EKG0	A6ND36	9;4;1	9;4;1	9;4;1	Protein FAM83G	FAM83G	>sp|A6ND36|FA83G_HUMAN Protein FAM83G OS=Homo sapiens GN=FAM83G PE=1 SV=2	3	9	9	9	5	4	2	5	4	4	2	2	3	4	6	2	5	4	2	5	4	4	2	2	3	4	6	2	5	4	2	5	4	4	2	2	3	4	6	2	15.9	15.9
A6ND82;Q5JQC9-2;Q5JQC9	A6ND82;Q5JQC9-2;Q5JQC9	2;2;2	2;2;2	2;2;2	A-kinase anchor protein 4	AKAP4	>tr|A6ND82|A6ND82_HUMAN A-kinase anchor protein 4 OS=Homo sapiens GN=AKAP4 PE=2 SV=2;>sp|Q5JQC9-2|AKAP4_HUMAN Isoform 2 of A-kinase anchor protein 4 OS=Homo sapiens GN=AKAP4;>sp|Q5JQC9|AKAP4_HUMAN A-kinase anchor protein 4 OS=Homo sapiens GN=AKAP4 PE=1 SV=	3	2	2	2	1	1	2	1	1	1	1	2	1	2	1	1	1	1	2	1	1	1	1	2	1	2	1	1	1	1	2	1	1	1	1	2	1	2	1	1	5.5	5.5
A6NDG6;H3BV17	A6NDG6	10;1	10;1	10;1	Phosphoglycolate phosphatase	PGP	>sp|A6NDG6|PGP_HUMAN Phosphoglycolate phosphatase OS=Homo sapiens GN=PGP PE=1 SV=1	2	10	10	10	7	9	8	8	7	8	4	9	6	6	7	6	7	9	8	8	7	8	4	9	6	6	7	6	7	9	8	8	7	8	4	9	6	6	7	6	34.6	34.6
A6NDJ8;Q86YS6;C9JJQ5;Q86YS6-2;A4D1S5;A4D1S5-2	A6NDJ8;Q86YS6	6;6;1;1;1;1	6;6;1;1;1;1	6;6;1;1;1;1	Ras-related protein Rab-43	RAB43	>sp|A6NDJ8|RB43L_HUMAN Putative Rab-43-like protein ENSP00000330714 OS=Homo sapiens PE=5 SV=3;>sp|Q86YS6|RAB43_HUMAN Ras-related protein Rab-43 OS=Homo sapiens GN=RAB43 PE=1 SV=1	6	6	6	6	4	3	3	5	4	4	3	3	4	2	2	3	4	3	3	5	4	4	3	3	4	2	2	3	4	3	3	5	4	4	3	3	4	2	2	3	45.9	45.9
A6NDU8	A6NDU8	6	6	6	UPF0600 protein C5orf51	C5orf51	>sp|A6NDU8|CE051_HUMAN UPF0600 protein C5orf51 OS=Homo sapiens GN=C5orf51 PE=1 SV=1	1	6	6	6	3	3	3	5	2	4	1	3	0	1	1	4	3	3	3	5	2	4	1	3	0	1	1	4	3	3	3	5	2	4	1	3	0	1	1	4	30.3	30.3
H7C231;H7BZ37;H7C2V9;A6NE70;Q6W2J9-4;Q6W2J9-2;Q6W2J9	H7C231;H7BZ37;H7C2V9;A6NE70;Q6W2J9-4;Q6W2J9-2;Q6W2J9	1;1;1;1;1;1;1	1;1;1;1;1;1;1	1;1;1;1;1;1;1	BCL-6 corepressor	BCOR	>tr|H7C231|H7C231_HUMAN BCL-6 corepressor (Fragment) OS=Homo sapiens GN=BCOR PE=4 SV=1;>tr|H7BZ37|H7BZ37_HUMAN BCL-6 corepressor (Fragment) OS=Homo sapiens GN=BCOR PE=2 SV=1;>tr|H7C2V9|H7C2V9_HUMAN BCL-6 corepressor (Fragment) OS=Homo sapiens GN=BCOR PE=2	7	1	1	1	0	0	0	0	0	0	1	1	0	0	1	0	0	0	0	0	0	0	1	1	0	0	1	0	0	0	0	0	0	0	1	1	0	0	1	0	5.9	5.9
G3V2I3;A6NED2	G3V2I3;A6NED2	1;1	1;1	1;1	RCC1 domain-containing protein 1	RCCD1	>tr|G3V2I3|G3V2I3_HUMAN RCC1 domain-containing protein 1 OS=Homo sapiens GN=RCCD1 PE=2 SV=1;>sp|A6NED2|RCCD1_HUMAN RCC1 domain-containing protein 1 OS=Homo sapiens GN=RCCD1 PE=1 SV=1	2	1	1	1	1	1	1	1	1	1	0	0	0	1	1	1	1	1	1	1	1	1	0	0	0	1	1	1	1	1	1	1	1	1	0	0	0	1	1	1	3.2	3.2
F2Z2W6;F2Z2Y5;H7BXJ5;A6NEL0;P05114	F2Z2W6;F2Z2Y5;H7BXJ5;A6NEL0;P05114	2;2;2;2;2	2;2;2;2;2	2;2;2;2;2	Non-histone chromosomal protein HMG-14	HMGN1	>tr|F2Z2W6|F2Z2W6_HUMAN Non-histone chromosomal protein HMG-14 OS=Homo sapiens GN=HMGN1 PE=4 SV=1;>tr|F2Z2Y5|F2Z2Y5_HUMAN Non-histone chromosomal protein HMG-14 OS=Homo sapiens GN=HMGN1 PE=4 SV=1;>tr|H7BXJ5|H7BXJ5_HUMAN Non-histone chromosomal protein HMG-	5	2	2	2	1	1	2	1	1	1	0	0	1	1	1	1	1	1	2	1	1	1	0	0	1	1	1	1	1	1	2	1	1	1	0	0	1	1	1	1	29.5	29.5
A6NEL2	A6NEL2	1	1	1	Ankyrin repeat domain-containing protein SOWAHB	SOWAHB	>sp|A6NEL2|SWAHB_HUMAN Ankyrin repeat domain-containing protein SOWAHB OS=Homo sapiens GN=SOWAHB PE=2 SV=1	1	1	1	1	1	1	1	1	1	1	0	0	1	1	1	1	1	1	1	1	1	1	0	0	1	1	1	1	1	1	1	1	1	1	0	0	1	1	1	1	1.3	1.3
A6NEM2;P51610-4;P51610-3;Q9Y5Z7	A6NEM2;P51610-4	42;42;15;1	1;1;0;0	1;1;0;0	Host cell factor 1;HCF N-terminal chain 1;HCF N-terminal chain 2;HCF N-terminal chain 3;HCF N-terminal chain 4;HCF N-terminal chain 5;HCF N-terminal chain 6;HCF C-terminal chain 1;HCF C-terminal chain 2;HCF C-terminal chain 3;HCF C-terminal chain 4;HCF C-terminal chain 5;HCF C-terminal chain 6	HCFC1	>tr|A6NEM2|A6NEM2_HUMAN HCF N-terminal chain 5 OS=Homo sapiens GN=HCFC1 PE=2 SV=2;>sp|P51610-4|HCFC1_HUMAN Isoform 4 of Host cell factor 1 OS=Homo sapiens GN=HCFC1	4	42	1	1	32	29	27	30	27	31	24	23	16	28	30	24	1	1	0	1	0	1	0	0	1	1	1	0	1	1	0	1	0	1	0	0	1	1	1	0	27.8	0.9
E9PL33;E9PM05;E9PS58;A6NES3;O14681;E9PQN7;E9PK61;E9PLB8	E9PL33;E9PM05;E9PS58;A6NES3;O14681	3;3;3;3;3;1;1;1	3;3;3;3;3;1;1;1	3;3;3;3;3;1;1;1	Etoposide-induced protein 2.4 homolog	EI24	>tr|E9PL33|E9PL33_HUMAN Etoposide-induced protein 2.4 homolog (Fragment) OS=Homo sapiens GN=EI24 PE=2 SV=1;>tr|E9PM05|E9PM05_HUMAN Etoposide-induced protein 2.4 homolog (Fragment) OS=Homo sapiens GN=EI24 PE=2 SV=1;>tr|E9PS58|E9PS58_HUMAN Etoposide-induced	8	3	3	3	2	2	1	2	2	2	2	2	0	2	3	2	2	2	1	2	2	2	2	2	0	2	3	2	2	2	1	2	2	2	2	2	0	2	3	2	17.6	17.6
A6NF31;O75665-3;O75665;O75665-2	A6NF31;O75665-3;O75665;O75665-2	4;4;4;2	4;4;4;2	4;4;4;2	Oral-facial-digital syndrome 1 protein	OFD1	>tr|A6NF31|A6NF31_HUMAN Oral-facial-digital syndrome 1 protein OS=Homo sapiens GN=OFD1 PE=2 SV=1;>sp|O75665-3|OFD1_HUMAN Isoform 3 of Oral-facial-digital syndrome 1 protein OS=Homo sapiens GN=OFD1;>sp|O75665|OFD1_HUMAN Oral-facial-digital syndrome 1 protei	4	4	4	4	1	1	1	2	1	1	2	1	0	1	1	1	1	1	1	2	1	1	2	1	0	1	1	1	1	1	1	2	1	1	2	1	0	1	1	1	5.7	5.7
A6NF51	A6NF51	18	1	1		BPNT1	>tr|A6NF51|A6NF51_HUMAN 3(2),5-bisphosphate nucleotidase 1 OS=Homo sapiens GN=BPNT1 PE=2 SV=2	1	18	1	1	11	14	16	12	12	13	14	13	8	12	15	14	0	0	0	0	0	0	0	0	0	0	0	0	0	0	0	0	0	0	0	0	0	0	0	0	66.3	6.2
F8WA56;A6NFN2;Q8IZP0-2;Q8IZP0-4;Q8IZP0-3;Q8IZP0-5;Q8IZP0-6;Q8IZP0-9;Q8IZP0;F5H1G9;F8WA55;Q8IZP0-10;Q8IZP0-8;Q8IZP0-7;Q8IZP0-12;Q8IZP0-11	F8WA56;A6NFN2;Q8IZP0-2;Q8IZP0-4;Q8IZP0-3;Q8IZP0-5;Q8IZP0-6;Q8IZP0-9;Q8IZP0;F5H1G9;F8WA55;Q8IZP0-10;Q8IZP0-8;Q8IZP0-7;Q8IZP0-12;Q8IZP0-11	16;16;16;16;16;16;16;16;16;15;15;15;15;15;14;9	16;16;16;16;16;16;16;16;16;15;15;15;15;15;14;9	11;11;11;11;11;11;11;11;11;10;10;10;10;10;9;8	Abl interactor 1	ABI1	>tr|F8WA56|F8WA56_HUMAN Abl interactor 1 OS=Homo sapiens GN=ABI1 PE=2 SV=1;>tr|A6NFN2|A6NFN2_HUMAN Abl interactor 1 OS=Homo sapiens GN=ABI1 PE=2 SV=2;>sp|Q8IZP0-2|ABI1_HUMAN Isoform 2 of Abl interactor 1 OS=Homo sapiens GN=ABI1;>sp|Q8IZP0-4|ABI1_HUMAN Isof	16	16	16	11	10	10	12	7	8	12	6	7	5	8	10	11	10	10	12	7	8	12	6	7	5	8	10	11	6	7	7	4	3	7	2	4	2	4	6	7	35.9	35.9
A6NMH6;A6NFQ9;F8W8I8;Q92599-3;Q92599-2;Q92599-4;Q92599;C9JV02;C9J4G8	A6NMH6;A6NFQ9;F8W8I8;Q92599-3;Q92599-2;Q92599-4;Q92599	9;9;9;9;9;9;9;2;1	6;6;6;6;6;6;6;1;1	6;6;6;6;6;6;6;1;1	Septin-8	39692	>tr|A6NMH6|A6NMH6_HUMAN Septin-8 OS=Homo sapiens GN=SEPT8 PE=2 SV=1;>tr|A6NFQ9|A6NFQ9_HUMAN Septin-8 OS=Homo sapiens GN=SEPT8 PE=2 SV=1;>tr|F8W8I8|F8W8I8_HUMAN Septin-8 OS=Homo sapiens GN=SEPT8 PE=2 SV=1;>sp|Q92599-3|SEPT8_HUMAN Isoform 3 of Septin-8 OS=Ho	9	9	6	6	6	8	8	7	7	6	5	5	5	7	6	6	5	5	6	6	5	5	4	4	3	5	5	5	5	5	6	6	5	5	4	4	3	5	5	5	24.7	16.7
A6NFV8;Q96EV8-3;Q96EV8;D6RJC6;D6RCT8;D6RID1;Q96EV8-2;D6RAR7	A6NFV8;Q96EV8-3;Q96EV8;D6RJC6;D6RCT8;D6RID1;Q96EV8-2	3;3;3;2;2;2;2;1	3;3;3;2;2;2;2;1	3;3;3;2;2;2;2;1	Dysbindin	DTNBP1	>tr|A6NFV8|A6NFV8_HUMAN Dysbindin OS=Homo sapiens GN=DTNBP1 PE=2 SV=2;>sp|Q96EV8-3|DTBP1_HUMAN Isoform 3 of Dysbindin OS=Homo sapiens GN=DTNBP1;>sp|Q96EV8|DTBP1_HUMAN Dysbindin OS=Homo sapiens GN=DTNBP1 PE=1 SV=1;>tr|D6RJC6|D6RJC6_HUMAN Dysbindin OS=Homo s	8	3	3	3	2	3	2	3	3	3	2	2	0	2	3	2	2	3	2	3	3	3	2	2	0	2	3	2	2	3	2	3	3	3	2	2	0	2	3	2	10.8	10.8
K7EIJ0;A6NG10;K7ENL2;K7EMC9;Q969T9;B4DFG2;K7EIN1;K7ESN4;K7EIK1	K7EIJ0;A6NG10;K7ENL2;K7EMC9;Q969T9;B4DFG2	7;7;6;6;6;5;2;2;1	7;7;6;6;6;5;2;2;1	7;7;6;6;6;5;2;2;1	WW domain-binding protein 2	WBP2	>tr|K7EIJ0|K7EIJ0_HUMAN WW domain-binding protein 2 (Fragment) OS=Homo sapiens GN=WBP2 PE=4 SV=1;>tr|A6NG10|A6NG10_HUMAN WW domain-binding protein 2 OS=Homo sapiens GN=WBP2 PE=2 SV=2;>tr|K7ENL2|K7ENL2_HUMAN WW domain-binding protein 2 OS=Homo sapiens GN=WB	9	7	7	7	6	6	6	7	4	7	4	6	5	5	5	5	6	6	6	7	4	7	4	6	5	5	5	5	6	6	6	7	4	7	4	6	5	5	5	5	37.7	37.7
A6NG79;Q92733;H0YE12;H0Y679	A6NG79;Q92733;H0YE12;H0Y679	8;8;4;4	8;8;4;4	8;8;4;4	Proline-rich protein PRCC	PRCC	>tr|A6NG79|A6NG79_HUMAN Proline-rich protein PRCC OS=Homo sapiens GN=PRCC PE=2 SV=1;>sp|Q92733|PRCC_HUMAN Proline-rich protein PRCC OS=Homo sapiens GN=PRCC PE=1 SV=1;>tr|H0YE12|H0YE12_HUMAN Proline-rich protein PRCC (Fragment) OS=Homo sapiens GN=PRCC PE=2	4	8	8	8	4	3	1	5	4	4	5	3	0	2	5	5	4	3	1	5	4	4	5	3	0	2	5	5	4	3	1	5	4	4	5	3	0	2	5	5	26.8	26.8
A6NGJ0;P51808;F2Z328	A6NGJ0;P51808;F2Z328	4;4;2	4;4;2	4;4;2	Dynein light chain Tctex-type 3	DYNLT3	>tr|A6NGJ0|A6NGJ0_HUMAN Dynein light chain Tctex-type 3 OS=Homo sapiens GN=DYNLT3 PE=2 SV=1;>sp|P51808|DYLT3_HUMAN Dynein light chain Tctex-type 3 OS=Homo sapiens GN=DYNLT3 PE=1 SV=1;>tr|F2Z328|F2Z328_HUMAN Dynein light chain Tctex-type 3 OS=Homo sapiens G	3	4	4	4	3	3	4	2	3	3	2	4	0	0	2	2	3	3	4	2	3	3	2	4	0	0	2	2	3	3	4	2	3	3	2	4	0	0	2	2	44.1	44.1
B4DQE7;A6NGJ7;A6NMT1;Q9BY41-5;Q9BY41-2;Q9BY41-4;Q9BY41;E7ENE4;E7EVA8;Q9BY41-6	B4DQE7;A6NGJ7;A6NMT1;Q9BY41-5;Q9BY41-2;Q9BY41-4;Q9BY41;E7ENE4;E7EVA8;Q9BY41-6	2;2;2;2;2;2;2;1;1;1	2;2;2;2;2;2;2;1;1;1	2;2;2;2;2;2;2;1;1;1	Histone deacetylase 8	HDAC8	>tr|B4DQE7|B4DQE7_HUMAN Histone deacetylase 8 OS=Homo sapiens GN=HDAC8 PE=2 SV=1;>tr|A6NGJ7|A6NGJ7_HUMAN Histone deacetylase 8 (Fragment) OS=Homo sapiens GN=HDAC8 PE=2 SV=2;>tr|A6NMT1|A6NMT1_HUMAN Histone deacetylase 8 OS=Homo sapiens GN=HDAC8 PE=2 SV=1;>s	10	2	2	2	2	2	2	2	0	2	1	1	0	1	0	2	2	2	2	2	0	2	1	1	0	1	0	2	2	2	2	2	0	2	1	1	0	1	0	2	20.3	20.3
A6NGP5;B4DLH4;Q9H910;H3BU16;Q9H910-2;H3BMV3;H3BMT0;H3BTV5;H3BMM8;B4E1P3	A6NGP5;B4DLH4;Q9H910;H3BU16;Q9H910-2;H3BMV3;H3BMT0;H3BTV5	10;10;10;9;9;7;6;6;2;2	10;10;10;9;9;7;6;6;2;2	10;10;10;9;9;7;6;6;2;2	Hematological and neurological expressed 1-like protein	HN1L	>tr|A6NGP5|A6NGP5_HUMAN Hematological and neurological-expressed 1-like protein OS=Homo sapiens GN=HN1L PE=2 SV=2;>tr|B4DLH4|B4DLH4_HUMAN Hematological and neurological-expressed 1-like protein OS=Homo sapiens GN=HN1L PE=2 SV=1;>sp|Q9H910|HN1L_HUMAN Hemato	10	10	10	10	9	9	10	10	10	9	6	6	6	9	8	9	9	9	10	10	10	9	6	6	6	9	8	9	9	9	10	10	10	9	6	6	6	9	8	9	77	77
B5MCK8;P36268-2;A6NGU5;P36268;P19440;P36268-3;E7ET76;E7ETR7;B5MC36;J3KR28;B5MC34;Q14390;P19440-3;B5MD39;P19440-2	B5MCK8;P36268-2;A6NGU5;P36268;P19440;P36268-3;E7ET76	3;3;3;3;3;3;2;1;1;1;1;1;1;1;1	3;3;3;3;3;3;2;1;1;1;1;1;1;1;1	3;3;3;3;3;3;2;1;1;1;1;1;1;1;1	Inactive gamma-glutamyltranspeptidase 2;Putative gamma-glutamyltranspeptidase 3;Putative gamma-glutamyltranspeptidase 3 heavy chain;Putative gamma-glutamyltranspeptidase 3 light chain;Gamma-glutamyltranspeptidase 1;Gamma-glutamyltranspeptidase 1 heavy chain;Gamma-glutamyltranspeptidase 1 light chain	GGT2;GGT3P;GGT1	>tr|B5MCK8|B5MCK8_HUMAN Inactive gamma-glutamyltranspeptidase 2 OS=Homo sapiens GN=GGT2 PE=4 SV=2;>sp|P36268-2|GGT2_HUMAN Isoform 2 of Inactive gamma-glutamyltranspeptidase 2 OS=Homo sapiens GN=GGT2;>sp|A6NGU5|GGT3_HUMAN Putative gamma-glutamyltranspeptida	15	3	3	3	3	3	3	3	1	2	1	1	1	0	2	3	3	3	3	3	1	2	1	1	1	0	2	3	3	3	3	3	1	2	1	1	1	0	2	3	5.7	5.7
A6NHN7;A6NHB5;Q14202-2;Q14202;A6NL54;Q14202-3	A6NHN7;A6NHB5;Q14202-2;Q14202	8;8;8;8;2;2	8;8;8;8;2;2	7;7;7;7;2;2	Zinc finger MYM-type protein 3	ZMYM3	>tr|A6NHN7|A6NHN7_HUMAN Zinc finger MYM-type protein 3 OS=Homo sapiens GN=ZMYM3 PE=2 SV=1;>tr|A6NHB5|A6NHB5_HUMAN Zinc finger MYM-type protein 3 OS=Homo sapiens GN=ZMYM3 PE=2 SV=1;>sp|Q14202-2|ZMYM3_HUMAN Isoform 2 of Zinc finger MYM-type protein 3 OS=Homo	6	8	8	7	7	4	3	5	3	8	3	3	1	2	2	6	7	4	3	5	3	8	3	3	1	2	2	6	6	3	2	5	2	7	2	3	1	1	1	5	7.6	7.6
H0YL26;A6NHG8;Q13114-2;Q13114	H0YL26;A6NHG8;Q13114-2;Q13114	2;2;2;2	2;2;2;2	2;2;2;2	TNF receptor-associated factor 3	TRAF3	>tr|H0YL26|H0YL26_HUMAN TNF receptor-associated factor 3 (Fragment) OS=Homo sapiens GN=TRAF3 PE=2 SV=1;>tr|A6NHG8|A6NHG8_HUMAN TNF receptor-associated factor 3 OS=Homo sapiens GN=TRAF3 PE=4 SV=1;>sp|Q13114-2|TRAF3_HUMAN Isoform 2 of TNF receptor-associated	4	2	2	2	0	1	0	0	0	1	1	0	0	0	1	1	0	1	0	0	0	1	1	0	0	0	1	1	0	1	0	0	0	1	1	0	0	0	1	1	13.1	13.1
A6NHL2-2;A6NHL2	A6NHL2-2;A6NHL2	7;7	1;1	1;1	Tubulin alpha chain-like 3	TUBAL3	>sp|A6NHL2-2|TBAL3_HUMAN Isoform 2 of Tubulin alpha chain-like 3 OS=Homo sapiens GN=TUBAL3;>sp|A6NHL2|TBAL3_HUMAN Tubulin alpha chain-like 3 OS=Homo sapiens GN=TUBAL3 PE=1 SV=2	2	7	1	1	6	5	5	6	6	7	7	5	5	6	6	7	1	1	1	1	1	1	1	1	1	1	1	1	1	1	1	1	1	1	1	1	1	1	1	1	13.1	4.2
R4GMW7;A6NHQ2	R4GMW7;A6NHQ2	5;5	2;2	2;2	rRNA/tRNA 2-O-methyltransferase fibrillarin-like protein 1	FBLL1	>tr|R4GMW7|R4GMW7_HUMAN rRNA/tRNA 2-O-methyltransferase fibrillarin-like protein 1 OS=Homo sapiens GN=FBLL1 PE=3 SV=1;>sp|A6NHQ2|FBLL1_HUMAN rRNA/tRNA 2-O-methyltransferase fibrillarin-like protein 1 OS=Homo sapiens GN=FBLL1 PE=3 SV=1	2	5	2	2	5	5	5	5	5	5	5	4	5	5	5	5	2	2	2	2	2	2	2	1	2	2	2	2	2	2	2	2	2	2	2	1	2	2	2	2	15	3.6
A6NHR9;A6NHR9-2;J3KTL8;A6NHR9-3;J3KRK8;J3QSH1;J3KTK7	A6NHR9;A6NHR9-2;J3KTL8	74;71;44;30;3;3;1	74;71;44;30;3;3;1	74;71;44;30;3;3;1	Structural maintenance of chromosomes flexible hinge domain-containing protein 1	SMCHD1	>sp|A6NHR9|SMHD1_HUMAN Structural maintenance of chromosomes flexible hinge domain-containing protein 1 OS=Homo sapiens GN=SMCHD1 PE=1 SV=2;>sp|A6NHR9-2|SMHD1_HUMAN Isoform 2 of Structural maintenance of chromosomes flexible hinge domain-containing protein	7	74	74	74	55	53	54	48	49	53	38	38	21	54	53	50	55	53	54	48	49	53	38	38	21	54	53	50	55	53	54	48	49	53	38	38	21	54	53	50	42.9	42.9
A6NNH0;A6NHX0	A6NNH0;A6NHX0	1;1	1;1	1;1	GATS-like protein 1;GATS-like protein 2	GATSL1;GATSL2	>sp|A6NNH0|GATL1_HUMAN GATS-like protein 1 OS=Homo sapiens GN=GATSL1 PE=3 SV=2;>sp|A6NHX0|GATL2_HUMAN GATS-like protein 2 OS=Homo sapiens GN=GATSL2 PE=2 SV=3	2	1	1	1	1	1	1	1	1	0	1	1	1	1	1	1	1	1	1	1	1	0	1	1	1	1	1	1	1	1	1	1	1	0	1	1	1	1	1	1	4.9	4.9
A6NIH7;K7EJU3;K7EN86;C9JSK0	A6NIH7	6;1;1;1	6;1;1;1	5;0;0;0	Protein unc-119 homolog B	UNC119B	>sp|A6NIH7|U119B_HUMAN Protein unc-119 homolog B OS=Homo sapiens GN=UNC119B PE=1 SV=1	4	6	6	5	4	4	2	3	5	3	2	1	3	5	4	2	4	4	2	3	5	3	2	1	3	5	4	2	3	3	1	2	4	2	1	0	2	4	3	2	38.6	38.6
A6NIT2;A6NMN0;P46020-3;P46020-2;P46020;P46019	A6NIT2;A6NMN0;P46020-3;P46020-2;P46020	7;7;7;7;7;1	7;7;7;7;7;1	7;7;7;7;7;1	Phosphorylase b kinase regulatory subunit alpha, skeletal muscle isoform	PHKA1	>tr|A6NIT2|A6NIT2_HUMAN Phosphorylase b kinase regulatory subunit alpha, skeletal muscle isoform OS=Homo sapiens GN=PHKA1 PE=2 SV=1;>tr|A6NMN0|A6NMN0_HUMAN Phosphorylase b kinase regulatory subunit alpha, skeletal muscle isoform OS=Homo sapiens GN=PHKA1 PE	6	7	7	7	3	1	4	3	4	5	4	4	2	3	3	4	3	1	4	3	4	5	4	4	2	3	3	4	3	1	4	3	4	5	4	4	2	3	3	4	6.8	6.8
A6NJX0;A8K7N4;Q9H4F1	A6NJX0;A8K7N4;Q9H4F1	1;1;1	1;1;1	1;1;1	Alpha-N-acetyl-neuraminyl-2,3-beta-galactosyl-1,3-N-acetyl-galactosaminide alpha-2,6-sialyltransferase	ST6GALNAC4	>tr|A6NJX0|A6NJX0_HUMAN Alpha-N-acetyl-neuraminyl-2,3-beta-galactosyl-1,3-N-acetyl-galactosaminide alpha-2,6-sialyltransferase (Fragment) OS=Homo sapiens GN=ST6GALNAC4 PE=2 SV=3;>tr|A8K7N4|A8K7N4_HUMAN Alpha-N-acetyl-neuraminyl-2,3-beta-galactosyl-1,3-N-ac	3	1	1	1	0	1	0	0	1	1	1	1	1	0	0	0	0	1	0	0	1	1	1	1	1	0	0	0	0	1	0	0	1	1	1	1	1	0	0	0	6	6
A6NJZ9;Q8WTT2;F5H677	A6NJZ9;Q8WTT2;F5H677	25;25;18	25;25;18	25;25;18	Nucleolar complex protein 3 homolog	NOC3L	>tr|A6NJZ9|A6NJZ9_HUMAN Nucleolar complex protein 3 homolog OS=Homo sapiens GN=NOC3L PE=2 SV=1;>sp|Q8WTT2|NOC3L_HUMAN Nucleolar complex protein 3 homolog OS=Homo sapiens GN=NOC3L PE=1 SV=1;>tr|F5H677|F5H677_HUMAN Nucleolar complex protein 3 homolog OS=Homo	3	25	25	25	17	20	18	16	14	16	18	19	7	19	15	15	17	20	18	16	14	16	18	19	7	19	15	15	17	20	18	16	14	16	18	19	7	19	15	15	34.6	34.6
A6NKD9;G3V4C8;H0YJY5;H0YJE0	A6NKD9	8;1;1;1	8;1;1;1	8;1;1;1	Coiled-coil domain-containing protein 85C	CCDC85C	>sp|A6NKD9|CC85C_HUMAN Coiled-coil domain-containing protein 85C OS=Homo sapiens GN=CCDC85C PE=1 SV=1	4	8	8	8	2	2	2	1	3	3	2	1	3	3	4	4	2	2	2	1	3	3	2	1	3	3	4	4	2	2	2	1	3	3	2	1	3	3	4	4	31.7	31.7
F8WC89;A6NKF1;H0YEW7;A6NKF1-2	F8WC89;A6NKF1;H0YEW7;A6NKF1-2	5;5;4;4	5;5;4;4	5;5;4;4	SAC3 domain-containing protein 1	SAC3D1	>tr|F8WC89|F8WC89_HUMAN SAC3 domain-containing protein 1 OS=Homo sapiens GN=SAC3D1 PE=4 SV=1;>sp|A6NKF1|SAC31_HUMAN SAC3 domain-containing protein 1 OS=Homo sapiens GN=SAC3D1 PE=1 SV=2;>tr|H0YEW7|H0YEW7_HUMAN SAC3 domain-containing protein 1 (Fragment) OS=	4	5	5	5	4	2	4	1	2	3	4	4	1	4	4	3	4	2	4	1	2	3	4	4	1	4	4	3	4	2	4	1	2	3	4	4	1	4	4	3	19.3	19.3
A6NLH6;Q9P003	A6NLH6;Q9P003	1;1	1;1	1;1	Protein cornichon homolog 4	CNIH4	>tr|A6NLH6|A6NLH6_HUMAN Protein cornichon homolog 4 OS=Homo sapiens GN=CNIH4 PE=2 SV=1;>sp|Q9P003|CNIH4_HUMAN Protein cornichon homolog 4 OS=Homo sapiens GN=CNIH4 PE=1 SV=1	2	1	1	1	1	1	1	1	1	1	1	1	1	1	1	1	1	1	1	1	1	1	1	1	1	1	1	1	1	1	1	1	1	1	1	1	1	1	1	1	14.6	14.6
E9PJK1;E9PRJ8;H0YDL9;H0YDJ9;E9PIF1;A6NMH8;P60033;E9PM31;H0YEE2	E9PJK1;E9PRJ8;H0YDL9;H0YDJ9;E9PIF1;A6NMH8;P60033	4;4;4;4;4;4;4;1;1	4;4;4;4;4;4;4;1;1	4;4;4;4;4;4;4;1;1	CD81 antigen	CD81	>tr|E9PJK1|E9PJK1_HUMAN CD81 antigen OS=Homo sapiens GN=CD81 PE=4 SV=1;>tr|E9PRJ8|E9PRJ8_HUMAN CD81 antigen (Fragment) OS=Homo sapiens GN=CD81 PE=2 SV=1;>tr|H0YDL9|H0YDL9_HUMAN CD81 antigen (Fragment) OS=Homo sapiens GN=CD81 PE=4 SV=1;>tr|H0YDJ9|H0YDJ9_HUM	9	4	4	4	4	4	4	3	3	4	4	4	2	4	3	4	4	4	4	3	3	4	4	4	2	4	3	4	4	4	4	3	3	4	4	4	2	4	3	4	40.6	40.6
A6NML8;K4DI95;O60879-2;O60879;C9J6U3;O60879-3	A6NML8;K4DI95;O60879-2;O60879;C9J6U3;O60879-3	17;17;17;17;16;16	17;17;17;17;16;16	17;17;17;17;16;16	Protein diaphanous homolog 2	DIAPH2	>tr|A6NML8|A6NML8_HUMAN Diaphanous homolog 2 (Drosophila), isoform CRA_c OS=Homo sapiens GN=DIAPH2 PE=4 SV=3;>tr|K4DI95|K4DI95_HUMAN Diaphanous homolog 2 (Drosophila), isoform CRA_a OS=Homo sapiens GN=DIAPH2 PE=4 SV=1;>sp|O60879-2|DIAP2_HUMAN Isoform 2 of	6	17	17	17	14	11	8	10	10	11	10	8	4	8	11	12	14	11	8	10	10	11	10	8	4	8	11	12	14	11	8	10	10	11	10	8	4	8	11	12	18.2	18.2
A6NMQ1;P09884	A6NMQ1;P09884	17;17	17;17	17;17	DNA polymerase;DNA polymerase alpha catalytic subunit	POLA1	>tr|A6NMQ1|A6NMQ1_HUMAN DNA polymerase OS=Homo sapiens GN=POLA1 PE=2 SV=1;>sp|P09884|DPOLA_HUMAN DNA polymerase alpha catalytic subunit OS=Homo sapiens GN=POLA1 PE=1 SV=2	2	17	17	17	7	6	9	7	7	9	5	6	3	9	8	10	7	6	9	7	7	9	5	6	3	9	8	10	7	6	9	7	7	9	5	6	3	9	8	10	15.1	15.1
A6NMQ3;C9JUF4;Q5T5H1;O43768-6;O43768-5;O43768-2;O43768;O43768-9;O43768-7;O43768-3;O43768-4;O43768-8	A6NMQ3;C9JUF4;Q5T5H1;O43768-6;O43768-5;O43768-2;O43768;O43768-9;O43768-7;O43768-3;O43768-4	7;7;7;7;7;7;7;7;7;7;7;3	7;7;7;7;7;7;7;7;7;7;7;3	6;6;6;6;6;6;6;6;6;6;6;3	Alpha-endosulfine	ENSA	>tr|A6NMQ3|A6NMQ3_HUMAN Alpha-endosulfine OS=Homo sapiens GN=ENSA PE=2 SV=2;>tr|C9JUF4|C9JUF4_HUMAN Alpha-endosulfine OS=Homo sapiens GN=ENSA PE=2 SV=1;>tr|Q5T5H1|Q5T5H1_HUMAN Alpha-endosulfine OS=Homo sapiens GN=ENSA PE=2 SV=1;>sp|O43768-6|ENSA_HUMAN Isof	12	7	7	6	6	6	6	7	5	5	4	5	4	5	4	5	6	6	6	7	5	5	4	5	4	5	4	5	5	5	5	6	4	4	3	4	3	4	3	4	47.1	47.1
C9JXU1;A6NN40;Q2M3G4-2;Q2M3G4	C9JXU1;A6NN40;Q2M3G4-2;Q2M3G4	1;1;1;1	1;1;1;1	1;1;1;1	Protein Shroom1	SHROOM1	>tr|C9JXU1|C9JXU1_HUMAN Protein Shroom1 (Fragment) OS=Homo sapiens GN=SHROOM1 PE=2 SV=1;>tr|A6NN40|A6NN40_HUMAN Protein Shroom1 OS=Homo sapiens GN=SHROOM1 PE=2 SV=1;>sp|Q2M3G4-2|SHRM1_HUMAN Isoform 2 of Protein Shroom1 OS=Homo sapiens GN=SHROOM1;>sp|Q2M3G4	4	1	1	1	1	1	1	1	1	1	0	1	1	1	1	1	1	1	1	1	1	1	0	1	1	1	1	1	1	1	1	1	1	1	0	1	1	1	1	1	5.2	5.2
A6NN80;E5RK69	A6NN80;E5RK69	62;39	1;1	1;1	Annexin	ANXA6	>tr|A6NN80|A6NN80_HUMAN Annexin OS=Homo sapiens GN=ANXA6 PE=3 SV=3;>tr|E5RK69|E5RK69_HUMAN Annexin OS=Homo sapiens GN=ANXA6 PE=2 SV=1	2	62	1	1	53	57	56	54	45	54	47	52	38	55	52	52	0	1	0	0	0	0	0	0	0	0	0	0	0	1	0	0	0	0	0	0	0	0	0	0	74.8	2.1
A6NNI4;G8JLH6;P21926;F5GXT1	A6NNI4;G8JLH6;P21926	3;3;3;1	3;3;3;1	3;3;3;1	CD9 antigen	CD9	>tr|A6NNI4|A6NNI4_HUMAN CD9 antigen OS=Homo sapiens GN=CD9 PE=2 SV=1;>tr|G8JLH6|G8JLH6_HUMAN CD9 antigen (Fragment) OS=Homo sapiens GN=CD9 PE=2 SV=1;>sp|P21926|CD9_HUMAN CD9 antigen OS=Homo sapiens GN=CD9 PE=1 SV=4	4	3	3	3	3	3	3	3	2	3	3	3	1	3	3	3	3	3	3	3	2	3	3	3	1	3	3	3	3	3	3	3	2	3	3	3	1	3	3	3	25.8	25.8
Q13228-2;Q13228;A6PVW9;Q13228-3;H0Y532;A6PVX1;F2Z2W8;F8WCR4	Q13228-2;Q13228;A6PVW9;Q13228-3;H0Y532;A6PVX1	8;8;8;7;5;4;1;1	8;8;8;7;5;4;1;1	8;8;8;7;5;4;1;1	Selenium-binding protein 1	SELENBP1	>sp|Q13228-2|SBP1_HUMAN Isoform 2 of Selenium-binding protein 1 OS=Homo sapiens GN=SELENBP1;>sp|Q13228|SBP1_HUMAN Selenium-binding protein 1 OS=Homo sapiens GN=SELENBP1 PE=1 SV=2;>tr|A6PVW9|A6PVW9_HUMAN Selenium-binding protein 1 OS=Homo sapiens GN=SELENBP	8	8	8	8	6	5	5	6	4	5	4	5	5	4	2	5	6	5	5	6	4	5	4	5	5	4	2	5	6	5	5	6	4	5	4	5	5	4	2	5	25.2	25.2
A6PW57;Q99755-2;Q99755-3;Q99755;Q99755-4;A6PW58;A2A5X0	A6PW57;Q99755-2;Q99755-3;Q99755;Q99755-4	5;5;5;5;4;2;2	3;3;3;3;3;2;2	3;3;3;3;3;2;2	Phosphatidylinositol 4-phosphate 5-kinase type-1 alpha	PIP5K1A	>tr|A6PW57|A6PW57_HUMAN Phosphatidylinositol 4-phosphate 5-kinase type-1 alpha OS=Homo sapiens GN=PIP5K1A PE=2 SV=2;>sp|Q99755-2|PI51A_HUMAN Isoform 2 of Phosphatidylinositol 4-phosphate 5-kinase type-1 alpha OS=Homo sapiens GN=PIP5K1A;>sp|Q99755-3|PI51A_H	7	5	3	3	4	4	4	4	2	4	3	4	1	5	2	4	2	2	2	3	1	2	2	3	0	3	1	3	2	2	2	3	1	2	2	3	0	3	1	3	13.1	8.2
B1ARL5;A6PW82	B1ARL5;A6PW82	1;1	1;1	1;1	Putative uncharacterized protein CXorf30	CXorf30	>tr|B1ARL5|B1ARL5_HUMAN Putative uncharacterized protein CXorf30 (Fragment) OS=Homo sapiens GN=CXorf30 PE=2 SV=2;>sp|A6PW82|CX030_HUMAN Putative uncharacterized protein CXorf30 OS=Homo sapiens GN=CXorf30 PE=2 SV=2	2	1	1	1	1	1	1	1	1	1	1	1	0	1	1	1	1	1	1	1	1	1	1	1	0	1	1	1	1	1	1	1	1	1	1	1	0	1	1	1	1	1
A6PWM2;Q6UXH1-3;Q6UXH1-2;Q6UXH1-4;Q6UXH1;Q6UXH1-6;Q6UXH1-5	A6PWM2;Q6UXH1-3;Q6UXH1-2;Q6UXH1-4;Q6UXH1;Q6UXH1-6;Q6UXH1-5	2;2;2;2;2;2;2	2;2;2;2;2;2;2	2;2;2;2;2;2;2	Cysteine-rich with EGF-like domain protein 2	CRELD2	>tr|A6PWM2|A6PWM2_HUMAN Cysteine-rich with EGF-like domain protein 2 (Fragment) OS=Homo sapiens GN=CRELD2 PE=2 SV=1;>sp|Q6UXH1-3|CREL2_HUMAN Isoform 3 of Cysteine-rich with EGF-like domain protein 2 OS=Homo sapiens GN=CRELD2;>sp|Q6UXH1-2|CREL2_HUMAN Isofor	7	2	2	2	2	2	1	2	1	2	1	1	0	1	2	1	2	2	1	2	1	2	1	1	0	1	2	1	2	2	1	2	1	2	1	1	0	1	2	1	10.9	10.9
A6ZJ12;Q9H633-3;Q9H633;Q9H633-4;Q9H633-2	A6ZJ12;Q9H633-3;Q9H633;Q9H633-4;Q9H633-2	2;2;2;2;2	2;2;2;2;2	2;2;2;2;2	Ribonuclease P protein subunit p21	TRIM39R;RPP21	>tr|A6ZJ12|A6ZJ12_HUMAN Protein TRIM39-RPP21 (Fragment) OS=Homo sapiens GN=TRIM39R PE=2 SV=1;>sp|Q9H633-3|RPP21_HUMAN Isoform 3 of Ribonuclease P protein subunit p21 OS=Homo sapiens GN=RPP21;>sp|Q9H633|RPP21_HUMAN Ribonuclease P protein subunit p21 OS=Homo	5	2	2	2	1	1	1	0	1	2	2	2	2	0	1	1	1	1	1	0	1	2	2	2	2	0	1	1	1	1	1	0	1	2	2	2	2	0	1	1	6.3	6.3
A6ZKI3;Q17RB0	A6ZKI3	6;2	6;2	3;0	Protein FAM127A	FAM127A	>sp|A6ZKI3|F127A_HUMAN Protein FAM127A OS=Homo sapiens GN=FAM127A PE=1 SV=1	2	6	6	3	2	2	3	3	3	2	2	2	1	4	4	2	2	2	3	3	3	2	2	2	1	4	4	2	1	0	1	1	2	1	1	1	0	2	2	1	49.6	49.6
S4R393;S4R410;A7E2V4-5;A7E2V4;A7E2V4-3;A7E2V4-4;S4R3H3;S4R3B3;H7C453;A7E2V4-2;H7BZ52;H0YCW2;S4R3U7	S4R393;S4R410;A7E2V4-5;A7E2V4;A7E2V4-3;A7E2V4-4;S4R3H3;S4R3B3;H7C453;A7E2V4-2	6;6;6;6;6;6;5;4;4;3;2;1;1	6;6;6;6;6;6;5;4;4;3;2;1;1	6;6;6;6;6;6;5;4;4;3;2;1;1	Zinc finger SWIM domain-containing protein 8	ZSWIM8	>tr|S4R393|S4R393_HUMAN Zinc finger SWIM domain-containing protein 8 OS=Homo sapiens GN=ZSWIM8 PE=4 SV=1;>tr|S4R410|S4R410_HUMAN Zinc finger SWIM domain-containing protein 8 OS=Homo sapiens GN=ZSWIM8 PE=4 SV=1;>sp|A7E2V4-5|ZSWM8_HUMAN Isoform 5 of Zinc fin	13	6	6	6	4	3	5	5	3	5	1	3	0	4	3	3	4	3	5	5	3	5	1	3	0	4	3	3	4	3	5	5	3	5	1	3	0	4	3	3	4.2	4.2
A8CG34;A8CG34-2;A6NF01;C9JER0;C9J370;Q6PJE2-5;Q6PJE2;A8MY32;C9JFL1	A8CG34;A8CG34-2	18;11;5;2;2;2;2;1;1	18;11;5;2;2;2;2;1;1	6;1;1;0;0;0;0;0;0	Nuclear envelope pore membrane protein POM 121C	POM121C	>sp|A8CG34|P121C_HUMAN Nuclear envelope pore membrane protein POM 121C OS=Homo sapiens GN=POM121C PE=1 SV=2;>sp|A8CG34-2|P121C_HUMAN Isoform 2 of Nuclear envelope pore membrane protein POM 121C OS=Homo sapiens GN=POM121C	9	18	18	6	11	11	10	11	12	13	9	11	5	12	13	8	11	11	10	11	12	13	9	11	5	12	13	8	4	3	4	3	5	4	4	5	3	4	4	1	21.2	21.2
A8K0B5;Q8IWT0;H7C3R6;Q8IWT0-2	A8K0B5;Q8IWT0;H7C3R6;Q8IWT0-2	2;2;1;1	2;2;1;1	2;2;1;1	Protein archease	ZBTB8OS	>tr|A8K0B5|A8K0B5_HUMAN Protein archease OS=Homo sapiens GN=ZBTB8OS PE=2 SV=1;>sp|Q8IWT0|ARCH_HUMAN Protein archease OS=Homo sapiens GN=ZBTB8OS PE=1 SV=2;>tr|H7C3R6|H7C3R6_HUMAN Protein archease (Fragment) OS=Homo sapiens GN=ZBTB8OS PE=4 SV=1;>sp|Q8IWT0-2|	4	2	2	2	2	1	1	2	0	2	1	1	2	2	1	2	2	1	1	2	0	2	1	1	2	2	1	2	2	1	1	2	0	2	1	1	2	2	1	2	7.3	7.3
A8K0M9;Q9Y6D0;F8WAX7	A8K0M9;Q9Y6D0;F8WAX7	2;2;1	2;2;1	2;2;1	Selenoprotein K	SELK	>tr|A8K0M9|A8K0M9_HUMAN Selenoprotein K OS=Homo sapiens GN=SELK PE=4 SV=1;>sp|Q9Y6D0|SELK_HUMAN Selenoprotein K OS=Homo sapiens GN=SELK PE=1 SV=3;>tr|F8WAX7|F8WAX7_HUMAN Selenoprotein K OS=Homo sapiens GN=SELK PE=2 SV=1	3	2	2	2	1	2	2	2	1	1	1	1	2	1	2	1	1	2	2	2	1	1	1	1	2	1	2	1	1	2	2	2	1	1	1	1	2	1	2	1	27.5	27.5
A8K4G3;H0Y3C5;J3KPD6;P08631-3;P08631-2;P08631-4;P08631	A8K4G3;H0Y3C5;J3KPD6;P08631-3;P08631-2;P08631-4;P08631	3;3;3;3;3;3;3	1;1;1;1;1;1;1	1;1;1;1;1;1;1	Tyrosine-protein kinase HCK	HCK	>tr|A8K4G3|A8K4G3_HUMAN Tyrosine-protein kinase HCK OS=Homo sapiens GN=HCK PE=2 SV=1;>tr|H0Y3C5|H0Y3C5_HUMAN Tyrosine-protein kinase HCK OS=Homo sapiens GN=HCK PE=2 SV=1;>tr|J3KPD6|J3KPD6_HUMAN Tyrosine-protein kinase HCK OS=Homo sapiens GN=HCK PE=2 SV=1;>	7	3	1	1	2	3	2	3	2	2	2	2	0	2	1	3	1	1	0	1	1	1	1	1	0	1	0	1	1	1	0	1	1	1	1	1	0	1	0	1	5.7	2.2
A8K7Q2;E9PM13	A8K7Q2	28;9	1;0	1;0		HSPA8	>tr|A8K7Q2|A8K7Q2_HUMAN Heat shock cognate 71 kDa protein OS=Homo sapiens GN=HSPA8 PE=2 SV=1	2	28	1	1	24	23	23	23	22	25	24	24	22	24	23	24	1	1	1	1	1	1	1	1	1	1	1	1	1	1	1	1	1	1	1	1	1	1	1	1	75.1	2.2
A8MQB8;Q06787-2;G3V0J0;Q06787-6;Q06787-4;Q06787-7;G8JLE9;F8W871;Q8IXW7;C9JYQ6	A8MQB8;Q06787-2;G3V0J0;Q06787-6;Q06787-4;Q06787-7;G8JLE9	14;14;13;13;13;13;9;6;6;1	11;11;10;10;10;10;7;5;4;0	1;1;1;1;1;1;0;1;0;0	Fragile X mental retardation protein 1	FMR1	>tr|A8MQB8|A8MQB8_HUMAN Fragile X mental retardation protein 1 OS=Homo sapiens GN=FMR1 PE=2 SV=1;>sp|Q06787-2|FMR1_HUMAN Isoform 1 of Fragile X mental retardation protein 1 OS=Homo sapiens GN=FMR1;>tr|G3V0J0|G3V0J0_HUMAN Fragile X mental retardation 1, iso	10	14	11	1	10	9	9	10	8	10	7	10	4	8	12	8	7	7	7	8	5	8	5	9	1	5	9	6	1	1	1	1	1	1	0	1	0	0	1	1	28.2	22.2
A8MSH5;Q9BY42;A2A2L5;A2A2L6	A8MSH5;Q9BY42;A2A2L5;A2A2L6	7;7;6;4	7;7;6;4	7;7;6;4	Protein RTF2 homolog	RTFDC1	>tr|A8MSH5|A8MSH5_HUMAN Protein RTF2 homolog OS=Homo sapiens GN=RTFDC1 PE=2 SV=2;>sp|Q9BY42|RTF2_HUMAN Protein RTF2 homolog OS=Homo sapiens GN=RTFDC1 PE=1 SV=3;>tr|A2A2L5|A2A2L5_HUMAN Protein RTF2 homolog (Fragment) OS=Homo sapiens GN=RTFDC1 PE=2 SV=1;>tr|	4	7	7	7	7	6	6	7	6	6	6	6	3	5	6	5	7	6	6	7	6	6	6	6	3	5	6	5	7	6	6	7	6	6	6	6	3	5	6	5	25.6	25.6
F8WEJ3;H7C0F2;C9JF71;C9JFU3;C9JLT7;A8MSL3;H0Y2P9;Q8TBF5;Q8TBF5-2	F8WEJ3;H7C0F2;C9JF71;C9JFU3;C9JLT7;A8MSL3;H0Y2P9;Q8TBF5;Q8TBF5-2	2;2;2;2;2;2;2;2;2	2;2;2;2;2;2;2;2;2	2;2;2;2;2;2;2;2;2	Phosphatidylinositol-glycan biosynthesis class X protein	PIGX;hCG_40298	>tr|F8WEJ3|F8WEJ3_HUMAN Phosphatidylinositol-glycan biosynthesis class X protein OS=Homo sapiens GN=PIGX PE=2 SV=1;>tr|H7C0F2|H7C0F2_HUMAN Phosphatidylinositol-glycan biosynthesis class X protein (Fragment) OS=Homo sapiens GN=PIGX PE=2 SV=1;>tr|C9JF71|C9JF	9	2	2	2	2	2	2	2	1	2	1	2	0	2	1	2	2	2	2	2	1	2	1	2	0	2	1	2	2	2	2	2	1	2	1	2	0	2	1	2	32.9	32.9
A8MTG8;Q8IUR7-8;Q8IUR7-2;Q8IUR7;Q8IUR7-3;Q8IUR7-7;B7Z637;G5E9V6;Q8IUR7-6;C9J2I1;G5E9V7;C9JAA7;H7C5B7;C9JBY2;H7C4J4;H7C5H2;C9J8P8	A8MTG8;Q8IUR7-8;Q8IUR7-2;Q8IUR7;Q8IUR7-3;Q8IUR7-7;B7Z637;G5E9V6;Q8IUR7-6	9;9;9;9;8;8;7;5;5;4;4;3;2;2;1;1;1	9;9;9;9;8;8;7;5;5;4;4;3;2;2;1;1;1	9;9;9;9;8;8;7;5;5;4;4;3;2;2;1;1;1	Armadillo repeat-containing protein 8	ARMC8	>tr|A8MTG8|A8MTG8_HUMAN Armadillo repeat-containing protein 8 OS=Homo sapiens GN=ARMC8 PE=2 SV=3;>sp|Q8IUR7-8|ARMC8_HUMAN Isoform 8 of Armadillo repeat-containing protein 8 OS=Homo sapiens GN=ARMC8;>sp|Q8IUR7-2|ARMC8_HUMAN Isoform 2 of Armadillo repeat-con	17	9	9	9	4	3	4	2	4	1	3	4	1	3	3	1	4	3	4	2	4	1	3	4	1	3	3	1	4	3	4	2	4	1	3	4	1	3	3	1	18.4	18.4
A8MTK3;Q5MJ34;B7Z7M5;Q9NUX5-2;Q9NUX5;V9GZ21;V9GYE6;Q5MJ35	A8MTK3;Q5MJ34;B7Z7M5;Q9NUX5-2;Q9NUX5;V9GZ21;V9GYE6;Q5MJ35	2;2;2;2;2;1;1;1	2;2;2;2;2;1;1;1	2;2;2;2;2;1;1;1	Protection of telomeres protein 1	POT1	>tr|A8MTK3|A8MTK3_HUMAN POT1 protection of telomeres 1 homolog (S. pombe), isoform CRA_a OS=Homo sapiens GN=POT1 PE=4 SV=1;>tr|Q5MJ34|Q5MJ34_HUMAN Protection of telomeres protein 1 OS=Homo sapiens GN=POT1 PE=2 SV=1;>tr|B7Z7M5|B7Z7M5_HUMAN Protection of tel	8	2	2	2	1	1	1	2	0	1	1	1	1	2	0	2	1	1	1	2	0	1	1	1	1	2	0	2	1	1	1	2	0	1	1	1	1	2	0	2	4.6	4.6
A8MTY9;E7EWN9;B7Z6B1;O14972;A8MY26;B7Z606	A8MTY9;E7EWN9;B7Z6B1;O14972;A8MY26;B7Z606	3;3;3;3;2;2	3;3;3;3;2;2	3;3;3;3;2;2	Down syndrome critical region protein 3	DSCR3	>tr|A8MTY9|A8MTY9_HUMAN Down syndrome critical region protein 3 OS=Homo sapiens GN=DSCR3 PE=2 SV=1;>tr|E7EWN9|E7EWN9_HUMAN Down syndrome critical region protein 3 OS=Homo sapiens GN=DSCR3 PE=2 SV=1;>tr|B7Z6B1|B7Z6B1_HUMAN Down syndrome critical region prot	6	3	3	3	3	2	3	3	2	2	3	2	1	2	2	2	3	2	3	3	2	2	3	2	1	2	2	2	3	2	3	3	2	2	3	2	1	2	2	2	17.3	17.3
A8MU21;Q9BVK8;Q9BVK8-2	A8MU21;Q9BVK8;Q9BVK8-2	2;2;1	2;2;1	2;2;1	Transmembrane protein 147	TMEM147	>tr|A8MU21|A8MU21_HUMAN Transmembrane protein 147 OS=Homo sapiens GN=TMEM147 PE=2 SV=1;>sp|Q9BVK8|TM147_HUMAN Transmembrane protein 147 OS=Homo sapiens GN=TMEM147 PE=1 SV=1;>sp|Q9BVK8-2|TM147_HUMAN Isoform 2 of Transmembrane protein 147 OS=Homo sapiens GN=	3	2	2	2	1	1	1	2	1	0	1	1	1	2	2	1	1	1	1	2	1	0	1	1	1	2	2	1	1	1	1	2	1	0	1	1	1	2	2	1	15.8	15.8
A8MUA9;A8MU27;P55854;J3KRH1;P55854-2;Q6EEV6	A8MUA9;A8MU27;P55854;J3KRH1;P55854-2	6;6;6;3;3;1	6;6;6;3;3;1	1;1;1;0;1;0	Small ubiquitin-related modifier 3	SUMO3;SUMO2	>tr|A8MUA9|A8MUA9_HUMAN SMT3 suppressor of mif two 3 homolog 3 (Yeast), isoform CRA_d OS=Homo sapiens GN=SUMO3 PE=4 SV=1;>tr|A8MU27|A8MU27_HUMAN Small ubiquitin-related modifier 3 OS=Homo sapiens GN=SUMO3 PE=2 SV=1;>sp|P55854|SUMO3_HUMAN Small ubiquitin-re	6	6	6	1	4	6	5	4	3	4	4	4	4	6	4	5	4	6	5	4	3	4	4	4	4	6	4	5	1	1	1	1	1	1	1	1	1	1	1	1	31.1	31.1
A8MUB1;P68366;C9JEV8;C9JQ00;C9JDL2	A8MUB1;P68366	38;38;13;13;8	7;7;6;6;3	1;1;0;0;0	Tubulin alpha-4A chain	TUBA4A	>tr|A8MUB1|A8MUB1_HUMAN Tubulin alpha-4A chain OS=Homo sapiens GN=TUBA4A PE=2 SV=1;>sp|P68366|TBA4A_HUMAN Tubulin alpha-4A chain OS=Homo sapiens GN=TUBA4A PE=1 SV=1	5	38	7	1	32	33	32	34	29	34	33	31	30	33	32	35	5	4	6	5	5	5	4	4	6	5	5	7	0	0	1	1	1	1	1	1	1	1	1	1	77.1	21.7
H7BY10;K7EJV9;K7ERT8;A8MUS3;P62750;K7EMA7	H7BY10;K7EJV9;K7ERT8;A8MUS3;P62750	11;11;11;11;11;5	11;11;11;11;11;5	11;11;11;11;11;5	60S ribosomal protein L23a	RPL23A	>tr|H7BY10|H7BY10_HUMAN 60S ribosomal protein L23a (Fragment) OS=Homo sapiens GN=RPL23A PE=3 SV=1;>tr|K7EJV9|K7EJV9_HUMAN 60S ribosomal protein L23a (Fragment) OS=Homo sapiens GN=RPL23A PE=3 SV=1;>tr|K7ERT8|K7ERT8_HUMAN 60S ribosomal protein L23a (Fragment	6	11	11	11	8	9	10	9	7	11	10	10	6	9	9	10	8	9	10	9	7	11	10	10	6	9	9	10	8	9	10	9	7	11	10	10	6	9	9	10	57.6	57.6
A8MV29;E7EU78;C9J1R1;Q9Y6K9;Q9Y6K9-2;F8W9A9;Q9Y6K9-3;C9JN51;C9JZ85;C9JH59;C9JCG6	A8MV29;E7EU78;C9J1R1;Q9Y6K9;Q9Y6K9-2;F8W9A9;Q9Y6K9-3;C9JN51;C9JZ85;C9JH59	14;14;14;14;14;12;10;9;8;7;4	14;14;14;14;14;12;10;9;8;7;4	7;7;7;7;7;6;4;2;5;0;0	NF-kappa-B essential modulator	IKBKG	>tr|A8MV29|A8MV29_HUMAN NF-kappa-B essential modulator OS=Homo sapiens GN=IKBKG PE=2 SV=2;>tr|E7EU78|E7EU78_HUMAN NF-kappa-B essential modulator OS=Homo sapiens GN=IKBKG PE=2 SV=1;>tr|C9J1R1|C9J1R1_HUMAN NF-kappa-B essential modulator OS=Homo sapiens GN=IK	11	14	14	7	14	12	11	11	8	13	10	10	5	12	12	12	14	12	11	11	8	13	10	10	5	12	12	12	7	6	6	5	4	6	5	5	3	7	6	6	43.6	43.6
A8MVF6;Q12980	A8MVF6;Q12980	1;1	1;1	1;1	Nitrogen permease regulator 3-like protein	NPRL3	>tr|A8MVF6|A8MVF6_HUMAN Nitrogen permease regulator 3-like protein OS=Homo sapiens GN=NPRL3 PE=2 SV=3;>sp|Q12980|NPRL3_HUMAN Nitrogen permease regulator 3-like protein OS=Homo sapiens GN=NPRL3 PE=1 SV=1	2	1	1	1	1	1	1	1	1	0	1	1	0	1	1	1	1	1	1	1	1	0	1	1	0	1	1	1	1	1	1	1	1	0	1	1	0	1	1	1	2.8	2.8
A8MVI8;Q6NW34-2;Q6NW34;E9PFF8	A8MVI8;Q6NW34-2;Q6NW34	6;6;6;2	6;6;6;2	6;6;6;2	Uncharacterized protein C3orf17	C3orf17	>tr|A8MVI8|A8MVI8_HUMAN Chromosome 3 open reading frame 17, isoform CRA_c OS=Homo sapiens GN=C3orf17 PE=4 SV=1;>sp|Q6NW34-2|CC017_HUMAN Isoform 2 of Uncharacterized protein C3orf17 OS=Homo sapiens GN=C3orf17;>sp|Q6NW34|CC017_HUMAN Uncharacterized protein C	4	6	6	6	4	5	4	5	2	5	4	4	2	4	4	4	4	5	4	5	2	5	4	4	2	4	4	4	4	5	4	5	2	5	4	4	2	4	4	4	21.1	21.1
E9PNL8;A8MVN1;Q13574-6;Q13574-2;Q13574-4;F6UCU9;Q13574-5;Q13574-3;Q13574;H0YDN6	E9PNL8;A8MVN1;Q13574-6;Q13574-2;Q13574-4;F6UCU9;Q13574-5;Q13574-3;Q13574;H0YDN6	2;2;2;2;2;2;2;2;2;1	2;2;2;2;2;2;2;2;2;1	2;2;2;2;2;2;2;2;2;1	Diacylglycerol kinase;Diacylglycerol kinase zeta	DGKZ	>tr|E9PNL8|E9PNL8_HUMAN Diacylglycerol kinase zeta OS=Homo sapiens GN=DGKZ PE=2 SV=1;>tr|A8MVN1|A8MVN1_HUMAN Diacylglycerol kinase zeta OS=Homo sapiens GN=DGKZ PE=2 SV=3;>sp|Q13574-6|DGKZ_HUMAN Isoform 6 of Diacylglycerol kinase zeta OS=Homo sapiens GN=DGK	10	2	2	2	1	1	1	1	2	1	2	2	1	2	1	1	1	1	1	1	2	1	2	2	1	2	1	1	1	1	1	1	2	1	2	2	1	2	1	1	4	4
A8MVR0;Q9Y6Y0	A8MVR0;Q9Y6Y0	4;4	4;4	4;4	Influenza virus NS1A-binding protein	IVNS1ABP	>tr|A8MVR0|A8MVR0_HUMAN Influenza virus NS1A-binding protein OS=Homo sapiens GN=IVNS1ABP PE=2 SV=2;>sp|Q9Y6Y0|NS1BP_HUMAN Influenza virus NS1A-binding protein OS=Homo sapiens GN=IVNS1ABP PE=1 SV=3	2	4	4	4	0	3	2	1	2	2	1	0	0	1	2	2	0	3	2	1	2	2	1	0	0	1	2	2	0	3	2	1	2	2	1	0	0	1	2	2	19.8	19.8
A8MW49;P07148	A8MW49;P07148	1;1	1;1	1;1	Fatty acid-binding protein, liver	FABP1	>tr|A8MW49|A8MW49_HUMAN Fatty acid-binding protein, liver OS=Homo sapiens GN=FABP1 PE=2 SV=1;>sp|P07148|FABPL_HUMAN Fatty acid-binding protein, liver OS=Homo sapiens GN=FABP1 PE=1 SV=1	2	1	1	1	0	1	0	1	0	1	0	0	0	0	1	0	0	1	0	1	0	1	0	0	0	0	1	0	0	1	0	1	0	1	0	0	0	0	1	0	11.3	11.3
A8MW61;O43660;O43660-2;D6RA26;H0YA24;B7Z982;H0YAA2	A8MW61;O43660;O43660-2	21;21;20;10;6;5;2	21;21;20;10;6;5;2	21;21;20;10;6;5;2	Pleiotropic regulator 1	PLRG1	>tr|A8MW61|A8MW61_HUMAN Pleiotropic regulator 1 OS=Homo sapiens GN=PLRG1 PE=2 SV=1;>sp|O43660|PLRG1_HUMAN Pleiotropic regulator 1 OS=Homo sapiens GN=PLRG1 PE=1 SV=1;>sp|O43660-2|PLRG1_HUMAN Isoform 2 of Pleiotropic regulator 1 OS=Homo sapiens GN=PLRG1	7	21	21	21	14	14	14	15	16	16	12	17	8	13	15	16	14	14	14	15	16	16	12	17	8	13	15	16	14	14	14	15	16	16	12	17	8	13	15	16	63.8	63.8
Q49AN9;F5H013;P62308;A8MWD9;C9JVQ0	Q49AN9;F5H013;P62308;A8MWD9	3;3;3;3;1	3;3;3;3;1	3;3;3;3;1	Small nuclear ribonucleoprotein G;Putative small nuclear ribonucleoprotein G-like protein 15	SNRPG;SNRPGP15	>tr|Q49AN9|Q49AN9_HUMAN SNRPG protein OS=Homo sapiens GN=SNRPG PE=4 SV=1;>tr|F5H013|F5H013_HUMAN Small nuclear ribonucleoprotein G OS=Homo sapiens GN=SNRPG PE=4 SV=1;>sp|P62308|RUXG_HUMAN Small nuclear ribonucleoprotein G OS=Homo sapiens GN=SNRPG PE=1 SV=1	5	3	3	3	3	3	3	2	2	2	3	3	3	3	3	2	3	3	3	2	2	2	3	3	3	3	3	2	3	3	3	2	2	2	3	3	3	3	3	2	31.2	31.2
A8MXB7;Q9Y343-2;Q9Y343	A8MXB7;Q9Y343-2;Q9Y343	4;4;4	4;4;4	4;4;4	Sorting nexin-24	SNX24	>tr|A8MXB7|A8MXB7_HUMAN Sorting nexin-24 OS=Homo sapiens GN=SNX24 PE=2 SV=1;>sp|Q9Y343-2|SNX24_HUMAN Isoform 2 of Sorting nexin-24 OS=Homo sapiens GN=SNX24;>sp|Q9Y343|SNX24_HUMAN Sorting nexin-24 OS=Homo sapiens GN=SNX24 PE=1 SV=1	3	4	4	4	4	3	4	1	0	4	3	2	1	4	2	4	4	3	4	1	0	4	3	2	1	4	2	4	4	3	4	1	0	4	3	2	1	4	2	4	25.7	25.7
A8MXP9;P43243;D6REM6;D6R991;B3KM87;P43243-2;H0Y8T4;D6RBK5;D6RBI2;D6RE02;D6RIA2;D6RAM9;D6RAY2;D6R8Z5;D6RCM3;D6REK4;D6RB45;D6RGW7;D6R9F3;D6RBS2	A8MXP9;P43243;D6REM6;D6R991;B3KM87;P43243-2	44;44;40;27;22;22;21;6;5;5;5;4;4;4;3;3;2;2;2;2	44;44;40;27;22;22;21;6;5;5;5;4;4;4;3;3;2;2;2;2	44;44;40;27;22;22;21;6;5;5;5;4;4;4;3;3;2;2;2;2	Matrin-3	MATR3	>tr|A8MXP9|A8MXP9_HUMAN Matrin-3 OS=Homo sapiens GN=MATR3 PE=4 SV=1;>sp|P43243|MATR3_HUMAN Matrin-3 OS=Homo sapiens GN=MATR3 PE=1 SV=2;>tr|D6REM6|D6REM6_HUMAN Matrin-3 OS=Homo sapiens GN=MATR3 PE=2 SV=1;>tr|D6R991|D6R991_HUMAN Matrin-3 (Fragment) OS=Homo s	20	44	44	44	36	38	37	38	38	37	34	36	30	39	40	39	36	38	37	38	38	37	34	36	30	39	40	39	36	38	37	38	38	37	34	36	30	39	40	39	61.3	61.3
A8MXV4	A8MXV4	15	15	15	Nucleoside diphosphate-linked moiety X motif 19, mitochondrial	NUDT19	>sp|A8MXV4|NUD19_HUMAN Nucleoside diphosphate-linked moiety X motif 19, mitochondrial OS=Homo sapiens GN=NUDT19 PE=1 SV=1	1	15	15	15	12	13	14	13	11	9	11	12	10	13	13	11	12	13	14	13	11	9	11	12	10	13	13	11	12	13	14	13	11	9	11	12	10	13	13	11	51.7	51.7
A8MYT4;Q8NEB9;M0R0G8;K7ENH3;M0R0U1;K7EIV6;K7EKH3;M0R2C5;M0R308	A8MYT4;Q8NEB9	16;16;5;3;3;3;3;2;2	16;16;5;3;3;3;3;2;2	16;16;5;3;3;3;3;2;2	Phosphatidylinositol 3-kinase;Phosphatidylinositol 3-kinase catalytic subunit type 3	PIK3C3	>tr|A8MYT4|A8MYT4_HUMAN Phosphatidylinositol 3-kinase OS=Homo sapiens GN=PIK3C3 PE=2 SV=2;>sp|Q8NEB9|PK3C3_HUMAN Phosphatidylinositol 3-kinase catalytic subunit type 3 OS=Homo sapiens GN=PIK3C3 PE=1 SV=1	9	16	16	16	13	13	8	11	7	9	10	10	4	8	11	6	13	13	8	11	7	9	10	10	4	8	11	6	13	13	8	11	7	9	10	10	4	8	11	6	25.6	25.6
A9JX13;Q9UGU0-2;Q9UGU0	A9JX13;Q9UGU0-2;Q9UGU0	1;1;1	1;1;1	1;1;1	Transcription factor 20	TCF20	>tr|A9JX13|A9JX13_HUMAN Transcription factor 20 OS=Homo sapiens GN=TCF20 PE=4 SV=1;>sp|Q9UGU0-2|TCF20_HUMAN Isoform 2 of Transcription factor 20 OS=Homo sapiens GN=TCF20;>sp|Q9UGU0|TCF20_HUMAN Transcription factor 20 OS=Homo sapiens GN=TCF20 PE=1 SV=3	3	1	1	1	1	1	1	1	0	0	0	0	0	1	1	1	1	1	1	1	0	0	0	0	0	1	1	1	1	1	1	1	0	0	0	0	0	1	1	1	4.8	4.8
A9Z1X7;E9PCT1;Q8IYB3-2;Q8IYB3;M0R088;M0R1E7;B4DED5;M0QXG5	A9Z1X7;E9PCT1;Q8IYB3-2;Q8IYB3;M0R088	8;8;8;8;5;3;2;1	8;8;8;8;5;3;2;1	8;8;8;8;5;3;2;1	Serine/arginine repetitive matrix protein 1	SRRM1	>tr|A9Z1X7|A9Z1X7_HUMAN Serine/arginine repetitive matrix protein 1 OS=Homo sapiens GN=SRRM1 PE=2 SV=1;>tr|E9PCT1|E9PCT1_HUMAN Serine/arginine repetitive matrix protein 1 OS=Homo sapiens GN=SRRM1 PE=2 SV=2;>sp|Q8IYB3-2|SRRM1_HUMAN Isoform 2 of Serine/argin	8	8	8	8	8	8	8	7	8	7	4	5	5	6	5	8	8	8	8	7	8	7	4	5	5	6	5	8	8	8	8	7	8	7	4	5	5	6	5	8	12.5	12.5
B0AZS9;O60238;H0YBC7	B0AZS9;O60238;H0YBC7	3;3;2	2;2;1	2;2;1	BCL2/adenovirus E1B 19 kDa protein-interacting protein 3-like	BNIP3L	>tr|B0AZS9|B0AZS9_HUMAN BCL2/adenovirus E1B 19 kDa protein-interacting protein 3-like OS=Homo sapiens GN=BNIP3L PE=2 SV=1;>sp|O60238|BNI3L_HUMAN BCL2/adenovirus E1B 19 kDa protein-interacting protein 3-like OS=Homo sapiens GN=BNIP3L PE=1 SV=1;>tr|H0YBC7|H0	3	3	2	2	2	3	2	3	1	2	2	2	1	2	2	2	1	2	1	2	1	1	1	1	1	1	1	1	1	2	1	2	1	1	1	1	1	1	1	1	19.6	14
B0FLL2;O60825;B4DI16;B4DY91;O60825-2;H0Y483;Q4VBA9;P16118-2;P16118	B0FLL2;O60825;B4DI16;B4DY91;O60825-2	5;5;4;4;4;1;1;1;1	5;5;4;4;4;1;1;1;1	3;3;2;2;2;0;0;0;0	6-phosphofructo-2-kinase/fructose-2,6-bisphosphatase 2;6-phosphofructo-2-kinase;Fructose-2,6-bisphosphatase	PFKFB2	>tr|B0FLL2|B0FLL2_HUMAN 6-phosphofructo-2-kinase/fructose-2, 6-bisphosphatase 2 transcript variant 3 OS=Homo sapiens GN=PFKFB2 PE=2 SV=1;>sp|O60825|F262_HUMAN 6-phosphofructo-2-kinase/fructose-2,6-bisphosphatase 2 OS=Homo sapiens GN=PFKFB2 PE=1 SV=2;>tr|B4	9	5	5	3	4	3	4	3	1	3	3	2	2	4	2	4	4	3	4	3	1	3	3	2	2	4	2	4	2	1	2	1	0	1	1	0	1	2	2	2	12.5	12.5
E7ER32;B0QY83;Q969V6;B0QY84;I3L2S3;Q9ULH7-2;Q9ULH7-3;Q9ULH7-4;Q9ULH7;Q9ULH7-5	E7ER32;B0QY83;Q969V6;B0QY84;I3L2S3;Q9ULH7-2;Q9ULH7-3;Q9ULH7-4;Q9ULH7;Q9ULH7-5	2;2;2;1;1;1;1;1;1;1	2;2;2;1;1;1;1;1;1;1	2;2;2;1;1;1;1;1;1;1	MKL/myocardin-like protein 1;Phosphatase and actin regulator;MKL/myocardin-like protein 2	MKL1;MKL2	>tr|E7ER32|E7ER32_HUMAN MKL/myocardin-like protein 1 OS=Homo sapiens GN=MKL1 PE=2 SV=2;>tr|B0QY83|B0QY83_HUMAN MKL/myocardin-like protein 1 OS=Homo sapiens GN=MKL1 PE=2 SV=1;>sp|Q969V6|MKL1_HUMAN MKL/myocardin-like protein 1 OS=Homo sapiens GN=MKL1 PE=1 SV	10	2	2	2	1	1	0	1	0	1	1	0	0	0	1	0	1	1	0	1	0	1	1	0	0	0	1	0	1	1	0	1	0	1	1	0	0	0	1	0	3.8	3.8
B0QY89;Q9Y262;Q9Y262-2;B0QY90;C9JHP4;C9K0Q7;H7C3A0;H0Y7E6	B0QY89;Q9Y262;Q9Y262-2;B0QY90	39;39;38;30;11;11;7;4	39;39;38;30;11;11;7;4	39;39;38;30;11;11;7;4	Eukaryotic translation initiation factor 3 subunit L	EIF3L	>tr|B0QY89|B0QY89_HUMAN Eukaryotic translation initiation factor 3 subunit L OS=Homo sapiens GN=EIF3L PE=2 SV=1;>sp|Q9Y262|EIF3L_HUMAN Eukaryotic translation initiation factor 3 subunit L OS=Homo sapiens GN=EIF3L PE=1 SV=1;>sp|Q9Y262-2|EIF3L_HUMAN Isoform	8	39	39	39	31	30	29	33	28	32	27	30	21	34	34	33	31	30	29	33	28	32	27	30	21	34	34	33	31	30	29	33	28	32	27	30	21	34	34	33	57.2	57.2
B0QYD3;Q9UH17;P31941-2;P31941;Q9UH17-3	B0QYD3;Q9UH17;P31941-2;P31941;Q9UH17-3	2;2;1;1;1	2;2;1;1;1	2;2;1;1;1	DNA dC->dU-editing enzyme APOBEC-3B;DNA dC->dU-editing enzyme APOBEC-3A	APOBEC3B;APOBEC3A	>tr|B0QYD3|B0QYD3_HUMAN DNA dC->dU-editing enzyme APOBEC-3B OS=Homo sapiens GN=APOBEC3B PE=2 SV=1;>sp|Q9UH17|ABC3B_HUMAN DNA dC->dU-editing enzyme APOBEC-3B OS=Homo sapiens GN=APOBEC3B PE=1 SV=1;>sp|P31941-2|ABC3A_HUMAN Isoform 2 of DNA dC->dU-editing enzy	5	2	2	2	2	1	1	2	1	2	1	1	1	2	1	1	2	1	1	2	1	2	1	1	1	2	1	1	2	1	1	2	1	2	1	1	1	2	1	1	3.9	3.9
B0QYH2;Q8IWL3	B0QYH2;Q8IWL3	2;2	2;2	2;2	Iron-sulfur cluster co-chaperone protein HscB, mitochondrial	HSCB	>tr|B0QYH2|B0QYH2_HUMAN Iron-sulfur cluster co-chaperone protein HscB, mitochondrial OS=Homo sapiens GN=HSCB PE=4 SV=1;>sp|Q8IWL3|HSC20_HUMAN Iron-sulfur cluster co-chaperone protein HscB, mitochondrial OS=Homo sapiens GN=HSCB PE=1 SV=3	2	2	2	2	1	1	1	1	2	1	1	1	1	1	1	1	1	1	1	1	2	1	1	1	1	1	1	1	1	1	1	1	2	1	1	1	1	1	1	1	14	14
B0QYK0;Q01844-6;Q01844-3;Q01844;Q01844-5;C9JGE3;Q01844-2;H7BY36;Q01844-4	B0QYK0;Q01844-6;Q01844-3;Q01844;Q01844-5;C9JGE3;Q01844-2;H7BY36	7;7;7;7;7;6;6;5;1	7;7;7;7;7;6;6;5;1	7;7;7;7;7;6;6;5;1	RNA-binding protein EWS	EWSR1	>tr|B0QYK0|B0QYK0_HUMAN RNA-binding protein EWS OS=Homo sapiens GN=EWSR1 PE=2 SV=1;>sp|Q01844-6|EWS_HUMAN Isoform 6 of RNA-binding protein EWS OS=Homo sapiens GN=EWSR1;>sp|Q01844-3|EWS_HUMAN Isoform 3 of RNA-binding protein EWS OS=Homo sapiens GN=EWSR1;>sp	9	7	7	7	7	7	7	7	7	7	6	7	6	7	7	7	7	7	7	7	7	7	6	7	6	7	7	7	7	7	7	7	7	7	6	7	6	7	7	7	17.2	17.2
B1AKB1;B1AKB2;F6RFE3;B1AKB4;B0QYS6;B0QYS7;P19484	B1AKB1;B1AKB2;F6RFE3;B1AKB4;B0QYS6;B0QYS7;P19484	2;2;2;2;2;2;2	2;2;2;2;2;2;2	2;2;2;2;2;2;2	Transcription factor EB	TFEB	>tr|B1AKB1|B1AKB1_HUMAN Transcription factor EB (Fragment) OS=Homo sapiens GN=TFEB PE=2 SV=2;>tr|B1AKB2|B1AKB2_HUMAN Transcription factor EB (Fragment) OS=Homo sapiens GN=TFEB PE=2 SV=1;>tr|F6RFE3|F6RFE3_HUMAN Transcription factor EB (Fragment) OS=Homo sap	7	2	2	2	1	1	0	1	1	0	0	0	0	0	1	2	1	1	0	1	1	0	0	0	0	0	1	2	1	1	0	1	1	0	0	0	0	0	1	2	14	14
B0QYV1;O43251-5;O43251-10;O43251-2;O43251;O43251-6;O43251-8;S4R469;F8VR27;F8VZY7;B0QYY4;J3KNW3;B7Z1U7;F8VZG9;O43251-9;Q9NWB1-3;O43251-4;Q9NWB1-4;Q9NWB1-5;Q9NWB1;O43251-7;Q9NWB1-2;I3L1D4;S4R3K7;O43251-3;B0QYY7;J3QRF4;F8VRS4;A6NFN3;B4DF29;J3QQZ2;B0QYY6	B0QYV1;O43251-5;O43251-10;O43251-2;O43251;O43251-6;O43251-8;S4R469;F8VR27;F8VZY7;B0QYY4;J3KNW3;B7Z1U7;F8VZG9;O43251-9;Q9NWB1-3;O43251-4;Q9NWB1-4;Q9NWB1-5;Q9NWB1;O43251-7;Q9NWB1-2;I3L1D4;S4R3K7;O43251-3;B0QYY7;J3QRF4;F8VRS4;A6NFN3;B4DF29	12;12;12;12;12;12;12;10;10;10;10;10;10;10;10;10;10;10;10;10;10;10;8;8;8;6;6;6;6;6;4;2	12;12;12;12;12;12;12;10;10;10;10;10;10;10;10;10;10;10;10;10;10;10;8;8;8;6;6;6;6;6;4;2	12;12;12;12;12;12;12;10;10;10;10;10;10;10;10;10;10;10;10;10;10;10;8;8;8;6;6;6;6;6;4;2	RNA binding protein fox-1 homolog;RNA binding protein fox-1 homolog 2;RNA binding protein fox-1 homolog 1;RNA binding protein fox-1 homolog 3	RBFOX2;RBFOX1;RBFOX3	>tr|B0QYV1|B0QYV1_HUMAN Uncharacterized protein OS=Homo sapiens GN=RBM9 PE=4 SV=1;>sp|O43251-5|RFOX2_HUMAN Isoform 5 of RNA binding protein fox-1 homolog 2 OS=Homo sapiens GN=RBFOX2;>sp|O43251-10|RFOX2_HUMAN Isoform 10 of RNA binding protein fox-1 homolog	32	12	12	12	6	5	7	8	8	7	6	6	4	9	7	8	6	5	7	8	8	7	6	6	4	9	7	8	6	5	7	8	8	7	6	6	4	9	7	8	33.6	33.6
B0QZ18;Q99829;F2Z2V0;A6PVH9;E7ENH5;Q5JX44;Q5JX58;Q5JX59;Q5JX60;Q5JX45;Q5JX56;Q5JX52;Q5JX55;Q5JX61;Q5JX54;Q5JX57;E7EV27;H0Y524;Q5JX53	B0QZ18;Q99829;F2Z2V0;A6PVH9;E7ENH5;Q5JX44;Q5JX58;Q5JX59;Q5JX60;Q5JX45;Q5JX56;Q5JX52	24;24;23;22;18;16;15;15;15;14;13;12;11;11;9;7;7;5;3	24;24;23;22;18;16;15;15;15;14;13;12;11;11;9;7;7;5;3	24;24;23;22;18;16;15;15;15;14;13;12;11;11;9;7;7;5;3	Copine-1	CPNE1	>tr|B0QZ18|B0QZ18_HUMAN Copine-1 OS=Homo sapiens GN=CPNE1 PE=4 SV=1;>sp|Q99829|CPNE1_HUMAN Copine-1 OS=Homo sapiens GN=CPNE1 PE=1 SV=1;>tr|F2Z2V0|F2Z2V0_HUMAN Copine-1 (Fragment) OS=Homo sapiens GN=CPNE1 PE=2 SV=1;>tr|A6PVH9|A6PVH9_HUMAN Copine-1 OS=Homo s	19	24	24	24	22	21	21	19	17	21	18	19	13	20	22	21	22	21	21	19	17	21	18	19	13	20	22	21	22	21	21	19	17	21	18	19	13	20	22	21	48.7	48.7
B0QZE2;E7ENI9;Q15326-4;Q15326-5;Q15326-2;Q15326-6;Q15326-3;Q15326;F5H449;Q5BJG6;Q5VUI0;J3QKD2;E9PE09;E7EV75;B7Z3Z1	B0QZE2;E7ENI9;Q15326-4;Q15326-5;Q15326-2;Q15326-6;Q15326-3;Q15326;F5H449;Q5BJG6;Q5VUI0;J3QKD2;E9PE09;E7EV75	4;4;4;4;4;4;4;4;3;3;3;3;2;2;1	4;4;4;4;4;4;4;4;3;3;3;3;2;2;1	4;4;4;4;4;4;4;4;3;3;3;3;2;2;1	Zinc finger MYND domain-containing protein 11	ZMYND11	>tr|B0QZE2|B0QZE2_HUMAN Zinc finger MYND domain-containing protein 11 OS=Homo sapiens GN=ZMYND11 PE=2 SV=1;>tr|E7ENI9|E7ENI9_HUMAN Zinc finger MYND domain-containing protein 11 OS=Homo sapiens GN=ZMYND11 PE=2 SV=1;>sp|Q15326-4|ZMY11_HUMAN Isoform 4 of Zinc	15	4	4	4	1	3	0	3	1	2	3	3	0	2	4	3	1	3	0	3	1	2	3	3	0	2	4	3	1	3	0	3	1	2	3	3	0	2	4	3	8	8
B0YIW2;P02656	B0YIW2;P02656	1;1	1;1	1;1	Apolipoprotein C-III	APOC3	>tr|B0YIW2|B0YIW2_HUMAN Apolipoprotein C-III OS=Homo sapiens GN=APOC3 PE=4 SV=1;>sp|P02656|APOC3_HUMAN Apolipoprotein C-III OS=Homo sapiens GN=APOC3 PE=1 SV=1	2	1	1	1	1	1	1	1	1	1	0	0	1	1	1	1	1	1	1	1	1	1	0	0	1	1	1	1	1	1	1	1	1	1	0	0	1	1	1	1	13.7	13.7
B1AH87;P30536	B1AH87;P30536	3;3	3;3	3;3	Translocator protein	TSPO	>tr|B1AH87|B1AH87_HUMAN Putative peripheral benzodiazepine receptor-related protein (Fragment) OS=Homo sapiens GN=TSPO PE=2 SV=1;>sp|P30536|TSPOA_HUMAN Translocator protein OS=Homo sapiens GN=TSPO PE=1 SV=3	2	3	3	3	3	3	3	3	3	3	2	3	3	2	3	3	3	3	3	3	3	3	2	3	3	2	3	3	3	3	3	3	3	3	2	3	3	2	3	3	36.4	36.4
B1AHD1;P55769	B1AHD1;P55769	9;9	9;9	9;9	NHP2-like protein 1;NHP2-like protein 1, N-terminally processed	NHP2L1	>tr|B1AHD1|B1AHD1_HUMAN NHP2-like protein 1 OS=Homo sapiens GN=NHP2L1 PE=2 SV=1;>sp|P55769|NH2L1_HUMAN NHP2-like protein 1 OS=Homo sapiens GN=NHP2L1 PE=1 SV=3	2	9	9	9	7	6	7	6	7	8	8	8	3	7	8	8	7	6	7	6	7	8	8	8	3	7	8	8	7	6	7	6	7	8	8	8	3	7	8	8	52.3	52.3
B1AHJ5;O60704	B1AHJ5;O60704	2;2	2;2	2;2	Protein-tyrosine sulfotransferase 2	TPST2	>tr|B1AHJ5|B1AHJ5_HUMAN Protein-tyrosine sulfotransferase 2 (Fragment) OS=Homo sapiens GN=TPST2 PE=2 SV=1;>sp|O60704|TPST2_HUMAN Protein-tyrosine sulfotransferase 2 OS=Homo sapiens GN=TPST2 PE=1 SV=1	2	2	2	2	0	0	0	0	0	0	0	1	0	0	1	0	0	0	0	0	0	0	0	1	0	0	1	0	0	0	0	0	0	0	0	1	0	0	1	0	11.3	11.3
B1AHQ6;Q9NSP4	B1AHQ6;Q9NSP4	1;1	1;1	1;1	Centromere protein M	CENPM	>tr|B1AHQ6|B1AHQ6_HUMAN Centromere protein M OS=Homo sapiens GN=CENPM PE=2 SV=1;>sp|Q9NSP4|CENPM_HUMAN Centromere protein M OS=Homo sapiens GN=CENPM PE=1 SV=1	2	1	1	1	1	1	0	0	1	1	0	0	0	1	0	0	1	1	0	0	1	1	0	0	0	1	0	0	1	1	0	0	1	1	0	0	0	1	0	0	13.7	13.7
B7Z686;B1AHR1;Q9UH03-2;Q9UH03	B7Z686;B1AHR1;Q9UH03-2;Q9UH03	2;2;2;2	2;2;2;2	2;2;2;2	Neuronal-specific septin-3	37865	>tr|B7Z686|B7Z686_HUMAN Neuronal-specific septin-3 OS=Homo sapiens GN=SEPT3 PE=2 SV=1;>tr|B1AHR1|B1AHR1_HUMAN Neuronal-specific septin-3 OS=Homo sapiens GN=SEPT3 PE=2 SV=1;>sp|Q9UH03-2|SEPT3_HUMAN Isoform 2 of Neuronal-specific septin-3 OS=Homo sapiens GN=	4	2	2	2	1	1	2	1	0	1	1	2	1	2	1	1	1	1	2	1	0	1	1	2	1	2	1	1	1	1	2	1	0	1	1	2	1	2	1	1	7.7	7.7
B1AJY7	B1AJY7	9	1	1		PSMD10	>tr|B1AJY7|B1AJY7_HUMAN 26S proteasome non-ATPase regulatory subunit 10 OS=Homo sapiens GN=PSMD10 PE=2 SV=1	1	9	1	1	9	8	9	8	7	9	8	8	2	8	9	9	1	1	1	1	0	1	1	1	0	1	1	1	1	1	1	1	0	1	1	1	0	1	1	1	63.7	14
B1AK13;P35914;P35914-3;P35914-2;H0Y2L7;G5E9S9;B7Z4D4;B7Z212;Q8TB92-5;Q8TB92-2;Q8TB92	B1AK13;P35914;P35914-3;P35914-2	8;8;6;6;3;1;1;1;1;1;1	8;8;6;6;3;1;1;1;1;1;1	8;8;6;6;3;1;1;1;1;1;1	Hydroxymethylglutaryl-CoA lyase, mitochondrial	HMGCL	>tr|B1AK13|B1AK13_HUMAN 3-hydroxymethyl-3-methylglutaryl-Coenzyme A lyase (Hydroxymethylglutaricaciduria), isoform CRA_b OS=Homo sapiens GN=HMGCL PE=2 SV=1;>sp|P35914|HMGCL_HUMAN Hydroxymethylglutaryl-CoA lyase, mitochondrial OS=Homo sapiens GN=HMGCL PE=1	11	8	8	8	6	6	7	6	4	4	4	6	1	3	4	6	6	6	7	6	4	4	4	6	1	3	4	6	6	6	7	6	4	4	4	6	1	3	4	6	32	32
B1AKC7;Q9UJF2-2;Q9UJF2;H0Y638;B7ZCA0;Q96PV0-3;Q96PV0-2;Q96PV0-4;Q96PV0;M0QX12;Q86YV0-2;Q86YV0	B1AKC7;Q9UJF2-2;Q9UJF2;H0Y638	21;21;18;11;2;2;2;2;2;1;1;1	21;21;18;11;2;2;2;2;2;1;1;1	18;18;15;9;0;0;0;0;0;0;0;0	Ras GTPase-activating protein nGAP	RASAL2	>tr|B1AKC7|B1AKC7_HUMAN Ras GTPase-activating protein nGAP OS=Homo sapiens GN=RASAL2 PE=2 SV=1;>sp|Q9UJF2-2|NGAP_HUMAN Isoform 2 of Ras GTPase-activating protein nGAP OS=Homo sapiens GN=RASAL2;>sp|Q9UJF2|NGAP_HUMAN Ras GTPase-activating protein nGAP OS=Hom	12	21	21	18	10	4	7	9	9	10	13	8	4	7	10	10	10	4	7	9	9	10	13	8	4	7	10	10	8	4	5	7	7	7	10	6	3	5	8	8	21.8	21.8
B1AKJ5;O43847;O43847-2;G3V1R5;F5H7V1;H0Y5G9	B1AKJ5;O43847;O43847-2;G3V1R5;F5H7V1	36;36;36;33;22;17	36;36;36;33;22;17	36;36;36;33;22;17	Nardilysin	NRD1	>tr|B1AKJ5|B1AKJ5_HUMAN Nardilysin OS=Homo sapiens GN=NRD1 PE=3 SV=1;>sp|O43847|NRDC_HUMAN Nardilysin OS=Homo sapiens GN=NRD1 PE=1 SV=2;>sp|O43847-2|NRDC_HUMAN Isoform 2 of Nardilysin OS=Homo sapiens GN=NRD1;>tr|G3V1R5|G3V1R5_HUMAN Nardilysin OS=Homo sapie	6	36	36	36	27	30	26	28	26	28	25	24	12	27	30	28	27	30	26	28	26	28	25	24	12	27	30	28	27	30	26	28	26	28	25	24	12	27	30	28	32.2	32.2
B1AKJ6;J3KPA3;Q96SU4-7;Q96SU4-2;Q96SU4;E9PJW9;Q96SU4-6;Q96SU4-3;Q96SU4-5;Q96SU4-4;H0YE19;E9PK98	B1AKJ6;J3KPA3;Q96SU4-7;Q96SU4-2;Q96SU4;E9PJW9;Q96SU4-6;Q96SU4-3;Q96SU4-5;Q96SU4-4	13;13;13;13;13;12;12;10;8;8;5;1	13;13;13;13;13;12;12;10;8;8;5;1	13;13;13;13;13;12;12;10;8;8;5;1	Oxysterol-binding protein;Oxysterol-binding protein-related protein 9	OSBPL9	>tr|B1AKJ6|B1AKJ6_HUMAN Oxysterol-binding protein OS=Homo sapiens GN=OSBPL9 PE=2 SV=1;>tr|J3KPA3|J3KPA3_HUMAN Oxysterol-binding protein OS=Homo sapiens GN=OSBPL9 PE=3 SV=1;>sp|Q96SU4-7|OSBL9_HUMAN Isoform 7 of Oxysterol-binding protein-related protein 9 OS	12	13	13	13	12	12	9	9	9	11	10	10	4	8	8	10	12	12	9	9	9	11	10	10	4	8	8	10	12	12	9	9	9	11	10	10	4	8	8	10	23.2	23.2
B1AKR6;Q9NP97;B4DFR2;H3BQI1;Q8TF09	B1AKR6;Q9NP97;B4DFR2	6;6;5;2;2	6;6;5;2;2	6;6;5;2;2	Dynein light chain roadblock-type 1	DYNLRB1	>tr|B1AKR6|B1AKR6_HUMAN Dynein light chain roadblock-type 1 OS=Homo sapiens GN=DYNLRB1 PE=2 SV=1;>sp|Q9NP97|DLRB1_HUMAN Dynein light chain roadblock-type 1 OS=Homo sapiens GN=DYNLRB1 PE=1 SV=3;>tr|B4DFR2|B4DFR2_HUMAN Dynein light chain roadblock-type 1 OS=	5	6	6	6	6	5	6	6	5	6	4	4	4	6	5	5	6	5	6	6	5	6	4	4	4	6	5	5	6	5	6	6	5	6	4	4	4	6	5	5	46.6	46.6
Q15121;B1AKZ3	Q15121;B1AKZ3	6;6	6;6	2;2	Astrocytic phosphoprotein PEA-15	PEA15	>sp|Q15121|PEA15_HUMAN Astrocytic phosphoprotein PEA-15 OS=Homo sapiens GN=PEA15 PE=1 SV=2;>tr|B1AKZ3|B1AKZ3_HUMAN Astrocytic phosphoprotein PEA-15 OS=Homo sapiens GN=PEA15 PE=2 SV=1	2	6	6	2	5	5	5	5	5	5	6	6	5	5	5	4	5	5	5	5	5	5	6	6	5	5	5	4	2	2	2	2	2	2	2	2	2	2	2	2	58.5	58.5
B1AKZ5	B1AKZ5	5	1	1		PEA15	>tr|B1AKZ5|B1AKZ5_HUMAN Astrocytic phosphoprotein PEA-15 OS=Homo sapiens GN=PEA15 PE=2 SV=1	1	5	1	1	3	3	3	3	3	4	4	4	3	3	4	3	0	0	0	0	0	1	0	0	0	0	1	1	0	0	0	0	0	1	0	0	0	0	1	1	57.4	28.7
B1ALK7;Q14155-1;B7Z6G2;Q14155-5;Q14155-6;Q14155-2;Q14155-3;Q14155;E7EUY6;E9PDQ5;E7EU80;B1ANY6;B7Z6D9;B7Z3C7;Q15052-2;Q15052;C9JAD7;C9JDI6;E7ENL8	B1ALK7;Q14155-1;B7Z6G2;Q14155-5;Q14155-6;Q14155-2;Q14155-3;Q14155;E7EUY6;E9PDQ5	19;19;18;18;17;16;16;16;14;13;3;2;2;2;2;2;1;1;1	19;19;18;18;17;16;16;16;14;13;3;2;2;2;2;2;1;1;1	19;19;18;18;17;16;16;16;14;13;3;2;2;2;2;2;1;1;1	Rho guanine nucleotide exchange factor 7	ARHGEF7	>tr|B1ALK7|B1ALK7_HUMAN Rho guanine nucleotide exchange factor 7 OS=Homo sapiens GN=ARHGEF7 PE=2 SV=1;>sp|Q14155-1|ARHG7_HUMAN Isoform 1 of Rho guanine nucleotide exchange factor 7 OS=Homo sapiens GN=ARHGEF7;>tr|B7Z6G2|B7Z6G2_HUMAN Rho guanine nucleotide e	19	19	19	19	14	14	13	14	10	14	13	8	4	13	14	17	14	14	13	14	10	14	13	8	4	13	14	17	14	14	13	14	10	14	13	8	4	13	14	17	44	44
B1ALM5;Q9P0T7;F2Z389;B1ALM7;B1ALM4;B1ALM8	B1ALM5;Q9P0T7;F2Z389;B1ALM7;B1ALM4	4;4;2;2;2;1	3;3;2;2;2;1	3;3;2;2;2;1	Transmembrane protein 9	TMEM9	>tr|B1ALM5|B1ALM5_HUMAN Transmembrane protein 9 OS=Homo sapiens GN=TMEM9 PE=2 SV=1;>sp|Q9P0T7|TMEM9_HUMAN Transmembrane protein 9 OS=Homo sapiens GN=TMEM9 PE=1 SV=1;>tr|F2Z389|F2Z389_HUMAN Transmembrane protein 9 OS=Homo sapiens GN=TMEM9 PE=2 SV=1;>tr|B1AL	6	4	3	3	3	4	4	4	3	3	3	3	3	4	4	3	2	3	3	3	2	2	2	2	3	3	3	2	2	3	3	3	2	2	2	2	3	3	3	2	30.1	25.8
B1AMF0;Q8N2K1;Q8N2K1-3;A6NGS0;Q8N2K1-2;D6REN4;D6R9H0;D6RD90;D6RB84;D6RA15;B1AMF1;D6RC43	B1AMF0;Q8N2K1;Q8N2K1-3;A6NGS0;Q8N2K1-2	3;3;3;2;2;1;1;1;1;1;1;1	3;3;3;2;2;1;1;1;1;1;1;1	3;3;3;2;2;1;1;1;1;1;1;1	Ubiquitin-conjugating enzyme E2 J2	UBE2J2	>tr|B1AMF0|B1AMF0_HUMAN Ubiquitin-conjugating enzyme E2 J2 (Fragment) OS=Homo sapiens GN=UBE2J2 PE=2 SV=1;>sp|Q8N2K1|UB2J2_HUMAN Ubiquitin-conjugating enzyme E2 J2 OS=Homo sapiens GN=UBE2J2 PE=1 SV=3;>sp|Q8N2K1-3|UB2J2_HUMAN Isoform 3 of Ubiquitin-conjugat	12	3	3	3	1	0	1	1	0	1	2	1	0	1	1	1	1	0	1	1	0	1	2	1	0	1	1	1	1	0	1	1	0	1	2	1	0	1	1	1	21.4	21.4
B1AMJ5;Q96SN8-3;Q96SN8-2;Q96SN8;Q5JTU8;Q96SN8-4	B1AMJ5;Q96SN8-3;Q96SN8-2;Q96SN8;Q5JTU8;Q96SN8-4	3;3;3;3;2;2	3;3;3;3;2;2	3;3;3;3;2;2	CDK5 regulatory subunit-associated protein 2	CDK5RAP2	>tr|B1AMJ5|B1AMJ5_HUMAN CDK5 regulatory subunit-associated protein 2 (Fragment) OS=Homo sapiens GN=CDK5RAP2 PE=2 SV=1;>sp|Q96SN8-3|CK5P2_HUMAN Isoform 3 of CDK5 regulatory subunit-associated protein 2 OS=Homo sapiens GN=CDK5RAP2;>sp|Q96SN8-2|CK5P2_HUMAN Is	6	3	3	3	2	1	1	1	3	2	2	2	1	1	2	3	2	1	1	1	3	2	2	2	1	1	2	3	2	1	1	1	3	2	2	2	1	1	2	3	2.7	2.7
B1AMS2;Q14141-2;Q14141-4;Q14141;F5H1J5;B4E049;Q14141-3	B1AMS2;Q14141-2;Q14141-4;Q14141;F5H1J5;B4E049	10;10;10;10;9;7;4	4;4;4;4;3;2;2	4;4;4;4;3;2;2	Septin-6	38961	>tr|B1AMS2|B1AMS2_HUMAN Septin 6, isoform CRA_b OS=Homo sapiens GN=SEPT6 PE=3 SV=1;>sp|Q14141-2|SEPT6_HUMAN Isoform I of Septin-6 OS=Homo sapiens GN=SEPT6;>sp|Q14141-4|SEPT6_HUMAN Isoform V of Septin-6 OS=Homo sapiens GN=SEPT6;>sp|Q14141|SEPT6_HUMAN Septin	7	10	4	4	6	7	7	5	5	6	6	6	6	7	6	6	2	2	2	1	1	1	2	2	1	2	2	2	2	2	2	1	1	1	2	2	1	2	2	2	25.8	14.8
B1AMW1;P19256-2;P19256-3;P19256;H0YDI1	B1AMW1;P19256-2;P19256-3;P19256;H0YDI1	4;4;4;4;2	4;4;4;4;2	4;4;4;4;2	Lymphocyte function-associated antigen 3	CD58	>tr|B1AMW1|B1AMW1_HUMAN CD58 antigen, (Lymphocyte function-associated antigen 3), isoform CRA_c OS=Homo sapiens GN=CD58 PE=4 SV=1;>sp|P19256-2|LFA3_HUMAN Isoform 2 of Lymphocyte function-associated antigen 3 OS=Homo sapiens GN=CD58;>sp|P19256-3|LFA3_HUMAN	5	4	4	4	3	3	4	4	3	3	2	3	3	4	4	3	3	3	4	4	3	3	2	3	3	4	4	3	3	3	4	4	3	3	2	3	3	4	4	3	16.2	16.2
B1AN89;B4DXR2;O43432-2	B1AN89;B4DXR2;O43432-2	4;2;2	2;0;0	2;0;0	Eukaryotic translation initiation factor 4 gamma 3	EIF4G3	>tr|B1AN89|B1AN89_HUMAN Eukaryotic translation initiation factor 4 gamma 3 OS=Homo sapiens GN=EIF4G3 PE=2 SV=1;>tr|B4DXR2|B4DXR2_HUMAN Eukaryotic translation initiation factor 4 gamma 3 OS=Homo sapiens GN=EIF4G3 PE=2 SV=1;>sp|O43432-2|IF4G3_HUMAN Isoform 2	3	4	2	2	3	3	4	2	3	3	2	2	3	4	4	2	1	1	2	1	2	1	1	1	2	2	2	1	1	1	2	1	2	1	1	1	2	2	2	1	10.2	4.4
B1ANH0;Q16774-2;B1ANG9;Q16774-3	B1ANH0;Q16774-2;B1ANG9;Q16774-3	6;6;5;5	6;6;5;5	2;2;2;2	Guanylate kinase	GUK1	>tr|B1ANH0|B1ANH0_HUMAN Guanylate kinase (Fragment) OS=Homo sapiens GN=GUK1 PE=2 SV=1;>sp|Q16774-2|KGUA_HUMAN Isoform 2 of Guanylate kinase OS=Homo sapiens GN=GUK1;>tr|B1ANG9|B1ANG9_HUMAN Guanylate kinase OS=Homo sapiens GN=GUK1 PE=2 SV=1;>sp|Q16774-3|KGUA	4	6	6	2	6	5	5	6	2	5	4	4	2	5	4	5	6	5	5	6	2	5	4	4	2	5	4	5	2	2	1	2	2	2	1	1	1	1	1	2	45.6	45.6
H3BLV0;E9PSH2;B1AP13;P08174-4;P08174;P08174-3;P08174-5;P08174-2;P08174-6;P08174-7;B1AP15;H7BY55	H3BLV0;E9PSH2;B1AP13;P08174-4;P08174;P08174-3;P08174-5;P08174-2;P08174-6;P08174-7;B1AP15	16;16;16;16;16;16;16;16;16;16;8;4	16;16;16;16;16;16;16;16;16;16;8;4	16;16;16;16;16;16;16;16;16;16;8;4	Complement decay-accelerating factor	CD55	>tr|H3BLV0|H3BLV0_HUMAN Complement decay-accelerating factor (Fragment) OS=Homo sapiens GN=CD55 PE=4 SV=1;>tr|E9PSH2|E9PSH2_HUMAN Complement decay-accelerating factor OS=Homo sapiens GN=CD55 PE=2 SV=1;>tr|B1AP13|B1AP13_HUMAN Complement decay-accelerating f	12	16	16	16	11	14	12	11	12	11	12	12	9	10	14	15	11	14	12	11	12	11	12	12	9	10	14	15	11	14	12	11	12	11	12	12	9	10	14	15	54	54
E5RJ26;B1AP22;P49810-3;P49810;E5RHT1;C9J5P7;P49810-2	E5RJ26;B1AP22;P49810-3;P49810;E5RHT1;C9J5P7;P49810-2	2;2;2;2;1;1;1	1;1;1;1;1;1;1	1;1;1;1;1;1;1	Presenilin;Presenilin-2;Presenilin-2 NTF subunit;Presenilin-2 CTF subunit	PSEN2	>tr|E5RJ26|E5RJ26_HUMAN Presenilin-2 CTF subunit OS=Homo sapiens GN=PSEN2 PE=2 SV=1;>tr|B1AP22|B1AP22_HUMAN Presenilin 2 (Alzheimer disease 4), isoform CRA_b OS=Homo sapiens GN=PSEN2 PE=4 SV=1;>sp|P49810-3|PSN2_HUMAN Isoform 3 of Presenilin-2 OS=Homo sapie	7	2	1	1	0	1	0	1	0	0	0	0	0	0	1	2	0	1	0	0	0	0	0	0	0	0	1	1	0	1	0	0	0	0	0	0	0	0	1	1	5.8	3.3
B1APE1;B1APE2;Q00403	B1APE1;B1APE2;Q00403	4;4;4	4;4;4	4;4;4	Transcription initiation factor IIB	GTF2B	>tr|B1APE1|B1APE1_HUMAN Transcription initiation factor IIB (Fragment) OS=Homo sapiens GN=GTF2B PE=2 SV=1;>tr|B1APE2|B1APE2_HUMAN Transcription initiation factor IIB (Fragment) OS=Homo sapiens GN=GTF2B PE=2 SV=1;>sp|Q00403|TF2B_HUMAN Transcription initiati	3	4	4	4	2	3	2	3	1	4	3	2	1	3	3	4	2	3	2	3	1	4	3	2	1	3	3	4	2	3	2	3	1	4	3	2	1	3	3	4	28.6	28.6
B1AT46;Q9Y692-2;Q9Y692	B1AT46;Q9Y692-2;Q9Y692	3;3;3	3;3;3	3;3;3	Glucocorticoid modulatory element-binding protein 1	GMEB1	>tr|B1AT46|B1AT46_HUMAN Glucocorticoid modulatory element-binding protein 1 (Fragment) OS=Homo sapiens GN=GMEB1 PE=4 SV=1;>sp|Q9Y692-2|GMEB1_HUMAN Isoform 2 of Glucocorticoid modulatory element-binding protein 1 OS=Homo sapiens GN=GMEB1;>sp|Q9Y692|GMEB1_HU	3	3	3	3	2	2	1	1	1	1	1	2	2	1	0	0	2	2	1	1	1	1	1	2	2	1	0	0	2	2	1	1	1	1	1	2	2	1	0	0	13.1	13.1
B1AVU8;P07602;C9JIZ6;P07602-2;P07602-3	B1AVU8;P07602;C9JIZ6;P07602-2;P07602-3	26;26;25;25;25	26;26;25;25;25	26;26;25;25;25	Prosaposin;Saposin-A;Saposin-B-Val;Saposin-B;Saposin-C;Saposin-D	PSAP	>tr|B1AVU8|B1AVU8_HUMAN Saposin-D OS=Homo sapiens GN=PSAP PE=4 SV=1;>sp|P07602|SAP_HUMAN Prosaposin OS=Homo sapiens GN=PSAP PE=1 SV=2;>tr|C9JIZ6|C9JIZ6_HUMAN Prosaposin OS=Homo sapiens GN=PSAP PE=2 SV=1;>sp|P07602-2|SAP_HUMAN Isoform Sap-mu-6 of Prosaposin	5	26	26	26	23	23	23	22	17	26	20	23	13	20	22	24	23	23	23	22	17	26	20	23	13	20	22	24	23	23	23	22	17	26	20	23	13	20	22	24	47.2	47.2
B2RCS5;P35609;B7Z4P8	B2RCS5;P35609	21;20;3	2;2;1	1;1;1	Alpha-actinin-2	ACTN2	>tr|B2RCS5|B2RCS5_HUMAN Actinin, alpha 2, isoform CRA_b OS=Homo sapiens GN=ACTN2 PE=2 SV=1;>sp|P35609|ACTN2_HUMAN Alpha-actinin-2 OS=Homo sapiens GN=ACTN2 PE=1 SV=1	3	21	2	1	20	18	18	18	16	18	17	17	17	21	18	20	1	1	0	1	0	0	1	0	0	2	0	1	0	0	0	0	0	0	0	0	0	1	0	0	20.4	2.3
B2RD65;Q5PSV4;H0YHD0	B2RD65;Q5PSV4;H0YHD0	2;2;1	2;2;1	2;2;1	Breast cancer metastasis-suppressor 1-like protein	BRMS1L	>tr|B2RD65|B2RD65_HUMAN Breast cancer metastasis-suppressor 1-like protein OS=Homo sapiens GN=BRMS1L PE=2 SV=1;>sp|Q5PSV4|BRM1L_HUMAN Breast cancer metastasis-suppressor 1-like protein OS=Homo sapiens GN=BRMS1L PE=1 SV=2;>tr|H0YHD0|H0YHD0_HUMAN Breast canc	3	2	2	2	0	0	0	2	0	2	0	0	0	0	0	1	0	0	0	2	0	2	0	0	0	0	0	1	0	0	0	2	0	2	0	0	0	0	0	1	11.6	11.6
B2WTI3;B2WTI4;K7EJU9;Q6NYC1-2;Q6NYC1;Q6NYC1-3	B2WTI3;B2WTI4;K7EJU9;Q6NYC1-2;Q6NYC1;Q6NYC1-3	9;9;9;9;9;9	9;9;9;9;9;9	9;9;9;9;9;9	Bifunctional arginine demethylase and lysyl-hydroxylase JMJD6	JMJD6	>tr|B2WTI3|B2WTI3_HUMAN Bifunctional arginine demethylase and lysyl-hydroxylase JMJD6 OS=Homo sapiens GN=JMJD6 PE=2 SV=1;>tr|B2WTI4|B2WTI4_HUMAN Bifunctional arginine demethylase and lysyl-hydroxylase JMJD6 OS=Homo sapiens GN=JMJD6 PE=2 SV=1;>tr|K7EJU9|K7E	6	9	9	9	7	5	6	8	6	9	4	4	6	7	7	6	7	5	6	8	6	9	4	4	6	7	7	6	7	5	6	8	6	9	4	4	6	7	7	6	33.7	33.7
B3EWF7	B3EWF7	1	1	1	Laforin, isoform 9	EPM2A	>sp|B3EWF7|EP2A2_HUMAN Laforin, isoform 9 OS=Homo sapiens GN=EPM2A PE=1 SV=1	1	1	1	1	1	1	1	1	0	1	1	0	1	1	0	0	1	1	1	1	0	1	1	0	1	1	0	0	1	1	1	1	0	1	1	0	1	1	0	0	3.5	3.5
B3KMG4;Q9HCJ1	B3KMG4;Q9HCJ1	1;1	1;1	1;1	Progressive ankylosis protein homolog	ANKH	>tr|B3KMG4|B3KMG4_HUMAN Progressive ankylosis protein homolog OS=Homo sapiens GN=ANKH PE=2 SV=1;>sp|Q9HCJ1|ANKH_HUMAN Progressive ankylosis protein homolog OS=Homo sapiens GN=ANKH PE=1 SV=2	2	1	1	1	1	0	0	0	0	0	1	0	0	0	1	0	1	0	0	0	0	0	1	0	0	0	1	0	1	0	0	0	0	0	1	0	0	0	1	0	4.1	4.1
B3KP49;R4GMX8;B4DID0;B4DQH9;Q6VN20	B3KP49;R4GMX8;B4DID0;B4DQH9;Q6VN20	2;2;2;2;2	2;2;2;2;2	2;2;2;2;2	Ran-binding protein 10	RANBP10	>tr|B3KP49|B3KP49_HUMAN RAN binding protein 10, isoform CRA_b OS=Homo sapiens GN=RANBP10 PE=2 SV=1;>tr|R4GMX8|R4GMX8_HUMAN Ran-binding protein 10 OS=Homo sapiens GN=RANBP10 PE=4 SV=1;>tr|B4DID0|B4DID0_HUMAN Ran-binding protein 10 OS=Homo sapiens GN=RANBP10	5	2	2	2	0	0	0	0	1	0	0	0	0	0	1	0	0	0	0	0	1	0	0	0	0	0	1	0	0	0	0	0	1	0	0	0	0	0	1	0	5.4	5.4
B3KPJ4;Q8IXK0-2;Q8IXK0-4;Q8IXK0;Q8IXK0-5;C9J3D2;H7C528	B3KPJ4;Q8IXK0-2;Q8IXK0-4;Q8IXK0;Q8IXK0-5;C9J3D2	12;12;12;12;12;8;2	12;12;12;12;12;8;2	2;2;2;2;2;0;0	Polyhomeotic-like protein 2	PHC2	>tr|B3KPJ4|B3KPJ4_HUMAN Polyhomeotic-like protein 2 OS=Homo sapiens GN=PHC2 PE=2 SV=1;>sp|Q8IXK0-2|PHC2_HUMAN Isoform 2 of Polyhomeotic-like protein 2 OS=Homo sapiens GN=PHC2;>sp|Q8IXK0-4|PHC2_HUMAN Isoform 4 of Polyhomeotic-like protein 2 OS=Homo sapiens	7	12	12	2	9	8	7	8	7	8	7	9	6	8	7	7	9	8	7	8	7	8	7	9	6	8	7	7	1	1	1	1	2	1	0	0	1	1	0	1	29.3	29.3
E9PNM1;B3KQ95;B4DT56;B7Z1J3;B4DJE5;P37268	E9PNM1;B3KQ95;B4DT56;B7Z1J3;B4DJE5;P37268	1;1;1;1;1;1	1;1;1;1;1;1	1;1;1;1;1;1	Squalene synthase	FDFT1	>tr|E9PNM1|E9PNM1_HUMAN Squalene synthase OS=Homo sapiens GN=FDFT1 PE=2 SV=1;>tr|B3KQ95|B3KQ95_HUMAN Squalene synthase OS=Homo sapiens GN=FDFT1 PE=2 SV=1;>tr|B4DT56|B4DT56_HUMAN Squalene synthase OS=Homo sapiens GN=FDFT1 PE=2 SV=1;>tr|B7Z1J3|B7Z1J3_HUMAN S	6	1	1	1	0	0	1	1	0	1	0	0	0	1	1	1	0	0	1	1	0	1	0	0	0	1	1	1	0	0	1	1	0	1	0	0	0	1	1	1	2.9	2.9
Q99808;B3KQV7	Q99808;B3KQV7	6;6	6;6	6;6	Equilibrative nucleoside transporter 1	SLC29A1	>sp|Q99808|S29A1_HUMAN Equilibrative nucleoside transporter 1 OS=Homo sapiens GN=SLC29A1 PE=1 SV=3;>tr|B3KQV7|B3KQV7_HUMAN Equilibrative nucleoside transporter 1 OS=Homo sapiens GN=SLC29A1 PE=2 SV=1	2	6	6	6	4	4	4	4	4	4	3	4	5	4	4	3	4	4	4	4	4	4	3	4	5	4	4	3	4	4	4	4	4	4	3	4	5	4	4	3	17.8	17.8
B3KQZ9;Q15628	B3KQZ9;Q15628	6;6	6;6	6;6	Tumor necrosis factor receptor type 1-associated DEATH domain protein	TRADD	>tr|B3KQZ9|B3KQZ9_HUMAN Tumor necrosis factor receptor type 1-associated DEATH domain protein OS=Homo sapiens GN=TRADD PE=2 SV=1;>sp|Q15628|TRADD_HUMAN Tumor necrosis factor receptor type 1-associated DEATH domain protein OS=Homo sapiens GN=TRADD PE=1 SV=2	2	6	6	6	5	4	4	4	5	5	2	4	4	6	5	5	5	4	4	4	5	5	2	4	4	6	5	5	5	4	4	4	5	5	2	4	4	6	5	5	30.2	30.2
B3KR61;Q5TEU4-2;Q5TEU4	B3KR61;Q5TEU4-2;Q5TEU4	4;4;4	4;4;4	4;4;4	NADH dehydrogenase [ubiquinone] 1 alpha subcomplex assembly factor 5	NDUFAF5	>tr|B3KR61|B3KR61_HUMAN HCG1811060, isoform CRA_c OS=Homo sapiens GN=NDUFAF5 PE=2 SV=1;>sp|Q5TEU4-2|NDUF5_HUMAN Isoform 2 of NADH dehydrogenase [ubiquinone] 1 alpha subcomplex assembly factor 5 OS=Homo sapiens GN=NDUFAF5;>sp|Q5TEU4|NDUF5_HUMAN NADH dehydro	3	4	4	4	2	3	4	2	3	3	3	3	2	2	4	4	2	3	4	2	3	3	3	3	2	2	4	4	2	3	4	2	3	3	3	3	2	2	4	4	21	21
B3KRA5	B3KRA5	1	1	1	Centromere protein P	CENPP	>tr|B3KRA5|B3KRA5_HUMAN Centromere protein P OS=Homo sapiens GN=CENPP PE=4 SV=1	1	1	1	1	0	1	1	1	0	0	1	1	0	0	1	1	0	1	1	1	0	0	1	1	0	0	1	1	0	1	1	1	0	0	1	1	0	0	1	1	13.9	13.9
B3KRD8;O76054;O76054-5;O76054-4;C9JZI9;C9JYY7;B5MC44;Q9UDX4-3;Q9UDX4-2;Q9UDX4	B3KRD8;O76054;O76054-5;O76054-4	6;6;5;4;2;1;1;1;1;1	6;6;5;4;2;1;1;1;1;1	3;3;2;1;1;1;0;0;0;0	SEC14-like protein 2	SEC14L2	>tr|B3KRD8|B3KRD8_HUMAN SEC14-like 2 (S. cerevisiae), isoform CRA_c OS=Homo sapiens GN=SEC14L2 PE=2 SV=1;>sp|O76054|S14L2_HUMAN SEC14-like protein 2 OS=Homo sapiens GN=SEC14L2 PE=1 SV=1;>sp|O76054-5|S14L2_HUMAN Isoform 3 of SEC14-like protein 2 OS=Homo sap	10	6	6	3	4	1	2	2	4	4	4	2	2	3	5	4	4	1	2	2	4	4	4	2	2	3	5	4	1	0	0	0	1	1	1	0	0	2	2	1	24	24
B3KRG5;H3BUY5	B3KRG5;H3BUY5	30;28	2;0	2;0		RBMX	>tr|B3KRG5|B3KRG5_HUMAN RNA-binding motif protein, X chromosome, N-terminally processed OS=Homo sapiens GN=RBMX PE=2 SV=1;>tr|H3BUY5|H3BUY5_HUMAN RNA-binding motif protein, X chromosome, N-terminally processed OS=Homo sapiens GN=RBMX PE=2 SV=1	2	30	2	2	18	19	23	25	16	23	16	13	19	28	20	21	2	2	2	2	2	2	2	2	1	2	2	2	2	2	2	2	2	2	2	2	1	2	2	2	73.8	5.5
F5H5N1;B3KRI2;F5GXJ1;O75251	F5H5N1;B3KRI2;F5GXJ1;O75251	4;4;4;4	4;4;4;4	4;4;4;4	NADH dehydrogenase [ubiquinone] iron-sulfur protein 7, mitochondrial	NDUFS7	>tr|F5H5N1|F5H5N1_HUMAN NADH dehydrogenase [ubiquinone] iron-sulfur protein 7, mitochondrial OS=Homo sapiens GN=NDUFS7 PE=2 SV=1;>tr|B3KRI2|B3KRI2_HUMAN NADH dehydrogenase [ubiquinone] iron-sulfur protein 7, mitochondrial OS=Homo sapiens GN=NDUFS7 PE=2 SV=	4	4	4	4	4	4	4	3	4	4	3	2	4	4	3	4	4	4	4	3	4	4	3	2	4	4	3	4	4	4	4	3	4	4	3	2	4	4	3	4	23.6	23.6
B3KS98;O15372;E5RJT0;E5RGU4;E5RFW7;E5RFH0;E5RHC7;E5RH59;REV__Q2WGJ6	B3KS98;O15372;E5RJT0	18;18;10;5;2;2;1;1;1	18;18;10;5;2;2;1;1;1	18;18;10;5;2;2;1;1;1	Eukaryotic translation initiation factor 3 subunit H	EIF3S3;EIF3H	>tr|B3KS98|B3KS98_HUMAN Eukaryotic translation initiation factor 3 subunit H OS=Homo sapiens GN=EIF3S3 PE=2 SV=1;>sp|O15372|EIF3H_HUMAN Eukaryotic translation initiation factor 3 subunit H OS=Homo sapiens GN=EIF3H PE=1 SV=1;>tr|E5RJT0|E5RJT0_HUMAN Eukaryot	9	18	18	18	16	14	16	17	10	15	14	13	6	16	12	16	16	14	16	17	10	15	14	13	6	16	12	16	16	14	16	17	10	15	14	13	6	16	12	16	56	56
B3KSH1;O00303;B4DEW9;H0YDT6;E9PQV8	B3KSH1;O00303;B4DEW9	18;18;14;4;3	18;18;14;4;3	18;18;14;4;3	Eukaryotic translation initiation factor 3 subunit F	EIF3F	>tr|B3KSH1|B3KSH1_HUMAN Eukaryotic translation initiation factor 3 subunit F OS=Homo sapiens GN=EIF3F PE=2 SV=1;>sp|O00303|EIF3F_HUMAN Eukaryotic translation initiation factor 3 subunit F OS=Homo sapiens GN=EIF3F PE=1 SV=1;>tr|B4DEW9|B4DEW9_HUMAN Eukaryoti	5	18	18	18	14	14	13	16	13	16	14	15	14	16	16	16	14	14	13	16	13	16	14	15	14	16	16	16	14	14	13	16	13	16	14	15	14	16	16	16	45.4	45.4
B3KSL6;J3QL81;Q7L5Y1-2;Q7L5Y1;Q7L5Y1-4	B3KSL6;J3QL81;Q7L5Y1-2;Q7L5Y1;Q7L5Y1-4	2;1;1;1;1	2;1;1;1;1	2;1;1;1;1	Mitochondrial enolase superfamily member 1	ENOSF1	>tr|B3KSL6|B3KSL6_HUMAN Mitochondrial enolase superfamily member 1 OS=Homo sapiens GN=ENOSF1 PE=2 SV=1;>tr|J3QL81|J3QL81_HUMAN Mitochondrial enolase superfamily member 1 OS=Homo sapiens GN=ENOSF1 PE=2 SV=1;>sp|Q7L5Y1-2|ENOF1_HUMAN Isoform 2 of Mitochondria	5	2	2	2	0	1	2	0	0	1	0	0	0	1	1	1	0	1	2	0	0	1	0	0	0	1	1	1	0	1	2	0	0	1	0	0	0	1	1	1	16.9	16.9
O75925;B3KSY9;H3BS65;H3BSI8;B4DGW0;O75928-3;O75928-2;O75928	O75925;B3KSY9	4;4;1;1;1;1;1;1	4;4;1;1;1;1;1;1	4;4;1;1;1;1;1;1	E3 SUMO-protein ligase PIAS1	PIAS1	>sp|O75925|PIAS1_HUMAN E3 SUMO-protein ligase PIAS1 OS=Homo sapiens GN=PIAS1 PE=1 SV=2;>tr|B3KSY9|B3KSY9_HUMAN E3 SUMO-protein ligase PIAS1 OS=Homo sapiens GN=PIAS1 PE=2 SV=1	8	4	4	4	2	2	1	3	2	1	3	2	1	2	2	1	2	2	1	3	2	1	3	2	1	2	2	1	2	2	1	3	2	1	3	2	1	2	2	1	10.6	10.6
J3QQS6;J3KRZ9;B3KUS7;Q9H3Q1;J3QR93	J3QQS6;J3KRZ9;B3KUS7;Q9H3Q1;J3QR93	2;2;2;2;1	2;2;2;2;1	2;2;2;2;1	Cdc42 effector protein 4	CDC42EP4	>tr|J3QQS6|J3QQS6_HUMAN Cdc42 effector protein 4 (Fragment) OS=Homo sapiens GN=CDC42EP4 PE=2 SV=1;>tr|J3KRZ9|J3KRZ9_HUMAN Cdc42 effector protein 4 (Fragment) OS=Homo sapiens GN=CDC42EP4 PE=2 SV=1;>tr|B3KUS7|B3KUS7_HUMAN Cdc42 effector protein 4 OS=Homo sap	5	2	2	2	2	2	1	1	2	1	0	1	1	2	2	1	2	2	1	1	2	1	0	1	1	2	2	1	2	2	1	1	2	1	0	1	1	2	2	1	41.1	41.1
B3KVL5;Q8TBK6-2;Q8TBK6;D6RHC2;D6R9G7;G3XAM1	B3KVL5;Q8TBK6-2;Q8TBK6;D6RHC2;D6R9G7;G3XAM1	2;2;2;1;1;1	2;2;2;1;1;1	2;2;2;1;1;1	Zinc finger CCHC domain-containing protein 10	ZCCHC10	>tr|B3KVL5|B3KVL5_HUMAN Zinc finger CCHC domain-containing protein 10 OS=Homo sapiens GN=ZCCHC10 PE=2 SV=1;>sp|Q8TBK6-2|ZCH10_HUMAN Isoform 2 of Zinc finger CCHC domain-containing protein 10 OS=Homo sapiens GN=ZCCHC10;>sp|Q8TBK6|ZCH10_HUMAN Zinc finger CCH	6	2	2	2	1	0	2	1	1	1	2	0	0	0	1	2	1	0	2	1	1	1	2	0	0	0	1	2	1	0	2	1	1	1	2	0	0	0	1	2	16.1	16.1
B3KXS2;Q03113;E7EUG4;E9PC54;B7Z3F7	B3KXS2;Q03113;E7EUG4;E9PC54;B7Z3F7	4;4;3;3;2	3;3;2;2;1	3;3;2;2;1	Guanine nucleotide-binding protein subunit alpha-12	GNA12	>tr|B3KXS2|B3KXS2_HUMAN Guanine nucleotide-binding protein subunit alpha-12 OS=Homo sapiens GN=GNA12 PE=2 SV=1;>sp|Q03113|GNA12_HUMAN Guanine nucleotide-binding protein subunit alpha-12 OS=Homo sapiens GN=GNA12 PE=1 SV=4;>tr|E7EUG4|E7EUG4_HUMAN Guanine nuc	5	4	3	3	1	2	1	2	3	2	1	0	1	1	2	2	0	1	0	1	3	1	0	0	0	0	1	1	0	1	0	1	3	1	0	0	0	0	1	1	14.6	12.1
J3KQU9;B3KXW5;O43747;O43747-2;H3BNR4;H3BR36;H3BUN9;H3BS13;H3BV30;H3BRM7;H3BN71;B4DGE1;H3BN75;B3KNW1	J3KQU9;B3KXW5;O43747;O43747-2	26;26;26;26;6;4;4;3;3;3;3;3;2;1	26;26;26;26;6;4;4;3;3;3;3;3;2;1	26;26;26;26;6;4;4;3;3;3;3;3;2;1	AP-1 complex subunit gamma-1	AP1G1	>tr|J3KQU9|J3KQU9_HUMAN AP-1 complex subunit gamma-1 OS=Homo sapiens GN=AP1G1 PE=2 SV=1;>tr|B3KXW5|B3KXW5_HUMAN AP-1 complex subunit gamma-1 OS=Homo sapiens GN=AP1G1 PE=2 SV=1;>sp|O43747|AP1G1_HUMAN AP-1 complex subunit gamma-1 OS=Homo sapiens GN=AP1G1 PE=	14	26	26	26	20	18	17	20	13	21	15	17	10	18	17	17	20	18	17	20	13	21	15	17	10	18	17	17	20	18	17	20	13	21	15	17	10	18	17	17	34.5	34.5
B3KY83;P19793;P48443	B3KY83;P19793;P48443	6;6;3	2;2;1	2;2;1	Retinoic acid receptor RXR-alpha;Retinoic acid receptor RXR-gamma	RXRA;RXRG	>tr|B3KY83|B3KY83_HUMAN Retinoic acid receptor RXR-alpha OS=Homo sapiens GN=RXRA PE=2 SV=1;>sp|P19793|RXRA_HUMAN Retinoic acid receptor RXR-alpha OS=Homo sapiens GN=RXRA PE=1 SV=1;>sp|P48443|RXRG_HUMAN Retinoic acid receptor RXR-gamma OS=Homo sapiens GN=RX	3	6	2	2	3	3	4	4	2	4	3	3	1	4	5	6	1	1	1	1	1	1	1	1	0	1	1	2	1	1	1	1	1	1	1	1	0	1	1	2	20.3	7.4
B3KY94;O14735-3;O14735;H3BUR9;O14735-2	B3KY94;O14735-3;O14735;H3BUR9	4;4;4;2;1	4;4;4;2;1	4;4;4;2;1	CDP-diacylglycerol--inositol 3-phosphatidyltransferase	CDIPT	>tr|B3KY94|B3KY94_HUMAN CDP-diacylglycerol--inositol 3-phosphatidyltransferase OS=Homo sapiens GN=CDIPT PE=2 SV=1;>sp|O14735-3|CDIPT_HUMAN Isoform 3 of CDP-diacylglycerol--inositol 3-phosphatidyltransferase OS=Homo sapiens GN=CDIPT;>sp|O14735|CDIPT_HUMAN C	5	4	4	4	4	3	2	3	1	3	4	3	3	4	2	3	4	3	2	3	1	3	4	3	3	4	2	3	4	3	2	3	1	3	4	3	3	4	2	3	19	19
B4DDF4;B4DUT8;Q99439;Q99439-2;H3BVI6;K7ES69;H3BQH0;U3KPS3	B4DDF4;B4DUT8;Q99439;Q99439-2;H3BVI6	18;18;18;15;10;8;6;3	17;17;17;14;10;7;6;3	17;17;17;14;10;7;6;3	Calponin-2	CNN2	>tr|B4DDF4|B4DDF4_HUMAN Calponin-2 OS=Homo sapiens GN=CNN2 PE=2 SV=1;>tr|B4DUT8|B4DUT8_HUMAN Calponin-2 OS=Homo sapiens GN=CNN2 PE=2 SV=1;>sp|Q99439|CNN2_HUMAN Calponin-2 OS=Homo sapiens GN=CNN2 PE=1 SV=4;>sp|Q99439-2|CNN2_HUMAN Isoform 2 of Calponin-2 OS=	8	18	17	17	16	17	17	16	14	16	12	15	9	14	17	16	15	16	16	15	13	15	11	14	9	13	16	15	15	16	16	15	13	15	11	14	9	13	16	15	70.8	67.1
B4DDH2;Q9BYT3;C9JCS6;C9J6X7;H0YEZ7;C9J319;F8WAK5;Q9BYT3-2	B4DDH2;Q9BYT3;C9JCS6;C9J6X7;H0YEZ7;C9J319;F8WAK5;Q9BYT3-2	2;2;1;1;1;1;1;1	2;2;1;1;1;1;1;1	2;2;1;1;1;1;1;1	Serine/threonine-protein kinase 33	STK33	>tr|B4DDH2|B4DDH2_HUMAN Serine/threonine-protein kinase 33 OS=Homo sapiens GN=STK33 PE=2 SV=1;>sp|Q9BYT3|STK33_HUMAN Serine/threonine-protein kinase 33 OS=Homo sapiens GN=STK33 PE=1 SV=1;>tr|C9JCS6|C9JCS6_HUMAN Serine/threonine-protein kinase 33 (Fragment)	8	2	2	2	0	1	0	0	0	0	1	0	0	0	0	1	0	1	0	0	0	0	1	0	0	0	0	1	0	1	0	0	0	0	1	0	0	0	0	1	4.7	4.7
E9PLH5;B4DDL8;P78524-3;P78524-2;P78524;H0YEL1;E9PKE0	E9PLH5;B4DDL8;P78524-3;P78524-2;P78524;H0YEL1;E9PKE0	2;2;2;2;2;1;1	2;2;2;2;2;1;1	2;2;2;2;2;1;1	Suppression of tumorigenicity 5 protein	ST5	>tr|E9PLH5|E9PLH5_HUMAN Suppression of tumorigenicity 5 protein OS=Homo sapiens GN=ST5 PE=2 SV=1;>tr|B4DDL8|B4DDL8_HUMAN Suppression of tumorigenicity 5 protein OS=Homo sapiens GN=ST5 PE=2 SV=1;>sp|P78524-3|ST5_HUMAN Isoform 3 of Suppression of tumorigenic	7	2	2	2	2	2	2	2	2	2	1	1	1	2	2	2	2	2	2	2	2	2	1	1	1	2	2	2	2	2	2	2	2	2	1	1	1	2	2	2	7.9	7.9
H7C268;B4DDS0;Q9H0V1	H7C268;B4DDS0;Q9H0V1	2;2;2	2;2;2	2;2;2	Transmembrane protein 168	TMEM168;FLJ13576	>tr|H7C268|H7C268_HUMAN Transmembrane protein 168 (Fragment) OS=Homo sapiens GN=TMEM168 PE=2 SV=1;>tr|B4DDS0|B4DDS0_HUMAN Putative uncharacterized protein FLJ13576 OS=Homo sapiens GN=TMEM168 PE=2 SV=1;>sp|Q9H0V1|TM168_HUMAN Transmembrane protein 168 OS=Hom	3	2	2	2	0	1	1	1	0	0	0	1	0	0	0	0	0	1	1	1	0	0	0	1	0	0	0	0	0	1	1	1	0	0	0	1	0	0	0	0	12.4	12.4
M0R1F6;M0QZ09;B4DDV3;Q8N6T7-2;Q8N6T7	M0R1F6;M0QZ09;B4DDV3;Q8N6T7-2;Q8N6T7	1;1;1;1;1	1;1;1;1;1	1;1;1;1;1	NAD-dependent protein deacetylase sirtuin-6	SIRT6	>tr|M0R1F6|M0R1F6_HUMAN NAD-dependent protein deacetylase sirtuin-6 (Fragment) OS=Homo sapiens GN=SIRT6 PE=2 SV=1;>tr|M0QZ09|M0QZ09_HUMAN NAD-dependent protein deacetylase sirtuin-6 (Fragment) OS=Homo sapiens GN=SIRT6 PE=2 SV=2;>tr|B4DDV3|B4DDV3_HUMAN NAD-	5	1	1	1	0	0	0	0	1	0	1	1	0	1	1	0	0	0	0	0	1	0	1	1	0	1	1	0	0	0	0	0	1	0	1	1	0	1	1	0	5.4	5.4
B4DDY8;P49590;C9JV49;E9PG66;C9JHI8;B4DQ67;D6RJE6;D6RB22	B4DDY8;P49590;C9JV49;E9PG66;C9JHI8;B4DQ67	19;19;17;15;13;11;6;2	12;12;10;10;8;6;4;2	12;12;10;10;8;6;4;2	Probable histidine--tRNA ligase, mitochondrial	HARS2	>tr|B4DDY8|B4DDY8_HUMAN Histidyl-tRNA synthetase-like, isoform CRA_a OS=Homo sapiens GN=HARS2 PE=2 SV=1;>sp|P49590|SYHM_HUMAN Probable histidine--tRNA ligase, mitochondrial OS=Homo sapiens GN=HARS2 PE=1 SV=1;>tr|C9JV49|C9JV49_HUMAN Probable histidine--tRNA	8	19	12	12	14	14	12	14	13	12	11	10	7	10	12	12	8	7	6	8	7	5	7	6	3	3	7	6	8	7	6	8	7	5	7	6	3	3	7	6	44.7	32
B4DE68;Q96HA8;E5RIY9;E5RHC2	B4DE68;Q96HA8;E5RIY9;E5RHC2	4;4;2;2	4;4;2;2	4;4;2;2	Protein N-terminal glutamine amidohydrolase	WDYHV1;PCDHB16	>tr|B4DE68|B4DE68_HUMAN Chromosome 8 open reading frame 32, isoform CRA_b OS=Homo sapiens GN=C8orf32 PE=2 SV=1;>sp|Q96HA8|NTAQ1_HUMAN Protein N-terminal glutamine amidohydrolase OS=Homo sapiens GN=WDYHV1 PE=1 SV=2;>tr|E5RIY9|E5RIY9_HUMAN Protein N-terminal	4	4	4	4	3	2	2	2	1	1	2	1	0	0	1	1	3	2	2	2	1	1	2	1	0	0	1	1	3	2	2	2	1	1	2	1	0	0	1	1	37.2	37.2
I3NI21;I3L288;I3NI23;Q96B96;B4DEC1	I3NI21;I3L288;I3NI23;Q96B96;B4DEC1	2;2;2;2;2	2;2;2;2;2	2;2;2;2;2	Promethin	TMEM159	>tr|I3NI21|I3NI21_HUMAN Promethin (Fragment) OS=Homo sapiens GN=TMEM159 PE=2 SV=1;>tr|I3L288|I3L288_HUMAN Promethin OS=Homo sapiens GN=TMEM159 PE=4 SV=1;>tr|I3NI23|I3NI23_HUMAN Promethin OS=Homo sapiens GN=TMEM159 PE=2 SV=1;>sp|Q96B96|TM159_HUMAN Promethin	5	2	2	2	2	2	2	2	2	2	2	2	2	2	1	2	2	2	2	2	2	2	2	2	2	2	1	2	2	2	2	2	2	2	2	2	2	2	1	2	60.9	60.9
B4DET8;F2Z2Q7;Q5T1N2;Q5T1N1-2;Q5T1N1-3;Q5T1N1-4;Q5T1N1	B4DET8;F2Z2Q7;Q5T1N2;Q5T1N1-2;Q5T1N1-3;Q5T1N1-4;Q5T1N1	1;1;1;1;1;1;1	1;1;1;1;1;1;1	1;1;1;1;1;1;1	Protein AKNAD1	AKNAD1	>tr|B4DET8|B4DET8_HUMAN Protein AKNAD1 OS=Homo sapiens GN=AKNAD1 PE=2 SV=1;>tr|F2Z2Q7|F2Z2Q7_HUMAN Protein AKNAD1 OS=Homo sapiens GN=AKNAD1 PE=2 SV=1;>tr|Q5T1N2|Q5T1N2_HUMAN Protein AKNAD1 OS=Homo sapiens GN=AKNAD1 PE=2 SV=1;>sp|Q5T1N1-2|AKND1_HUMAN Isofor	7	1	1	1	1	0	0	1	1	0	0	1	0	1	0	0	1	0	0	1	1	0	0	1	0	1	0	0	1	0	0	1	1	0	0	1	0	1	0	0	2.7	2.7
E9PDG2;H7C3C0;B4DEY9;Q9HBG6-4;Q9HBG6-3;E7EQF4;Q9HBG6;Q9HBG6-2;Q9HBG6-5;H0Y978	E9PDG2;H7C3C0;B4DEY9;Q9HBG6-4;Q9HBG6-3;E7EQF4;Q9HBG6;Q9HBG6-2;Q9HBG6-5;H0Y978	2;2;2;2;2;2;2;2;2;1	2;2;2;2;2;2;2;2;2;1	2;2;2;2;2;2;2;2;2;1	Intraflagellar transport protein 122 homolog	IFT122	>tr|E9PDG2|E9PDG2_HUMAN Intraflagellar transport protein 122 homolog OS=Homo sapiens GN=IFT122 PE=2 SV=2;>tr|H7C3C0|H7C3C0_HUMAN Intraflagellar transport 122 homolog (Chlamydomonas), isoform CRA_b OS=Homo sapiens GN=IFT122 PE=4 SV=1;>tr|B4DEY9|B4DEY9_HUMAN	10	2	2	2	1	0	1	1	1	1	1	1	0	0	0	1	1	0	1	1	1	1	1	1	0	0	0	1	1	0	1	1	1	1	1	1	0	0	0	1	2.8	2.8
J3KN00;Q9P0J0;B4DF76;B4DEZ3;K7EJE1;E7ENQ6;U3KQP3;K7EP87	J3KN00;Q9P0J0;B4DF76;B4DEZ3;K7EJE1;E7ENQ6;U3KQP3	8;8;8;6;6;6;4;1	8;8;8;6;6;6;4;1	8;8;8;6;6;6;4;1	NADH dehydrogenase [ubiquinone] 1 alpha subcomplex subunit 13	NDUFA13	>tr|J3KN00|J3KN00_HUMAN NADH dehydrogenase (Ubiquinone) 1 alpha subcomplex, 13 OS=Homo sapiens GN=NDUFA13 PE=4 SV=1;>sp|Q9P0J0|NDUAD_HUMAN NADH dehydrogenase [ubiquinone] 1 alpha subcomplex subunit 13 OS=Homo sapiens GN=NDUFA13 PE=1 SV=3;>tr|B4DF76|B4DF76_	8	8	8	8	5	6	5	5	4	4	4	3	4	5	5	7	5	6	5	5	4	4	4	3	4	5	5	7	5	6	5	5	4	4	4	3	4	5	5	7	32.6	32.6
B4DF87;Q13772;Q13772-3;Q13772-4;B4DZ85;Q96E88;H0Y5U8;Q13772-2	B4DF87;Q13772;Q13772-3;Q13772-4;B4DZ85;Q96E88	7;7;7;7;6;6;3;1	7;7;7;7;6;6;3;1	7;7;7;7;6;6;3;1	Nuclear receptor coactivator 4	NCOA4	>tr|B4DF87|B4DF87_HUMAN Nuclear receptor coactivator 4 OS=Homo sapiens GN=NCOA4 PE=2 SV=1;>sp|Q13772|NCOA4_HUMAN Nuclear receptor coactivator 4 OS=Homo sapiens GN=NCOA4 PE=1 SV=1;>sp|Q13772-3|NCOA4_HUMAN Isoform 3 of Nuclear receptor coactivator 4 OS=Homo	8	7	7	7	6	3	2	3	4	3	4	6	0	3	5	1	6	3	2	3	4	3	4	6	0	3	5	1	6	3	2	3	4	3	4	6	0	3	5	1	15.8	15.8
H0YEV5;H0YD20;E9PS70;E9PR50;B4DFC0;E9PMV6;H0YEL8;G3V1B4;Q9UGK8-2;Q9UGK8	H0YEV5;H0YD20;E9PS70;E9PR50;B4DFC0;E9PMV6;H0YEL8;G3V1B4;Q9UGK8-2;Q9UGK8	1;1;1;1;1;1;1;1;1;1	1;1;1;1;1;1;1;1;1;1	1;1;1;1;1;1;1;1;1;1	Secretion-regulating guanine nucleotide exchange factor	SERGEF	>tr|H0YEV5|H0YEV5_HUMAN Secretion-regulating guanine nucleotide exchange factor (Fragment) OS=Homo sapiens GN=SERGEF PE=2 SV=1;>tr|H0YD20|H0YD20_HUMAN Secretion-regulating guanine nucleotide exchange factor (Fragment) OS=Homo sapiens GN=SERGEF PE=2 SV=1;>t	10	1	1	1	1	0	1	1	0	1	0	1	0	1	0	1	1	0	1	1	0	1	0	1	0	1	0	1	1	0	1	1	0	1	0	1	0	1	0	1	13.3	13.3
H3BPM8;Q2TA70;B4DFF3;B4DXL3;Q13286-4;Q13286-2;Q13286-3;Q13286;O95090;Q9UBD8;H3BQ48;B4DMY6;Q13286-5;Q13286-6	H3BPM8;Q2TA70;B4DFF3;B4DXL3;Q13286-4;Q13286-2;Q13286-3;Q13286;O95090;Q9UBD8;H3BQ48;B4DMY6;Q13286-5;Q13286-6	2;2;2;2;2;2;2;2;1;1;1;1;1;1	2;2;2;2;2;2;2;2;1;1;1;1;1;1	2;2;2;2;2;2;2;2;1;1;1;1;1;1	Battenin	CLN3	>tr|H3BPM8|H3BPM8_HUMAN Battenin OS=Homo sapiens GN=CLN3 PE=3 SV=1;>tr|Q2TA70|Q2TA70_HUMAN Battenin OS=Homo sapiens GN=CLN3 PE=2 SV=1;>tr|B4DFF3|B4DFF3_HUMAN Battenin OS=Homo sapiens GN=CLN3 PE=2 SV=1;>tr|B4DXL3|B4DXL3_HUMAN Battenin OS=Homo sapiens GN=CLN	14	2	2	2	0	0	0	0	0	0	1	1	0	0	0	0	0	0	0	0	0	0	1	1	0	0	0	0	0	0	0	0	0	0	1	1	0	0	0	0	7.3	7.3
B4DFI9;O60921;C9JA95;F8WAW9;C9JCK8	B4DFI9;O60921	3;3;1;1;1	3;3;1;1;1	3;3;1;1;1	Checkpoint protein HUS1	HUS1	>tr|B4DFI9|B4DFI9_HUMAN Checkpoint protein HUS1 OS=Homo sapiens GN=HUS1 PE=2 SV=1;>sp|O60921|HUS1_HUMAN Checkpoint protein HUS1 OS=Homo sapiens GN=HUS1 PE=1 SV=1	5	3	3	3	2	2	2	2	2	2	2	2	0	1	3	1	2	2	2	2	2	2	2	2	0	1	3	1	2	2	2	2	2	2	2	2	0	1	3	1	12.7	12.7
B4DFK6;E9PDU6	B4DFK6;E9PDU6	17;12	1;1	1;1	Calponin-3	CNN3	>tr|B4DFK6|B4DFK6_HUMAN Calponin-3 OS=Homo sapiens GN=CNN3 PE=2 SV=1;>tr|E9PDU6|E9PDU6_HUMAN Calponin-3 (Fragment) OS=Homo sapiens GN=CNN3 PE=2 SV=1	2	17	1	1	15	15	15	16	13	15	12	14	9	13	16	16	1	1	1	1	0	1	0	1	1	1	1	1	1	1	1	1	0	1	0	1	1	1	1	1	72.9	3.8
B4DFL2;P48735;B4DSZ6;H0YL11	B4DFL2;P48735;B4DSZ6;H0YL11	15;15;12;8	14;14;11;8	14;14;11;8	Isocitrate dehydrogenase [NADP], mitochondrial	IDH2	>tr|B4DFL2|B4DFL2_HUMAN Isocitrate dehydrogenase [NADP] OS=Homo sapiens GN=IDH2 PE=2 SV=1;>sp|P48735|IDHP_HUMAN Isocitrate dehydrogenase [NADP], mitochondrial OS=Homo sapiens GN=IDH2 PE=1 SV=2;>tr|B4DSZ6|B4DSZ6_HUMAN Isocitrate dehydrogenase [NADP], mitoch	4	15	14	14	11	11	13	10	7	8	11	7	3	9	10	9	10	11	13	10	7	8	11	7	3	9	9	9	10	11	13	10	7	8	11	7	3	9	9	9	45.8	43.5
B4DFQ4;Q8N668	B4DFQ4;Q8N668	1;1	1;1	1;1	COMM domain-containing protein 1	COMMD1	>tr|B4DFQ4|B4DFQ4_HUMAN COMM domain-containing protein 1 OS=Homo sapiens GN=COMMD1 PE=2 SV=1;>sp|Q8N668|COMD1_HUMAN COMM domain-containing protein 1 OS=Homo sapiens GN=COMMD1 PE=1 SV=1	2	1	1	1	1	1	1	0	0	1	0	0	0	0	1	1	1	1	1	0	0	1	0	0	0	0	1	1	1	1	1	0	0	1	0	0	0	0	1	1	8.8	8.8
B4DFT0;Q6PHR2-3;Q6PHR2;Q6PHR2-2	B4DFT0;Q6PHR2-3;Q6PHR2;Q6PHR2-2	2;2;2;1	2;2;2;1	2;2;2;1	Serine/threonine-protein kinase ULK3	ULK3	>tr|B4DFT0|B4DFT0_HUMAN Serine/threonine-protein kinase ULK3 OS=Homo sapiens GN=ULK3 PE=2 SV=1;>sp|Q6PHR2-3|ULK3_HUMAN Isoform 3 of Serine/threonine-protein kinase ULK3 OS=Homo sapiens GN=ULK3;>sp|Q6PHR2|ULK3_HUMAN Serine/threonine-protein kinase ULK3 OS=H	4	2	2	2	2	2	1	2	1	2	2	2	1	2	1	2	2	2	1	2	1	2	2	2	1	2	1	2	2	2	1	2	1	2	2	2	1	2	1	2	6.4	6.4
B4DGG1;Q9H0X4-2;Q9H0X4;C9JP72;H7C2U8;C9J3Y6;H7C3L6;C9IYB9;C9K0C5	B4DGG1;Q9H0X4-2;Q9H0X4	4;4;4;1;1;1;1;1;1	4;4;4;1;1;1;1;1;1	4;4;4;1;1;1;1;1;1	Protein ITFG3	ITFG3	>tr|B4DGG1|B4DGG1_HUMAN Protein ITFG3 OS=Homo sapiens GN=ITFG3 PE=2 SV=1;>sp|Q9H0X4-2|ITFG3_HUMAN Isoform 2 of Protein ITFG3 OS=Homo sapiens GN=ITFG3;>sp|Q9H0X4|ITFG3_HUMAN Protein ITFG3 OS=Homo sapiens GN=ITFG3 PE=1 SV=1	9	4	4	4	4	2	2	2	2	3	3	4	0	2	1	3	4	2	2	2	2	3	3	4	0	2	1	3	4	2	2	2	2	3	3	4	0	2	1	3	11.3	11.3
P27824;B4DGP8;B4E2T8;D6RGY2;H0Y9Q7;D6RDP7;D6RFL1;D6RB85;D6RAU8;H0Y9H1;D6RAQ8;D6RHJ3;D6RD16	P27824;B4DGP8;B4E2T8	40;40;34;17;14;12;11;11;9;9;4;1;1	40;40;34;17;14;12;11;11;9;9;4;1;1	39;39;33;16;14;12;10;11;9;8;4;1;1	Calnexin	CANX	>sp|P27824|CALX_HUMAN Calnexin OS=Homo sapiens GN=CANX PE=1 SV=2;>tr|B4DGP8|B4DGP8_HUMAN Calnexin OS=Homo sapiens GN=CANX PE=2 SV=1;>tr|B4E2T8|B4E2T8_HUMAN Calnexin OS=Homo sapiens GN=CANX PE=2 SV=1	13	40	40	39	33	34	36	36	30	37	31	37	25	36	30	34	33	34	36	36	30	37	31	37	25	36	30	34	32	33	35	35	29	36	30	36	25	35	29	33	63.5	63.5
B4DGU4;P35222;P35222-2	B4DGU4;P35222	21;21;3	16;16;1	16;16;1	Catenin beta-1	CTNNB1	>tr|B4DGU4|B4DGU4_HUMAN Catenin beta-1 OS=Homo sapiens GN=CTNNB1 PE=2 SV=1;>sp|P35222|CTNB1_HUMAN Catenin beta-1 OS=Homo sapiens GN=CTNNB1 PE=1 SV=1	3	21	16	16	17	17	16	17	18	18	14	13	11	14	13	13	12	13	12	12	14	13	10	9	8	10	10	8	12	13	12	12	14	13	10	9	8	10	10	8	31.5	24
B4DH21;O60583-2	B4DH21;O60583-2	1;1	1;1	1;1			>tr|B4DH21|B4DH21_HUMAN Cyclin-T2 OS=Homo sapiens GN=CCNT2 PE=2 SV=1;>sp|O60583-2|CCNT2_HUMAN Isoform 2 of Cyclin-T2 OS=Homo sapiens GN=CCNT2	2	1	1	1	0	1	1	1	0	1	0	0	0	0	1	1	0	1	1	1	0	1	0	0	0	0	1	1	0	1	1	1	0	1	0	0	0	0	1	1	4.9	4.9
B4DH53;Q66K74;M0QY41;M0QXQ9;M0R1M7;M0R1J2;M0QZ50	B4DH53;Q66K74	34;34;6;5;4;4;2	34;34;6;5;4;4;2	34;34;6;5;4;4;2	Microtubule-associated protein 1S;MAP1S heavy chain;MAP1S light chain	MAP1S	>tr|B4DH53|B4DH53_HUMAN MAP1S light chain OS=Homo sapiens GN=MAP1S PE=2 SV=1;>sp|Q66K74|MAP1S_HUMAN Microtubule-associated protein 1S OS=Homo sapiens GN=MAP1S PE=1 SV=2	7	34	34	34	24	21	24	23	23	25	22	20	16	23	20	23	24	21	24	23	23	25	22	20	16	23	20	23	24	21	24	23	23	25	22	20	16	23	20	23	41.7	41.7
B4DH70;Q9UKB1-2;Q9UKB1-3;Q9UKB1;Q68DS0;Q9Y297-2;Q9Y297;E5RGC1	B4DH70;Q9UKB1-2;Q9UKB1-3;Q9UKB1;Q68DS0;Q9Y297-2;Q9Y297	4;4;4;4;3;3;3;1	4;4;4;4;3;3;3;1	4;4;4;4;3;3;3;1	F-box/WD repeat-containing protein 11;F-box/WD repeat-containing protein 1A	FBXW11;DKFZp781N011;BTRC	>tr|B4DH70|B4DH70_HUMAN F-box/WD repeat-containing protein 11 OS=Homo sapiens GN=FBXW11 PE=2 SV=1;>sp|Q9UKB1-2|FBW1B_HUMAN Isoform A of F-box/WD repeat-containing protein 11 OS=Homo sapiens GN=FBXW11;>sp|Q9UKB1-3|FBW1B_HUMAN Isoform B of F-box/WD repeat-co	8	4	4	4	2	1	1	1	2	2	2	0	2	1	3	0	2	1	1	1	2	2	2	0	2	1	3	0	2	1	1	1	2	2	2	0	2	1	3	0	8.4	8.4
B4DHJ7;Q12983	B4DHJ7;Q12983	4;4	4;4	3;3	BCL2/adenovirus E1B 19 kDa protein-interacting protein 3	BNIP3	>tr|B4DHJ7|B4DHJ7_HUMAN BCL2/adenovirus E1B 19 kDa protein-interacting protein 3 OS=Homo sapiens GN=BNIP3 PE=2 SV=1;>sp|Q12983|BNIP3_HUMAN BCL2/adenovirus E1B 19 kDa protein-interacting protein 3 OS=Homo sapiens GN=BNIP3 PE=1 SV=2	2	4	4	3	3	3	3	3	3	3	2	1	1	2	4	4	3	3	3	3	3	3	2	1	1	2	4	4	2	2	2	2	3	2	1	0	1	1	3	3	21.7	21.7
E9PF16;B4DHT5;Q96CM8;B4DFQ6;B4DUF5;D6RF87;H0Y8N1	E9PF16;B4DHT5;Q96CM8;B4DFQ6;B4DUF5	17;17;17;16;13;4;1	17;17;17;16;13;4;1	17;17;17;16;13;4;1	Acyl-CoA synthetase family member 2, mitochondrial	ACSF2	>tr|E9PF16|E9PF16_HUMAN Acyl-CoA synthetase family member 2, mitochondrial OS=Homo sapiens GN=ACSF2 PE=2 SV=1;>tr|B4DHT5|B4DHT5_HUMAN Acyl-CoA synthetase family member 2, mitochondrial OS=Homo sapiens GN=ACSF2 PE=2 SV=1;>sp|Q96CM8|ACSF2_HUMAN Acyl-CoA synt	7	17	17	17	13	13	12	12	12	10	13	12	7	11	11	10	13	13	12	12	12	10	13	12	7	11	11	10	13	13	12	12	12	10	13	12	7	11	11	10	37.4	37.4
B4DI41;Q9UIS9-4;Q9UIS9-11;Q9UIS9-8;Q9UIS9-7;Q9UIS9-6;Q9UIS9-5;Q9UIS9-10;Q9UIS9-2;Q9UIS9;Q9UIS9-9;Q9UIS9-12	B4DI41;Q9UIS9-4;Q9UIS9-11;Q9UIS9-8;Q9UIS9-7;Q9UIS9-6;Q9UIS9-5;Q9UIS9-10;Q9UIS9-2;Q9UIS9;Q9UIS9-9;Q9UIS9-12	1;1;1;1;1;1;1;1;1;1;1;1	1;1;1;1;1;1;1;1;1;1;1;1	1;1;1;1;1;1;1;1;1;1;1;1	Methyl-CpG-binding domain protein 1	MBD1	>tr|B4DI41|B4DI41_HUMAN Methyl-CpG-binding domain protein 1 OS=Homo sapiens GN=MBD1 PE=2 SV=1;>sp|Q9UIS9-4|MBD1_HUMAN Isoform 4 of Methyl-CpG-binding domain protein 1 OS=Homo sapiens GN=MBD1;>sp|Q9UIS9-11|MBD1_HUMAN Isoform 11 of Methyl-CpG-binding domain	12	1	1	1	0	0	0	0	0	0	0	0	0	0	1	0	0	0	0	0	0	0	0	0	0	0	1	0	0	0	0	0	0	0	0	0	0	0	1	0	2.9	2.9
Q5JT03;B4DI80;F5H3Z3;B4DTW4;Q9Y6A1-4;Q9Y6A1-3;Q9Y6A1-2;Q9Y6A1;Q5JT04	Q5JT03;B4DI80;F5H3Z3;B4DTW4;Q9Y6A1-4;Q9Y6A1-3;Q9Y6A1-2;Q9Y6A1	3;3;3;3;3;3;3;3;1	3;3;3;3;3;3;3;3;1	3;3;3;3;3;3;3;3;1	Protein O-mannosyl-transferase 1	POMT1	>tr|Q5JT03|Q5JT03_HUMAN Protein O-mannosyl-transferase 1 (Fragment) OS=Homo sapiens GN=POMT1 PE=2 SV=2;>tr|B4DI80|B4DI80_HUMAN Protein O-mannosyl-transferase 1 OS=Homo sapiens GN=POMT1 PE=2 SV=1;>tr|F5H3Z3|F5H3Z3_HUMAN Protein O-mannosyl-transferase 1 OS=H	9	3	3	3	2	1	2	1	1	1	1	2	0	1	0	1	2	1	2	1	1	1	1	2	0	1	0	1	2	1	2	1	1	1	1	2	0	1	0	1	13.9	13.9
G8JLH2;B4DIG0;P30305-2;P30305;P30305-4	G8JLH2;B4DIG0;P30305-2;P30305;P30305-4	1;1;1;1;1	1;1;1;1;1	1;1;1;1;1	M-phase inducer phosphatase 2	CDC25B	>tr|G8JLH2|G8JLH2_HUMAN M-phase inducer phosphatase 2 OS=Homo sapiens GN=CDC25B PE=2 SV=1;>tr|B4DIG0|B4DIG0_HUMAN M-phase inducer phosphatase 2 OS=Homo sapiens GN=CDC25B PE=2 SV=1;>sp|P30305-2|MPIP2_HUMAN Isoform 1 of M-phase inducer phosphatase 2 OS=Homo	5	1	1	1	0	0	0	0	0	1	0	0	0	0	1	0	0	0	0	0	0	1	0	0	0	0	1	0	0	0	0	0	0	1	0	0	0	0	1	0	2.2	2.2
G5E9Y3;B4DIT1;Q8WWN8;Q05CH1	G5E9Y3;B4DIT1;Q8WWN8	6;6;6;1	6;6;6;1	6;6;6;1	Arf-GAP with Rho-GAP domain, ANK repeat and PH domain-containing protein 3	ARAP3	>tr|G5E9Y3|G5E9Y3_HUMAN Arf-GAP with Rho-GAP domain, ANK repeat and PH domain-containing protein 3 OS=Homo sapiens GN=ARAP3 PE=4 SV=1;>tr|B4DIT1|B4DIT1_HUMAN Arf-GAP with Rho-GAP domain, ANK repeat and PH domain-containing protein 3 OS=Homo sapiens GN=ARAP	4	6	6	6	2	2	2	1	3	2	2	2	2	2	2	2	2	2	2	1	3	2	2	2	2	2	2	2	2	2	2	1	3	2	2	2	2	2	2	2	4.7	4.7
B4DJA5;P20339;F8WCY6;F8WD79	B4DJA5;P20339	12;12;3;3	8;8;1;1	8;8;1;1	Ras-related protein Rab-5A	RAB5A	>tr|B4DJA5|B4DJA5_HUMAN Ras-related protein Rab-5A OS=Homo sapiens GN=RAB5A PE=2 SV=1;>sp|P20339|RAB5A_HUMAN Ras-related protein Rab-5A OS=Homo sapiens GN=RAB5A PE=1 SV=2	4	12	8	8	9	9	10	9	9	11	9	9	8	11	11	11	5	5	6	5	5	7	5	5	5	7	7	7	5	5	6	5	5	7	5	5	5	7	7	7	78.1	57.7
B4DJF2	B4DJF2	15	1	1		YWHAE	>tr|B4DJF2|B4DJF2_HUMAN 14-3-3 protein epsilon OS=Homo sapiens GN=YWHAE PE=4 SV=1	1	15	1	1	12	12	10	10	12	9	10	11	9	11	10	12	1	0	1	0	0	0	0	1	0	1	0	0	1	0	1	0	0	0	0	1	0	1	0	0	94.7	11.7
B4DJI5;Q9BUE6;Q5TBE2;Q5TBE9	B4DJI5;Q9BUE6;Q5TBE2;Q5TBE9	2;2;1;1	2;2;1;1	2;2;1;1	Iron-sulfur cluster assembly 1 homolog, mitochondrial	HBLD2;ISCA1	>tr|B4DJI5|B4DJI5_HUMAN HESB like domain containing 2, isoform CRA_b OS=Homo sapiens GN=HBLD2 PE=2 SV=1;>sp|Q9BUE6|ISCA1_HUMAN Iron-sulfur cluster assembly 1 homolog, mitochondrial OS=Homo sapiens GN=ISCA1 PE=2 SV=1;>tr|Q5TBE2|Q5TBE2_HUMAN Iron-sulfur clus	4	2	2	2	1	2	2	1	2	2	2	2	0	2	2	2	1	2	2	1	2	2	2	2	0	2	2	2	1	2	2	1	2	2	2	2	0	2	2	2	17	17
B4DJL6;Q96SY0;H3BRY6;B4DVT3;Q96SY0-4;Q96SY0-3;H3BP17;H3BMK7	B4DJL6;Q96SY0;H3BRY6;B4DVT3;Q96SY0-4;Q96SY0-3	7;7;5;5;5;5;2;2	7;7;5;5;5;5;2;2	7;7;5;5;5;5;2;2	von Willebrand factor A domain-containing protein 9	VWA9	>tr|B4DJL6|B4DJL6_HUMAN cDNA FLJ55475 OS=Homo sapiens GN=VWA9 PE=2 SV=1;>sp|Q96SY0|VWA9_HUMAN von Willebrand factor A domain-containing protein 9 OS=Homo sapiens GN=VWA9 PE=1 SV=2;>tr|H3BRY6|H3BRY6_HUMAN von Willebrand factor A domain-containing protein 9	8	7	7	7	4	5	3	3	1	5	3	3	1	2	5	4	4	5	3	3	1	5	3	3	1	2	5	4	4	5	3	3	1	5	3	3	1	2	5	4	17.9	17.9
B4DJP7;P62318;H3BT13	B4DJP7;P62318	8;8;3	8;8;3	8;8;3	Small nuclear ribonucleoprotein Sm D3	SNRPD3	>tr|B4DJP7|B4DJP7_HUMAN Small nuclear ribonucleoprotein Sm D3 OS=Homo sapiens GN=SNRPD3 PE=2 SV=1;>sp|P62318|SMD3_HUMAN Small nuclear ribonucleoprotein Sm D3 OS=Homo sapiens GN=SNRPD3 PE=1 SV=1	3	8	8	8	7	8	8	8	6	8	7	6	6	7	8	8	7	8	8	8	6	8	7	6	6	7	8	8	7	8	8	8	6	8	7	6	6	7	8	8	64.2	64.2
B4DJV2;O75390;H0YIC4;H0YH82;F8VPF9;F8VPA1;F8W1S4;F8VRP1;F8VX68;F8W4S1;F8VTT8;F8VZK9;F8VX07;F8VRI6;F8VR34;F8W642;F8VWQ5	B4DJV2;O75390	23;23;10;9;8;8;8;7;7;7;6;5;5;5;5;4;4	23;23;10;9;8;8;8;7;7;7;6;5;5;5;5;4;4	21;21;10;8;8;8;8;7;7;5;4;5;5;5;3;4;2	Citrate synthase;Citrate synthase, mitochondrial	CS	>tr|B4DJV2|B4DJV2_HUMAN Citrate synthase OS=Homo sapiens GN=CS PE=2 SV=1;>sp|O75390|CISY_HUMAN Citrate synthase, mitochondrial OS=Homo sapiens GN=CS PE=1 SV=2	17	23	23	21	18	17	19	17	17	20	17	18	14	18	19	19	18	17	19	17	17	20	17	18	14	18	19	19	17	16	18	16	15	18	16	17	13	17	17	17	53.2	53.2
B4DJZ1;Q9UGH3;H0Y544	B4DJZ1;Q9UGH3;H0Y544	2;2;1	2;2;1	2;2;1	Solute carrier family 23 member 2	SLC23A2	>tr|B4DJZ1|B4DJZ1_HUMAN Solute carrier family 23 member 2 OS=Homo sapiens GN=SLC23A2 PE=2 SV=1;>sp|Q9UGH3|S23A2_HUMAN Solute carrier family 23 member 2 OS=Homo sapiens GN=SLC23A2 PE=1 SV=1;>tr|H0Y544|H0Y544_HUMAN Solute carrier family 23 member 2 (Fragment	3	2	2	2	2	2	1	1	1	0	2	0	2	1	1	2	2	2	1	1	1	0	2	0	2	1	1	2	2	2	1	1	1	0	2	0	2	1	1	2	5.8	5.8
B4DK25;H0Y5C2;O95260;B4E107;F5GXE4;O95260-2;B3KWA3	B4DK25;H0Y5C2;O95260;B4E107;F5GXE4;O95260-2	5;5;5;3;3;3;2	5;5;5;3;3;3;2	5;5;5;3;3;3;2	Arginyl-tRNA--protein transferase 1	ATE1	>tr|B4DK25|B4DK25_HUMAN Arginyl-tRNA--protein transferase 1 OS=Homo sapiens GN=ATE1 PE=2 SV=1;>tr|H0Y5C2|H0Y5C2_HUMAN Arginyl-tRNA--protein transferase 1 (Fragment) OS=Homo sapiens GN=ATE1 PE=3 SV=1;>sp|O95260|ATE1_HUMAN Arginyl-tRNA--protein transferase 1	7	5	5	5	2	4	4	5	4	5	3	2	0	3	4	3	2	4	4	5	4	5	3	2	0	3	4	3	2	4	4	5	4	5	3	2	0	3	4	3	22.1	22.1
Q5SZM1;B4DK47;Q5SZL3;U3KPS8;Q5SZL5;Q5SZL6;Q5SZL4;Q9P0N9-3;Q9P0N9-2;Q9P0N9	Q5SZM1;B4DK47;Q5SZL3;U3KPS8;Q5SZL5;Q5SZL6;Q5SZL4;Q9P0N9-3;Q9P0N9-2;Q9P0N9	1;1;1;1;1;1;1;1;1;1	1;1;1;1;1;1;1;1;1;1	1;1;1;1;1;1;1;1;1;1	TBC1 domain family member 7	TBC1D7	>tr|Q5SZM1|Q5SZM1_HUMAN TBC1 domain family member 7 (Fragment) OS=Homo sapiens GN=TBC1D7 PE=2 SV=1;>tr|B4DK47|B4DK47_HUMAN TBC1 domain family member 7 OS=Homo sapiens GN=TBC1D7 PE=2 SV=1;>tr|Q5SZL3|Q5SZL3_HUMAN TBC1 domain family member 7 (Fragment) OS=Hom	10	1	1	1	0	0	1	0	0	0	1	0	0	0	1	1	0	0	1	0	0	0	1	0	0	0	1	1	0	0	1	0	0	0	1	0	0	0	1	1	13.5	13.5
B4DKC2;Q7L099;Q7L099-2;Q7L099-4;Q7L099-3;D6REM9;D6RCQ1	B4DKC2;Q7L099;Q7L099-2;Q7L099-4;Q7L099-3;D6REM9;D6RCQ1	2;2;2;2;2;1;1	1;1;1;1;1;1;1	1;1;1;1;1;1;1	Protein RUFY3	RUFY3	>tr|B4DKC2|B4DKC2_HUMAN Protein RUFY3 OS=Homo sapiens GN=RUFY3 PE=2 SV=1;>sp|Q7L099|RUFY3_HUMAN Protein RUFY3 OS=Homo sapiens GN=RUFY3 PE=1 SV=1;>sp|Q7L099-2|RUFY3_HUMAN Isoform 2 of Protein RUFY3 OS=Homo sapiens GN=RUFY3;>sp|Q7L099-4|RUFY3_HUMAN Isoform 4	7	2	1	1	1	1	1	1	0	1	1	0	1	0	0	1	0	0	0	0	0	0	1	0	0	0	0	0	0	0	0	0	0	0	1	0	0	0	0	0	4.2	2.4
Q5VVU5;F8WB89;B4DKN8;Q9GZU3	Q5VVU5;F8WB89;B4DKN8;Q9GZU3	1;1;1;1	1;1;1;1	1;1;1;1	Transmembrane protein 39B	TMEM39B	>tr|Q5VVU5|Q5VVU5_HUMAN Transmembrane protein 39B (Fragment) OS=Homo sapiens GN=TMEM39B PE=2 SV=1;>tr|F8WB89|F8WB89_HUMAN Transmembrane protein 39B OS=Homo sapiens GN=TMEM39B PE=2 SV=1;>tr|B4DKN8|B4DKN8_HUMAN Transmembrane protein 39B OS=Homo sapiens GN=TM	4	1	1	1	1	1	1	1	1	1	0	0	1	1	1	1	1	1	1	1	1	1	0	0	1	1	1	1	1	1	1	1	1	1	0	0	1	1	1	1	13.5	13.5
K7EKX9;K7EN83;B4DKV7;Q8TE68-3;Q8TE68-2;Q8TE68	K7EKX9;K7EN83;B4DKV7;Q8TE68-3;Q8TE68-2;Q8TE68	1;1;1;1;1;1	1;1;1;1;1;1	1;1;1;1;1;1	Epidermal growth factor receptor kinase substrate 8-like protein 1	EPS8L1	>tr|K7EKX9|K7EKX9_HUMAN Epidermal growth factor receptor kinase substrate 8-like protein 1 OS=Homo sapiens GN=EPS8L1 PE=2 SV=1;>tr|K7EN83|K7EN83_HUMAN EPS8-like 1, isoform CRA_d OS=Homo sapiens GN=EPS8L1 PE=4 SV=1;>tr|B4DKV7|B4DKV7_HUMAN Epidermal growth f	6	1	1	1	0	0	1	1	0	0	0	0	0	0	0	0	0	0	1	1	0	0	0	0	0	0	0	0	0	0	1	1	0	0	0	0	0	0	0	0	2.6	2.6
B4DL05;Q6PI26	B4DL05;Q6PI26	2;2	2;2	2;2	Protein SHQ1 homolog	SHQ1	>tr|B4DL05|B4DL05_HUMAN Protein SHQ1 homolog OS=Homo sapiens GN=SHQ1 PE=2 SV=1;>sp|Q6PI26|SHQ1_HUMAN Protein SHQ1 homolog OS=Homo sapiens GN=SHQ1 PE=1 SV=2	2	2	2	2	0	0	1	0	0	1	2	1	1	1	0	0	0	0	1	0	0	1	2	1	1	1	0	0	0	0	1	0	0	1	2	1	1	1	0	0	5.3	5.3
B4DL14;P36542-2;P36542	B4DL14;P36542-2;P36542	17;17;17	17;17;17	17;17;17	ATP synthase subunit gamma;ATP synthase subunit gamma, mitochondrial	ATP5C1	>tr|B4DL14|B4DL14_HUMAN ATP synthase subunit gamma OS=Homo sapiens GN=ATP5C1 PE=2 SV=1;>sp|P36542-2|ATPG_HUMAN Isoform Heart of ATP synthase subunit gamma, mitochondrial OS=Homo sapiens GN=ATP5C1;>sp|P36542|ATPG_HUMAN ATP synthase subunit gamma, mitochondr	3	17	17	17	14	16	15	17	14	13	13	15	8	14	14	14	14	16	15	17	14	13	13	15	8	14	14	14	14	16	15	17	14	13	13	15	8	14	14	14	64.4	64.4
B4DL37	B4DL37	18	1	1	Aldo-keto reductase family 1 member C3	AKR1C3	>tr|B4DL37|B4DL37_HUMAN Aldo-keto reductase family 1 member C3 OS=Homo sapiens GN=AKR1C3 PE=2 SV=1	1	18	1	1	11	8	11	12	14	13	13	9	10	13	13	12	1	1	1	1	1	1	1	1	0	1	1	1	1	1	1	1	1	1	1	1	0	1	1	1	76	7.8
B4DL79;O95235;D6RBN1;D6R9E4	B4DL79;O95235	16;16;4;2	16;16;4;2	16;16;4;2	Kinesin-like protein KIF20A	KIF20A	>tr|B4DL79|B4DL79_HUMAN Kinesin-like protein KIF20A OS=Homo sapiens GN=KIF20A PE=2 SV=1;>sp|O95235|KI20A_HUMAN Kinesin-like protein KIF20A OS=Homo sapiens GN=KIF20A PE=1 SV=1	4	16	16	16	12	8	9	12	8	9	4	6	2	12	13	8	12	8	9	12	8	9	4	6	2	12	13	8	12	8	9	12	8	9	4	6	2	12	13	8	25.7	25.7
B4DLB6;H3BUZ0;Q9NXD2-2;Q9NXD2	B4DLB6;H3BUZ0;Q9NXD2-2;Q9NXD2	1;1;1;1	1;1;1;1	1;1;1;1	Myotubularin-related protein 10	MTMR10	>tr|B4DLB6|B4DLB6_HUMAN Myotubularin-related protein 10 OS=Homo sapiens GN=MTMR10 PE=2 SV=1;>tr|H3BUZ0|H3BUZ0_HUMAN Myotubularin-related protein 10 (Fragment) OS=Homo sapiens GN=MTMR10 PE=2 SV=1;>sp|Q9NXD2-2|MTMRA_HUMAN Isoform 2 of Myotubularin-related pr	4	1	1	1	0	0	0	0	0	0	1	0	0	0	0	0	0	0	0	0	0	0	1	0	0	0	0	0	0	0	0	0	0	0	1	0	0	0	0	0	3.3	3.3
B4DLN1;B4E1E9;P52815;I3L1E8	B4DLN1;B4E1E9	16;11;5;4	16;11;5;4	5;0;5;0		MRPL12;SLC25A10	>tr|B4DLN1|B4DLN1_HUMAN Mitochondrial dicarboxylate carrier OS=Homo sapiens GN=SLC25A10 PE=2 SV=1;>tr|B4E1E9|B4E1E9_HUMAN Mitochondrial dicarboxylate carrier OS=Homo sapiens GN=SLC25A10 PE=2 SV=1	4	16	16	5	13	14	14	14	14	15	13	13	11	15	14	15	13	14	14	14	14	15	13	13	11	15	14	15	4	4	4	4	5	5	4	4	3	5	4	4	43.4	43.4
B4DLR8;P15559-3;P15559-2;P15559;H3BNV2;H3BRK3	B4DLR8;P15559-3;P15559-2;P15559;H3BNV2;H3BRK3	4;4;4;4;3;3	4;4;4;4;3;3	4;4;4;4;3;3	NAD(P)H dehydrogenase [quinone] 1	NQO1	>tr|B4DLR8|B4DLR8_HUMAN NAD(P)H dehydrogenase [quinone] 1 OS=Homo sapiens GN=NQO1 PE=2 SV=1;>sp|P15559-3|NQO1_HUMAN Isoform 3 of NAD(P)H dehydrogenase [quinone] 1 OS=Homo sapiens GN=NQO1;>sp|P15559-2|NQO1_HUMAN Isoform 2 of NAD(P)H dehydrogenase [quinone]	6	4	4	4	0	1	0	1	2	0	4	2	1	2	2	1	0	1	0	1	2	0	4	2	1	2	2	1	0	1	0	1	2	0	4	2	1	2	2	1	20.8	20.8
B4DLU3;Q32NB8;K7EJP6;K7ELT9;K7EL44;Q32NB8-3;Q32NB8-2	B4DLU3;Q32NB8;K7EJP6;K7ELT9;K7EL44;Q32NB8-3;Q32NB8-2	3;3;2;2;2;2;2	3;3;2;2;2;2;2	3;3;2;2;2;2;2	CDP-diacylglycerol--glycerol-3-phosphate 3-phosphatidyltransferase, mitochondrial	PGS1	>tr|B4DLU3|B4DLU3_HUMAN CDP-diacylglycerol--glycerol-3-phosphate 3-phosphatidyltransferase, mitochondrial OS=Homo sapiens GN=PGS1 PE=2 SV=1;>sp|Q32NB8|PGPS1_HUMAN CDP-diacylglycerol--glycerol-3-phosphate 3-phosphatidyltransferase, mitochondrial OS=Homo sap	7	3	3	3	3	3	3	3	1	2	2	1	2	2	1	3	3	3	3	3	1	2	2	1	2	2	1	3	3	3	3	3	1	2	2	1	2	2	1	3	7.6	7.6
B4DLZ9;Q5VTB9;Q5TDE7;Q5TDE8	B4DLZ9;Q5VTB9	3;3;1;1	3;3;1;1	3;3;1;1	E3 ubiquitin-protein ligase RNF220	RNF220	>tr|B4DLZ9|B4DLZ9_HUMAN E3 ubiquitin-protein ligase RNF220 OS=Homo sapiens GN=RNF220 PE=2 SV=1;>sp|Q5VTB9|RN220_HUMAN E3 ubiquitin-protein ligase RNF220 OS=Homo sapiens GN=RNF220 PE=1 SV=1	4	3	3	3	2	1	1	1	1	1	2	1	0	1	1	1	2	1	1	1	1	1	2	1	0	1	1	1	2	1	1	1	1	1	2	1	0	1	1	1	11.9	11.9
E9PQE8;B4DME1;Q9Y296;E9PN70;E9PKS9;G3V1A0;G5EA23;J3KP27	E9PQE8;B4DME1;Q9Y296;E9PN70;E9PKS9	11;11;11;10;9;5;5;5	11;11;11;10;9;5;5;5	11;11;11;10;9;5;5;5	Trafficking protein particle complex subunit 4	TRAPPC4	>tr|E9PQE8|E9PQE8_HUMAN Trafficking protein particle complex subunit 4 OS=Homo sapiens GN=TRAPPC4 PE=2 SV=1;>tr|B4DME1|B4DME1_HUMAN Trafficking protein particle complex subunit 4 OS=Homo sapiens GN=TRAPPC4 PE=2 SV=1;>sp|Q9Y296|TPPC4_HUMAN Trafficking prote	8	11	11	11	6	4	5	4	4	5	4	2	1	4	7	6	6	4	5	4	4	5	4	2	1	4	7	6	6	4	5	4	4	5	4	2	1	4	7	6	65.9	65.9
B4DMK0;M0R2D0	B4DMK0	19;3	1;1	1;1	Ras-related protein Rab-11B	RAB11B	>tr|B4DMK0|B4DMK0_HUMAN Ras-related protein Rab-11B OS=Homo sapiens GN=RAB11B PE=2 SV=1	2	19	1	1	18	15	15	15	17	16	15	15	11	15	17	16	1	0	0	0	0	0	0	0	0	0	0	0	1	0	0	0	0	0	0	0	0	0	0	0	93.3	3.9
B4DMP9;H3BUW2;H3BTR4;Q96BT3-2;Q96BT3;I3L4F8	B4DMP9;H3BUW2;H3BTR4;Q96BT3-2;Q96BT3	4;3;3;3;3;1	4;3;3;3;3;1	4;3;3;3;3;1	Centromere protein T	CENPT	>tr|B4DMP9|B4DMP9_HUMAN Centromere protein T OS=Homo sapiens GN=CENPT PE=2 SV=1;>tr|H3BUW2|H3BUW2_HUMAN Centromere protein T (Fragment) OS=Homo sapiens GN=CENPT PE=2 SV=1;>tr|H3BTR4|H3BTR4_HUMAN Centromere protein T OS=Homo sapiens GN=CENPT PE=2 SV=1;>sp|Q	6	4	4	4	3	2	2	3	1	3	1	3	2	3	2	3	3	2	2	3	1	3	1	3	2	3	2	3	3	2	2	3	1	3	1	3	2	3	2	3	36.5	36.5
F8W9I8;C9J6Y3;C9JKR6;G3XAC1;Q9BXS9-6;Q9BXS9-5;B4DMZ1;Q9BXS9-4;Q9BXS9-2;Q9BXS9-3;Q9BXS9	F8W9I8;C9J6Y3;C9JKR6;G3XAC1;Q9BXS9-6;Q9BXS9-5;B4DMZ1;Q9BXS9-4;Q9BXS9-2;Q9BXS9-3;Q9BXS9	1;1;1;1;1;1;1;1;1;1;1	1;1;1;1;1;1;1;1;1;1;1	1;1;1;1;1;1;1;1;1;1;1	Solute carrier family 26 member 6	SLC26A6	>tr|F8W9I8|F8W9I8_HUMAN Solute carrier family 26 member 6 OS=Homo sapiens GN=SLC26A6 PE=2 SV=1;>tr|C9J6Y3|C9J6Y3_HUMAN Solute carrier family 26 member 6 (Fragment) OS=Homo sapiens GN=SLC26A6 PE=2 SV=1;>tr|C9JKR6|C9JKR6_HUMAN Solute carrier family 26 member	11	1	1	1	1	1	1	1	1	1	0	0	1	1	1	1	1	1	1	1	1	1	0	0	1	1	1	1	1	1	1	1	1	1	0	0	1	1	1	1	15.8	15.8
B4DN88;P29558-2;P29558;E7ETU5;E7EPF2;C9J9B2;J3QT21;C9JIJ9;Q6XE24-3;Q6XE24-4;Q6XE24-5;Q6XE24-2;Q6XE24;P29558-4	B4DN88;P29558-2;P29558;E7ETU5;E7EPF2	8;8;8;7;4;2;2;2;2;2;2;2;2;1	5;5;5;4;2;1;1;1;1;1;1;1;1;1	5;5;5;4;2;1;1;1;1;1;1;1;1;1	RNA-binding motif, single-stranded-interacting protein 1	RBMS1	>tr|B4DN88|B4DN88_HUMAN RNA-binding motif, single-stranded-interacting protein 1 OS=Homo sapiens GN=RBMS1 PE=2 SV=1;>sp|P29558-2|RBMS1_HUMAN Isoform 2 of RNA-binding motif, single-stranded-interacting protein 1 OS=Homo sapiens GN=RBMS1;>sp|P29558|RBMS1_HUM	14	8	5	5	5	6	5	6	7	7	3	5	1	4	5	6	2	3	3	3	4	4	3	3	0	2	4	4	2	3	3	3	4	4	3	3	0	2	4	4	25.1	18.9
B4DNI9;Q8N1B4	B4DNI9;Q8N1B4	12;12	12;12	12;12	Vacuolar protein sorting-associated protein 52 homolog	VPS52	>tr|B4DNI9|B4DNI9_HUMAN Vacuolar protein sorting-associated protein 52 homolog OS=Homo sapiens GN=VPS52 PE=2 SV=1;>sp|Q8N1B4|VPS52_HUMAN Vacuolar protein sorting-associated protein 52 homolog OS=Homo sapiens GN=VPS52 PE=1 SV=1	2	12	12	12	8	7	7	8	4	6	2	7	3	9	5	6	8	7	7	8	4	6	2	7	3	9	5	6	8	7	7	8	4	6	2	7	3	9	5	6	18.9	18.9
B4DNJ6;Q9Y3F4;B0AZV0;H0YH33	B4DNJ6;Q9Y3F4;B0AZV0	20;20;15;5	20;20;15;5	20;20;15;5	Serine-threonine kinase receptor-associated protein	STRAP	>tr|B4DNJ6|B4DNJ6_HUMAN Serine-threonine kinase receptor-associated protein OS=Homo sapiens GN=STRAP PE=2 SV=1;>sp|Q9Y3F4|STRAP_HUMAN Serine-threonine kinase receptor-associated protein OS=Homo sapiens GN=STRAP PE=1 SV=1;>tr|B0AZV0|B0AZV0_HUMAN Serine-thre	4	20	20	20	18	20	20	20	16	20	17	18	14	20	18	18	18	20	20	20	16	20	17	18	14	20	18	18	18	20	20	20	16	20	17	18	14	20	18	18	70.2	70.2
B4DNM9;O15228;Q5TBH8;Q5TBH6	B4DNM9;O15228;Q5TBH8;Q5TBH6	12;12;9;7	12;12;9;7	12;12;9;7	Dihydroxyacetone phosphate acyltransferase	GNPAT	>tr|B4DNM9|B4DNM9_HUMAN Dihydroxyacetone phosphate acyltransferase OS=Homo sapiens GN=GNPAT PE=2 SV=1;>sp|O15228|GNPAT_HUMAN Dihydroxyacetone phosphate acyltransferase OS=Homo sapiens GN=GNPAT PE=1 SV=1;>tr|Q5TBH8|Q5TBH8_HUMAN Dihydroxyacetone phosphate ac	4	12	12	12	3	5	5	7	5	4	7	7	3	7	7	4	3	5	5	7	5	4	7	7	3	7	7	4	3	5	5	7	5	4	7	7	3	7	7	4	23.6	23.6
C9J5B0;B5MCZ3;B5MC14;B4DNQ5;P05231;B4DNV3;B5MC21	C9J5B0;B5MCZ3;B5MC14;B4DNQ5;P05231;B4DNV3;B5MC21	2;2;2;2;2;1;1	2;2;2;2;2;1;1	2;2;2;2;2;1;1	Interleukin-6	IL6	>tr|C9J5B0|C9J5B0_HUMAN Interleukin-6 (Fragment) OS=Homo sapiens GN=IL6 PE=2 SV=1;>tr|B5MCZ3|B5MCZ3_HUMAN Interleukin-6 OS=Homo sapiens GN=IL6 PE=2 SV=1;>tr|B5MC14|B5MC14_HUMAN Interleukin-6 OS=Homo sapiens GN=IL6 PE=2 SV=1;>tr|B4DNQ5|B4DNQ5_HUMAN Interleu	7	2	2	2	1	1	1	1	0	1	0	0	1	1	1	2	1	1	1	1	0	1	0	0	1	1	1	2	1	1	1	1	0	1	0	0	1	1	1	2	19.7	19.7
B4DNW0;Q03154;C9JMV9;Q03154-3;Q03154-4;Q03154-2;C9JYZ0;F8WC59	B4DNW0;Q03154;C9JMV9;Q03154-3;Q03154-4;Q03154-2;C9JYZ0	20;20;17;17;17;16;10;9	20;20;17;17;17;16;10;9	20;20;17;17;17;16;10;9	Aminoacylase-1	ABHD14A;ACY1;ABHD14A-ACY1	>tr|B4DNW0|B4DNW0_HUMAN Aminoacylase-1 OS=Homo sapiens GN=ACY1 PE=2 SV=1;>sp|Q03154|ACY1_HUMAN Aminoacylase-1 OS=Homo sapiens GN=ACY1 PE=1 SV=1;>tr|C9JMV9|C9JMV9_HUMAN Protein ABHD14A-ACY1 OS=Homo sapiens GN=ABHD14A-ACY1 PE=4 SV=1;>sp|Q03154-3|ACY1_HUMAN I	8	20	20	20	14	16	17	15	14	17	13	11	10	13	15	14	14	16	17	15	14	17	13	11	10	13	15	14	14	16	17	15	14	17	13	11	10	13	15	14	53	53
F5GWD3;B4DNZ6;Q13889;F5H6X0;F5GXG6;F5GX35;F5H4K7;H0YFF7	F5GWD3;B4DNZ6;Q13889;F5H6X0;F5GXG6;F5GX35;F5H4K7;H0YFF7	4;4;4;3;3;3;3;2	4;4;4;3;3;3;3;2	4;4;4;3;3;3;3;2	General transcription factor IIH subunit 3	GTF2H3	>tr|F5GWD3|F5GWD3_HUMAN General transcription factor IIH subunit 3 (Fragment) OS=Homo sapiens GN=GTF2H3 PE=2 SV=1;>tr|B4DNZ6|B4DNZ6_HUMAN General transcription factor IIH subunit 3 OS=Homo sapiens GN=GTF2H3 PE=2 SV=1;>sp|Q13889|TF2H3_HUMAN General transcri	8	4	4	4	3	3	3	3	1	1	2	3	1	3	2	2	3	3	3	3	1	1	2	3	1	3	2	2	3	3	3	3	1	1	2	3	1	3	2	2	26.7	26.7
B4DP11;Q15185;B4DP21;B4DDC6;B4DHP2	B4DP11;Q15185;B4DP21	9;9;8;4;3	9;9;8;4;3	9;9;8;4;3	Prostaglandin E synthase 3	PTGES3	>tr|B4DP11|B4DP11_HUMAN Prostaglandin E synthase 3 OS=Homo sapiens GN=PTGES3 PE=2 SV=1;>sp|Q15185|TEBP_HUMAN Prostaglandin E synthase 3 OS=Homo sapiens GN=PTGES3 PE=1 SV=1;>tr|B4DP21|B4DP21_HUMAN Prostaglandin E synthase 3 OS=Homo sapiens GN=PTGES3 PE=2 SV	5	9	9	9	8	8	8	8	8	8	9	9	7	9	7	8	8	8	8	8	8	8	9	9	7	9	7	8	8	8	8	8	8	8	9	9	7	9	7	8	58.3	58.3
F5H5P2;P12694;B4DP47;F5GXU9	F5H5P2;P12694;B4DP47;F5GXU9	6;6;6;5	6;6;6;5	6;6;6;5	2-oxoisovalerate dehydrogenase subunit alpha, mitochondrial	BCKDHA	>tr|F5H5P2|F5H5P2_HUMAN 2-oxoisovalerate dehydrogenase subunit alpha, mitochondrial OS=Homo sapiens GN=BCKDHA PE=4 SV=1;>sp|P12694|ODBA_HUMAN 2-oxoisovalerate dehydrogenase subunit alpha, mitochondrial OS=Homo sapiens GN=BCKDHA PE=1 SV=2;>tr|B4DP47|B4DP47_	4	6	6	6	4	4	5	2	3	2	3	4	3	4	5	3	4	4	5	2	3	2	3	4	3	4	5	3	4	4	5	2	3	2	3	4	3	4	5	3	18.4	18.4
F8VVX6;B4DP72;Q5HYK3	F8VVX6;B4DP72;Q5HYK3	2;2;2	2;2;2	2;2;2	2-methoxy-6-polyprenyl-1,4-benzoquinol methylase, mitochondrial	COQ5	>tr|F8VVX6|F8VVX6_HUMAN 2-methoxy-6-polyprenyl-1,4-benzoquinol methylase, mitochondrial (Fragment) OS=Homo sapiens GN=COQ5 PE=2 SV=1;>tr|B4DP72|B4DP72_HUMAN 2-methoxy-6-polyprenyl-1,4-benzoquinol methylase, mitochondrial OS=Homo sapiens GN=COQ5 PE=2 SV=1;>	3	2	2	2	1	1	1	1	0	1	1	1	1	1	1	1	1	1	1	1	0	1	1	1	1	1	1	1	1	1	1	1	0	1	1	1	1	1	1	1	14.1	14.1
B4DPI2;Q9UL12;Q5SYV2;Q5SYV1	B4DPI2;Q9UL12;Q5SYV2	5;5;3;2	5;5;3;2	5;5;3;2	Sarcosine dehydrogenase, mitochondrial	SARDH	>tr|B4DPI2|B4DPI2_HUMAN Sarcosine dehydrogenase, mitochondrial OS=Homo sapiens GN=SARDH PE=2 SV=1;>sp|Q9UL12|SARDH_HUMAN Sarcosine dehydrogenase, mitochondrial OS=Homo sapiens GN=SARDH PE=1 SV=1;>tr|Q5SYV2|Q5SYV2_HUMAN Sarcosine dehydrogenase, mitochondria	4	5	5	5	3	0	3	2	3	3	3	0	2	2	4	2	3	0	3	2	3	3	3	0	2	2	4	2	3	0	3	2	3	3	3	0	2	2	4	2	9.3	9.3
C9J494;B4DPR4;Q9H000	C9J494;B4DPR4;Q9H000	8;8;8	8;8;8	8;8;8	Probable E3 ubiquitin-protein ligase makorin-2	MKRN2	>tr|C9J494|C9J494_HUMAN Probable E3 ubiquitin-protein ligase makorin-2 OS=Homo sapiens GN=MKRN2 PE=2 SV=1;>tr|B4DPR4|B4DPR4_HUMAN Makorin, ring finger protein, 2, isoform CRA_b OS=Homo sapiens GN=MKRN2 PE=2 SV=1;>sp|Q9H000|MKRN2_HUMAN Probable E3 ubiquitin	3	8	8	8	5	5	6	5	6	7	5	3	3	4	6	6	5	5	6	5	6	7	5	3	3	4	6	6	5	5	6	5	6	7	5	3	3	4	6	6	21.7	21.7
D6R968;B4DPY1;Q92802;Q92802-2;Q92802-3	D6R968;B4DPY1;Q92802;Q92802-2;Q92802-3	1;1;1;1;1	1;1;1;1;1	1;1;1;1;1	NEDD4-binding protein 2-like 2	N4BP2L2	>tr|D6R968|D6R968_HUMAN NEDD4-binding protein 2-like 2 (Fragment) OS=Homo sapiens GN=N4BP2L2 PE=2 SV=1;>tr|B4DPY1|B4DPY1_HUMAN NEDD4-binding protein 2-like 2 OS=Homo sapiens GN=N4BP2L2 PE=2 SV=1;>sp|Q92802|N42L2_HUMAN NEDD4-binding protein 2-like 2 OS=Homo	5	1	1	1	0	0	0	0	0	0	0	0	0	0	0	1	0	0	0	0	0	0	0	0	0	0	0	1	0	0	0	0	0	0	0	0	0	0	0	1	1	1
B4DQ51;P45954	B4DQ51;P45954	8;8	8;8	8;8	Short/branched chain specific acyl-CoA dehydrogenase, mitochondrial	ACADSB	>tr|B4DQ51|B4DQ51_HUMAN Short/branched chain-specific acyl-CoA dehydrogenase, mitochondrial OS=Homo sapiens GN=ACADSB PE=2 SV=1;>sp|P45954|ACDSB_HUMAN Short/branched chain specific acyl-CoA dehydrogenase, mitochondrial OS=Homo sapiens GN=ACADSB PE=1 SV=1	2	8	8	8	4	5	5	4	6	4	6	5	4	6	4	4	4	5	5	4	6	4	6	5	4	6	4	4	4	5	5	4	6	4	6	5	4	6	4	4	32.7	32.7
B4DQ94;Q7L8J4	B4DQ94;Q7L8J4	1;1	1;1	1;1	SH3 domain-binding protein 5-like	SH3BP5L	>tr|B4DQ94|B4DQ94_HUMAN SH3 domain-binding protein 5-like OS=Homo sapiens GN=SH3BP5L PE=2 SV=1;>sp|Q7L8J4|3BP5L_HUMAN SH3 domain-binding protein 5-like OS=Homo sapiens GN=SH3BP5L PE=1 SV=1	2	1	1	1	0	1	1	1	1	1	1	0	0	1	1	1	0	1	1	1	1	1	1	0	0	1	1	1	0	1	1	1	1	1	1	0	0	1	1	1	3.3	3.3
B4DQI6;B4DUA9;Q13595;Q13595-2	B4DQI6;B4DUA9;Q13595;Q13595-2	13;13;13;9	11;11;11;7	11;11;11;7	Transformer-2 protein homolog alpha	TRA2A	>tr|B4DQI6|B4DQI6_HUMAN Transformer-2 protein homolog alpha OS=Homo sapiens GN=TRA2A PE=2 SV=1;>tr|B4DUA9|B4DUA9_HUMAN Transformer-2 protein homolog alpha OS=Homo sapiens GN=TRA2A PE=2 SV=1;>sp|Q13595|TRA2A_HUMAN Transformer-2 protein homolog alpha OS=Homo	4	13	11	11	11	8	7	8	9	9	7	9	7	10	10	12	10	7	6	6	8	8	7	8	5	9	8	10	10	7	6	6	8	8	7	8	5	9	8	10	68.3	68.3
B4DQJ8;P52209;F5H7U0;K7EM49;K7EMN2;K7EPF6;K7ELN9	B4DQJ8;P52209;F5H7U0;K7EM49	26;26;22;13;11;10;7	26;26;22;13;11;10;7	26;26;22;13;11;10;7	6-phosphogluconate dehydrogenase, decarboxylating	PGD	>tr|B4DQJ8|B4DQJ8_HUMAN 6-phosphogluconate dehydrogenase, decarboxylating OS=Homo sapiens GN=PGD PE=2 SV=1;>sp|P52209|6PGD_HUMAN 6-phosphogluconate dehydrogenase, decarboxylating OS=Homo sapiens GN=PGD PE=1 SV=3;>tr|F5H7U0|F5H7U0_HUMAN Uncharacterized prot	7	26	26	26	22	24	24	23	20	22	20	23	14	25	23	24	22	24	24	23	20	22	20	23	14	25	23	24	22	24	24	23	20	22	20	23	14	25	23	24	56.8	56.8
B4DQT1;B4DVN3;E7ESC7;Q7L5Y9-3;Q7L5Y9;E7ENL1;D6RIB6;Q7L5Y9-4;Q7L5Y9-2;D6RID6;D6RDW4;D6REW7;Q7L5Y9-5	B4DQT1;B4DVN3;E7ESC7;Q7L5Y9-3;Q7L5Y9;E7ENL1;D6RIB6;Q7L5Y9-4;Q7L5Y9-2	3;3;3;3;3;2;2;2;2;1;1;1;1	3;3;3;3;3;2;2;2;2;1;1;1;1	3;3;3;3;3;2;2;2;2;1;1;1;1	Macrophage erythroblast attacher	MAEA	>tr|B4DQT1|B4DQT1_HUMAN Macrophage erythroblast attacher OS=Homo sapiens GN=MAEA PE=2 SV=1;>tr|B4DVN3|B4DVN3_HUMAN Macrophage erythroblast attacher OS=Homo sapiens GN=MAEA PE=2 SV=1;>tr|E7ESC7|E7ESC7_HUMAN Macrophage erythroblast attacher OS=Homo sapiens G	13	3	3	3	2	1	2	0	1	1	1	2	1	1	1	0	2	1	2	0	1	1	1	2	1	1	1	0	2	1	2	0	1	1	1	2	1	1	1	0	8.6	8.6
B4DR12;K7EIM7;E9PB19;K7EPJ5;O60291-4;O60291;O60291-3;O60291-2;K7ERA1;K7EJN3;Q96PX1-2;Q96PX1	B4DR12;K7EIM7;E9PB19;K7EPJ5;O60291-4;O60291;O60291-3;O60291-2	3;3;3;3;3;3;3;3;1;1;1;1	3;3;3;3;3;3;3;3;1;1;1;1	3;3;3;3;3;3;3;3;1;1;1;1	E3 ubiquitin-protein ligase MGRN1	GPR84;MGRN1	>tr|B4DR12|B4DR12_HUMAN E3 ubiquitin-protein ligase MGRN1 OS=Homo sapiens GN=MGRN1 PE=2 SV=1;>tr|K7EIM7|K7EIM7_HUMAN E3 ubiquitin-protein ligase MGRN1 (Fragment) OS=Homo sapiens GN=MGRN1 PE=4 SV=1;>tr|E9PB19|E9PB19_HUMAN E3 ubiquitin-protein ligase MGRN1 O	12	3	3	3	1	0	0	2	1	0	1	1	1	0	1	1	1	0	0	2	1	0	1	1	1	0	1	1	1	0	0	2	1	0	1	1	1	0	1	1	12.2	12.2
U3KQK0;B4DR52;Q99879;Q99877;Q93079;Q5QNW6;P62807;P58876;O60814;Q5QNW6-2;P57053;Q99880;Q96A08	U3KQK0;B4DR52;Q99879;Q99877;Q93079;Q5QNW6;P62807;P58876;O60814;Q5QNW6-2;P57053;Q99880	18;18;18;18;18;18;18;18;18;18;15;14;6	18;18;18;18;18;18;18;18;18;18;15;14;6	2;2;2;2;2;2;2;2;2;2;2;2;0	Histone H2B;Histone H2B type 1-M;Histone H2B type 1-N;Histone H2B type 1-H;Histone H2B type 2-F;Histone H2B type 1-C/E/F/G/I;Histone H2B type 1-D;Histone H2B type 1-K;Histone H2B type F-S;Histone H2B type 1-L	HIST1H2BN;HIST1H2BM;HIST1H2BH;HIST2H2BF;HIST1H2BC;HIST1H2BD;HIST1H2BK;H2BFS;HIST1H2BL	>tr|U3KQK0|U3KQK0_HUMAN Histone H2B OS=Homo sapiens GN=HIST1H2BN PE=3 SV=1;>tr|B4DR52|B4DR52_HUMAN Histone H2B OS=Homo sapiens GN=HIST2H2BF PE=2 SV=1;>sp|Q99879|H2B1M_HUMAN Histone H2B type 1-M OS=Homo sapiens GN=HIST1H2BM PE=1 SV=3;>sp|Q99877|H2B1N_HUMAN	13	18	18	2	16	17	16	17	11	16	17	16	16	17	17	16	16	17	16	17	11	16	17	16	16	17	17	16	2	2	2	2	2	2	2	2	2	2	2	2	48.2	48.2
B4DR61;P61619;P61619-3;Q8TC24;H7C1Q9;C9JXC6;H7C069;A6NK38;F2Z2C7;A6NIF9;C9JJV4	B4DR61;P61619;P61619-3	15;15;8;5;3;3;3;3;3;3;3	15;15;8;5;3;3;3;3;3;3;3	10;10;6;0;0;0;0;0;0;0;0	Protein transport protein Sec61 subunit alpha isoform 1	SEC61A1	>tr|B4DR61|B4DR61_HUMAN Protein transport protein Sec61 subunit alpha isoform 1 OS=Homo sapiens GN=SEC61A1 PE=2 SV=1;>sp|P61619|S61A1_HUMAN Protein transport protein Sec61 subunit alpha isoform 1 OS=Homo sapiens GN=SEC61A1 PE=1 SV=2;>sp|P61619-3|S61A1_HUMA	11	15	15	10	12	11	12	13	10	12	12	13	9	13	10	10	12	11	12	13	10	12	12	13	9	13	10	10	9	7	8	8	8	8	9	8	6	8	8	7	21.4	21.4
B4DR80;Q9Y6E0-2;Q9Y6E0;H0Y630;Q5JV98;Q5JV99	B4DR80;Q9Y6E0-2;Q9Y6E0;H0Y630;Q5JV98	21;21;20;17;12;6	21;21;20;17;12;6	13;13;12;10;9;5	Serine/threonine-protein kinase 24;Serine/threonine-protein kinase 24 36 kDa subunit;Serine/threonine-protein kinase 24 12 kDa subunit	STK24	>tr|B4DR80|B4DR80_HUMAN Serine/threonine-protein kinase 24 12 kDa subunit OS=Homo sapiens GN=STK24 PE=2 SV=1;>sp|Q9Y6E0-2|STK24_HUMAN Isoform A of Serine/threonine-protein kinase 24 OS=Homo sapiens GN=STK24;>sp|Q9Y6E0|STK24_HUMAN Serine/threonine-protein k	6	21	21	13	15	15	17	16	13	16	15	14	7	17	17	19	15	15	17	16	13	16	15	14	7	17	17	19	9	10	12	10	8	10	11	10	3	11	11	12	58	58
Q02809;B4DR87;Q5JXB7;Q5JXB9;Q5JXB8	Q02809;B4DR87	35;35;8;7;7	35;35;8;7;7	35;35;8;7;7	Procollagen-lysine,2-oxoglutarate 5-dioxygenase 1	PLOD1	>sp|Q02809|PLOD1_HUMAN Procollagen-lysine,2-oxoglutarate 5-dioxygenase 1 OS=Homo sapiens GN=PLOD1 PE=1 SV=2;>tr|B4DR87|B4DR87_HUMAN Procollagen-lysine,2-oxoglutarate 5-dioxygenase 1 OS=Homo sapiens GN=PLOD1 PE=2 SV=1	5	35	35	35	28	30	30	29	30	25	23	23	22	27	24	28	28	30	30	29	30	25	23	23	22	27	24	28	28	30	30	29	30	25	23	23	22	27	24	28	54.6	54.6
B4DRL9;P24386	B4DRL9;P24386	8;8	8;8	7;7	Rab proteins geranylgeranyltransferase component A 1	CHM	>tr|B4DRL9|B4DRL9_HUMAN Rab proteins geranylgeranyltransferase component A 1 OS=Homo sapiens GN=CHM PE=2 SV=1;>sp|P24386|RAE1_HUMAN Rab proteins geranylgeranyltransferase component A 1 OS=Homo sapiens GN=CHM PE=1 SV=3	2	8	8	7	3	4	2	5	1	4	2	1	0	3	3	4	3	4	2	5	1	4	2	1	0	3	3	4	2	3	1	4	1	3	1	0	0	2	2	3	20	20
B4DRM7;Q8NDZ2-2;Q8NDZ2	B4DRM7;Q8NDZ2-2;Q8NDZ2	1;1;1	1;1;1	1;1;1	SUMO-interacting motif-containing protein 1	SIMC1	>tr|B4DRM7|B4DRM7_HUMAN SUMO-interacting motif-containing protein 1 OS=Homo sapiens GN=SIMC1 PE=2 SV=1;>sp|Q8NDZ2-2|SIMC1_HUMAN Isoform 2 of SUMO-interacting motif-containing protein 1 OS=Homo sapiens GN=SIMC1;>sp|Q8NDZ2|SIMC1_HUMAN SUMO-interacting motif-	3	1	1	1	0	0	0	0	1	0	0	0	0	1	1	0	0	0	0	0	1	0	0	0	0	1	1	0	0	0	0	0	1	0	0	0	0	1	1	0	3.3	3.3
Q86YS7;Q86YS7-2;B4DRN7;F5H2A1;F5H5R1;F5H3N1;H0YFC4;H0YGU7	Q86YS7;Q86YS7-2;B4DRN7;F5H2A1;F5H5R1;F5H3N1	5;5;5;5;5;3;2;1	5;5;5;5;5;3;2;1	5;5;5;5;5;3;2;1	C2 domain-containing protein 5	C2CD5	>sp|Q86YS7|C2CD5_HUMAN C2 domain-containing protein 5 OS=Homo sapiens GN=C2CD5 PE=1 SV=1;>sp|Q86YS7-2|C2CD5_HUMAN Isoform 2 of C2 domain-containing protein 5 OS=Homo sapiens GN=C2CD5;>tr|B4DRN7|B4DRN7_HUMAN C2 domain-containing protein 5 OS=Homo sapiens GN	8	5	5	5	1	3	3	3	1	2	3	1	1	3	2	1	1	3	3	3	1	2	3	1	1	3	2	1	1	3	3	3	1	2	3	1	1	3	2	1	5.4	5.4
B4DRN8;Q5W0Z9;Q5W0Z9-3;Q2TB82;Q5W0Z9-2	B4DRN8;Q5W0Z9;Q5W0Z9-3;Q2TB82	6;6;5;4;1	6;6;5;4;1	6;6;5;4;1	Palmitoyltransferase;Probable palmitoyltransferase ZDHHC20	ZDHHC20	>tr|B4DRN8|B4DRN8_HUMAN Palmitoyltransferase OS=Homo sapiens GN=ZDHHC20 PE=2 SV=1;>sp|Q5W0Z9|ZDH20_HUMAN Probable palmitoyltransferase ZDHHC20 OS=Homo sapiens GN=ZDHHC20 PE=1 SV=1;>sp|Q5W0Z9-3|ZDH20_HUMAN Isoform 3 of Probable palmitoyltransferase ZDHHC20	5	6	6	6	5	3	6	3	1	5	4	1	2	4	4	4	5	3	6	3	1	5	4	1	2	4	4	4	5	3	6	3	1	5	4	1	2	4	4	4	31.2	31.2
Q92552;B4DRT2;G5EA06;D6RH20;D6RJC7;E5RJ73	Q92552;B4DRT2;G5EA06;D6RH20	18;18;17;16;7;5	18;18;17;16;7;5	18;18;17;16;7;5	28S ribosomal protein S27, mitochondrial	MRPS27	>sp|Q92552|RT27_HUMAN 28S ribosomal protein S27, mitochondrial OS=Homo sapiens GN=MRPS27 PE=1 SV=3;>tr|B4DRT2|B4DRT2_HUMAN 28S ribosomal protein S27, mitochondrial OS=Homo sapiens GN=MRPS27 PE=2 SV=1;>tr|G5EA06|G5EA06_HUMAN 28S ribosomal protein S27, mitoc	6	18	18	18	16	15	16	15	8	15	11	14	7	15	13	15	16	15	16	15	8	15	11	14	7	15	13	15	16	15	16	15	8	15	11	14	7	15	13	15	37.4	37.4
B4DS52;H0Y997;Q96J42-2;Q96J42;H0Y928;D6RBD9;D6RB48	B4DS52;H0Y997;Q96J42-2;Q96J42	6;6;6;6;2;2;2	6;6;6;6;2;2;2	6;6;6;6;2;2;2	Thioredoxin domain-containing protein 15	TXNDC15	>tr|B4DS52|B4DS52_HUMAN Thioredoxin domain-containing protein 15 OS=Homo sapiens GN=TXNDC15 PE=2 SV=1;>tr|H0Y997|H0Y997_HUMAN Thioredoxin domain-containing protein 15 (Fragment) OS=Homo sapiens GN=TXNDC15 PE=4 SV=1;>sp|Q96J42-2|TXD15_HUMAN Isoform 2 of Thi	7	6	6	6	3	4	3	5	2	5	4	3	3	5	4	5	3	4	3	5	2	5	4	3	3	5	4	5	3	4	3	5	2	5	4	3	3	5	4	5	31.2	31.2
H0Y5R3;B4DSF9;Q9NRZ5	H0Y5R3;B4DSF9;Q9NRZ5	1;1;1	1;1;1	1;1;1	1-acyl-sn-glycerol-3-phosphate acyltransferase delta	AGPAT4	>tr|H0Y5R3|H0Y5R3_HUMAN 1-acyl-sn-glycerol-3-phosphate acyltransferase delta (Fragment) OS=Homo sapiens GN=AGPAT4 PE=4 SV=1;>tr|B4DSF9|B4DSF9_HUMAN 1-acyl-sn-glycerol-3-phosphate acyltransferase delta OS=Homo sapiens GN=AGPAT4 PE=2 SV=1;>sp|Q9NRZ5|PLCD_HUM	3	1	1	1	0	0	0	0	0	0	0	0	0	0	0	1	0	0	0	0	0	0	0	0	0	0	0	1	0	0	0	0	0	0	0	0	0	0	0	1	13.3	13.3
B4DSJ8;O60942-2;O60942;Q5TCW7;O60942-3;O60942-4	B4DSJ8;O60942-2;O60942;Q5TCW7;O60942-3;O60942-4	9;9;9;8;8;8	9;9;9;8;8;8	9;9;9;8;8;8	mRNA-capping enzyme;Polynucleotide 5-triphosphatase;mRNA guanylyltransferase	RNGTT	>tr|B4DSJ8|B4DSJ8_HUMAN cDNA FLJ50195, highly similar to mRNA capping enzyme OS=Homo sapiens GN=RNGTT PE=2 SV=1;>sp|O60942-2|MCE1_HUMAN Isoform 2 of mRNA-capping enzyme OS=Homo sapiens GN=RNGTT;>sp|O60942|MCE1_HUMAN mRNA-capping enzyme OS=Homo sapiens GN=R	6	9	9	9	6	5	3	3	4	3	4	4	3	3	5	4	6	5	3	3	4	3	4	4	3	3	5	4	6	5	3	3	4	3	4	4	3	3	5	4	23.3	23.3
E9PEB5;B4DT31;Q96AE4;Q96AE4-2;C9JSZ1	E9PEB5;B4DT31;Q96AE4;Q96AE4-2	28;28;28;28;9	23;23;23;23;9	23;23;23;23;9	Far upstream element-binding protein 1	FUBP1	>tr|E9PEB5|E9PEB5_HUMAN Far upstream element-binding protein 1 OS=Homo sapiens GN=FUBP1 PE=2 SV=1;>tr|B4DT31|B4DT31_HUMAN Far upstream element-binding protein 1 OS=Homo sapiens GN=FUBP1 PE=2 SV=1;>sp|Q96AE4|FUBP1_HUMAN Far upstream element-binding protein	5	28	23	23	24	23	25	23	23	24	21	17	12	27	25	25	20	19	21	19	19	21	17	14	12	22	21	22	20	19	21	19	19	21	17	14	12	22	21	22	47.9	42.9
J3QS48;I3L295;J3KTK8;J3QQZ4;J3KT75;J3QW43;J3QRD5;B4DT74;O75352;I3L405;I3L261;I3L1D2;J3KSI4;I3L4E0	J3QS48;I3L295;J3KTK8;J3QQZ4;J3KT75;J3QW43;J3QRD5;B4DT74;O75352;I3L405;I3L261;I3L1D2;J3KSI4;I3L4E0	4;4;4;4;4;4;4;4;4;3;3;3;2;2	4;4;4;4;4;4;4;4;4;3;3;3;2;2	4;4;4;4;4;4;4;4;4;3;3;3;2;2	Mannose-P-dolichol utilization defect 1 protein	MPDU1	>tr|J3QS48|J3QS48_HUMAN Mannose-P-dolichol utilization defect 1 protein OS=Homo sapiens GN=MPDU1 PE=2 SV=1;>tr|I3L295|I3L295_HUMAN Mannose-P-dolichol utilization defect 1 protein OS=Homo sapiens GN=MPDU1 PE=4 SV=1;>tr|J3KTK8|J3KTK8_HUMAN Mannose-P-dolichol	14	4	4	4	4	3	4	4	3	4	4	3	2	4	3	4	4	3	4	4	3	4	4	3	2	4	3	4	4	3	4	4	3	4	4	3	2	4	3	4	42.6	42.6
B4DT77;P20073-2;P20073	B4DT77;P20073-2;P20073	29;29;29	29;29;29	29;29;29	Annexin;Annexin A7	ANXA7	>tr|B4DT77|B4DT77_HUMAN Annexin OS=Homo sapiens GN=ANXA7 PE=2 SV=1;>sp|P20073-2|ANXA7_HUMAN Isoform 2 of Annexin A7 OS=Homo sapiens GN=ANXA7;>sp|P20073|ANXA7_HUMAN Annexin A7 OS=Homo sapiens GN=ANXA7 PE=1 SV=3	3	29	29	29	23	22	24	25	21	26	18	24	23	24	22	23	23	22	24	25	21	26	18	24	23	24	22	23	23	22	24	25	21	26	18	24	23	24	22	23	70.2	70.2
C9J7K9;B4DTE8;O15162;C9J9P4;C9J0H3;C9JE06;H7C5I5	C9J7K9;B4DTE8;O15162;C9J9P4;C9J0H3;C9JE06	7;7;7;6;5;5;3	7;7;7;6;5;5;3	7;7;7;6;5;5;3	Phospholipid scramblase 1	PLSCR1	>tr|C9J7K9|C9J7K9_HUMAN Phospholipid scramblase 1 OS=Homo sapiens GN=PLSCR1 PE=4 SV=1;>tr|B4DTE8|B4DTE8_HUMAN Phospholipid scramblase 1 OS=Homo sapiens GN=PLSCR1 PE=2 SV=1;>sp|O15162|PLS1_HUMAN Phospholipid scramblase 1 OS=Homo sapiens GN=PLSCR1 PE=1 SV=1;	7	7	7	7	4	4	4	6	4	5	3	6	4	5	5	3	4	4	4	6	4	5	3	6	4	5	5	3	4	4	4	6	4	5	3	6	4	5	5	3	21.2	21.2
B4DTL2;E9PGC0;P20936-2;P20936;Q68CU6	B4DTL2;E9PGC0;P20936-2;P20936	33;33;33;33;15	33;33;33;33;15	33;33;33;33;15	Ras GTPase-activating protein 1	RASA1	>tr|B4DTL2|B4DTL2_HUMAN Ras GTPase-activating protein 1 OS=Homo sapiens GN=RASA1 PE=2 SV=1;>tr|E9PGC0|E9PGC0_HUMAN Ras GTPase-activating protein 1 OS=Homo sapiens GN=RASA1 PE=2 SV=1;>sp|P20936-2|RASA1_HUMAN Isoform 2 of Ras GTPase-activating protein 1 OS=H	5	33	33	33	22	21	18	22	21	22	16	18	9	20	23	21	22	21	18	22	21	22	16	18	9	20	23	21	22	21	18	22	21	22	16	18	9	20	23	21	42.5	42.5
B4DTU4;P18858;F5GZ28;M0R0Q7;Q2TB12;B4E135;M0QY71;M0R1G7	B4DTU4;P18858;F5GZ28;M0R0Q7;Q2TB12	21;21;20;17;17;6;1;1	21;21;20;17;17;6;1;1	21;21;20;17;17;6;1;1	DNA ligase;DNA ligase 1	LIG1	>tr|B4DTU4|B4DTU4_HUMAN DNA ligase OS=Homo sapiens GN=LIG1 PE=2 SV=1;>sp|P18858|DNLI1_HUMAN DNA ligase 1 OS=Homo sapiens GN=LIG1 PE=1 SV=1;>tr|F5GZ28|F5GZ28_HUMAN DNA ligase OS=Homo sapiens GN=LIG1 PE=2 SV=1;>tr|M0R0Q7|M0R0Q7_HUMAN DNA ligase OS=Homo sapie	8	21	21	21	7	13	14	16	13	17	13	9	3	14	16	11	7	13	14	16	13	17	13	9	3	14	16	11	7	13	14	16	13	17	13	9	3	14	16	11	35.1	35.1
B4DU97;O43808;B0QYW5;F5GYD1;F8WE74;F8WA85;B1AHN4;F8WEC6	B4DU97;O43808;B0QYW5;F5GYD1;F8WE74	3;3;2;2;2;1;1;1	3;3;2;2;2;1;1;1	3;3;2;2;2;1;1;1	Peroxisomal membrane protein PMP34	SLC25A17	>tr|B4DU97|B4DU97_HUMAN Peroxisomal membrane protein PMP34 OS=Homo sapiens GN=SLC25A17 PE=2 SV=1;>sp|O43808|PM34_HUMAN Peroxisomal membrane protein PMP34 OS=Homo sapiens GN=SLC25A17 PE=1 SV=1;>tr|B0QYW5|B0QYW5_HUMAN Peroxisomal membrane protein PMP34 OS=Ho	8	3	3	3	2	0	0	0	0	1	2	3	1	0	1	1	2	0	0	0	0	1	2	3	1	0	1	1	2	0	0	0	0	1	2	3	1	0	1	1	14.1	14.1
B4DUE9;Q13530;Q5H936	B4DUE9;Q13530	6;6;1	6;6;1	6;6;1	Serine incorporator 3	SERINC3	>tr|B4DUE9|B4DUE9_HUMAN Serine incorporator 3 OS=Homo sapiens GN=SERINC3 PE=2 SV=1;>sp|Q13530|SERC3_HUMAN Serine incorporator 3 OS=Homo sapiens GN=SERINC3 PE=2 SV=2	3	6	6	6	6	5	5	4	4	3	3	5	2	2	4	4	6	5	5	4	4	3	3	5	2	2	4	4	6	5	5	4	4	3	3	5	2	2	4	4	11.7	11.7
B4DVQ6;Q5VTQ0-2;Q5VTQ0-3;Q5VTQ0-4;Q5VTQ0;Q5VTQ0-5;Q5VTQ0-6	B4DVQ6;Q5VTQ0-2;Q5VTQ0-3;Q5VTQ0-4;Q5VTQ0;Q5VTQ0-5;Q5VTQ0-6	2;2;2;2;2;1;1	2;2;2;2;2;1;1	2;2;2;2;2;1;1	Tetratricopeptide repeat protein 39B	TTC39B	>tr|B4DVQ6|B4DVQ6_HUMAN Tetratricopeptide repeat protein 39B OS=Homo sapiens GN=TTC39B PE=2 SV=1;>sp|Q5VTQ0-2|TT39B_HUMAN Isoform 2 of Tetratricopeptide repeat protein 39B OS=Homo sapiens GN=TTC39B;>sp|Q5VTQ0-3|TT39B_HUMAN Isoform 3 of Tetratricopeptide re	7	2	2	2	1	1	1	2	0	1	2	2	0	1	1	1	1	1	1	2	0	1	2	2	0	1	1	1	1	1	1	2	0	1	2	2	0	1	1	1	13.4	13.4
B4DVY1;O15371;B0QYA5;B0QYA6;B0QYA4;B0QYA7;B0QYA8	B4DVY1;O15371	34;34;16;7;6;6;3	34;34;16;7;6;6;3	34;34;16;7;6;6;3	Eukaryotic translation initiation factor 3 subunit D	EIF3D	>tr|B4DVY1|B4DVY1_HUMAN Eukaryotic translation initiation factor 3 subunit D OS=Homo sapiens GN=EIF3D PE=2 SV=1;>sp|O15371|EIF3D_HUMAN Eukaryotic translation initiation factor 3 subunit D OS=Homo sapiens GN=EIF3D PE=1 SV=1	7	34	34	34	28	29	26	28	29	31	20	24	15	29	33	30	28	29	26	28	29	31	20	24	15	29	33	30	28	29	26	28	29	31	20	24	15	29	33	30	73.3	73.3
Q86WQ0;B4DW92;U3KQ53;F5H0B6	Q86WQ0;B4DW92;U3KQ53	7;7;4;2	7;7;4;2	7;7;4;2	Nuclear receptor 2C2-associated protein	NR2C2AP	>sp|Q86WQ0|NR2CA_HUMAN Nuclear receptor 2C2-associated protein OS=Homo sapiens GN=NR2C2AP PE=1 SV=1;>tr|B4DW92|B4DW92_HUMAN Nuclear receptor 2C2-associated protein OS=Homo sapiens GN=NR2C2AP PE=2 SV=1;>tr|U3KQ53|U3KQ53_HUMAN Nuclear receptor 2C2-associated	4	7	7	7	6	5	6	6	4	5	3	2	4	7	5	4	6	5	6	6	4	5	3	2	4	7	5	4	6	5	6	6	4	5	3	2	4	7	5	4	56.8	56.8
B4DWW1;P40616;B4DZG7;F8VYN9;F8VP99;F8W1Z8;F8VP63	B4DWW1;P40616;B4DZG7;F8VYN9	8;8;7;7;1;1;1	8;8;7;7;1;1;1	8;8;7;7;1;1;1	ADP-ribosylation factor-like protein 1	ARL1	>tr|B4DWW1|B4DWW1_HUMAN ADP-ribosylation factor-like protein 1 OS=Homo sapiens GN=ARL1 PE=2 SV=1;>sp|P40616|ARL1_HUMAN ADP-ribosylation factor-like protein 1 OS=Homo sapiens GN=ARL1 PE=1 SV=1;>tr|B4DZG7|B4DZG7_HUMAN ADP-ribosylation factor-like protein 1 O	7	8	8	8	6	5	7	7	5	7	7	6	5	8	5	7	6	5	7	7	5	7	7	6	5	8	5	7	6	5	7	7	5	7	7	6	5	8	5	7	66.5	66.5
B4DWZ5;O43772;C9JPE1	B4DWZ5;O43772;C9JPE1	7;7;5	7;7;5	7;7;5	Mitochondrial carnitine/acylcarnitine carrier protein	SLC25A20	>tr|B4DWZ5|B4DWZ5_HUMAN Mitochondrial carnitine/acylcarnitine carrier protein OS=Homo sapiens GN=SLC25A20 PE=2 SV=1;>sp|O43772|MCAT_HUMAN Mitochondrial carnitine/acylcarnitine carrier protein OS=Homo sapiens GN=SLC25A20 PE=1 SV=1;>tr|C9JPE1|C9JPE1_HUMAN Mi	3	7	7	7	5	7	5	4	4	4	6	6	3	6	5	5	5	7	5	4	4	4	6	6	3	6	5	5	5	7	5	4	4	4	6	6	3	6	5	5	31.9	31.9
Q96KB5;B4DX68;E5RIE1;E5RFX4	Q96KB5;B4DX68	11;11;2;1	11;11;2;1	11;11;2;1	Lymphokine-activated killer T-cell-originated protein kinase	PBK	>sp|Q96KB5|TOPK_HUMAN Lymphokine-activated killer T-cell-originated protein kinase OS=Homo sapiens GN=PBK PE=1 SV=3;>tr|B4DX68|B4DX68_HUMAN Lymphokine-activated killer T-cell-originated protein kinase OS=Homo sapiens GN=PBK PE=2 SV=1	4	11	11	11	8	9	10	9	7	10	9	7	4	9	10	10	8	9	10	9	7	10	9	7	4	9	10	10	8	9	10	9	7	10	9	7	4	9	10	10	40.7	40.7
I3L4X7;B4DXA1;I3L3Y9;Q13227	I3L4X7;B4DXA1;I3L3Y9;Q13227	1;1;1;1	1;1;1;1	1;1;1;1	G protein pathway suppressor 2	GPS2	>tr|I3L4X7|I3L4X7_HUMAN G protein pathway suppressor 2 (Fragment) OS=Homo sapiens GN=GPS2 PE=4 SV=2;>tr|B4DXA1|B4DXA1_HUMAN G protein pathway suppressor 2 OS=Homo sapiens GN=GPS2 PE=2 SV=1;>tr|I3L3Y9|I3L3Y9_HUMAN G protein pathway suppressor 2 (Fragment) O	4	1	1	1	0	0	1	0	1	1	1	1	0	1	1	0	0	0	1	0	1	1	1	1	0	1	1	0	0	0	1	0	1	1	1	1	0	1	1	0	3.1	3.1
E9PS82;B4DXN4;Q969H4-2;Q969H4	E9PS82;B4DXN4;Q969H4-2;Q969H4	1;1;1;1	1;1;1;1	1;1;1;1	Connector enhancer of kinase suppressor of ras 1	CNKSR1	>tr|E9PS82|E9PS82_HUMAN Connector enhancer of kinase suppressor of ras 1 OS=Homo sapiens GN=CNKSR1 PE=2 SV=1;>tr|B4DXN4|B4DXN4_HUMAN Connector enhancer of kinase suppressor of ras 1 OS=Homo sapiens GN=CNKSR1 PE=2 SV=1;>sp|Q969H4-2|CNKR1_HUMAN Isoform 2 of	4	1	1	1	0	0	0	0	0	0	1	1	0	0	0	0	0	0	0	0	0	0	1	1	0	0	0	0	0	0	0	0	0	0	1	1	0	0	0	0	9.2	9.2
B4DXX7;O15523;C9J081;C9J8G5	B4DXX7;O15523	33;33;7;6	1;1;1;1	1;1;1;1	ATP-dependent RNA helicase DDX3Y	DDX3Y	>tr|B4DXX7|B4DXX7_HUMAN Uncharacterized protein OS=Homo sapiens GN=DDX3Y PE=2 SV=1;>sp|O15523|DDX3Y_HUMAN ATP-dependent RNA helicase DDX3Y OS=Homo sapiens GN=DDX3Y PE=1 SV=2	4	33	1	1	24	27	26	23	24	25	23	22	21	27	29	29	1	1	1	1	0	0	0	1	0	1	0	1	1	1	1	1	0	0	0	1	0	1	0	1	47.6	2.1
B4DY08	B4DY08	20	1	1		HNRNPC	>tr|B4DY08|B4DY08_HUMAN Heterogeneous nuclear ribonucleoproteins C1/C2 OS=Homo sapiens GN=HNRNPC PE=2 SV=1	1	20	1	1	14	13	14	14	14	14	16	14	11	14	17	17	0	0	0	0	1	0	1	0	0	0	1	1	0	0	0	0	1	0	1	0	0	0	1	1	61.1	4.5
B4DY26;P36897;P36897-2;P36897-3;F8W1R9;F8VXZ5;F8VRH6;F8VVC4;F8W0K6;H0YHS4;Q8NER5-3;Q8NER5-4;P36896-5;Q8NER5;P36896;P36896-4;Q8NER5-2;P36896-2;P36896-3	B4DY26;P36897;P36897-2;P36897-3;F8W1R9	12;12;12;11;8;5;3;3;3;3;2;2;2;2;2;2;1;1;1	12;12;12;11;8;5;3;3;3;3;2;2;2;2;2;2;1;1;1	12;12;12;11;8;5;3;3;3;3;2;2;2;2;2;2;1;1;1	TGF-beta receptor type-1	TGFBR1	>tr|B4DY26|B4DY26_HUMAN TGF-beta receptor type-1 OS=Homo sapiens GN=TGFBR1 PE=2 SV=1;>sp|P36897|TGFR1_HUMAN TGF-beta receptor type-1 OS=Homo sapiens GN=TGFBR1 PE=1 SV=1;>sp|P36897-2|TGFR1_HUMAN Isoform 2 of TGF-beta receptor type-1 OS=Homo sapiens GN=TGFBR	19	12	12	12	11	7	8	8	9	10	9	7	3	9	9	8	11	7	8	8	9	10	9	7	3	9	9	8	11	7	8	8	9	10	9	7	3	9	9	8	34.8	34.8
B4DYB4;Q8NFH5;B4DP57;C9IYQ7;F8WCF5;F8WEL4;C9JIY9	B4DYB4;Q8NFH5;B4DP57	9;9;7;2;2;2;1	9;9;7;2;2;2;1	9;9;7;2;2;2;1	Nucleoporin NUP53	NUP35	>tr|B4DYB4|B4DYB4_HUMAN Nucleoporin NUP53 OS=Homo sapiens GN=NUP35 PE=2 SV=1;>sp|Q8NFH5|NUP53_HUMAN Nucleoporin NUP53 OS=Homo sapiens GN=NUP35 PE=1 SV=1;>tr|B4DP57|B4DP57_HUMAN Nucleoporin NUP53 OS=Homo sapiens GN=NUP35 PE=2 SV=1	7	9	9	9	6	7	6	7	6	5	7	5	4	5	5	8	6	7	6	7	6	5	7	5	4	5	5	8	6	7	6	7	6	5	7	5	4	5	5	8	36.9	36.9
B4DYH1	B4DYH1	55	1	1	Heat shock protein 105 kDa	HSPH1	>tr|B4DYH1|B4DYH1_HUMAN Heat shock 105kDa/110kDa protein 1, isoform CRA_b OS=Homo sapiens GN=HSPH1 PE=2 SV=1	1	55	1	1	44	46	46	47	40	47	45	43	32	47	44	46	0	0	1	0	1	1	0	0	1	1	1	1	0	0	1	0	1	1	0	0	1	1	1	1	67.2	0.8
B4DZH6;Q9UBN7;Q9UBN7-2;C9JEF4;C9J172;E9PEH1;E7EP63;E7ER52;A6NDI8;E7EPS2	B4DZH6;Q9UBN7;Q9UBN7-2	10;10;9;1;1;1;1;1;1;1	10;10;9;1;1;1;1;1;1;1	10;10;9;1;1;1;1;1;1;1	Histone deacetylase 6	HDAC6	>tr|B4DZH6|B4DZH6_HUMAN Histone deacetylase 6 OS=Homo sapiens GN=HDAC6 PE=2 SV=1;>sp|Q9UBN7|HDAC6_HUMAN Histone deacetylase 6 OS=Homo sapiens GN=HDAC6 PE=1 SV=2;>sp|Q9UBN7-2|HDAC6_HUMAN Isoform 2 of Histone deacetylase 6 OS=Homo sapiens GN=HDAC6	10	10	10	10	8	6	7	9	5	8	4	6	6	5	7	7	8	6	7	9	5	8	4	6	6	5	7	7	8	6	7	9	5	8	4	6	6	5	7	7	10.7	10.7
B4DZI8;P35606;D6R997;D6RBT6;H0YAC7;D6RBZ7;D6RCL6;D6RBG7;H0Y938	B4DZI8;P35606	46;46;7;6;6;5;5;5;5	46;46;7;6;6;5;5;5;5	46;46;7;6;6;5;5;5;5	Coatomer subunit beta	COPB2	>tr|B4DZI8|B4DZI8_HUMAN Coatomer protein complex, subunit beta 2 (Beta prime), isoform CRA_b OS=Homo sapiens GN=COPB2 PE=2 SV=1;>sp|P35606|COPB2_HUMAN Coatomer subunit beta OS=Homo sapiens GN=COPB2 PE=1 SV=2	9	46	46	46	42	40	35	39	35	38	30	38	20	38	38	40	42	40	35	39	35	38	30	38	20	38	38	40	42	40	35	39	35	38	30	38	20	38	38	40	60.8	60.8
B4E016;Q96AT9;C9J9T0;E7EW52;C9IZU8;Q96AT9-2;Q2QD12;F8WBT4;C9J6A7;C9JPQ7;Q96AT9-3	B4E016;Q96AT9;C9J9T0;E7EW52;C9IZU8;Q96AT9-2;Q2QD12	3;3;2;2;2;2;2;1;1;1;1	3;3;2;2;2;2;2;1;1;1;1	3;3;2;2;2;2;2;1;1;1;1	Ribulose-phosphate 3-epimerase;Ribulose-phosphate 3-epimerase-like protein 1	RPE;RPEL1	>tr|B4E016|B4E016_HUMAN Ribulose-phosphate 3-epimerase OS=Homo sapiens GN=RPE PE=2 SV=1;>sp|Q96AT9|RPE_HUMAN Ribulose-phosphate 3-epimerase OS=Homo sapiens GN=RPE PE=1 SV=1;>tr|C9J9T0|C9J9T0_HUMAN Ribulose-5-phosphate-3-epimerase, isoform CRA_a OS=Homo sap	11	3	3	3	3	2	2	2	2	2	2	3	1	2	2	2	3	2	2	2	2	2	2	3	1	2	2	2	3	2	2	2	2	2	2	3	1	2	2	2	24.1	24.1
P11234;Q6ZS74;B4E040;C9J6B1;C9JQB3;F8WEQ6;C9JYR1	P11234;Q6ZS74;B4E040;C9J6B1;C9JQB3	8;8;8;6;5;2;2	6;6;6;5;4;1;1	6;6;6;5;4;1;1	Ras-related protein Ral-B	RALB	>sp|P11234|RALB_HUMAN Ras-related protein Ral-B OS=Homo sapiens GN=RALB PE=1 SV=1;>tr|Q6ZS74|Q6ZS74_HUMAN Ras-related protein Ral-B OS=Homo sapiens GN=RALB PE=2 SV=1;>tr|B4E040|B4E040_HUMAN Ras-related protein Ral-B OS=Homo sapiens GN=RALB PE=2 SV=1;>tr|C9	7	8	6	6	8	8	8	6	6	8	7	6	5	7	7	8	6	6	6	4	4	6	5	4	3	5	5	6	6	6	6	4	4	6	5	4	3	5	5	6	35	29.6
B4E099;Q8NFT6-4;Q8NFT6-2;Q8NFT6	B4E099;Q8NFT6-4;Q8NFT6-2;Q8NFT6	1;1;1;1	1;1;1;1	1;1;1;1	Protein DBF4 homolog B	DBF4B	>tr|B4E099|B4E099_HUMAN Protein DBF4 homolog B OS=Homo sapiens GN=DBF4B PE=2 SV=1;>sp|Q8NFT6-4|DBF4B_HUMAN Isoform 4 of Protein DBF4 homolog B OS=Homo sapiens GN=DBF4B;>sp|Q8NFT6-2|DBF4B_HUMAN Isoform 2 of Protein DBF4 homolog B OS=Homo sapiens GN=DBF4B;>s	4	1	1	1	0	0	0	0	1	0	1	0	1	0	0	1	0	0	0	0	1	0	1	0	1	0	0	1	0	0	0	0	1	0	1	0	1	0	0	1	6.4	6.4
G3XAN4;B4E0K2;Q15629;E5RFP8	G3XAN4;B4E0K2;Q15629	10;10;10;1	10;10;10;1	10;10;10;1	Translocating chain-associated membrane protein 1	TRAM1	>tr|G3XAN4|G3XAN4_HUMAN Translocating chain-associated membrane protein 1 OS=Homo sapiens GN=TRAM1 PE=4 SV=1;>tr|B4E0K2|B4E0K2_HUMAN Translocating chain-associated membrane protein 1 OS=Homo sapiens GN=TRAM1 PE=2 SV=1;>sp|Q15629|TRAM1_HUMAN Translocating c	4	10	10	10	6	7	6	8	5	7	5	8	8	5	6	6	6	7	6	8	5	7	5	8	8	5	6	6	6	7	6	8	5	7	5	8	8	5	6	6	29.5	29.5
B4E0Q1;Q8TEL6-3;Q8TEL6;B4DW48;Q8TEL6-2	B4E0Q1;Q8TEL6-3;Q8TEL6;B4DW48;Q8TEL6-2	3;3;3;2;2	3;3;3;2;2	3;3;3;2;2	Short transient receptor potential channel 4-associated protein	TRPC4AP	>tr|B4E0Q1|B4E0Q1_HUMAN Short transient receptor potential channel 4-associated protein OS=Homo sapiens GN=TRPC4AP PE=2 SV=1;>sp|Q8TEL6-3|TP4AP_HUMAN Isoform 3 of Short transient receptor potential channel 4-associated protein OS=Homo sapiens GN=TRPC4AP;>s	5	3	3	3	0	0	1	0	0	0	0	1	0	2	0	0	0	0	1	0	0	0	0	1	0	2	0	0	0	0	1	0	0	0	0	1	0	2	0	0	4.1	4.1
B4E0Y9;Q9P289;Q8NBY1;Q9P289-2;Q9P289-3;C9JJV0	B4E0Y9;Q9P289;Q8NBY1;Q9P289-2;Q9P289-3	19;19;18;15;13;2	13;13;12;11;8;1	11;11;10;9;7;0	Serine/threonine-protein kinase MST4	RBM4B;MST4	>tr|B4E0Y9|B4E0Y9_HUMAN Serine/threonine-protein kinase MST4 OS=Homo sapiens GN=MST4 PE=2 SV=1;>sp|Q9P289|MST4_HUMAN Serine/threonine-protein kinase MST4 OS=Homo sapiens GN=MST4 PE=1 SV=2;>tr|Q8NBY1|Q8NBY1_HUMAN Serine/threonine-protein kinase MST4 OS=Homo	6	19	13	11	11	10	9	12	9	13	10	11	5	11	13	12	7	7	6	8	5	9	7	8	2	7	9	7	5	5	4	6	4	7	5	6	1	5	7	5	54.3	45.2
B4E1B8;Q9UKC9-2;Q9UKC9;B4DY12;B4DSB7	B4E1B8;Q9UKC9-2;Q9UKC9	3;3;3;1;1	3;3;3;1;1	3;3;3;1;1	F-box/LRR-repeat protein 2	FBXL2	>tr|B4E1B8|B4E1B8_HUMAN F-box/LRR-repeat protein 2 OS=Homo sapiens GN=FBXL2 PE=2 SV=1;>sp|Q9UKC9-2|FBXL2_HUMAN Isoform 2 of F-box/LRR-repeat protein 2 OS=Homo sapiens GN=FBXL2;>sp|Q9UKC9|FBXL2_HUMAN F-box/LRR-repeat protein 2 OS=Homo sapiens GN=FBXL2 PE=1	5	3	3	3	2	2	1	1	0	0	0	1	0	0	0	1	2	2	1	1	0	0	0	1	0	0	0	1	2	2	1	1	0	0	0	1	0	0	0	1	12.4	12.4
B4E1D7;Q9NVS9;B4E0V0;B4E152;J3QQV6	B4E1D7;Q9NVS9;B4E0V0;B4E152	11;11;9;8;5	11;11;9;8;5	11;11;9;8;5	Pyridoxine-5-phosphate oxidase	PNPO	>tr|B4E1D7|B4E1D7_HUMAN Pyridoxine-5-phosphate oxidase OS=Homo sapiens GN=PNPO PE=2 SV=1;>sp|Q9NVS9|PNPO_HUMAN Pyridoxine-5-phosphate oxidase OS=Homo sapiens GN=PNPO PE=1 SV=1;>tr|B4E0V0|B4E0V0_HUMAN Pyridoxine-5-phosphate oxidase OS=Homo sapiens GN=PNP	5	11	11	11	9	8	10	10	9	9	8	8	7	8	8	10	9	8	10	10	9	9	8	8	7	8	8	10	9	8	10	10	9	9	8	8	7	8	8	10	46.5	46.5
B4E1G1;Q9BUN8-2;Q9BUN8;E5RGY0	B4E1G1;Q9BUN8-2;Q9BUN8;E5RGY0	5;5;5;3	5;5;5;3	5;5;5;3	Derlin-1	DERL1	>tr|B4E1G1|B4E1G1_HUMAN Derlin-1 OS=Homo sapiens GN=DERL1 PE=2 SV=1;>sp|Q9BUN8-2|DERL1_HUMAN Isoform 2 of Derlin-1 OS=Homo sapiens GN=DERL1;>sp|Q9BUN8|DERL1_HUMAN Derlin-1 OS=Homo sapiens GN=DERL1 PE=1 SV=1;>tr|E5RGY0|E5RGY0_HUMAN Derlin-1 OS=Homo sapiens	4	5	5	5	4	5	4	4	3	3	3	4	3	4	3	4	4	5	4	4	3	3	3	4	3	4	3	4	4	5	4	4	3	3	3	4	3	4	3	4	36.4	36.4
P51570;B4E1G6;K7EII7;K7ERJ9;K7ERN9	P51570;B4E1G6	18;18;7;5;1	18;18;7;5;1	18;18;7;5;1	Galactokinase	GALK1	>sp|P51570|GALK1_HUMAN Galactokinase OS=Homo sapiens GN=GALK1 PE=1 SV=1;>tr|B4E1G6|B4E1G6_HUMAN Galactokinase OS=Homo sapiens GN=GALK1 PE=2 SV=1	5	18	18	18	15	15	14	14	12	16	9	10	12	16	15	14	15	15	14	14	12	16	9	10	12	16	15	14	15	15	14	14	12	16	9	10	12	16	15	14	47.7	47.7
B4E1J0;F5H2F6;Q96AQ6-2;Q96AQ6;Q96AQ6-3;Q5T173	B4E1J0;F5H2F6;Q96AQ6-2;Q96AQ6;Q96AQ6-3	13;13;13;13;10;1	13;13;13;13;10;1	13;13;13;13;10;1	Pre-B-cell leukemia transcription factor-interacting protein 1	PBXIP1	>tr|B4E1J0|B4E1J0_HUMAN Pre-B-cell leukemia transcription factor-interacting protein 1 OS=Homo sapiens GN=PBXIP1 PE=2 SV=1;>tr|F5H2F6|F5H2F6_HUMAN Pre-B-cell leukemia transcription factor-interacting protein 1 OS=Homo sapiens GN=PBXIP1 PE=2 SV=1;>sp|Q96AQ6	6	13	13	13	10	11	12	12	11	9	8	7	5	9	8	12	10	11	12	12	11	9	8	7	5	9	8	12	10	11	12	12	11	9	8	7	5	9	8	12	32.4	32.4
B4E1M0;E9PPE2;Q6P1R3-3;Q6P1R3	B4E1M0;E9PPE2;Q6P1R3-3;Q6P1R3	2;2;2;2	2;2;2;2	2;2;2;2	Myb/SANT-like DNA-binding domain-containing protein 2	MSANTD2	>tr|B4E1M0|B4E1M0_HUMAN Myb/SANT-like DNA-binding domain-containing protein 2 OS=Homo sapiens GN=MSANTD2 PE=2 SV=1;>tr|E9PPE2|E9PPE2_HUMAN Myb/SANT-like DNA-binding domain-containing protein 2 OS=Homo sapiens GN=MSANTD2 PE=2 SV=1;>sp|Q6P1R3-3|MSD2_HUMAN Is	4	2	2	2	1	0	0	0	0	0	0	0	1	0	0	0	1	0	0	0	0	0	0	0	1	0	0	0	1	0	0	0	0	0	0	0	1	0	0	0	12.8	12.8
B4E1Q4;O14730-2;O14730;J3QQL5	B4E1Q4;O14730-2;O14730;J3QQL5	3;3;3;2	3;3;3;2	3;3;3;2	Serine/threonine-protein kinase RIO3	RIOK3	>tr|B4E1Q4|B4E1Q4_HUMAN Serine/threonine-protein kinase RIO3 OS=Homo sapiens GN=RIOK3 PE=2 SV=1;>sp|O14730-2|RIOK3_HUMAN Isoform 2 of Serine/threonine-protein kinase RIO3 OS=Homo sapiens GN=RIOK3;>sp|O14730|RIOK3_HUMAN Serine/threonine-protein kinase RIO3	4	3	3	3	2	3	2	2	2	3	1	3	0	1	1	3	2	3	2	2	2	3	1	3	0	1	1	3	2	3	2	2	2	3	1	3	0	1	1	3	7.2	7.2
B4E1S6	B4E1S6	7	7	2	Syndecan	SDC4	>tr|B4E1S6|B4E1S6_HUMAN Syndecan OS=Homo sapiens GN=SDC4 PE=2 SV=1	1	7	7	2	5	4	6	6	5	6	5	4	4	4	5	6	5	4	6	6	5	6	5	4	4	4	5	6	1	0	2	2	0	1	0	0	1	0	0	1	51.6	51.6
E7ETN3;B4E1Z4;P00751;H7C5H1;P00751-2;H7C526;H0Y868;E9PDZ0;B4DQI1;H0Y3H6;P06681-2;P06681-3;P06681	E7ETN3;B4E1Z4;P00751	5;5;4;2;2;1;1;1;1;1;1;1;1	5;5;4;2;2;1;1;1;1;1;1;1;1	5;5;4;2;2;1;1;1;1;1;1;1;1	Complement factor B;Complement factor B Ba fragment;Complement factor B Bb fragment	CFB	>tr|E7ETN3|E7ETN3_HUMAN Uncharacterized protein OS=Homo sapiens PE=3 SV=1;>tr|B4E1Z4|B4E1Z4_HUMAN Complement factor B OS=Homo sapiens GN=CFB PE=2 SV=1;>sp|P00751|CFAB_HUMAN Complement factor B OS=Homo sapiens GN=CFB PE=1 SV=2	13	5	5	5	3	3	2	1	2	1	1	2	0	1	1	1	3	3	2	1	2	1	1	2	0	1	1	1	3	3	2	1	2	1	1	2	0	1	1	1	6.1	6.1
B4E241;P84103	B4E241;P84103	11;11	10;10	10;10	Serine/arginine-rich splicing factor 3	SRSF3	>tr|B4E241|B4E241_HUMAN Serine/arginine-rich-splicing factor 3 OS=Homo sapiens GN=SRSF3 PE=2 SV=1;>sp|P84103|SRSF3_HUMAN Serine/arginine-rich splicing factor 3 OS=Homo sapiens GN=SRSF3 PE=1 SV=1	2	11	10	10	9	10	10	10	9	8	8	9	9	8	9	11	8	9	9	9	8	7	7	8	8	7	8	10	8	9	9	9	8	7	7	8	8	7	8	10	66.9	66.9
B4E2J3;O95084;E9PRR2	B4E2J3;O95084;E9PRR2	2;2;1	2;2;1	2;2;1	Serine protease 23	PRSS23	>tr|B4E2J3|B4E2J3_HUMAN Serine protease 23 OS=Homo sapiens GN=PRSS23 PE=2 SV=1;>sp|O95084|PRS23_HUMAN Serine protease 23 OS=Homo sapiens GN=PRSS23 PE=1 SV=1;>tr|E9PRR2|E9PRR2_HUMAN Serine protease 23 (Fragment) OS=Homo sapiens GN=PRSS23 PE=2 SV=1	3	2	2	2	0	0	0	0	0	1	1	1	1	1	1	1	0	0	0	0	0	1	1	1	1	1	1	1	0	0	0	0	0	1	1	1	1	1	1	1	7.7	7.7
Q8WZA0;B4E2N0;K7ES95	Q8WZA0;B4E2N0;K7ES95	7;7;5	7;7;5	7;7;5	Protein LZIC	LZIC	>sp|Q8WZA0|LZIC_HUMAN Protein LZIC OS=Homo sapiens GN=LZIC PE=1 SV=1;>tr|B4E2N0|B4E2N0_HUMAN Protein LZIC OS=Homo sapiens GN=LZIC PE=2 SV=1;>tr|K7ES95|K7ES95_HUMAN Protein LZIC (Fragment) OS=Homo sapiens GN=LZIC PE=2 SV=1	3	7	7	7	5	5	4	5	5	4	4	3	3	5	5	4	5	5	4	5	5	4	4	3	3	5	5	4	5	5	4	5	5	4	4	3	3	5	5	4	44.7	44.7
B4E2S7;P13473-2;H0YCG2	B4E2S7;P13473-2;H0YCG2	8;8;5	8;8;5	1;1;1	Lysosome-associated membrane glycoprotein 2	LAMP2	>tr|B4E2S7|B4E2S7_HUMAN Lysosome-associated membrane glycoprotein 2 OS=Homo sapiens GN=LAMP2 PE=2 SV=1;>sp|P13473-2|LAMP2_HUMAN Isoform LAMP-2B of Lysosome-associated membrane glycoprotein 2 OS=Homo sapiens GN=LAMP2;>tr|H0YCG2|H0YCG2_HUMAN Lysosome-associa	3	8	8	1	8	8	8	7	8	8	5	7	7	7	6	7	8	8	8	7	8	8	5	7	7	7	6	7	1	1	1	1	1	1	0	1	1	1	1	1	22.9	22.9
B4E2V5;P27105;P27105-2	B4E2V5;P27105;P27105-2	4;4;2	4;4;2	4;4;2	Erythrocyte band 7 integral membrane protein	STOM	>tr|B4E2V5|B4E2V5_HUMAN Erythrocyte band 7 integral membrane protein OS=Homo sapiens GN=STOM PE=2 SV=1;>sp|P27105|STOM_HUMAN Erythrocyte band 7 integral membrane protein OS=Homo sapiens GN=STOM PE=1 SV=3;>sp|P27105-2|STOM_HUMAN Isoform 2 of Erythrocyte ban	3	4	4	4	1	0	1	2	2	2	2	3	1	0	1	3	1	0	1	2	2	2	2	3	1	0	1	3	1	0	1	2	2	2	2	3	1	0	1	3	27.4	27.4
B4E3L3;Q96RU2-2;G3V1N5;Q96RU2;Q6NZX9;H0YG96	B4E3L3;Q96RU2-2;G3V1N5;Q96RU2;Q6NZX9	4;4;3;3;2;1	4;4;3;3;2;1	4;4;3;3;2;1	Ubiquitin carboxyl-terminal hydrolase;Ubiquitin carboxyl-terminal hydrolase 28	USP28	>tr|B4E3L3|B4E3L3_HUMAN Ubiquitin carboxyl-terminal hydrolase OS=Homo sapiens GN=USP28 PE=2 SV=1;>sp|Q96RU2-2|UBP28_HUMAN Isoform 2 of Ubiquitin carboxyl-terminal hydrolase 28 OS=Homo sapiens GN=USP28;>tr|G3V1N5|G3V1N5_HUMAN Ubiquitin carboxyl-terminal hyd	6	4	4	4	1	2	2	2	1	3	2	2	1	0	1	2	1	2	2	2	1	3	2	2	1	0	1	2	1	2	2	2	1	3	2	2	1	0	1	2	7.5	7.5
B4E3Q1;O94985-2;O94985;Q5SR54	B4E3Q1;O94985-2;O94985;Q5SR54	5;5;5;4	5;5;5;4	5;5;5;4	Calsyntenin-1;Soluble Alc-alpha;CTF1-alpha	CLSTN1	>tr|B4E3Q1|B4E3Q1_HUMAN Calsyntenin-1 OS=Homo sapiens GN=CLSTN1 PE=2 SV=1;>sp|O94985-2|CSTN1_HUMAN Isoform 2 of Calsyntenin-1 OS=Homo sapiens GN=CLSTN1;>sp|O94985|CSTN1_HUMAN Calsyntenin-1 OS=Homo sapiens GN=CLSTN1 PE=1 SV=1;>tr|Q5SR54|Q5SR54_HUMAN Calsynt	4	5	5	5	4	2	4	3	2	1	5	2	1	3	3	4	4	2	4	3	2	1	5	2	1	3	3	4	4	2	4	3	2	1	5	2	1	3	3	4	5.6	5.6
Q13469-3;B5B2P2;Q13469-2;Q13469;B5B2P0	Q13469-3;B5B2P2;Q13469-2;Q13469;B5B2P0	12;12;12;12;7	12;12;12;12;7	12;12;12;12;7	Nuclear factor of activated T-cells, cytoplasmic 2	NFATC2	>sp|Q13469-3|NFAC2_HUMAN Isoform 3 of Nuclear factor of activated T-cells, cytoplasmic 2 OS=Homo sapiens GN=NFATC2;>tr|B5B2P2|B5B2P2_HUMAN Nuclear factor of activated T-cells c2 isoform IA-IIL-deltaXa OS=Homo sapiens GN=NFATC2 PE=2 SV=1;>sp|Q13469-2|NFAC2_	5	12	12	12	10	7	7	6	3	8	8	5	2	9	6	8	10	7	7	6	3	8	8	5	2	9	6	8	10	7	7	6	3	8	8	5	2	9	6	8	21	21
B5MBX0;Q96FF9;H0YCL8	B5MBX0;Q96FF9	6;6;1	6;6;1	6;6;1	Sororin	CDCA5	>tr|B5MBX0|B5MBX0_HUMAN Sororin OS=Homo sapiens GN=CDCA5 PE=2 SV=1;>sp|Q96FF9|CDCA5_HUMAN Sororin OS=Homo sapiens GN=CDCA5 PE=1 SV=1	3	6	6	6	5	5	3	2	3	5	1	2	2	5	5	4	5	5	3	2	3	5	1	2	2	5	5	4	5	5	3	2	3	5	1	2	2	5	5	4	24.4	24.4
B5MBX1;G3XAA4;Q9NQC1-3;Q9NQC1-2;Q9NQC1;C9J929;D6R9B8	B5MBX1;G3XAA4;Q9NQC1-3;Q9NQC1-2;Q9NQC1;C9J929	3;3;3;3;3;2;1	3;3;3;3;3;2;1	3;3;3;3;3;2;1	Protein Jade-2	JADE2	>tr|B5MBX1|B5MBX1_HUMAN Protein Jade-2 OS=Homo sapiens GN=JADE2 PE=2 SV=1;>tr|G3XAA4|G3XAA4_HUMAN PHD finger protein 15, isoform CRA_d OS=Homo sapiens GN=JADE2 PE=4 SV=1;>sp|Q9NQC1-3|JADE2_HUMAN Isoform 3 of Protein Jade-2 OS=Homo sapiens GN=JADE2;>sp|Q9NQ	7	3	3	3	1	1	0	1	0	1	1	0	0	1	1	0	1	1	0	1	0	1	1	0	0	1	1	0	1	1	0	1	0	1	1	0	0	1	1	0	8.3	8.3
B5MC02;Q8NFT2-3;Q8NFT2-2;Q8NFT2;C9JLP2	B5MC02;Q8NFT2-3;Q8NFT2-2;Q8NFT2;C9JLP2	2;2;2;2;1	2;2;2;2;1	2;2;2;2;1	Metalloreductase STEAP2	STEAP2	>tr|B5MC02|B5MC02_HUMAN Metalloreductase STEAP2 OS=Homo sapiens GN=STEAP2 PE=2 SV=1;>sp|Q8NFT2-3|STEA2_HUMAN Isoform 3 of Metalloreductase STEAP2 OS=Homo sapiens GN=STEAP2;>sp|Q8NFT2-2|STEA2_HUMAN Isoform 2 of Metalloreductase STEAP2 OS=Homo sapiens GN=STE	5	2	2	2	1	1	1	1	1	1	1	2	2	1	1	1	1	1	1	1	1	1	1	2	2	1	1	1	1	1	1	1	1	1	1	2	2	1	1	1	6.9	6.9
B5MC22;Q9UDX5;F8WEN7;Q9UDX5-2	B5MC22;Q9UDX5;F8WEN7;Q9UDX5-2	2;2;1;1	2;2;1;1	1;1;1;1	Mitochondrial fission process protein 1	MTFP1	>tr|B5MC22|B5MC22_HUMAN Mitochondrial fission process protein 1 OS=Homo sapiens GN=MTFP1 PE=4 SV=1;>sp|Q9UDX5|MTFP1_HUMAN Mitochondrial fission process protein 1 OS=Homo sapiens GN=MTFP1 PE=1 SV=1;>tr|F8WEN7|F8WEN7_HUMAN Mitochondrial fission process prote	4	2	2	1	1	1	2	2	2	2	1	0	2	1	2	1	1	1	2	2	2	2	1	0	2	1	2	1	1	1	1	1	1	1	1	0	1	1	1	1	16.8	16.8
B5MC27;G5E9P4;C9J4B6;Q8N755-2;Q8N755	B5MC27;G5E9P4;C9J4B6;Q8N755-2;Q8N755	1;1;1;1;1	1;1;1;1;1	1;1;1;1;1	PQ-loop repeat-containing protein 3	PQLC3	>tr|B5MC27|B5MC27_HUMAN PQ-loop repeat-containing protein 3 OS=Homo sapiens GN=PQLC3 PE=2 SV=1;>tr|G5E9P4|G5E9P4_HUMAN PQ loop repeat containing 3, isoform CRA_b OS=Homo sapiens GN=PQLC3 PE=4 SV=1;>tr|C9J4B6|C9J4B6_HUMAN PQ-loop repeat-containing protein 3	5	1	1	1	0	1	1	1	1	1	1	1	1	1	1	1	0	1	1	1	1	1	1	1	1	1	1	1	0	1	1	1	1	1	1	1	1	1	1	1	9.2	9.2
B5MC59	B5MC59	6	1	1		RPA3	>tr|B5MC59|B5MC59_HUMAN Replication protein A 14 kDa subunit OS=Homo sapiens GN=RPA3 PE=4 SV=1	1	6	1	1	4	3	3	4	3	4	4	4	2	3	3	4	1	0	0	1	0	1	0	0	0	0	0	1	1	0	0	1	0	1	0	0	0	0	0	1	100	11
C9JKY3;B5MCA4;P16422	C9JKY3;B5MCA4;P16422	1;1;1	1;1;1	1;1;1	Epithelial cell adhesion molecule	EPCAM	>tr|C9JKY3|C9JKY3_HUMAN Epithelial cell adhesion molecule (Fragment) OS=Homo sapiens GN=EPCAM PE=2 SV=1;>tr|B5MCA4|B5MCA4_HUMAN Epithelial cell adhesion molecule OS=Homo sapiens GN=EPCAM PE=4 SV=1;>sp|P16422|EPCAM_HUMAN Epithelial cell adhesion molecule OS	3	1	1	1	0	1	1	1	0	1	0	0	0	0	1	0	0	1	1	1	0	1	0	0	0	0	1	0	0	1	1	1	0	1	0	0	0	0	1	0	5.5	5.5
B5MCF9;O00541-2;O00541;B3KXD6;H7C267	B5MCF9;O00541-2;O00541	25;25;25;11;4	25;25;25;11;4	25;25;25;11;4	Pescadillo homolog	PES1	>tr|B5MCF9|B5MCF9_HUMAN Pescadillo homolog OS=Homo sapiens GN=PES1 PE=2 SV=1;>sp|O00541-2|PESC_HUMAN Isoform 2 of Pescadillo homolog OS=Homo sapiens GN=PES1;>sp|O00541|PESC_HUMAN Pescadillo homolog OS=Homo sapiens GN=PES1 PE=1 SV=1	5	25	25	25	17	17	17	17	16	13	18	17	11	17	17	21	17	17	17	17	16	13	18	17	11	17	17	21	17	17	17	17	16	13	18	17	11	17	17	21	41	41
B5MCH3;Q8N3C7-3;Q8N3C7-2;Q8N3C7;G3XAK3;Q8N3C7-4	B5MCH3;Q8N3C7-3;Q8N3C7-2;Q8N3C7;G3XAK3;Q8N3C7-4	2;2;2;2;1;1	2;2;2;2;1;1	2;2;2;2;1;1	CAP-Gly domain-containing linker protein 4	CLIP4	>tr|B5MCH3|B5MCH3_HUMAN CAP-Gly domain-containing linker protein 4 OS=Homo sapiens GN=CLIP4 PE=2 SV=1;>sp|Q8N3C7-3|CLIP4_HUMAN Isoform 3 of CAP-Gly domain-containing linker protein 4 OS=Homo sapiens GN=CLIP4;>sp|Q8N3C7-2|CLIP4_HUMAN Isoform 2 of CAP-Gly do	6	2	2	2	2	2	2	2	2	2	1	2	0	2	2	2	2	2	2	2	2	2	1	2	0	2	2	2	2	2	2	2	2	2	1	2	0	2	2	2	4.7	4.7
Q6ICJ4;B5MCL2;P0CG30;P0CG29;G5E9I8;G5E9P7;F8WCF3;F6UD80;C9JA47;G3XAK0;G5E9K8;P30711	Q6ICJ4;B5MCL2;P0CG30;P0CG29	7;7;7;7;1;1;1;1;1;1;1;1	7;7;7;7;1;1;1;1;1;1;1;1	7;7;7;7;1;1;1;1;1;1;1;1	Glutathione S-transferase theta-2B;Glutathione S-transferase theta-2	Em:AP000351.3;GSTT2;GSTT2B	>tr|Q6ICJ4|Q6ICJ4_HUMAN Em:AP000351.3 protein OS=Homo sapiens GN=Em:AP000351.3 PE=2 SV=1;>tr|B5MCL2|B5MCL2_HUMAN Glutathione S-transferase theta-2B OS=Homo sapiens GN=GSTT2 PE=4 SV=2;>sp|P0CG30|GSTT2_HUMAN Glutathione S-transferase theta-2B OS=Homo sapiens	12	7	7	7	6	5	6	5	4	5	4	4	2	5	6	4	6	5	6	5	4	5	4	4	2	5	6	4	6	5	6	5	4	5	4	4	2	5	6	4	33.5	33.5
Q15084-3;Q15084;F8WA83;B5MCQ5;Q15084-2	Q15084-3;Q15084;F8WA83;B5MCQ5;Q15084-2	23;23;23;23;23	23;23;23;23;23	23;23;23;23;23	Protein disulfide-isomerase A6	PDIA6	>sp|Q15084-3|PDIA6_HUMAN Isoform 3 of Protein disulfide-isomerase A6 OS=Homo sapiens GN=PDIA6;>sp|Q15084|PDIA6_HUMAN Protein disulfide-isomerase A6 OS=Homo sapiens GN=PDIA6 PE=1 SV=1;>tr|F8WA83|F8WA83_HUMAN Protein disulfide-isomerase A6 OS=Homo sapiens GN	5	23	23	23	20	19	20	20	15	21	17	18	14	19	20	22	20	19	20	20	15	21	17	18	14	19	20	22	20	19	20	20	15	21	17	18	14	19	20	22	57.4	57.4
B5MCR8;B3KU87;Q6NXT4-4;Q6NXT4-3;Q6NXT4;Q6NXT4-2	B5MCR8;B3KU87;Q6NXT4-4;Q6NXT4-3;Q6NXT4;Q6NXT4-2	3;2;2;2;2;2	3;2;2;2;2;2	3;2;2;2;2;2	Zinc transporter 6	SLC30A6	>tr|B5MCR8|B5MCR8_HUMAN Solute carrier family 30 (Zinc transporter), member 6, isoform CRA_b OS=Homo sapiens GN=SLC30A6 PE=4 SV=1;>tr|B3KU87|B3KU87_HUMAN Solute carrier family 30 (Zinc transporter), member 6, isoform CRA_c OS=Homo sapiens GN=SLC30A6 PE=2 S	6	3	3	3	2	3	3	2	2	2	3	3	1	3	1	3	2	3	3	2	2	2	3	3	1	3	1	3	2	3	3	2	2	2	3	3	1	3	1	3	9	9
H7C128;H7C179;B5MCW3;H7C127;Q9H0E9-4;Q9H0E9-2;Q9H0E9;F8W820;Q9H0E9-3;H0YAH7;H7C2P4;F8WDX5;D6RID0;F8WCS7;F8WBH2;C9JV05;H0YA84	H7C128;H7C179;B5MCW3;H7C127;Q9H0E9-4;Q9H0E9-2;Q9H0E9;F8W820;Q9H0E9-3	8;8;8;8;8;8;8;7;4;3;2;1;1;1;1;1;1	8;8;8;8;8;8;8;7;4;3;2;1;1;1;1;1;1	8;8;8;8;8;8;8;7;4;3;2;1;1;1;1;1;1	Bromodomain-containing protein 8	BRD8	>tr|H7C128|H7C128_HUMAN Bromodomain-containing protein 8 (Fragment) OS=Homo sapiens GN=BRD8 PE=4 SV=1;>tr|H7C179|H7C179_HUMAN Bromodomain-containing protein 8 (Fragment) OS=Homo sapiens GN=BRD8 PE=2 SV=1;>tr|B5MCW3|B5MCW3_HUMAN Bromodomain-containing prote	17	8	8	8	6	5	5	8	4	6	3	1	2	6	5	2	6	5	5	8	4	6	3	1	2	6	5	2	6	5	5	8	4	6	3	1	2	6	5	2	11.6	11.6
B5MCX3;C9J2Q4;C9IY94;H7C2Y0;H7C310;C9JQJ4;B5MD47	B5MCX3;C9J2Q4	25;17;12;12;10;8;7	1;1;1;0;0;0;1	0;0;0;0;0;0;0		37500	>tr|B5MCX3|B5MCX3_HUMAN Septin-2 OS=Homo sapiens GN=SEPT2 PE=2 SV=1;>tr|C9J2Q4|C9J2Q4_HUMAN Septin-2 (Fragment) OS=Homo sapiens GN=SEPT2 PE=2 SV=1	7	25	1	0	23	24	23	21	19	23	21	21	17	21	23	23	1	1	1	0	1	1	0	0	0	1	0	0	0	0	0	0	0	0	0	0	0	0	0	0	81.9	2.8
B5MD58;P36956-3;P36956-2;P36956;P36956-4;K7EMD1	B5MD58;P36956-3;P36956-2;P36956;P36956-4	3;3;3;3;3;1	3;3;3;3;3;1	3;3;3;3;3;1	Sterol regulatory element-binding protein 1;Processed sterol regulatory element-binding protein 1	SREBF1	>tr|B5MD58|B5MD58_HUMAN Sterol regulatory element-binding protein 1 OS=Homo sapiens GN=SREBF1 PE=2 SV=1;>sp|P36956-3|SRBP1_HUMAN Isoform SREBP-1C of Sterol regulatory element-binding protein 1 OS=Homo sapiens GN=SREBF1;>sp|P36956-2|SRBP1_HUMAN Isoform SREB	6	3	3	3	3	2	2	0	1	1	0	1	1	1	2	1	3	2	2	0	1	1	0	1	1	1	2	1	3	2	2	0	1	1	0	1	1	1	2	1	2.9	2.9
B5MDF5;P62826;J3KQE5;F5H018;B4DV51;H0YFC6	B5MDF5;P62826;J3KQE5;F5H018;B4DV51	19;19;18;17;10;8	19;19;18;17;10;8	19;19;18;17;10;8	GTP-binding nuclear protein Ran	RAN	>tr|B5MDF5|B5MDF5_HUMAN GTP-binding nuclear protein Ran OS=Homo sapiens GN=RAN PE=4 SV=1;>sp|P62826|RAN_HUMAN GTP-binding nuclear protein Ran OS=Homo sapiens GN=RAN PE=1 SV=3;>tr|J3KQE5|J3KQE5_HUMAN GTP-binding nuclear protein Ran (Fragment) OS=Homo sapien	6	19	19	19	17	17	17	16	15	18	15	15	11	17	18	16	17	17	17	16	15	18	15	15	11	17	18	16	17	17	17	16	15	18	15	15	11	17	18	16	52.4	52.4
B5MDU6;Q9H6V9;Q9H6V9-2;B5MCE2;B4DRG3;C9JHU6;D3YTH1;C9JUM0;B5MCU4;B7ZA47;Q9H6V9-3	B5MDU6;Q9H6V9;Q9H6V9-2;B5MCE2;B4DRG3	3;3;3;2;2;1;1;1;1;1;1	3;3;3;2;2;1;1;1;1;1;1	3;3;3;2;2;1;1;1;1;1;1	UPF0554 protein C2orf43	C2orf43;FLJ21820	>tr|B5MDU6|B5MDU6_HUMAN UPF0554 protein C2orf43 OS=Homo sapiens GN=C2orf43 PE=2 SV=1;>sp|Q9H6V9|CB043_HUMAN UPF0554 protein C2orf43 OS=Homo sapiens GN=C2orf43 PE=1 SV=1;>sp|Q9H6V9-2|CB043_HUMAN Isoform 2 of UPF0554 protein C2orf43 OS=Homo sapiens GN=C2orf4	11	3	3	3	2	1	1	1	2	1	2	1	1	2	1	2	2	1	1	1	2	1	2	1	1	2	1	2	2	1	1	1	2	1	2	1	1	2	1	2	8.6	8.6
E7EW69;B5ME97;Q9P0V9;Q9P0V9-2;E7EX04;Q9P0V9-3;B7Z371;B7Z277;C9JEQ7;F5H1F2;F5H1W3;F8WC85;F5GYV2;C9JEW2;C9JNR7	E7EW69;B5ME97;Q9P0V9;Q9P0V9-2;E7EX04;Q9P0V9-3;B7Z371;B7Z277	20;20;20;20;18;18;15;14;3;3;2;2;1;1;1	18;18;18;18;16;16;13;12;3;3;2;2;1;1;1	18;18;18;18;16;16;13;12;3;3;2;2;1;1;1	Septin-10	40422	>tr|E7EW69|E7EW69_HUMAN Septin-10 OS=Homo sapiens GN=SEPT10 PE=2 SV=1;>tr|B5ME97|B5ME97_HUMAN Septin 10, isoform CRA_c OS=Homo sapiens GN=SEPT10 PE=3 SV=2;>sp|Q9P0V9|SEP10_HUMAN Septin-10 OS=Homo sapiens GN=SEPT10 PE=1 SV=2;>sp|Q9P0V9-2|SEP10_HUMAN Isoform	15	20	18	18	16	17	13	15	13	15	13	15	5	12	16	13	15	15	12	14	11	14	12	14	5	11	15	12	15	15	12	14	11	14	12	14	5	11	15	12	57.6	52.9
B7WP27;Q9HCG8;B7WP74	B7WP27;Q9HCG8;B7WP74	10;10;9	10;10;9	10;10;9	Pre-mRNA-splicing factor CWC22 homolog	CWC22	>tr|B7WP27|B7WP27_HUMAN Pre-mRNA-splicing factor CWC22 homolog OS=Homo sapiens GN=CWC22 PE=2 SV=1;>sp|Q9HCG8|CWC22_HUMAN Pre-mRNA-splicing factor CWC22 homolog OS=Homo sapiens GN=CWC22 PE=1 SV=3;>tr|B7WP74|B7WP74_HUMAN Pre-mRNA-splicing factor CWC22 homolo	3	10	10	10	6	5	8	8	6	7	3	4	2	8	7	7	6	5	8	8	6	7	3	4	2	8	7	7	6	5	8	8	6	7	3	4	2	8	7	7	10.6	10.6
B7WPA5;Q96CS7-5;Q96CS7-3;Q96CS7;Q96CS7-6;Q96CS7-2;Q96CS7-4;B4DJB7	B7WPA5;Q96CS7-5;Q96CS7-3;Q96CS7;Q96CS7-6;Q96CS7-2;Q96CS7-4	5;5;5;5;5;5;4;2	5;5;5;5;5;5;4;2	5;5;5;5;5;5;4;2	Pleckstrin homology domain-containing family B member 2	PLEKHB2	>tr|B7WPA5|B7WPA5_HUMAN Pleckstrin homology domain-containing family B member 2 OS=Homo sapiens GN=PLEKHB2 PE=4 SV=1;>sp|Q96CS7-5|PKHB2_HUMAN Isoform 5 of Pleckstrin homology domain-containing family B member 2 OS=Homo sapiens GN=PLEKHB2;>sp|Q96CS7-3|PKHB2	8	5	5	5	3	5	3	3	3	4	3	4	1	4	4	3	3	5	3	3	3	4	3	4	1	4	4	3	3	5	3	3	3	4	3	4	1	4	4	3	21.7	21.7
G3V195;B7WPE2;Q32P44;G3V1D0;H0Y3M3;Q32P44-2	G3V195;B7WPE2;Q32P44;G3V1D0;H0Y3M3;Q32P44-2	4;4;4;3;3;3	4;4;4;3;3;3	4;4;4;3;3;3	Echinoderm microtubule-associated protein-like 3	EML3	>tr|G3V195|G3V195_HUMAN Echinoderm microtubule associated protein like 3, isoform CRA_c OS=Homo sapiens GN=EML3 PE=4 SV=1;>tr|B7WPE2|B7WPE2_HUMAN Echinoderm microtubule associated protein like 3, isoform CRA_e OS=Homo sapiens GN=EML3 PE=4 SV=1;>sp|Q32P44|E	6	4	4	4	3	1	0	1	0	0	0	1	0	0	1	2	3	1	0	1	0	0	0	1	0	0	1	2	3	1	0	1	0	0	0	1	0	0	1	2	7.8	7.8
F8W9A8;B7WPL9;Q6PFW1-6;Q6PFW1-5;Q6PFW1-7;Q6PFW1-4;Q6PFW1-3;Q6PFW1-2;Q6PFW1	F8W9A8;B7WPL9;Q6PFW1-6;Q6PFW1-5;Q6PFW1-7;Q6PFW1-4;Q6PFW1-3;Q6PFW1-2;Q6PFW1	3;3;3;3;3;3;3;3;3	2;2;2;2;2;2;2;2;2	2;2;2;2;2;2;2;2;2	Inositol hexakisphosphate and diphosphoinositol-pentakisphosphate kinase 1	PPIP5K1	>tr|F8W9A8|F8W9A8_HUMAN Inositol hexakisphosphate and diphosphoinositol-pentakisphosphate kinase 1 OS=Homo sapiens GN=PPIP5K1 PE=2 SV=1;>tr|B7WPL9|B7WPL9_HUMAN Inositol hexakisphosphate and diphosphoinositol-pentakisphosphate kinase 1 OS=Homo sapiens GN=PP	9	3	2	2	1	0	1	1	1	1	1	1	0	0	1	1	1	0	1	1	1	1	0	1	0	0	0	1	1	0	1	1	1	1	0	1	0	0	0	1	2.6	1.3
R4GNH4;R4GMZ8;Q9H4M3-2;B7Z1P2	R4GNH4;R4GMZ8;Q9H4M3-2;B7Z1P2	1;1;1;1	1;1;1;1	1;1;1;1		FBXO44	>tr|R4GNH4|R4GNH4_HUMAN F-box only protein 44 (Fragment) OS=Homo sapiens GN=FBXO44 PE=4 SV=1;>tr|R4GMZ8|R4GMZ8_HUMAN F-box only protein 44 (Fragment) OS=Homo sapiens GN=FBXO44 PE=4 SV=1;>sp|Q9H4M3-2|FBX44_HUMAN Isoform 2 of F-box only protein 44 OS=Homo sa	4	1	1	1	1	1	1	1	0	1	1	1	1	0	1	1	1	1	1	1	0	1	1	1	1	0	1	1	1	1	1	1	0	1	1	1	1	0	1	1	6.8	6.8
B7Z291;Q96QG7	B7Z291;Q96QG7	5;5	5;5	5;5	Myotubularin-related protein 9	MTMR9	>tr|B7Z291|B7Z291_HUMAN Myotubularin-related protein 9 OS=Homo sapiens GN=MTMR9 PE=2 SV=1;>sp|Q96QG7|MTMR9_HUMAN Myotubularin-related protein 9 OS=Homo sapiens GN=MTMR9 PE=1 SV=1	2	5	5	5	1	1	1	1	1	1	0	1	1	1	2	1	1	1	1	1	1	1	0	1	1	1	2	1	1	1	1	1	1	1	0	1	1	1	2	1	12.1	12.1
J3KP22;B7Z2A4;P18433-4;P18433-2;P18433-3;P18433;Q5JWG0	J3KP22;B7Z2A4;P18433-4;P18433-2;P18433-3;P18433	9;9;9;9;9;9;2	8;8;8;8;8;8;2	8;8;8;8;8;8;2	Receptor-type tyrosine-protein phosphatase alpha	PTPRA	>tr|J3KP22|J3KP22_HUMAN Receptor-type tyrosine-protein phosphatase OS=Homo sapiens GN=PTPRA PE=2 SV=1;>tr|B7Z2A4|B7Z2A4_HUMAN Receptor-type tyrosine-protein phosphatase OS=Homo sapiens GN=PTPRA PE=2 SV=1;>sp|P18433-4|PTPRA_HUMAN Isoform 4 of Receptor-type	7	9	8	8	6	6	4	4	5	4	3	3	1	1	4	5	6	6	4	4	4	3	3	3	1	1	4	5	6	6	4	4	4	3	3	3	1	1	4	5	20.8	17.6
B7Z2E6;H0YB80	B7Z2E6;H0YB80	13;12	1;0	1;0		YWHAZ	>tr|B7Z2E6|B7Z2E6_HUMAN 14-3-3 protein zeta/delta OS=Homo sapiens GN=YWHAZ PE=2 SV=1;>tr|H0YB80|H0YB80_HUMAN 14-3-3 protein zeta/delta (Fragment) OS=Homo sapiens GN=YWHAZ PE=2 SV=1	2	13	1	1	10	11	11	10	10	11	11	11	9	11	12	11	1	1	1	1	1	1	1	1	0	1	1	1	1	1	1	1	1	1	1	1	0	1	1	1	79.2	13.6
E9PEH6;C9JR67;B7Z2R4;O43556;O43556-3;O43556-4	E9PEH6;C9JR67;B7Z2R4;O43556;O43556-3;O43556-4	2;2;2;2;2;2	2;2;2;2;2;2	2;2;2;2;2;2	Epsilon-sarcoglycan	SGCE	>tr|E9PEH6|E9PEH6_HUMAN Epsilon-sarcoglycan OS=Homo sapiens GN=SGCE PE=2 SV=1;>tr|C9JR67|C9JR67_HUMAN Epsilon-sarcoglycan OS=Homo sapiens GN=SGCE PE=2 SV=1;>tr|B7Z2R4|B7Z2R4_HUMAN Epsilon-sarcoglycan OS=Homo sapiens GN=SGCE PE=2 SV=1;>sp|O43556|SGCE_HUMAN	6	2	2	2	2	1	1	1	0	1	1	2	1	1	1	1	2	1	1	1	0	1	1	2	1	1	1	1	2	1	1	1	0	1	1	2	1	1	1	1	10.9	10.9
B7Z2S5;Q16881-4;Q16881-3;Q16881;E7ESI6;B2R5P6;E2QRB9;E7EW10;E9PNQ6;Q16881-5;Q16881-2;Q16881-6;E9PIR7;Q16881-7;E9PKD3;E9PIZ5;E9PLT3;E9PKI4;E9PQI3;E9PRI8;E9PJU2	B7Z2S5;Q16881-4;Q16881-3;Q16881;E7ESI6;B2R5P6;E2QRB9;E7EW10;E9PNQ6;Q16881-5;Q16881-2;Q16881-6;E9PIR7;Q16881-7	45;44;44;44;43;42;42;42;41;41;41;41;40;36;20;9;6;6;4;1;1	45;44;44;44;43;42;42;42;41;41;41;41;40;36;20;9;6;6;4;1;1	44;43;43;43;42;41;41;41;40;40;40;40;39;35;19;8;5;5;4;1;1	Thioredoxin reductase 1, cytoplasmic	TXNRD1;GML	>tr|B7Z2S5|B7Z2S5_HUMAN Thioredoxin reductase 1, cytoplasmic OS=Homo sapiens GN=TXNRD1 PE=2 SV=1;>sp|Q16881-4|TRXR1_HUMAN Isoform 4 of Thioredoxin reductase 1, cytoplasmic OS=Homo sapiens GN=TXNRD1;>sp|Q16881-3|TRXR1_HUMAN Isoform 3 of Thioredoxin reductas	21	45	45	44	37	39	39	37	31	37	39	39	29	37	36	33	37	39	39	37	31	37	39	39	29	37	36	33	36	38	38	36	30	36	38	38	28	36	35	32	80.8	80.8
C9J2P0;H7C061;B7Z306;P51965-2;P51965	C9J2P0;H7C061;B7Z306;P51965-2;P51965	3;3;3;3;3	1;1;1;1;1	1;1;1;1;1	Ubiquitin-conjugating enzyme E2 E1	UBE2E1	>tr|C9J2P0|C9J2P0_HUMAN Ubiquitin-conjugating enzyme E2 E1 (Fragment) OS=Homo sapiens GN=UBE2E1 PE=2 SV=1;>tr|H7C061|H7C061_HUMAN Ubiquitin-conjugating enzyme E2 E1 (Fragment) OS=Homo sapiens GN=UBE2E1 PE=2 SV=1;>tr|B7Z306|B7Z306_HUMAN Ubiquitin-conjugatin	5	3	1	1	3	2	3	3	2	2	2	2	2	3	2	2	1	1	1	1	1	0	1	1	1	1	1	0	1	1	1	1	1	0	1	1	1	1	1	0	25.2	12.2
B7Z9G8;B7Z589;B7Z3A9;J3KPA5;P48067-2;P48067-3;P48067	B7Z9G8;B7Z589;B7Z3A9;J3KPA5;P48067-2;P48067-3;P48067	1;1;1;1;1;1;1	1;1;1;1;1;1;1	1;1;1;1;1;1;1	Transporter;Sodium- and chloride-dependent glycine transporter 1	SLC6A9	>tr|B7Z9G8|B7Z9G8_HUMAN Transporter OS=Homo sapiens GN=SLC6A9 PE=2 SV=1;>tr|B7Z589|B7Z589_HUMAN Transporter OS=Homo sapiens GN=SLC6A9 PE=2 SV=1;>tr|B7Z3A9|B7Z3A9_HUMAN Transporter OS=Homo sapiens GN=SLC6A9 PE=2 SV=1;>tr|J3KPA5|J3KPA5_HUMAN Transporter OS=H	7	1	1	1	1	0	1	1	0	1	0	0	1	0	1	1	1	0	1	1	0	1	0	0	1	0	1	1	1	0	1	1	0	1	0	0	1	0	1	1	3.1	3.1
B7Z3C4;P98153-2;P98153	B7Z3C4;P98153-2;P98153	2;2;2	2;2;2	2;2;2	Integral membrane protein DGCR2/IDD	DGCR2	>tr|B7Z3C4|B7Z3C4_HUMAN DiGeorge syndrome critical region gene 2, isoform CRA_c OS=Homo sapiens GN=DGCR2 PE=2 SV=1;>sp|P98153-2|IDD_HUMAN Isoform 2 of Integral membrane protein DGCR2/IDD OS=Homo sapiens GN=DGCR2;>sp|P98153|IDD_HUMAN Integral membrane prote	3	2	2	2	1	2	1	2	1	1	2	2	1	1	1	1	1	2	1	2	1	1	2	2	1	1	1	1	1	2	1	2	1	1	2	2	1	1	1	1	17.8	17.8
B7Z3I9;P13716;P13716-2;B7ZBK6	B7Z3I9;P13716;P13716-2	12;12;11;3	12;12;11;3	12;12;11;3	Delta-aminolevulinic acid dehydratase	ALAD	>tr|B7Z3I9|B7Z3I9_HUMAN Delta-aminolevulinic acid dehydratase OS=Homo sapiens GN=ALAD PE=2 SV=1;>sp|P13716|HEM2_HUMAN Delta-aminolevulinic acid dehydratase OS=Homo sapiens GN=ALAD PE=1 SV=1;>sp|P13716-2|HEM2_HUMAN Isoform 2 of Delta-aminolevulinic acid deh	4	12	12	12	7	9	9	7	9	8	7	7	4	6	7	7	7	9	9	7	9	8	7	7	4	6	7	7	7	9	9	7	9	8	7	7	4	6	7	7	42.2	42.2
B7Z3K1;D3DVS1	B7Z3K1;D3DVS1	1;1	1;1	1;1		TMEM128	>tr|B7Z3K1|B7Z3K1_HUMAN Transmembrane protein 128 OS=Homo sapiens GN=TMEM128 PE=2 SV=1;>tr|D3DVS1|D3DVS1_HUMAN Transmembrane protein 128 OS=Homo sapiens GN=TMEM128 PE=4 SV=1	2	1	1	1	1	0	1	1	0	1	0	0	1	1	0	1	1	0	1	1	0	1	0	0	1	1	0	1	1	0	1	1	0	1	0	0	1	1	0	1	9.8	9.8
B7Z468;B7Z574;P20810-8;P20810-4;E9PCH5;E9PDE4;P20810-3;H0Y7F0;E7EQ12;E7EQA0;D6RBR1	B7Z468;B7Z574;P20810-8;P20810-4;E9PCH5;E9PDE4;P20810-3;H0Y7F0;E7EQ12;E7EQA0	42;35;35;34;33;31;29;25;22;21;9	2;0;0;0;0;0;0;0;0;0;2	0;0;0;0;0;0;0;0;0;0;0	Calpastatin	CAST	>tr|B7Z468|B7Z468_HUMAN Calpastatin OS=Homo sapiens GN=CAST PE=2 SV=1;>tr|B7Z574|B7Z574_HUMAN Calpastatin OS=Homo sapiens GN=CAST PE=2 SV=1;>sp|P20810-8|ICAL_HUMAN Isoform 8 of Calpastatin OS=Homo sapiens GN=CAST;>sp|P20810-4|ICAL_HUMAN Isoform 4 of Calpas	11	42	2	0	36	37	40	38	34	36	32	34	23	36	37	38	1	1	1	2	1	2	2	1	0	1	2	2	0	0	0	0	0	0	0	0	0	0	0	0	61	2.9
F5H3M2;F5H4I9;B7Z484;Q9BVG8-2;Q9BVG8;B7Z896;Q9BVG8-5;H3BTL6;H3BMZ5;H3BV47;H3BMQ3;H3BSN2;H3BUC0;Q9BVG8-4	F5H3M2;F5H4I9;B7Z484;Q9BVG8-2;Q9BVG8;B7Z896;Q9BVG8-5;H3BTL6	6;6;6;6;6;5;5;4;1;1;1;1;1;1	6;6;6;6;6;5;5;4;1;1;1;1;1;1	6;6;6;6;6;5;5;4;1;1;1;1;1;1	Kinesin-like protein KIFC3	KIFC3	>tr|F5H3M2|F5H3M2_HUMAN Kinesin-like protein KIFC3 OS=Homo sapiens GN=KIFC3 PE=2 SV=1;>tr|F5H4I9|F5H4I9_HUMAN Kinesin-like protein KIFC3 OS=Homo sapiens GN=KIFC3 PE=2 SV=1;>tr|B7Z484|B7Z484_HUMAN Kinesin-like protein KIFC3 OS=Homo sapiens GN=KIFC3 PE=2 SV=	14	6	6	6	4	4	3	2	4	2	2	2	2	2	3	3	4	4	3	2	4	2	2	2	2	2	3	3	4	4	3	2	4	2	2	2	2	2	3	3	10.8	10.8
P34910;B7Z4A7	P34910;B7Z4A7	5;5	5;5	5;5	Protein EVI2B	EVI2B	>sp|P34910|EVI2B_HUMAN Protein EVI2B OS=Homo sapiens GN=EVI2B PE=1 SV=2;>tr|B7Z4A7|B7Z4A7_HUMAN Protein EVI2B OS=Homo sapiens GN=EVI2B PE=2 SV=1	2	5	5	5	4	3	4	4	5	4	2	2	1	3	4	5	4	3	4	4	5	4	2	2	1	3	4	5	4	3	4	4	5	4	2	2	1	3	4	5	14.3	14.3
B7Z4K6;O00115;K7ENE5	B7Z4K6;O00115;K7ENE5	4;4;3	4;4;3	4;4;3	Deoxyribonuclease-2-alpha	DNASE2	>tr|B7Z4K6|B7Z4K6_HUMAN Deoxyribonuclease-2-alpha OS=Homo sapiens GN=DNASE2 PE=2 SV=1;>sp|O00115|DNS2A_HUMAN Deoxyribonuclease-2-alpha OS=Homo sapiens GN=DNASE2 PE=1 SV=2;>tr|K7ENE5|K7ENE5_HUMAN Deoxyribonuclease-2-alpha (Fragment) OS=Homo sapiens GN=DNASE	3	4	4	4	2	2	2	1	2	2	3	1	1	1	3	3	2	2	2	1	2	2	3	1	1	1	3	3	2	2	2	1	2	2	3	1	1	1	3	3	22.6	22.6
E7EPW5;G3XAH9;B7Z4U3;B7Z4L1;E7EPD9;H7BXS2;Q9NRC1-6;Q9NRC1-5;Q9NRC1-4;Q9NRC1-3;Q9NRC1-2;Q9NRC1;E9PCV1;C9JZV9;C9JRQ0;Q5TEH7;C9JRW1;H0Y7M0;B7Z8V6;B7Z7D4;F5H2P3;E7ENZ9;C9JU30;Q8TDW4-8;Q9NRC1-7;Q8TDW4-6;Q8TDW4-2;Q8TDW4-7;Q8TDW4-5;Q8TDW4-3;Q8TDW4	E7EPW5;G3XAH9;B7Z4U3;B7Z4L1;E7EPD9;H7BXS2;Q9NRC1-6;Q9NRC1-5;Q9NRC1-4;Q9NRC1-3;Q9NRC1-2;Q9NRC1;E9PCV1	4;4;4;4;4;4;4;4;4;4;4;3;2;1;1;1;1;1;1;1;1;1;1;1;1;1;1;1;1;1;1	4;4;4;4;4;4;4;4;4;4;4;3;2;1;1;1;1;1;1;1;1;1;1;1;1;1;1;1;1;1;1	4;4;4;4;4;4;4;4;4;4;4;3;2;1;1;1;1;1;1;1;1;1;1;1;1;1;1;1;1;1;1	Suppressor of tumorigenicity 7 protein	ST7	>tr|E7EPW5|E7EPW5_HUMAN Suppressor of tumorigenicity 7 protein OS=Homo sapiens GN=ST7 PE=2 SV=1;>tr|G3XAH9|G3XAH9_HUMAN Suppression of tumorigenicity 7, isoform CRA_b OS=Homo sapiens GN=ST7 PE=4 SV=1;>tr|B7Z4U3|B7Z4U3_HUMAN Suppressor of tumorigenicity 7 p	31	4	4	4	0	3	0	1	2	1	2	1	0	1	2	0	0	3	0	1	2	1	2	1	0	1	2	0	0	3	0	1	2	1	2	1	0	1	2	0	10.4	10.4
B7Z4R0;P50548	B7Z4R0;P50548	2;2	2;2	2;2	ETS domain-containing transcription factor ERF	ERF	>tr|B7Z4R0|B7Z4R0_HUMAN ETS domain-containing transcription factor ERF OS=Homo sapiens GN=ERF PE=2 SV=1;>sp|P50548|ERF_HUMAN ETS domain-containing transcription factor ERF OS=Homo sapiens GN=ERF PE=1 SV=2	2	2	2	2	1	0	1	1	0	1	2	2	1	0	1	0	1	0	1	1	0	1	2	2	1	0	1	0	1	0	1	1	0	1	2	2	1	0	1	0	6.6	6.6
B7Z4R5;Q99571-3;Q99571;Q99571-2;F5H1M6	B7Z4R5;Q99571-3;Q99571;Q99571-2	3;3;3;3;1	3;3;3;3;1	3;3;3;3;1	P2X purinoceptor;P2X purinoceptor 4	P2RX4	>tr|B7Z4R5|B7Z4R5_HUMAN P2X purinoceptor OS=Homo sapiens GN=P2RX4 PE=2 SV=1;>sp|Q99571-3|P2RX4_HUMAN Isoform 3 of P2X purinoceptor 4 OS=Homo sapiens GN=P2RX4;>sp|Q99571|P2RX4_HUMAN P2X purinoceptor 4 OS=Homo sapiens GN=P2RX4 PE=1 SV=2;>sp|Q99571-2|P2RX4_HU	5	3	3	3	3	2	2	3	0	2	1	2	1	0	1	3	3	2	2	3	0	2	1	2	1	0	1	3	3	2	2	3	0	2	1	2	1	0	1	3	16	16
B7Z4V9;Q9BT40-2;Q9BT40;C9JZB0;F5GXZ0;I3L0Y0;I3L4A5	B7Z4V9;Q9BT40-2;Q9BT40;C9JZB0	5;5;5;4;2;1;1	5;5;5;4;2;1;1	5;5;5;4;2;1;1	Inositol polyphosphate 5-phosphatase K	INPP5K	>tr|B7Z4V9|B7Z4V9_HUMAN Inositol polyphosphate 5-phosphatase K OS=Homo sapiens GN=INPP5K PE=2 SV=1;>sp|Q9BT40-2|INP5K_HUMAN Isoform 2 of Inositol polyphosphate 5-phosphatase K OS=Homo sapiens GN=INPP5K;>sp|Q9BT40|INP5K_HUMAN Inositol polyphosphate 5-phosph	7	5	5	5	3	4	5	4	2	5	3	3	2	3	3	4	3	4	5	4	2	5	3	3	2	3	3	4	3	4	5	4	2	5	3	3	2	3	3	4	18.3	18.3
B7Z4W5;Q16773-2;Q16773;Q5T278;Q16773-3;Q5T277;Q5T276	B7Z4W5;Q16773-2;Q16773	9;8;8;2;2;1;1	9;8;8;2;2;1;1	9;8;8;2;2;1;1	Kynurenine--oxoglutarate transaminase 1	CCBL1	>tr|B7Z4W5|B7Z4W5_HUMAN Cysteine conjugate-beta lyase cytoplasmic (Glutamine transaminase K, kyneurenine aminotransferase), isoform CRA_b OS=Homo sapiens GN=CCBL1 PE=2 SV=1;>sp|Q16773-2|KAT1_HUMAN Isoform 2 of Kynurenine--oxoglutarate transaminase 1 OS=Hom	7	9	9	9	5	5	3	5	2	6	6	5	1	3	4	4	5	5	3	5	2	6	6	5	1	3	4	4	5	5	3	5	2	6	6	5	1	3	4	4	30.8	30.8
B7Z4W8;Q96HH9-5;Q96HH9-4;Q96HH9;Q96HH9-2;Q96HH9-3;F5H6Z9;E9PD09;D6REP5	B7Z4W8;Q96HH9-5;Q96HH9-4;Q96HH9;Q96HH9-2;Q96HH9-3;F5H6Z9;E9PD09;D6REP5	4;4;4;4;4;4;3;3;2	4;4;4;4;4;4;3;3;2	4;4;4;4;4;4;3;3;2	GRAM domain-containing protein 3	GRAMD3	>tr|B7Z4W8|B7Z4W8_HUMAN GRAM domain-containing protein 3 OS=Homo sapiens GN=GRAMD3 PE=2 SV=1;>sp|Q96HH9-5|GRAM3_HUMAN Isoform 5 of GRAM domain-containing protein 3 OS=Homo sapiens GN=GRAMD3;>sp|Q96HH9-4|GRAM3_HUMAN Isoform 4 of GRAM domain-containing prote	9	4	4	4	4	3	3	4	1	3	2	2	2	3	3	4	4	3	3	4	1	3	2	2	2	3	3	4	4	3	3	4	1	3	2	2	2	3	3	4	21.1	21.1
B7Z5C3;Q66S35;Q5XLC2;Q64EX5;Q16877;C9K0D8	B7Z5C3;Q66S35;Q5XLC2;Q64EX5;Q16877;C9K0D8	2;2;2;2;2;1	1;1;1;1;1;1	1;1;1;1;1;1	6-phosphofructo-2-kinase/fructose-2,6-bisphosphatase 4;6-phosphofructo-2-kinase;Fructose-2,6-bisphosphatase	PFKFB4	>tr|B7Z5C3|B7Z5C3_HUMAN 6-phosphofructo-2-kinase/fructose-2,6-bisphosphatase 4 OS=Homo sapiens GN=PFKFB4 PE=2 SV=1;>tr|Q66S35|Q66S35_HUMAN 6-phosphofructo-2-kinase/fructose-2, 6-biphosphatase 4 isoform 1 OS=Homo sapiens GN=PFKFB4 PE=2 SV=1;>tr|Q5XLC2|Q5XLC	6	2	1	1	2	1	2	2	2	2	1	1	1	2	1	2	1	0	1	1	1	1	0	0	0	1	1	1	1	0	1	1	1	1	0	0	0	1	1	1	4.6	2.6
B7Z5N5;Q15796-2;Q15796;K7EJX0	B7Z5N5;Q15796-2;Q15796;K7EJX0	7;7;7;6	1;1;1;1	1;1;1;1	Mothers against decapentaplegic homolog 2	SMAD2	>tr|B7Z5N5|B7Z5N5_HUMAN Mothers against decapentaplegic homolog 2 OS=Homo sapiens GN=SMAD2 PE=2 SV=1;>sp|Q15796-2|SMAD2_HUMAN Isoform Short of Mothers against decapentaplegic homolog 2 OS=Homo sapiens GN=SMAD2;>sp|Q15796|SMAD2_HUMAN Mothers against decapen	4	7	1	1	5	5	4	5	5	5	4	6	3	6	5	5	1	1	0	1	1	1	1	1	0	1	1	1	1	1	0	1	1	1	1	1	0	1	1	1	13.5	2.8
B7Z5P7;O60711;O60711-2	B7Z5P7;O60711;O60711-2	3;3;3	3;3;3	3;3;3	Leupaxin	LPXN	>tr|B7Z5P7|B7Z5P7_HUMAN Leupaxin OS=Homo sapiens GN=LPXN PE=2 SV=1;>sp|O60711|LPXN_HUMAN Leupaxin OS=Homo sapiens GN=LPXN PE=1 SV=1;>sp|O60711-2|LPXN_HUMAN Isoform 2 of Leupaxin OS=Homo sapiens GN=LPXN	3	3	3	3	1	3	1	1	1	2	2	1	1	0	2	1	1	3	1	1	1	2	2	1	1	0	2	1	1	3	1	1	1	2	2	1	1	0	2	1	7.9	7.9
P62070;B7Z5Z2;P62070-3;E9PK85;P62070-2;E9PQK5;E9PQC5;E9PQ87	P62070;B7Z5Z2;P62070-3;E9PK85;P62070-2	14;14;11;10;9;3;3;3	11;11;9;8;9;2;2;3	11;11;9;8;9;2;2;3	Ras-related protein R-Ras2	RRAS2	>sp|P62070|RRAS2_HUMAN Ras-related protein R-Ras2 OS=Homo sapiens GN=RRAS2 PE=1 SV=1;>tr|B7Z5Z2|B7Z5Z2_HUMAN Ras-related protein R-Ras2 OS=Homo sapiens GN=RRAS2 PE=2 SV=1;>sp|P62070-3|RRAS2_HUMAN Isoform 3 of Ras-related protein R-Ras2 OS=Homo sapiens GN=R	8	14	11	11	11	12	11	11	10	13	8	10	8	12	12	11	9	10	9	9	8	11	6	8	6	9	10	9	9	10	9	9	8	11	6	8	6	9	10	9	66.2	55.9
B7Z6A8	B7Z6A8	11	2	2	Mycophenolic acid acyl-glucuronide esterase, mitochondrial	ABHD10	>tr|B7Z6A8|B7Z6A8_HUMAN Mycophenolic acid acyl-glucuronide esterase, mitochondrial OS=Homo sapiens GN=ABHD10 PE=2 SV=1	1	11	2	2	11	10	11	9	9	9	9	11	6	9	8	10	2	2	2	1	1	1	2	2	0	2	1	1	2	2	2	1	1	1	2	2	0	2	1	1	69.8	6.7
B7Z6B6;B7Z6Q2;D6RJ07;Q9UL40;Q9UL40-2;B7Z367	B7Z6B6;B7Z6Q2;D6RJ07;Q9UL40;Q9UL40-2;B7Z367	3;3;3;3;3;2	3;3;3;3;3;2	3;3;3;3;3;2	Zinc finger protein 346	ZNF346	>tr|B7Z6B6|B7Z6B6_HUMAN Zinc finger protein 346 OS=Homo sapiens GN=ZNF346 PE=2 SV=1;>tr|B7Z6Q2|B7Z6Q2_HUMAN Zinc finger protein 346 OS=Homo sapiens GN=ZNF346 PE=2 SV=1;>tr|D6RJ07|D6RJ07_HUMAN Zinc finger protein 346 OS=Homo sapiens GN=ZNF346 PE=2 SV=1;>sp|	6	3	3	3	1	1	0	1	1	2	2	1	0	1	2	2	1	1	0	1	1	2	2	1	0	1	2	2	1	1	0	1	1	2	2	1	0	1	2	2	26.7	26.7
B7Z6B8;Q16698;E5RJG7;E5RFV2;E5RJD2;E5RID6;H0YAW3	B7Z6B8;Q16698;E5RJG7;E5RFV2	18;18;10;10;8;4;2	18;18;10;10;8;4;2	18;18;10;10;8;4;2	2,4-dienoyl-CoA reductase, mitochondrial	DECR1	>tr|B7Z6B8|B7Z6B8_HUMAN 2,4-dienoyl-CoA reductase, mitochondrial OS=Homo sapiens GN=DECR1 PE=2 SV=1;>sp|Q16698|DECR_HUMAN 2,4-dienoyl-CoA reductase, mitochondrial OS=Homo sapiens GN=DECR1 PE=1 SV=1;>tr|E5RJG7|E5RJG7_HUMAN 2,4-dienoyl-CoA reductase, mitocho	7	18	18	18	14	12	14	15	13	14	16	13	9	12	14	17	14	12	14	15	13	14	16	13	9	12	14	17	14	12	14	15	13	14	16	13	9	12	14	17	58	58
B7Z6T3;E9PCX5;Q8NDZ6;Q8NDZ6-2;D6RAR3;E9PFW6;D6RAK4;D6RBE8;B7Z6A5;Q8NDZ6-3	B7Z6T3;E9PCX5;Q8NDZ6;Q8NDZ6-2;D6RAR3;E9PFW6;D6RAK4	4;4;4;3;2;2;2;1;1;1	4;4;4;3;2;2;2;1;1;1	4;4;4;3;2;2;2;1;1;1	Transmembrane protein 161B	TMEM161B	>tr|B7Z6T3|B7Z6T3_HUMAN Transmembrane protein 161B OS=Homo sapiens GN=TMEM161B PE=2 SV=1;>tr|E9PCX5|E9PCX5_HUMAN Transmembrane protein 161B OS=Homo sapiens GN=TMEM161B PE=2 SV=1;>sp|Q8NDZ6|T161B_HUMAN Transmembrane protein 161B OS=Homo sapiens GN=TMEM161B	10	4	4	4	0	2	2	2	2	3	2	2	2	2	2	2	0	2	2	2	2	3	2	2	2	2	2	2	0	2	2	2	2	3	2	2	2	2	2	2	9.9	9.9
H3BTN9;B7Z734;Q96DP5	H3BTN9;B7Z734;Q96DP5	1;1;1	1;1;1	1;1;1	Methionyl-tRNA formyltransferase, mitochondrial	MTFMT	>tr|H3BTN9|H3BTN9_HUMAN Methionyl-tRNA formyltransferase, mitochondrial (Fragment) OS=Homo sapiens GN=MTFMT PE=2 SV=1;>tr|B7Z734|B7Z734_HUMAN Methionyl-tRNA formyltransferase, mitochondrial OS=Homo sapiens GN=MTFMT PE=2 SV=1;>sp|Q96DP5|FMT_HUMAN Methionyl-	3	1	1	1	1	1	1	1	1	1	1	1	1	1	1	0	1	1	1	1	1	1	1	1	1	1	1	0	1	1	1	1	1	1	1	1	1	1	1	0	8.2	8.2
B7Z817;Q15392;F5H0H1;H7C4B7	B7Z817;Q15392	5;5;2;1	5;5;2;1	5;5;2;1	Delta(24)-sterol reductase	DHCR24	>tr|B7Z817|B7Z817_HUMAN Delta(24)-sterol reductase OS=Homo sapiens GN=DHCR24 PE=2 SV=1;>sp|Q15392|DHC24_HUMAN Delta(24)-sterol reductase OS=Homo sapiens GN=DHCR24 PE=1 SV=2	4	5	5	5	5	5	5	5	5	5	5	5	3	4	5	5	5	5	5	5	5	5	5	5	3	4	5	5	5	5	5	5	5	5	5	5	3	4	5	5	11.2	11.2
B7Z831;Q9NZH0;Q9NZH0-2	B7Z831;Q9NZH0;Q9NZH0-2	2;2;2	2;2;2	2;2;2	G-protein coupled receptor family C group 5 member B	GPRC5B	>tr|B7Z831|B7Z831_HUMAN G-protein-coupled receptor family C group 5 member B OS=Homo sapiens GN=GPRC5B PE=2 SV=1;>sp|Q9NZH0|GPC5B_HUMAN G-protein coupled receptor family C group 5 member B OS=Homo sapiens GN=GPRC5B PE=2 SV=2;>sp|Q9NZH0-2|GPC5B_HUMAN Isofor	3	2	2	2	1	2	1	1	1	1	0	0	1	0	0	1	1	2	1	1	1	1	0	0	1	0	0	1	1	2	1	1	1	1	0	0	1	0	0	1	5.6	5.6
H0Y4B4;F8W689;B7Z848;P48382	H0Y4B4;F8W689;B7Z848;P48382	1;1;1;1	1;1;1;1	1;1;1;1	DNA-binding protein RFX5	RFX5	>tr|H0Y4B4|H0Y4B4_HUMAN DNA-binding protein RFX5 (Fragment) OS=Homo sapiens GN=RFX5 PE=2 SV=1;>tr|F8W689|F8W689_HUMAN DNA-binding protein RFX5 (Fragment) OS=Homo sapiens GN=RFX5 PE=2 SV=1;>tr|B7Z848|B7Z848_HUMAN DNA-binding protein RFX5 OS=Homo sapiens GN=	4	1	1	1	1	1	1	1	0	1	0	1	0	1	0	1	1	1	1	1	0	1	0	1	0	1	0	1	1	1	1	1	0	1	0	1	0	1	0	1	4.7	4.7
Q9UPN6;B7Z888	Q9UPN6;B7Z888	11;11	9;9	9;9	Protein SCAF8	SCAF8	>sp|Q9UPN6|SCAF8_HUMAN Protein SCAF8 OS=Homo sapiens GN=SCAF8 PE=1 SV=1;>tr|B7Z888|B7Z888_HUMAN Protein SCAF8 OS=Homo sapiens GN=SCAF8 PE=2 SV=1	2	11	9	9	5	7	6	6	4	7	4	4	5	8	5	7	4	6	5	5	2	6	2	3	4	7	3	5	4	6	5	5	2	6	2	3	4	7	3	5	11.5	10.7
B7Z8L1;F8W0Q9;Q8NEY8-6;Q8NEY8-8;Q8NEY8-2;Q8NEY8-3;Q8NEY8;REV__K7EN69;F8WF16;F8W6A0;Q8NEY8-5;Q8NEY8-9	B7Z8L1;F8W0Q9;Q8NEY8-6;Q8NEY8-8;Q8NEY8-2;Q8NEY8-3;Q8NEY8;REV__K7EN69;F8WF16;F8W6A0;Q8NEY8-5;Q8NEY8-9	2;2;2;2;2;2;2;1;1;1;1;1	2;2;2;2;2;2;2;1;1;1;1;1	2;2;2;2;2;2;2;1;1;1;1;1	Periphilin-1	PPHLN1	>tr|B7Z8L1|B7Z8L1_HUMAN Periphilin-1 OS=Homo sapiens GN=PPHLN1 PE=2 SV=1;>tr|F8W0Q9|F8W0Q9_HUMAN Periphilin-1 OS=Homo sapiens GN=PPHLN1 PE=2 SV=1;>sp|Q8NEY8-6|PPHLN_HUMAN Isoform 6 of Periphilin-1 OS=Homo sapiens GN=PPHLN1;>sp|Q8NEY8-8|PPHLN_HUMAN Isoform	12	2	2	2	2	2	0	2	2	2	2	1	0	2	2	2	2	2	0	2	2	2	2	1	0	2	2	2	2	2	0	2	2	2	2	1	0	2	2	2	5.3	5.3
E5RIL2;B7Z8R1;Q9UFF9;E5RFJ4;E5RHL9;E5RJC5;E5RHP3;B7Z9U0;E5RGE4;B0AZS3	E5RIL2;B7Z8R1;Q9UFF9;E5RFJ4;E5RHL9;E5RJC5;E5RHP3;B7Z9U0;E5RGE4;B0AZS3	2;2;2;1;1;1;1;1;1;1	2;2;2;1;1;1;1;1;1;1	2;2;2;1;1;1;1;1;1;1	CCR4-NOT transcription complex subunit 8	CNOT8	>tr|E5RIL2|E5RIL2_HUMAN CCR4-NOT transcription complex subunit 8 (Fragment) OS=Homo sapiens GN=CNOT8 PE=2 SV=1;>tr|B7Z8R1|B7Z8R1_HUMAN CCR4-NOT transcription complex subunit 8 OS=Homo sapiens GN=CNOT8 PE=2 SV=1;>sp|Q9UFF9|CNOT8_HUMAN CCR4-NOT transcription	10	2	2	2	1	2	1	1	1	2	2	0	1	1	2	1	1	2	1	1	1	2	2	0	1	1	2	1	1	2	1	1	1	2	2	0	1	1	2	1	17.8	17.8
B7Z934;Q9HAK2;E5RFQ1;F5H645;Q9H4W6-2;Q9UH73-2;Q9UH73;Q9H4W6	B7Z934;Q9HAK2;E5RFQ1;F5H645;Q9H4W6-2;Q9UH73-2;Q9UH73;Q9H4W6	2;2;1;1;1;1;1;1	2;2;1;1;1;1;1;1	2;2;1;1;1;1;1;1	Transcription factor COE2;Transcription factor COE3;Transcription factor COE1	EBF2;EBF1;EBF3	>tr|B7Z934|B7Z934_HUMAN Transcription factor COE2 OS=Homo sapiens GN=EBF2 PE=2 SV=1;>sp|Q9HAK2|COE2_HUMAN Transcription factor COE2 OS=Homo sapiens GN=EBF2 PE=1 SV=4;>tr|E5RFQ1|E5RFQ1_HUMAN Transcription factor COE1 OS=Homo sapiens GN=EBF1 PE=2 SV=1;>tr|F5	8	2	2	2	2	1	2	1	1	1	1	1	1	2	1	2	2	1	2	1	1	1	1	1	1	2	1	2	2	1	2	1	1	1	1	1	1	2	1	2	5.9	5.9
B7Z9G5;Q5VW32;F5GXQ0;Q5VW33	B7Z9G5;Q5VW32;F5GXQ0	11;11;9;5	11;11;9;5	11;11;9;5	BRO1 domain-containing protein BROX	BROX	>tr|B7Z9G5|B7Z9G5_HUMAN BRO1 domain-containing protein BROX OS=Homo sapiens GN=BROX PE=2 SV=1;>sp|Q5VW32|BROX_HUMAN BRO1 domain-containing protein BROX OS=Homo sapiens GN=BROX PE=1 SV=1;>tr|F5GXQ0|F5GXQ0_HUMAN BRO1 domain-containing protein BROX OS=Homo sa	4	11	11	11	8	9	10	9	5	9	8	10	3	7	7	9	8	9	10	9	5	9	8	10	3	7	7	9	8	9	10	9	5	9	8	10	3	7	7	9	40.4	40.4
B7Z9I3;O75787;H0Y750;B7Z1I9;B7Z413;H7C3E1;H7C240	B7Z9I3;O75787;H0Y750;B7Z1I9;B7Z413;H7C3E1	7;7;6;6;6;5;2	7;7;6;6;6;5;2	7;7;6;6;6;5;2	Renin receptor	ATP6AP2	>tr|B7Z9I3|B7Z9I3_HUMAN Renin receptor OS=Homo sapiens GN=ATP6AP2 PE=2 SV=1;>sp|O75787|RENR_HUMAN Renin receptor OS=Homo sapiens GN=ATP6AP2 PE=1 SV=2;>tr|H0Y750|H0Y750_HUMAN Renin receptor (Fragment) OS=Homo sapiens GN=ATP6AP2 PE=4 SV=1;>tr|B7Z1I9|B7Z1I9_H	7	7	7	7	6	6	4	5	6	6	7	6	4	6	7	6	6	6	4	5	6	6	7	6	4	6	7	6	6	6	4	5	6	6	7	6	4	6	7	6	30.5	30.5
B7ZAM9;Q9UBQ5;K7ES31;K7EMQ9;K7ERF1;K7EQM4;B4DQ48;K7EK53	B7ZAM9;Q9UBQ5;K7ES31;K7EMQ9;K7ERF1;K7EQM4	8;8;6;6;6;5;2;2	8;8;6;6;6;5;2;2	8;8;6;6;6;5;2;2	Eukaryotic translation initiation factor 3 subunit K	EIF3K	>tr|B7ZAM9|B7ZAM9_HUMAN Eukaryotic translation initiation factor 3 subunit K OS=Homo sapiens GN=EIF3K PE=2 SV=1;>sp|Q9UBQ5|EIF3K_HUMAN Eukaryotic translation initiation factor 3 subunit K OS=Homo sapiens GN=EIF3K PE=1 SV=1;>tr|K7ES31|K7ES31_HUMAN Eukaryoti	8	8	8	8	7	7	7	8	6	8	6	8	6	8	8	7	7	7	7	8	6	8	6	8	6	8	8	7	7	7	7	8	6	8	6	8	6	8	8	7	50.7	50.7
U3KPV2;E9PKY3;B7ZAQ6-2;B7ZAQ6-3;P0CG08;B7ZAQ6;V9GY17;H0YFP4;A6NKF9	U3KPV2;E9PKY3;B7ZAQ6-2;B7ZAQ6-3;P0CG08;B7ZAQ6;V9GY17;H0YFP4;A6NKF9	5;5;5;5;5;5;4;4;4	5;5;5;5;5;5;4;4;4	5;5;5;5;5;5;4;4;4	Golgi pH regulator A;Golgi pH regulator B;Putative Golgi pH regulator C	GPR89B;GPR89A;GPR89C	>tr|U3KPV2|U3KPV2_HUMAN Golgi pH regulator B (Fragment) OS=Homo sapiens GN=GPR89B PE=4 SV=1;>tr|E9PKY3|E9PKY3_HUMAN Golgi pH regulator A OS=Homo sapiens GN=GPR89A PE=4 SV=1;>sp|B7ZAQ6-2|GPHRA_HUMAN Isoform 2 of Golgi pH regulator A OS=Homo sapiens GN=GPR89	9	5	5	5	5	2	3	4	3	4	2	3	2	4	4	5	5	2	3	4	3	4	2	3	2	4	4	5	5	2	3	4	3	4	2	3	2	4	4	5	20.8	20.8
B7ZAR3;Q9H237-4;Q9H237-3;Q9H237-2;Q9H237	B7ZAR3;Q9H237-4;Q9H237-3;Q9H237-2;Q9H237	2;2;2;2;2	2;2;2;2;2	2;2;2;2;2	Protein-cysteine N-palmitoyltransferase porcupine	PORCN	>tr|B7ZAR3|B7ZAR3_HUMAN Protein-cysteine N-palmitoyltransferase porcupine OS=Homo sapiens GN=PORCN PE=2 SV=1;>sp|Q9H237-4|PORCN_HUMAN Isoform 4 of Protein-cysteine N-palmitoyltransferase porcupine OS=Homo sapiens GN=PORCN;>sp|Q9H237-3|PORCN_HUMAN Isoform 3	5	2	2	2	1	2	2	2	1	1	1	2	2	2	1	1	1	2	2	2	1	1	1	2	2	2	1	1	1	2	2	2	1	1	1	2	2	2	1	1	4.5	4.5
B7ZAX5;Q01415-2;Q01415;H0YLL8;H0YK30;H0YLL3;B3KUV8;H0YK10	B7ZAX5;Q01415-2;Q01415;H0YLL8	8;8;8;5;3;3;3;2	8;8;8;5;3;3;3;2	8;8;8;5;3;3;3;2	N-acetylgalactosamine kinase	GALK2	>tr|B7ZAX5|B7ZAX5_HUMAN N-acetylgalactosamine kinase OS=Homo sapiens GN=GALK2 PE=2 SV=1;>sp|Q01415-2|GALK2_HUMAN Isoform 2 of N-acetylgalactosamine kinase OS=Homo sapiens GN=GALK2;>sp|Q01415|GALK2_HUMAN N-acetylgalactosamine kinase OS=Homo sapiens GN=GALK2	8	8	8	8	5	4	4	4	6	4	5	5	1	3	6	5	5	4	4	4	6	4	5	5	1	3	6	5	5	4	4	4	6	4	5	5	1	3	6	5	23	23
B7ZBM3;Q8IVH2-3;Q8IVH2-2;Q8IVH2;A2A312;Q0PRL4;G5E965;H0Y882;E9PFD3;A8MUV4;Q9H334-2;Q9H334-3;Q9H334-6;O15409-2;Q9H334-4;Q9H334-7;Q9H334;O15409;O15409-9;O15409-4	B7ZBM3;Q8IVH2-3;Q8IVH2-2;Q8IVH2	5;5;5;5;1;1;1;1;1;1;1;1;1;1;1;1;1;1;1;1	5;5;5;5;1;1;1;1;1;1;1;1;1;1;1;1;1;1;1;1	5;5;5;5;1;1;1;1;1;1;1;1;1;1;1;1;1;1;1;1	Forkhead box protein P4	FOXP4	>tr|B7ZBM3|B7ZBM3_HUMAN Forkhead box protein P4 OS=Homo sapiens GN=FOXP4 PE=2 SV=1;>sp|Q8IVH2-3|FOXP4_HUMAN Isoform 3 of Forkhead box protein P4 OS=Homo sapiens GN=FOXP4;>sp|Q8IVH2-2|FOXP4_HUMAN Isoform 2 of Forkhead box protein P4 OS=Homo sapiens GN=FOXP4	20	5	5	5	3	4	2	1	1	4	3	2	1	3	1	3	3	4	2	1	1	4	3	2	1	3	1	3	3	4	2	1	1	4	3	2	1	3	1	3	10.9	10.9
B7ZC38;Q9NR46;B7ZC39;Q9NR46-2;F8WFB9;G5E9J1;H7C1Z6	B7ZC38;Q9NR46;B7ZC39;Q9NR46-2	19;19;18;18;7;1;1	19;19;18;18;7;1;1	18;18;17;17;6;1;1	Endophilin-B2	SH3GLB2	>tr|B7ZC38|B7ZC38_HUMAN Endophilin-B2 OS=Homo sapiens GN=SH3GLB2 PE=2 SV=1;>sp|Q9NR46|SHLB2_HUMAN Endophilin-B2 OS=Homo sapiens GN=SH3GLB2 PE=1 SV=1;>tr|B7ZC39|B7ZC39_HUMAN Endophilin-B2 OS=Homo sapiens GN=SH3GLB2 PE=2 SV=1;>sp|Q9NR46-2|SHLB2_HUMAN Isoform	7	19	19	18	12	13	15	13	8	14	9	9	7	15	15	15	12	13	15	13	8	14	9	9	7	15	15	15	11	12	14	13	8	13	8	9	7	14	15	14	48	48
B7ZKP8;P68543	B7ZKP8;P68543	1;1	1;1	1;1	UBX domain-containing protein 2A	UBXN2A	>tr|B7ZKP8|B7ZKP8_HUMAN UBX domain-containing protein 2A OS=Homo sapiens GN=UBXN2A PE=2 SV=1;>sp|P68543|UBX2A_HUMAN UBX domain-containing protein 2A OS=Homo sapiens GN=UBXN2A PE=2 SV=1	2	1	1	1	1	1	0	1	1	0	1	1	0	1	1	1	1	1	0	1	1	0	1	1	0	1	1	1	1	1	0	1	1	0	1	1	0	1	1	1	6.8	6.8
B7ZKQ9;Q8WTV0-2;B3KW46;Q8WTV0-4;Q8WTV0-5;Q8WTV0;F5H4X0;B4DZ71;Q8WTV0-3;F5H5E8	B7ZKQ9;Q8WTV0-2;B3KW46;Q8WTV0-4;Q8WTV0-5;Q8WTV0;F5H4X0;B4DZ71;Q8WTV0-3	6;6;5;5;5;5;4;4;4;2	6;6;5;5;5;5;4;4;4;2	6;6;5;5;5;5;4;4;4;2	Scavenger receptor class B member 1	SCARB1	>tr|B7ZKQ9|B7ZKQ9_HUMAN SCARB1 protein OS=Homo sapiens GN=SCARB1 PE=2 SV=1;>sp|Q8WTV0-2|SCRB1_HUMAN Isoform 1 of Scavenger receptor class B member 1 OS=Homo sapiens GN=SCARB1;>tr|B3KW46|B3KW46_HUMAN Scavenger receptor class B member 1 OS=Homo sapiens GN=SC	10	6	6	6	4	3	6	6	0	5	3	4	2	4	4	5	4	3	6	6	0	5	3	4	2	4	4	5	4	3	6	6	0	5	3	4	2	4	4	5	15.6	15.6
E5RG83;B7ZLB0;Q96NA8	E5RG83;B7ZLB0;Q96NA8	1;1;1	1;1;1	1;1;1	t-SNARE domain-containing protein 1	TSNARE1	>tr|E5RG83|E5RG83_HUMAN t-SNARE domain-containing protein 1 OS=Homo sapiens GN=TSNARE1 PE=2 SV=1;>tr|B7ZLB0|B7ZLB0_HUMAN TSNARE1 protein OS=Homo sapiens GN=TSNARE1 PE=2 SV=1;>sp|Q96NA8|TSNA1_HUMAN t-SNARE domain-containing protein 1 OS=Homo sapiens GN=TSNA	3	1	1	1	0	0	0	0	0	0	0	1	0	0	0	0	0	0	0	0	0	0	0	1	0	0	0	0	0	0	0	0	0	0	0	1	0	0	0	0	2.3	2.3
E9PSF3;E9PI60;B7ZLN5;Q17RB6;Q9ULD4;H0Y7B4;F6XDC4	E9PSF3;E9PI60;B7ZLN5;Q17RB6;Q9ULD4	4;4;4;4;4;1;1	4;4;4;4;4;1;1	4;4;4;4;4;1;1	Bromodomain and PHD finger-containing protein 3	BRPF3	>tr|E9PSF3|E9PSF3_HUMAN Bromodomain and PHD finger-containing protein 3 OS=Homo sapiens GN=BRPF3 PE=2 SV=1;>tr|E9PI60|E9PI60_HUMAN Bromodomain and PHD finger-containing protein 3 OS=Homo sapiens GN=BRPF3 PE=2 SV=1;>tr|B7ZLN5|B7ZLN5_HUMAN BRPF3 protein OS=H	7	4	4	4	1	3	1	2	1	2	2	1	0	3	2	3	1	3	1	2	1	2	2	1	0	3	2	3	1	3	1	2	1	2	2	1	0	3	2	3	4.9	4.9
E5RJM0;B7ZLQ8;Q17RY0-2;Q17RY0;H0Y9D9;E5RFP2;Q17RY0-3;Q8NE35-2;Q8NE35;H0YBG1	E5RJM0;B7ZLQ8;Q17RY0-2;Q17RY0;H0Y9D9;E5RFP2;Q17RY0-3;Q8NE35-2;Q8NE35	6;6;6;6;3;3;3;3;3;2	6;6;6;6;3;3;3;3;3;2	3;3;3;3;0;0;0;0;0;2	Cytoplasmic polyadenylation element-binding protein 4;Cytoplasmic polyadenylation element-binding protein 3	CPEB4;CPEB2;CPEB3	>tr|E5RJM0|E5RJM0_HUMAN Cytoplasmic polyadenylation element-binding protein 4 OS=Homo sapiens GN=CPEB4 PE=2 SV=1;>tr|B7ZLQ8|B7ZLQ8_HUMAN CPEB4 protein OS=Homo sapiens GN=CPEB4 PE=2 SV=1;>sp|Q17RY0-2|CPEB4_HUMAN Isoform 2 of Cytoplasmic polyadenylation elem	10	6	6	3	3	3	3	3	1	2	1	1	2	3	2	3	3	3	3	3	1	2	1	1	2	3	2	3	1	2	1	2	0	0	0	0	1	2	1	1	15.3	15.3
B7ZLW7;Q99707;B1ANE3	B7ZLW7;Q99707;B1ANE3	14;14;11	14;14;11	14;14;11	Methionine synthase	MTR	>tr|B7ZLW7|B7ZLW7_HUMAN MTR protein OS=Homo sapiens GN=MTR PE=2 SV=1;>sp|Q99707|METH_HUMAN Methionine synthase OS=Homo sapiens GN=MTR PE=1 SV=2;>tr|B1ANE3|B1ANE3_HUMAN Methionine synthase (Fragment) OS=Homo sapiens GN=MTR PE=2 SV=1	3	14	14	14	2	4	5	3	5	4	10	6	0	2	6	7	2	4	5	3	5	4	10	6	0	2	6	7	2	4	5	3	5	4	10	6	0	2	6	7	16.6	16.6
E7ERB7;B7ZLZ0;Q9P107;K7EJC2	E7ERB7;B7ZLZ0;Q9P107;K7EJC2	4;4;4;3	4;4;4;3	4;4;4;3	GEM-interacting protein	GMIP	>tr|E7ERB7|E7ERB7_HUMAN GEM-interacting protein OS=Homo sapiens GN=GMIP PE=2 SV=1;>tr|B7ZLZ0|B7ZLZ0_HUMAN GEM-interacting protein OS=Homo sapiens GN=GMIP PE=2 SV=1;>sp|Q9P107|GMIP_HUMAN GEM-interacting protein OS=Homo sapiens GN=GMIP PE=1 SV=2;>tr|K7EJC2|K	4	4	4	4	1	3	2	3	1	1	3	2	2	3	2	3	1	3	2	3	1	1	3	2	2	3	2	3	1	3	2	3	1	1	3	2	2	3	2	3	4.4	4.4
B7ZLZ2;Q9BZQ6;H0Y498	B7ZLZ2;Q9BZQ6	6;6;2	6;6;2	6;6;2	ER degradation-enhancing alpha-mannosidase-like protein 3	EDEM3	>tr|B7ZLZ2|B7ZLZ2_HUMAN ER degradation-enhancing alpha-mannosidase-like protein 3 OS=Homo sapiens GN=EDEM3 PE=2 SV=1;>sp|Q9BZQ6|EDEM3_HUMAN ER degradation-enhancing alpha-mannosidase-like protein 3 OS=Homo sapiens GN=EDEM3 PE=1 SV=2	3	6	6	6	1	3	0	3	1	2	2	1	0	2	3	3	1	3	0	3	1	2	2	1	0	2	3	3	1	3	0	3	1	2	2	1	0	2	3	3	7.1	7.1
C9J2P9;B7ZM03;Q75N03	C9J2P9;B7ZM03;Q75N03	2;2;2	2;2;2	2;2;2	E3 ubiquitin-protein ligase Hakai	CBLL1	>tr|C9J2P9|C9J2P9_HUMAN E3 ubiquitin-protein ligase Hakai (Fragment) OS=Homo sapiens GN=CBLL1 PE=2 SV=2;>tr|B7ZM03|B7ZM03_HUMAN CBLL1 protein OS=Homo sapiens GN=CBLL1 PE=2 SV=1;>sp|Q75N03|HAKAI_HUMAN E3 ubiquitin-protein ligase Hakai OS=Homo sapiens GN=CBL	3	2	2	2	2	1	2	2	2	2	0	0	0	2	2	2	2	1	2	2	2	2	0	0	0	2	2	2	2	1	2	2	2	2	0	0	0	2	2	2	9	9
B8ZZ50;C9JEL3;B9A044;O60573-2;O60573;B4E1E4;B9A023;B8ZZL3	B8ZZ50;C9JEL3;B9A044;O60573-2;O60573	7;6;6;6;6;3;3;3	7;6;6;6;6;3;3;3	7;6;6;6;6;3;3;3	Eukaryotic translation initiation factor 4E type 2	EIF4E2	>tr|B8ZZ50|B8ZZ50_HUMAN Eukaryotic translation initiation factor 4E type 2 OS=Homo sapiens GN=EIF4E2 PE=2 SV=1;>tr|C9JEL3|C9JEL3_HUMAN Eukaryotic translation initiation factor 4E type 2 (Fragment) OS=Homo sapiens GN=EIF4E2 PE=2 SV=1;>tr|B9A044|B9A044_HUMAN	8	7	7	7	6	4	4	3	5	4	2	5	4	3	3	4	6	4	4	3	5	4	2	5	4	3	3	4	6	4	4	3	5	4	2	5	4	3	3	4	36.4	36.4
B9A037;B8ZZ85;Q8WXD5	B9A037;B8ZZ85;Q8WXD5	2;2;2	2;2;2	2;2;2	Gem-associated protein 6	GEMIN6	>tr|B9A037|B9A037_HUMAN Gem-associated protein 6 OS=Homo sapiens GN=GEMIN6 PE=2 SV=1;>tr|B8ZZ85|B8ZZ85_HUMAN Gem (Nuclear organelle) associated protein 6, isoform CRA_b OS=Homo sapiens GN=GEMIN6 PE=4 SV=1;>sp|Q8WXD5|GEMI6_HUMAN Gem-associated protein 6 OS=	3	2	2	2	1	1	0	1	0	2	0	0	0	1	0	0	1	1	0	1	0	2	0	0	0	1	0	0	1	1	0	1	0	2	0	0	0	1	0	0	29	29
H7C173;B8ZZ87;Q6NZ67;H7BZ50;H7C202;Q6P582	H7C173;B8ZZ87;Q6NZ67;H7BZ50;H7C202;Q6P582	4;4;4;3;3;3	4;4;4;3;3;3	4;4;4;3;3;3	Mitotic-spindle organizing protein 2B;Mitotic-spindle organizing protein 2A	MZT2B;MZT2A	>tr|H7C173|H7C173_HUMAN Mitotic-spindle organizing protein 2B (Fragment) OS=Homo sapiens GN=MZT2B PE=4 SV=1;>tr|B8ZZ87|B8ZZ87_HUMAN Mitotic-spindle organizing protein 2B OS=Homo sapiens GN=MZT2B PE=2 SV=1;>sp|Q6NZ67|MZT2B_HUMAN Mitotic-spindle organizing p	6	4	4	4	3	2	2	3	2	2	1	1	1	2	1	4	3	2	2	3	2	2	1	1	1	2	1	4	3	2	2	3	2	2	1	1	1	2	1	4	45.9	45.9
B8ZZ99;Q96NT0;F8WCZ3;B4DJ47	B8ZZ99;Q96NT0;F8WCZ3;B4DJ47	2;2;1;1	2;2;1;1	2;2;1;1	Coiled-coil domain-containing protein 115	CCDC115	>tr|B8ZZ99|B8ZZ99_HUMAN Coiled-coil domain-containing protein 115 OS=Homo sapiens GN=CCDC115 PE=4 SV=1;>sp|Q96NT0|CC115_HUMAN Coiled-coil domain-containing protein 115 OS=Homo sapiens GN=CCDC115 PE=1 SV=1;>tr|F8WCZ3|F8WCZ3_HUMAN Coiled-coil domain-containi	4	2	2	2	0	0	1	1	1	1	0	0	0	1	1	0	0	0	1	1	1	1	0	0	0	1	1	0	0	0	1	1	1	1	0	0	0	1	1	0	15.4	15.4
B8ZZE3;B8ZZC8;Q9NRN9;B8ZZY8;H7C0M7;E7EMN2;F5H4E8	B8ZZE3;B8ZZC8;Q9NRN9;B8ZZY8;H7C0M7;E7EMN2	3;3;3;2;2;2;1	3;3;3;2;2;2;1	3;3;3;2;2;2;1	Methyltransferase-like protein 5	METTL5	>tr|B8ZZE3|B8ZZE3_HUMAN Methyltransferase like 5, isoform CRA_b OS=Homo sapiens GN=METTL5 PE=4 SV=1;>tr|B8ZZC8|B8ZZC8_HUMAN Methyltransferase-like protein 5 OS=Homo sapiens GN=METTL5 PE=2 SV=1;>sp|Q9NRN9|METL5_HUMAN Methyltransferase-like protein 5 OS=Homo	7	3	3	3	1	3	1	1	1	2	1	0	0	0	2	2	1	3	1	1	1	2	1	0	0	0	2	2	1	3	1	1	1	2	1	0	0	0	2	2	21.7	21.7
B8ZZD4;Q86VP1-2;Q86VP1;Q86VP1-4;Q86VP1-3;C9J7J4;H7C3L5;F8WBU9;C9JBZ7	B8ZZD4;Q86VP1-2;Q86VP1;Q86VP1-4;Q86VP1-3	19;19;19;15;13;3;3;2;2	19;19;19;15;13;3;3;2;2	19;19;19;15;13;3;3;2;2	Tax1-binding protein 1	TAX1BP1	>tr|B8ZZD4|B8ZZD4_HUMAN Tax1-binding protein 1 OS=Homo sapiens GN=TAX1BP1 PE=2 SV=1;>sp|Q86VP1-2|TAXB1_HUMAN Isoform 2 of Tax1-binding protein 1 OS=Homo sapiens GN=TAX1BP1;>sp|Q86VP1|TAXB1_HUMAN Tax1-binding protein 1 OS=Homo sapiens GN=TAX1BP1 PE=1 SV=2;>	9	19	19	19	13	16	10	14	10	12	13	11	2	4	11	11	13	16	10	14	10	12	13	11	2	4	11	11	13	16	10	14	10	12	13	11	2	4	11	11	29	29
B8ZZI9;Q6ULP2-3;Q6ULP2-5;Q6ULP2-2;Q6ULP2-4;Q6ULP2	B8ZZI9;Q6ULP2-3;Q6ULP2-5;Q6ULP2-2;Q6ULP2-4;Q6ULP2	2;2;2;2;2;2	2;2;2;2;2;2	2;2;2;2;2;2	Aftiphilin	AFTPH	>tr|B8ZZI9|B8ZZI9_HUMAN Uncharacterized protein OS=Homo sapiens GN=AFTPH PE=4 SV=1;>sp|Q6ULP2-3|AFTIN_HUMAN Isoform 3 of Aftiphilin OS=Homo sapiens GN=AFTPH;>sp|Q6ULP2-5|AFTIN_HUMAN Isoform 5 of Aftiphilin OS=Homo sapiens GN=AFTPH;>sp|Q6ULP2-2|AFTIN_HUMAN	6	2	2	2	1	1	0	1	0	1	2	2	0	0	1	1	1	1	0	1	0	1	2	2	0	0	1	1	1	1	0	1	0	1	2	2	0	0	1	1	5.8	5.8
B8ZZN6;P63165;B8ZZ67;P63165-2;B8ZZJ0;B9A032	B8ZZN6;P63165;B8ZZ67;P63165-2	4;4;3;3;1;1	4;4;3;3;1;1	4;4;3;3;1;1	Small ubiquitin-related modifier 1	SUMO1	>tr|B8ZZN6|B8ZZN6_HUMAN Small ubiquitin-related modifier 1 OS=Homo sapiens GN=SUMO1 PE=2 SV=1;>sp|P63165|SUMO1_HUMAN Small ubiquitin-related modifier 1 OS=Homo sapiens GN=SUMO1 PE=1 SV=1;>tr|B8ZZ67|B8ZZ67_HUMAN SMT3 suppressor of mif two 3 homolog 1 (Yeast	6	4	4	4	4	4	4	4	3	4	4	4	3	4	4	4	4	4	4	4	3	4	4	4	3	4	4	4	4	4	4	4	3	4	4	4	3	4	4	4	28.8	28.8
B8ZZQ6;P06454-2;P06454;B8ZZA1;B8ZZW7;H7C2N1	B8ZZQ6;P06454-2;P06454;B8ZZA1;B8ZZW7;H7C2N1	5;5;5;4;4;4	5;5;5;4;4;4	5;5;5;4;4;4	Prothymosin alpha;Prothymosin alpha, N-terminally processed;Thymosin alpha-1	PTMA	>tr|B8ZZQ6|B8ZZQ6_HUMAN Uncharacterized protein OS=Homo sapiens GN=PTMA PE=4 SV=1;>sp|P06454-2|PTMA_HUMAN Isoform 2 of Prothymosin alpha OS=Homo sapiens GN=PTMA;>sp|P06454|PTMA_HUMAN Prothymosin alpha OS=Homo sapiens GN=PTMA PE=1 SV=2;>tr|B8ZZA1|B8ZZA1_HUM	6	5	5	5	3	5	2	5	2	4	3	5	1	3	4	3	3	5	2	5	2	4	3	5	1	3	4	3	3	5	2	5	2	4	3	5	1	3	4	3	36.4	36.4
H7BXT7;B8ZZS0;Q9NYM9;E9PHY4;E9PQJ6	H7BXT7;B8ZZS0;Q9NYM9;E9PHY4	5;5;5;4;1	5;5;5;4;1	5;5;5;4;1	BET1-like protein	BET1L	>tr|H7BXT7|H7BXT7_HUMAN BET1-like protein OS=Homo sapiens GN=BET1L PE=2 SV=1;>tr|B8ZZS0|B8ZZS0_HUMAN BET1-like protein OS=Homo sapiens GN=BET1L PE=2 SV=1;>sp|Q9NYM9|BET1L_HUMAN BET1-like protein OS=Homo sapiens GN=BET1L PE=1 SV=1;>tr|E9PHY4|E9PHY4_HUMAN BE	5	5	5	5	4	4	3	5	1	4	1	4	1	3	3	2	4	4	3	5	1	4	1	4	1	3	3	2	4	4	3	5	1	4	1	4	1	3	3	2	77.6	77.6
B8ZZW5;Q8NBF6;Q8NBF6-2;H7C0I1;Q8N6Z3	B8ZZW5;Q8NBF6;Q8NBF6-2;H7C0I1	7;7;6;5;2	7;7;6;5;2	7;7;6;5;2	Late secretory pathway protein AVL9 homolog	AVL9	>tr|B8ZZW5|B8ZZW5_HUMAN Late secretory pathway protein AVL9 homolog OS=Homo sapiens GN=AVL9 PE=2 SV=1;>sp|Q8NBF6|AVL9_HUMAN Late secretory pathway protein AVL9 homolog OS=Homo sapiens GN=AVL9 PE=1 SV=1;>sp|Q8NBF6-2|AVL9_HUMAN Isoform 2 of Late secretory pa	5	7	7	7	3	2	1	2	5	2	2	4	2	2	3	2	3	2	1	2	5	2	2	4	2	2	3	2	3	2	1	2	5	2	2	4	2	2	3	2	12.2	12.2
B9A047;Q9Y576	B9A047;Q9Y576	1;1	1;1	1;1	Ankyrin repeat and SOCS box protein 1	ASB1	>tr|B9A047|B9A047_HUMAN Ankyrin repeat and SOCS box protein 1 OS=Homo sapiens GN=ASB1 PE=2 SV=1;>sp|Q9Y576|ASB1_HUMAN Ankyrin repeat and SOCS box protein 1 OS=Homo sapiens GN=ASB1 PE=1 SV=1	2	1	1	1	0	0	0	0	1	0	0	0	0	0	0	0	0	0	0	0	1	0	0	0	0	0	0	0	0	0	0	0	1	0	0	0	0	0	0	0	8.5	8.5
B9ZVR1	B9ZVR1	36	1	0			>tr|B9ZVR1|B9ZVR1_HUMAN Microtubule-associated protein OS=Homo sapiens GN=MAP4 PE=2 SV=3	1	36	1	0	28	30	29	28	29	27	28	28	21	26	33	29	1	1	1	1	1	1	1	1	0	1	1	1	0	0	0	0	0	0	0	0	0	0	0	0	52.5	1.6
B9ZVT1;Q8IXT5;E5RHG1;E5RJ83;E5RJV8;E5RJW8	B9ZVT1;Q8IXT5	20;20;3;3;3;1	20;20;3;3;3;1	20;20;3;3;3;1	RNA-binding protein 12B	RBM12B	>tr|B9ZVT1|B9ZVT1_HUMAN RNA-binding protein 12B OS=Homo sapiens GN=RBM12B PE=2 SV=2;>sp|Q8IXT5|RB12B_HUMAN RNA-binding protein 12B OS=Homo sapiens GN=RBM12B PE=1 SV=2	6	20	20	20	14	12	12	17	8	16	15	12	5	13	12	14	14	12	12	17	8	16	15	12	5	13	12	14	14	12	12	17	8	16	15	12	5	13	12	14	26.9	26.9
C0H5Y7;Q16611	C0H5Y7;Q16611	5;5	5;5	5;5	Bcl-2 homologous antagonist/killer	BAK1	>tr|C0H5Y7|C0H5Y7_HUMAN BAK1 protein OS=Homo sapiens GN=BAK1 PE=2 SV=1;>sp|Q16611|BAK_HUMAN Bcl-2 homologous antagonist/killer OS=Homo sapiens GN=BAK1 PE=1 SV=1	2	5	5	5	1	2	2	2	1	2	1	2	2	2	2	2	1	2	2	2	1	2	1	2	2	2	2	2	1	2	2	2	1	2	1	2	2	2	2	2	62.7	62.7
C4B7M2;Q96JI7-3;Q96JI7;Q96JI7-2;H0YLK7;H0YN34;H0YKY8	C4B7M2;Q96JI7-3;Q96JI7;Q96JI7-2	9;9;9;8;3;3;1	9;9;9;8;3;3;1	9;9;9;8;3;3;1	Spatacsin	SPG11	>tr|C4B7M2|C4B7M2_HUMAN Spatacsin OS=Homo sapiens GN=SPG11 PE=2 SV=1;>sp|Q96JI7-3|SPTCS_HUMAN Isoform 3 of Spatacsin OS=Homo sapiens GN=SPG11;>sp|Q96JI7|SPTCS_HUMAN Spatacsin OS=Homo sapiens GN=SPG11 PE=1 SV=3;>sp|Q96JI7-2|SPTCS_HUMAN Isoform 2 of Spatacsi	7	9	9	9	4	2	2	2	2	2	2	0	2	4	2	5	4	2	2	2	2	2	2	0	2	4	2	5	4	2	2	2	2	2	2	0	2	4	2	5	4.5	4.5
C9IZF6;P41247;P41247-2	C9IZF6;P41247;P41247-2	7;7;5	7;7;5	7;7;5	Patatin-like phospholipase domain-containing protein 4	PNPLA4	>tr|C9IZF6|C9IZF6_HUMAN Patatin-like phospholipase domain-containing protein 4 (Fragment) OS=Homo sapiens GN=PNPLA4 PE=2 SV=1;>sp|P41247|PLPL4_HUMAN Patatin-like phospholipase domain-containing protein 4 OS=Homo sapiens GN=PNPLA4 PE=2 SV=3;>sp|P41247-2|PLP	3	7	7	7	4	3	2	1	3	4	5	3	2	2	3	2	4	3	2	1	3	4	5	3	2	2	3	2	4	3	2	1	3	4	5	3	2	2	3	2	40.5	40.5
C9JWL4;C9IZL5;C9JC87;O00189;C9JMG3;H7C0A0;H7BZV3;H0Y6K1;F8WCR6	C9JWL4;C9IZL5;C9JC87;O00189;C9JMG3;H7C0A0;H7BZV3;H0Y6K1;F8WCR6	4;4;4;4;3;2;2;2;2	4;4;4;4;3;2;2;2;2	4;4;4;4;3;2;2;2;2	AP-4 complex subunit mu-1	AP4M1	>tr|C9JWL4|C9JWL4_HUMAN AP-4 complex subunit mu-1 (Fragment) OS=Homo sapiens GN=AP4M1 PE=2 SV=1;>tr|C9IZL5|C9IZL5_HUMAN AP-4 complex subunit mu-1 OS=Homo sapiens GN=AP4M1 PE=2 SV=1;>tr|C9JC87|C9JC87_HUMAN AP-4 complex subunit mu-1 OS=Homo sapiens GN=AP4M1	9	4	4	4	3	4	2	2	4	4	2	2	4	4	4	2	3	4	2	2	4	4	2	2	4	4	4	2	3	4	2	2	4	4	2	2	4	4	4	2	17.7	17.7
C9IZW8;C9JXM4;Q9Y6T4;H7C5B8;O95178	C9IZW8;C9JXM4;Q9Y6T4;H7C5B8;O95178	1;1;1;1;1	1;1;1;1;1	1;1;1;1;1	NADH dehydrogenase [ubiquinone] 1 beta subcomplex subunit 2, mitochondrial	NDUFB2;WUGSC:H_DJ0726N20.gs.b	>tr|C9IZW8|C9IZW8_HUMAN NADH dehydrogenase [ubiquinone] 1 beta subcomplex subunit 2, mitochondrial OS=Homo sapiens GN=NDUFB2 PE=2 SV=1;>tr|C9JXM4|C9JXM4_HUMAN NADH dehydrogenase [ubiquinone] 1 beta subcomplex subunit 2, mitochondrial OS=Homo sapiens GN=NDU	5	1	1	1	1	1	1	1	0	1	1	1	1	1	0	1	1	1	1	1	0	1	1	1	1	1	0	1	1	1	1	1	0	1	1	1	1	1	0	1	11.5	11.5
C9J000	C9J000	11	1	1			>tr|C9J000|C9J000_HUMAN Enoyl-CoA delta isomerase 2, mitochondrial OS=Homo sapiens GN=ECI2 PE=2 SV=1	1	11	1	1	10	10	8	9	7	10	9	11	6	10	9	9	1	1	1	1	0	0	0	1	0	1	0	0	1	1	1	1	0	0	0	1	0	1	0	0	54.2	4.4
C9JTY5;C9JZY3;C9J0A4;P57723-2;P57723;B3KM64;Q9GZT1	C9JTY5;C9JZY3;C9J0A4;P57723-2;P57723;B3KM64;Q9GZT1	2;2;2;2;2;1;1	1;1;1;1;1;1;1	1;1;1;1;1;1;1	Poly(rC)-binding protein 4	PCBP4	>tr|C9JTY5|C9JTY5_HUMAN Poly(rC)-binding protein 4 (Fragment) OS=Homo sapiens GN=PCBP4 PE=2 SV=1;>tr|C9JZY3|C9JZY3_HUMAN Poly(rC)-binding protein 4 (Fragment) OS=Homo sapiens GN=PCBP4 PE=2 SV=1;>tr|C9J0A4|C9J0A4_HUMAN Poly(rC)-binding protein 4 OS=Homo sap	7	2	1	1	1	2	2	2	2	1	2	2	1	2	2	2	0	1	1	1	1	0	1	1	0	1	1	1	0	1	1	1	1	0	1	1	0	1	1	1	17.7	11.3
C9J0I9;Q86WB0;Q86WB0-3;Q86WB0-2;C9J672;F8WAU5;F8WBD7;F8WDK5;F8WF13	C9J0I9;Q86WB0;Q86WB0-3;Q86WB0-2	13;13;12;9;6;4;2;2;2	13;13;12;9;6;4;2;2;2	13;13;12;9;6;4;2;2;2	Nuclear-interacting partner of ALK	ZC3HC1	>tr|C9J0I9|C9J0I9_HUMAN Nuclear-interacting partner of ALK OS=Homo sapiens GN=ZC3HC1 PE=2 SV=1;>sp|Q86WB0|NIPA_HUMAN Nuclear-interacting partner of ALK OS=Homo sapiens GN=ZC3HC1 PE=1 SV=1;>sp|Q86WB0-3|NIPA_HUMAN Isoform 3 of Nuclear-interacting partner of	9	13	13	13	7	6	7	5	5	6	5	6	3	4	7	6	7	6	7	5	5	6	5	6	3	4	7	6	7	6	7	5	5	6	5	6	3	4	7	6	33.8	33.8
C9J0J7;P35080-2;G5E9Q6;C9JQ45;C9J2N0	C9J0J7;P35080-2;G5E9Q6;C9JQ45	4;4;3;2;1	4;4;3;2;1	2;2;1;0;0	Profilin-2;Profilin	PFN2	>tr|C9J0J7|C9J0J7_HUMAN Profilin-2 OS=Homo sapiens GN=PFN2 PE=4 SV=1;>sp|P35080-2|PROF2_HUMAN Isoform IIb of Profilin-2 OS=Homo sapiens GN=PFN2;>tr|G5E9Q6|G5E9Q6_HUMAN Profilin OS=Homo sapiens GN=PFN2 PE=3 SV=1;>tr|C9JQ45|C9JQ45_HUMAN Profilin OS=Homo sapi	5	4	4	2	3	4	3	4	3	4	2	2	1	2	3	4	3	4	3	4	3	4	2	2	1	2	3	4	1	2	1	2	1	2	0	0	0	0	1	2	54.9	54.9
C9J0K6;P30626-2;P30626;P30626-3;B4DHQ6;E9PG82	C9J0K6;P30626-2;P30626;P30626-3;B4DHQ6	18;18;18;17;10;1	18;18;18;17;10;1	18;18;18;17;10;1	Sorcin	SRI	>tr|C9J0K6|C9J0K6_HUMAN Sorcin OS=Homo sapiens GN=SRI PE=2 SV=1;>sp|P30626-2|SORCN_HUMAN Isoform 2 of Sorcin OS=Homo sapiens GN=SRI;>sp|P30626|SORCN_HUMAN Sorcin OS=Homo sapiens GN=SRI PE=1 SV=1;>sp|P30626-3|SORCN_HUMAN Isoform 3 of Sorcin OS=Homo sapiens	6	18	18	18	13	13	16	16	12	16	17	13	10	15	14	16	13	13	16	16	12	16	17	13	10	15	14	16	13	13	16	16	12	16	17	13	10	15	14	16	87.1	87.1
C9JE98;C9J239;C9J0Q5;C9JFD3;Q9Y618-5;Q9Y618-4;Q9Y618-3;Q9Y618;C9J7T7;Q9Y618-2;H7C1J7;H7C2D4;H7C184;C9JQE8;H7C0P3;H7C1Y3;H0YGK8;C9J330	C9JE98;C9J239;C9J0Q5;C9JFD3;Q9Y618-5;Q9Y618-4;Q9Y618-3;Q9Y618;C9J7T7;Q9Y618-2	15;15;15;15;15;15;15;15;14;8;4;3;2;2;1;1;1;1	14;14;14;14;14;14;14;14;13;8;4;3;2;1;1;1;1;1	14;14;14;14;14;14;14;14;13;8;4;3;2;1;1;1;1;1	Nuclear receptor corepressor 2	NCOR2	>tr|C9JE98|C9JE98_HUMAN Nuclear receptor corepressor 2 OS=Homo sapiens GN=NCOR2 PE=2 SV=1;>tr|C9J239|C9J239_HUMAN Nuclear receptor corepressor 2 OS=Homo sapiens GN=NCOR2 PE=2 SV=1;>tr|C9J0Q5|C9J0Q5_HUMAN Nuclear receptor corepressor 2 OS=Homo sapiens GN=NC	18	15	14	14	2	3	1	5	9	2	5	8	3	5	8	5	2	3	1	4	8	2	5	8	3	5	7	4	2	3	1	4	8	2	5	8	3	5	7	4	9.6	9.3
C9J167;P54278-2;P54278;P54278-3;P54278-4	C9J167;P54278-2;P54278;P54278-3	3;3;3;2;1	3;3;3;2;1	3;3;3;2;1	Mismatch repair endonuclease PMS2	PMS2	>tr|C9J167|C9J167_HUMAN Mismatch repair endonuclease PMS2 OS=Homo sapiens GN=PMS2 PE=2 SV=2;>sp|P54278-2|PMS2_HUMAN Isoform 2 of Mismatch repair endonuclease PMS2 OS=Homo sapiens GN=PMS2;>sp|P54278|PMS2_HUMAN Mismatch repair endonuclease PMS2 OS=Homo sapie	5	3	3	3	1	1	1	0	1	1	0	1	0	0	1	0	1	1	1	0	1	1	0	1	0	0	1	0	1	1	1	0	1	1	0	1	0	0	1	0	4.9	4.9
C9J236;C9JS27;Q7L592;Q7L592-2;C9JEL7;C9JP36	C9J236;C9JS27;Q7L592;Q7L592-2	3;3;3;2;1;1	3;3;3;2;1;1	3;3;3;2;1;1	NADH dehydrogenase [ubiquinone] complex I, assembly factor 7	NDUFAF7	>tr|C9J236|C9J236_HUMAN NADH dehydrogenase [ubiquinone] complex I, assembly factor 7 (Fragment) OS=Homo sapiens GN=NDUFAF7 PE=2 SV=1;>tr|C9JS27|C9JS27_HUMAN NADH dehydrogenase [ubiquinone] complex I, assembly factor 7 (Fragment) OS=Homo sapiens GN=NDUFAF7	6	3	3	3	2	1	2	3	1	1	1	1	0	2	1	2	2	1	2	3	1	1	1	1	0	2	1	2	2	1	2	3	1	1	1	1	0	2	1	2	22.2	22.2
C9J2C0;Q9NY65-2;Q9NY65	C9J2C0;Q9NY65-2;Q9NY65	22;22;22	1;1;1	1;1;1	Tubulin alpha-8 chain	TUBA8	>tr|C9J2C0|C9J2C0_HUMAN Tubulin alpha-8 chain (Fragment) OS=Homo sapiens GN=TUBA8 PE=3 SV=1;>sp|Q9NY65-2|TBA8_HUMAN Isoform 2 of Tubulin alpha-8 chain OS=Homo sapiens GN=TUBA8;>sp|Q9NY65|TBA8_HUMAN Tubulin alpha-8 chain OS=Homo sapiens GN=TUBA8 PE=1 SV=1	3	22	1	1	19	20	18	19	16	19	19	18	17	19	17	18	0	0	0	0	0	0	0	0	1	0	0	0	0	0	0	0	0	0	0	0	1	0	0	0	36.2	1.5
C9J2U4;Q96BW9;Q96BW9-2;B4E101;H7C1A2;G3V0F3	C9J2U4;Q96BW9;Q96BW9-2	7;6;5;2;1;1	7;6;5;2;1;1	7;6;5;2;1;1	Phosphatidate cytidylyltransferase, mitochondrial	TAMM41	>tr|C9J2U4|C9J2U4_HUMAN Chromosome 3 open reading frame 31, isoform CRA_f OS=Homo sapiens GN=TAMM41 PE=4 SV=1;>sp|Q96BW9|TAM41_HUMAN Mitochondrial translocator assembly and maintenance protein 41 homolog OS=Homo sapiens GN=TAMM41 PE=1 SV=2;>sp|Q96BW9-2|TAM	6	7	7	7	7	4	4	1	5	4	6	5	2	2	5	4	7	4	4	1	5	4	6	5	2	2	5	4	7	4	4	1	5	4	6	5	2	2	5	4	24.9	24.9
C9J2V2	C9J2V2	8	1	1		IKBKG	>tr|C9J2V2|C9J2V2_HUMAN NF-kappa-B essential modulator (Fragment) OS=Homo sapiens GN=IKBKG PE=2 SV=1	1	8	1	1	8	7	6	7	4	8	5	5	2	5	7	6	1	1	1	1	0	1	0	0	0	0	1	0	1	1	1	1	0	1	0	0	0	0	1	0	55.9	11.3
C9J2Y9;P30876;C9J4M6	C9J2Y9;P30876;C9J4M6	46;46;45	46;46;45	46;46;45	DNA-directed RNA polymerase;DNA-directed RNA polymerase II subunit RPB2	POLR2B	>tr|C9J2Y9|C9J2Y9_HUMAN DNA-directed RNA polymerase OS=Homo sapiens GN=POLR2B PE=2 SV=2;>sp|P30876|RPB2_HUMAN DNA-directed RNA polymerase II subunit RPB2 OS=Homo sapiens GN=POLR2B PE=1 SV=1;>tr|C9J4M6|C9J4M6_HUMAN DNA-directed RNA polymerase OS=Homo sapien	3	46	46	46	31	35	30	32	29	33	27	29	16	35	32	29	31	35	30	32	29	33	27	29	16	35	32	29	31	35	30	32	29	33	27	29	16	35	32	29	44.9	44.9
C9J2Z4;C9JDQ8	C9J2Z4;C9JDQ8	21;11	1;1	1;1		EHD1	>tr|C9J2Z4|C9J2Z4_HUMAN EH domain-containing protein 1 (Fragment) OS=Homo sapiens GN=EHD1 PE=2 SV=1;>tr|C9JDQ8|C9JDQ8_HUMAN EH domain-containing protein 1 (Fragment) OS=Homo sapiens GN=EHD1 PE=2 SV=1	2	21	1	1	18	18	19	19	20	18	16	16	14	19	20	17	1	1	1	1	0	1	1	0	0	0	1	0	1	1	1	1	0	1	1	0	0	0	1	0	67.6	8.2
C9J384;Q9BQ75-2;Q9BQ75;H7C515	C9J384;Q9BQ75-2;Q9BQ75	10;10;10;2	10;10;10;2	10;10;10;2	Protein CMSS1	CMSS1	>tr|C9J384|C9J384_HUMAN Protein CMSS1 (Fragment) OS=Homo sapiens GN=CMSS1 PE=2 SV=1;>sp|Q9BQ75-2|CMS1_HUMAN Isoform 2 of Protein CMSS1 OS=Homo sapiens GN=CMSS1;>sp|Q9BQ75|CMS1_HUMAN Protein CMSS1 OS=Homo sapiens GN=CMSS1 PE=1 SV=2	4	10	10	10	6	5	8	8	5	7	5	3	3	3	6	5	6	5	8	8	5	7	5	3	3	3	6	5	6	5	8	8	5	7	5	3	3	3	6	5	45.3	45.3
C9J406;H7C463	C9J406;H7C463	49;42	1;0	1;0		IMMT	>tr|C9J406|C9J406_HUMAN Mitochondrial inner membrane protein OS=Homo sapiens GN=IMMT PE=2 SV=1;>tr|H7C463|H7C463_HUMAN Mitochondrial inner membrane protein (Fragment) OS=Homo sapiens GN=IMMT PE=4 SV=1	2	49	1	1	45	45	40	46	38	44	35	38	35	39	42	41	1	1	1	1	1	1	1	1	1	1	1	1	1	1	1	1	1	1	1	1	1	1	1	1	78	2
C9J4K5;C9JSP0;H7C1C1;F8W8A5;Q9NYP3	C9J4K5;C9JSP0;H7C1C1;F8W8A5;Q9NYP3	1;1;1;1;1	1;1;1;1;1	1;1;1;1;1	Protein downstream neighbor of Son	DONSON	>tr|C9J4K5|C9J4K5_HUMAN Protein downstream neighbor of Son OS=Homo sapiens GN=DONSON PE=2 SV=1;>tr|C9JSP0|C9JSP0_HUMAN Protein downstream neighbor of Son OS=Homo sapiens GN=DONSON PE=2 SV=1;>tr|H7C1C1|H7C1C1_HUMAN Protein downstream neighbor of Son (Fragme	5	1	1	1	1	1	1	1	1	1	0	0	1	1	1	1	1	1	1	1	1	1	0	0	1	1	1	1	1	1	1	1	1	1	0	0	1	1	1	1	2.4	2.4
C9J4T6;P10145;P10145-2	C9J4T6;P10145;P10145-2	5;5;5	5;5;5	5;5;5	C-X-C motif chemokine;Interleukin-8;MDNCF-a;Interleukin-8;IL-8(5-77);IL-8(6-77);IL-8(7-77);IL-8(8-77);IL-8(9-77)	CXCL8	>tr|C9J4T6|C9J4T6_HUMAN IL-8(9-77) OS=Homo sapiens GN=IL8 PE=2 SV=1;>sp|P10145|IL8_HUMAN Interleukin-8 OS=Homo sapiens GN=IL8 PE=1 SV=1;>sp|P10145-2|IL8_HUMAN Isoform 2 of Interleukin-8 OS=Homo sapiens GN=IL8	3	5	5	5	4	3	2	4	4	3	3	4	1	1	4	3	4	3	2	4	4	3	3	4	1	1	4	3	4	3	2	4	4	3	3	4	1	1	4	3	51.6	51.6
C9J4W5;Q9GZV4;F8WCJ1;C9J7B5	C9J4W5;Q9GZV4;F8WCJ1;C9J7B5	7;7;5;5	2;2;0;0	2;2;0;0	Eukaryotic translation initiation factor 5A-2	EIF5A2	>tr|C9J4W5|C9J4W5_HUMAN Eukaryotic translation initiation factor 5A-2 (Fragment) OS=Homo sapiens GN=EIF5A2 PE=2 SV=1;>sp|Q9GZV4|IF5A2_HUMAN Eukaryotic translation initiation factor 5A-2 OS=Homo sapiens GN=EIF5A2 PE=1 SV=3;>tr|F8WCJ1|F8WCJ1_HUMAN Eukaryotic	4	7	2	2	6	5	6	6	5	5	5	6	6	6	5	5	1	0	1	1	0	0	0	1	1	1	0	0	1	0	1	1	0	0	0	1	1	1	0	0	70.4	31.3
C9J519;E7EN73;Q8IZA0-3;Q8IZA0-2;Q8IZA0;B1AN15	C9J519;E7EN73;Q8IZA0-3;Q8IZA0-2;Q8IZA0	3;3;3;3;3;1	3;3;3;3;3;1	3;3;3;3;3;1	Dyslexia-associated protein KIAA0319-like protein	KIAA0319L	>tr|C9J519|C9J519_HUMAN Dyslexia-associated protein KIAA0319-like protein OS=Homo sapiens GN=KIAA0319L PE=2 SV=1;>tr|E7EN73|E7EN73_HUMAN Dyslexia-associated protein KIAA0319-like protein (Fragment) OS=Homo sapiens GN=KIAA0319L PE=2 SV=1;>sp|Q8IZA0-3|K319L_	6	3	3	3	3	3	3	3	1	2	3	3	2	3	3	2	3	3	3	3	1	2	3	3	2	3	3	2	3	3	3	3	1	2	3	3	2	3	3	2	7.4	7.4
C9J5N1;Q9BTE6;Q9BTE6-2;Q9BTE6-3;K7EQ85;L7N2F4;H7C054	C9J5N1;Q9BTE6;Q9BTE6-2;Q9BTE6-3	10;10;10;10;4;3;1	10;10;10;10;4;3;1	10;10;10;10;4;3;1	Alanyl-tRNA editing protein Aarsd1	PTGES3L-AARSD1;AARSD1	>tr|C9J5N1|C9J5N1_HUMAN Protein PTGES3L-AARSD1 OS=Homo sapiens GN=PTGES3L-AARSD1 PE=4 SV=1;>sp|Q9BTE6|AASD1_HUMAN Alanyl-tRNA editing protein Aarsd1 OS=Homo sapiens GN=AARSD1 PE=1 SV=2;>sp|Q9BTE6-2|AASD1_HUMAN Isoform 2 of Alanyl-tRNA editing protein Aarsd	7	10	10	10	5	4	3	7	4	6	4	4	4	5	6	7	5	4	3	7	4	6	4	4	4	5	6	7	5	4	3	7	4	6	4	4	4	5	6	7	24	24
C9J6W2;Q96Q89-4;Q96Q89-3;Q96Q89;Q96Q89-2;Q96Q89-5	C9J6W2;Q96Q89-4;Q96Q89-3;Q96Q89;Q96Q89-2	11;11;11;11;11;4	11;11;11;11;11;4	11;11;11;11;11;4	Kinesin-like protein KIF20B	KIF20B	>tr|C9J6W2|C9J6W2_HUMAN Uncharacterized protein OS=Homo sapiens GN=KIF20B PE=4 SV=1;>sp|Q96Q89-4|KI20B_HUMAN Isoform 4 of Kinesin-like protein KIF20B OS=Homo sapiens GN=KIF20B;>sp|Q96Q89-3|KI20B_HUMAN Isoform 3 of Kinesin-like protein KIF20B OS=Homo sapien	6	11	11	11	3	2	4	6	3	2	0	0	1	3	5	3	3	2	4	6	3	2	0	0	1	3	5	3	3	2	4	6	3	2	0	0	1	3	5	3	7.8	7.8
C9J712;P35080	C9J712;P35080	3;3	1;1	1;1	Profilin-2	PFN2	>tr|C9J712|C9J712_HUMAN Profilin-2 OS=Homo sapiens GN=PFN2 PE=4 SV=1;>sp|P35080|PROF2_HUMAN Profilin-2 OS=Homo sapiens GN=PFN2 PE=1 SV=3	2	3	1	1	2	2	2	3	2	2	3	3	1	2	2	3	0	0	0	1	0	0	1	1	0	0	0	1	0	0	0	1	0	0	1	1	0	0	0	1	40.7	8.8
H0YB35;F8W6L0;E7ERK1;F5GXT2;O43374-2;O43374;C9J798	H0YB35;F8W6L0;E7ERK1;F5GXT2;O43374-2;O43374;C9J798	1;1;1;1;1;1;1	1;1;1;1;1;1;1	1;1;1;1;1;1;1	Ras GTPase-activating protein 4;Putative Ras GTPase-activating protein 4B	RASA4;RASA4B	>tr|H0YB35|H0YB35_HUMAN Ras GTPase-activating protein 4 (Fragment) OS=Homo sapiens GN=RASA4 PE=4 SV=1;>tr|F8W6L0|F8W6L0_HUMAN Putative Ras GTPase-activating protein 4B OS=Homo sapiens GN=RASA4B PE=2 SV=1;>tr|E7ERK1|E7ERK1_HUMAN Ras GTPase-activating protei	7	1	1	1	1	1	0	0	0	0	1	1	1	1	1	0	1	1	0	0	0	0	1	1	1	1	1	0	1	1	0	0	0	0	1	1	1	1	1	0	4.4	4.4
C9J7Z4;Q8NCE0-5;Q8NCE0-3;Q8NCE0-2;Q8NCE0;Q8NCE0-4	C9J7Z4;Q8NCE0-5;Q8NCE0-3;Q8NCE0-2;Q8NCE0;Q8NCE0-4	2;2;2;2;2;1	2;2;2;2;2;1	2;2;2;2;2;1	tRNA-splicing endonuclease subunit Sen2	TSEN2	>tr|C9J7Z4|C9J7Z4_HUMAN tRNA-splicing endonuclease subunit Sen2 (Fragment) OS=Homo sapiens GN=TSEN2 PE=2 SV=1;>sp|Q8NCE0-5|SEN2_HUMAN Isoform 5 of tRNA-splicing endonuclease subunit Sen2 OS=Homo sapiens GN=TSEN2;>sp|Q8NCE0-3|SEN2_HUMAN Isoform 3 of tRNA-sp	6	2	2	2	1	1	1	2	1	1	0	0	0	1	1	1	1	1	1	2	1	1	0	0	0	1	1	1	1	1	1	2	1	1	0	0	0	1	1	1	4.5	4.5
C9J8T4;C9JYN7;O43567;F8WDJ5;C9J383;C9JRV0;C9JU37;C9JYY4;C9J7B4;C9IY58;C9JCY0;B3KR12	C9J8T4;C9JYN7;O43567;F8WDJ5;C9J383;C9JRV0	6;6;6;4;4;3;2;2;1;1;1;1	6;6;6;4;4;3;2;2;1;1;1;1	6;6;6;4;4;3;2;2;1;1;1;1	E3 ubiquitin-protein ligase RNF13	RNF13	>tr|C9J8T4|C9J8T4_HUMAN E3 ubiquitin-protein ligase RNF13 (Fragment) OS=Homo sapiens GN=RNF13 PE=2 SV=1;>tr|C9JYN7|C9JYN7_HUMAN E3 ubiquitin-protein ligase RNF13 (Fragment) OS=Homo sapiens GN=RNF13 PE=2 SV=1;>sp|O43567|RNF13_HUMAN E3 ubiquitin-protein liga	12	6	6	6	5	4	5	6	0	5	2	4	1	5	3	4	5	4	5	6	0	5	2	4	1	5	3	4	5	4	5	6	0	5	2	4	1	5	3	4	44.2	44.2
C9J9K3;P08865;A6NE09;C9JQR9	C9J9K3;P08865;A6NE09	22;22;18;6	22;22;18;6	22;22;18;6	40S ribosomal protein SA	RPSA;RPSAP58	>tr|C9J9K3|C9J9K3_HUMAN 40S ribosomal protein SA (Fragment) OS=Homo sapiens GN=RPSA PE=3 SV=2;>sp|P08865|RSSA_HUMAN 40S ribosomal protein SA OS=Homo sapiens GN=RPSA PE=1 SV=4;>tr|A6NE09|A6NE09_HUMAN 40S ribosomal protein SA OS=Homo sapiens GN=RPSAP58 PE=3	4	22	22	22	20	19	18	19	16	20	18	20	17	19	21	18	20	19	18	19	16	20	18	20	17	19	21	18	20	19	18	19	16	20	18	20	17	19	21	18	74.1	74.1
C9J9V0;Q5THK1-3;Q5THK1-2;Q5THK1-4;Q5THK1	C9J9V0;Q5THK1-3;Q5THK1-2;Q5THK1-4;Q5THK1	1;1;1;1;1	1;1;1;1;1	1;1;1;1;1	Protein PRR14L	PRR14L	>tr|C9J9V0|C9J9V0_HUMAN Protein PRR14L (Fragment) OS=Homo sapiens GN=PRR14L PE=2 SV=1;>sp|Q5THK1-3|PR14L_HUMAN Isoform 3 of Protein PRR14L OS=Homo sapiens GN=PRR14L;>sp|Q5THK1-2|PR14L_HUMAN Isoform 2 of Protein PRR14L OS=Homo sapiens GN=PRR14L;>sp|Q5THK1-4	5	1	1	1	1	1	1	1	1	1	1	1	1	1	1	1	1	1	1	1	1	1	1	1	1	1	1	1	1	1	1	1	1	1	1	1	1	1	1	1	9.4	9.4
C9JQB1;C9J9V6;O75414;C9J1J2;O75414-2	C9JQB1;C9J9V6;O75414	6;6;6;2;1	6;6;6;2;1	6;6;6;2;1	Nucleoside diphosphate kinase;Nucleoside diphosphate kinase 6	NME6	>tr|C9JQB1|C9JQB1_HUMAN Nucleoside diphosphate kinase OS=Homo sapiens GN=NME6 PE=2 SV=1;>tr|C9J9V6|C9J9V6_HUMAN Nucleoside diphosphate kinase (Fragment) OS=Homo sapiens GN=NME6 PE=2 SV=1;>sp|O75414|NDK6_HUMAN Nucleoside diphosphate kinase 6 OS=Homo sapiens	5	6	6	6	3	5	5	3	4	3	2	2	4	6	3	5	3	5	5	3	4	3	2	2	4	6	3	5	3	5	5	3	4	3	2	2	4	6	3	5	44	44
C9JA07;Q9GZY4;C9J6J1	C9JA07;Q9GZY4;C9J6J1	2;2;1	2;2;1	2;2;1	Cytochrome c oxidase assembly factor 1 homolog	COA1	>tr|C9JA07|C9JA07_HUMAN Cytochrome c oxidase assembly factor 1 homolog (Fragment) OS=Homo sapiens GN=COA1 PE=2 SV=1;>sp|Q9GZY4|COA1_HUMAN Cytochrome c oxidase assembly factor 1 homolog OS=Homo sapiens GN=COA1 PE=1 SV=1;>tr|C9J6J1|C9J6J1_HUMAN Cytochrome c	3	2	2	2	2	2	2	1	2	2	1	1	2	2	2	2	2	2	2	1	2	2	1	1	2	2	2	2	2	2	2	1	2	2	1	1	2	2	2	2	22.1	22.1
C9JA08;Q96D46;C9J0B9;C9IZW9;C9K0C2;C9IY70	C9JA08;Q96D46	14;14;4;3;3;2	14;14;4;3;3;2	14;14;4;3;3;2	60S ribosomal export protein NMD3	NMD3	>tr|C9JA08|C9JA08_HUMAN 60S ribosomal export protein NMD3 OS=Homo sapiens GN=NMD3 PE=2 SV=1;>sp|Q96D46|NMD3_HUMAN 60S ribosomal export protein NMD3 OS=Homo sapiens GN=NMD3 PE=1 SV=1	6	14	14	14	12	9	11	12	9	12	9	7	2	10	9	11	12	9	11	12	9	12	9	7	2	10	9	11	12	9	11	12	9	12	9	7	2	10	9	11	33.5	33.5
C9JA28;Q9UNL2;B4E2P2;C9J365	C9JA28;Q9UNL2;B4E2P2	3;3;2;1	3;3;2;1	3;3;2;1	Translocon-associated protein subunit gamma	SSR3	>tr|C9JA28|C9JA28_HUMAN Translocon-associated protein subunit gamma OS=Homo sapiens GN=SSR3 PE=2 SV=1;>sp|Q9UNL2|SSRG_HUMAN Translocon-associated protein subunit gamma OS=Homo sapiens GN=SSR3 PE=1 SV=1;>tr|B4E2P2|B4E2P2_HUMAN Translocon-associated protein	4	3	3	3	3	3	3	3	2	3	2	2	1	3	3	3	3	3	3	3	2	3	2	2	1	3	3	3	3	3	3	3	2	3	2	2	1	3	3	3	14.9	14.9
C9JA38;Q5D0E6-2;Q5D0E6;C9JJG6;Q5D0E6-3;Q5D0E6-4	C9JA38;Q5D0E6-2;Q5D0E6;C9JJG6;Q5D0E6-3;Q5D0E6-4	2;2;2;1;1;1	2;2;2;1;1;1	2;2;2;1;1;1	DALR anticodon-binding domain-containing protein 3	DALRD3	>tr|C9JA38|C9JA38_HUMAN DALR anticodon-binding domain-containing protein 3 (Fragment) OS=Homo sapiens GN=DALRD3 PE=2 SV=3;>sp|Q5D0E6-2|DALD3_HUMAN Isoform 2 of DALR anticodon-binding domain-containing protein 3 OS=Homo sapiens GN=DALRD3;>sp|Q5D0E6|DALD3_HU	6	2	2	2	1	0	0	0	0	0	1	1	0	0	0	0	1	0	0	0	0	0	1	1	0	0	0	0	1	0	0	0	0	0	1	1	0	0	0	0	11.6	11.6
C9JA69;Q8WY36-2;Q8WY36;H7C1Q0	C9JA69;Q8WY36-2;Q8WY36	3;3;3;1	3;3;3;1	3;3;3;1	HMG box transcription factor BBX	BBX	>tr|C9JA69|C9JA69_HUMAN HMG box transcription factor BBX OS=Homo sapiens GN=BBX PE=2 SV=1;>sp|Q8WY36-2|BBX_HUMAN Isoform 2 of HMG box transcription factor BBX OS=Homo sapiens GN=BBX;>sp|Q8WY36|BBX_HUMAN HMG box transcription factor BBX OS=Homo sapiens GN=B	4	3	3	3	1	1	1	2	2	1	1	0	0	3	1	1	1	1	1	2	2	1	1	0	0	3	1	1	1	1	1	2	2	1	1	0	0	3	1	1	4.4	4.4
E9PEE8;C9JA97;P18564	E9PEE8;C9JA97;P18564	1;1;1	1;1;1	1;1;1	Integrin beta;Integrin beta-6	ITGB6	>tr|E9PEE8|E9PEE8_HUMAN Integrin beta OS=Homo sapiens GN=ITGB6 PE=2 SV=1;>tr|C9JA97|C9JA97_HUMAN Integrin beta OS=Homo sapiens GN=ITGB6 PE=2 SV=1;>sp|P18564|ITB6_HUMAN Integrin beta-6 OS=Homo sapiens GN=ITGB6 PE=1 SV=2	3	1	1	1	1	1	1	1	1	1	0	1	1	1	1	1	1	1	1	1	1	1	0	1	1	1	1	1	1	1	1	1	1	1	0	1	1	1	1	1	1.2	1.2
C9JAB2;Q16629-3;Q16629-2;Q16629-4;Q16629;F8WEA1	C9JAB2;Q16629-3;Q16629-2;Q16629-4;Q16629	14;14;14;14;14;4	14;14;14;14;14;4	13;13;13;13;13;4	Serine/arginine-rich splicing factor 7	SRSF7	>tr|C9JAB2|C9JAB2_HUMAN Serine/arginine-rich-splicing factor 7 OS=Homo sapiens GN=SRSF7 PE=2 SV=1;>sp|Q16629-3|SRSF7_HUMAN Isoform 3 of Serine/arginine-rich splicing factor 7 OS=Homo sapiens GN=SRSF7;>sp|Q16629-2|SRSF7_HUMAN Isoform 2 of Serine/arginine-ri	6	14	14	13	12	12	11	13	9	13	9	13	10	12	11	11	12	12	11	13	9	13	9	13	10	12	11	11	11	11	10	12	8	12	8	12	9	11	10	10	46	46
C9JAW5;C9JNU6;Q9Y241	C9JAW5;C9JNU6;Q9Y241	1;1;1	1;1;1	1;1;1	HIG1 domain family member 1A, mitochondrial	HIGD1A	>tr|C9JAW5|C9JAW5_HUMAN HIG1 domain family member 1A, mitochondrial OS=Homo sapiens GN=HIGD1A PE=2 SV=1;>tr|C9JNU6|C9JNU6_HUMAN HIG1 domain family member 1A, mitochondrial OS=Homo sapiens GN=HIGD1A PE=2 SV=1;>sp|Q9Y241|HIG1A_HUMAN HIG1 domain family member	3	1	1	1	1	1	1	1	1	1	0	1	1	1	0	1	1	1	1	1	1	1	0	1	1	1	0	1	1	1	1	1	1	1	0	1	1	1	0	1	21.7	21.7
C9JAX1;Q16595;H7C585;Q16595-2;Q16595-3	C9JAX1;Q16595;H7C585	5;5;4;2;2	5;5;4;2;2	5;5;4;2;2	Frataxin, mitochondrial;Frataxin intermediate form;Frataxin(56-210);Frataxin(78-210);Frataxin mature form	FXN	>tr|C9JAX1|C9JAX1_HUMAN Frataxin, mitochondrial OS=Homo sapiens GN=FXN PE=2 SV=1;>sp|Q16595|FRDA_HUMAN Frataxin, mitochondrial OS=Homo sapiens GN=FXN PE=1 SV=2;>tr|H7C585|H7C585_HUMAN Frataxin, mitochondrial (Fragment) OS=Homo sapiens GN=FXN PE=4 SV=1	5	5	5	5	3	5	3	3	2	4	4	3	1	2	2	3	3	5	3	3	2	4	4	3	1	2	2	3	3	5	3	3	2	4	4	3	1	2	2	3	54.1	54.1
C9JB13;Q9NW68-8;Q9NW68-2;Q9NW68;Q9NW68-7;Q9NW68-3;Q9NW68-9;Q9NW68-4;E9PQA7;B4DM89;F8W6C6;E9PNA9;E9PS77;Q9NW68-5	C9JB13;Q9NW68-8;Q9NW68-2;Q9NW68;Q9NW68-7;Q9NW68-3;Q9NW68-9;Q9NW68-4;E9PQA7;B4DM89	7;7;7;7;7;7;5;5;4;4;2;2;2;2	7;7;7;7;7;7;5;5;4;4;2;2;2;2	7;7;7;7;7;7;5;5;4;4;2;2;2;2	BSD domain-containing protein 1	BSDC1	>tr|C9JB13|C9JB13_HUMAN BSD domain-containing protein 1 OS=Homo sapiens GN=BSDC1 PE=2 SV=1;>sp|Q9NW68-8|BSDC1_HUMAN Isoform 8 of BSD domain-containing protein 1 OS=Homo sapiens GN=BSDC1;>sp|Q9NW68-2|BSDC1_HUMAN Isoform 2 of BSD domain-containing protein 1	14	7	7	7	2	5	2	4	1	5	3	3	1	1	1	7	2	5	2	4	1	5	3	3	1	1	1	7	2	5	2	4	1	5	3	3	1	1	1	7	24.6	24.6
C9JBG5;Q8NBJ9;Q8NBJ9-2	C9JBG5;Q8NBJ9;Q8NBJ9-2	1;1;1	1;1;1	1;1;1	SID1 transmembrane family member 2	SIDT2	>tr|C9JBG5|C9JBG5_HUMAN SID1 transmembrane family member 2 OS=Homo sapiens GN=SIDT2 PE=4 SV=2;>sp|Q8NBJ9|SIDT2_HUMAN SID1 transmembrane family member 2 OS=Homo sapiens GN=SIDT2 PE=1 SV=2;>sp|Q8NBJ9-2|SIDT2_HUMAN Isoform 2 of SID1 transmembrane family membe	3	1	1	1	1	1	1	1	0	1	0	0	1	1	1	1	1	1	1	1	0	1	0	0	1	1	1	1	1	1	1	1	0	1	0	0	1	1	1	1	1.2	1.2
C9JBI3;P78330;C9JEJ7;F8WD74	C9JBI3;P78330	14;14;2;2	14;14;2;2	14;14;2;2	Phosphoserine phosphatase	PSPH	>tr|C9JBI3|C9JBI3_HUMAN Phosphoserine phosphatase (Fragment) OS=Homo sapiens GN=PSPH PE=2 SV=1;>sp|P78330|SERB_HUMAN Phosphoserine phosphatase OS=Homo sapiens GN=PSPH PE=1 SV=2	4	14	14	14	14	14	13	11	10	12	11	11	9	13	11	13	14	14	13	11	10	12	11	11	9	13	11	13	14	14	13	11	10	12	11	11	9	13	11	13	62	62
C9JCC6;Q14919;Q14919-2;E9PQX9;E9PNC7;E9PMW2	C9JCC6;Q14919;Q14919-2;E9PQX9;E9PNC7;E9PMW2	6;6;6;5;3;3	6;6;6;5;3;3	6;6;6;5;3;3	Dr1-associated corepressor	DRAP1	>tr|C9JCC6|C9JCC6_HUMAN Dr1-associated corepressor OS=Homo sapiens GN=DRAP1 PE=2 SV=1;>sp|Q14919|NC2A_HUMAN Dr1-associated corepressor OS=Homo sapiens GN=DRAP1 PE=1 SV=3;>sp|Q14919-2|NC2A_HUMAN Isoform 2 of Dr1-associated corepressor OS=Homo sapiens GN=DRA	6	6	6	6	5	5	5	5	5	6	3	3	3	4	4	6	5	5	5	5	5	6	3	3	3	4	4	6	5	5	5	5	5	6	3	3	3	4	4	6	35.4	35.4
C9JCN8;P15408-3;P15408-2;P15408	C9JCN8;P15408-3;P15408-2;P15408	3;3;3;3	3;3;3;3	3;3;3;3	Fos-related antigen 2	FOSL2	>tr|C9JCN8|C9JCN8_HUMAN Fos-related antigen 2 (Fragment) OS=Homo sapiens GN=FOSL2 PE=2 SV=1;>sp|P15408-3|FOSL2_HUMAN Isoform 3 of Fos-related antigen 2 OS=Homo sapiens GN=FOSL2;>sp|P15408-2|FOSL2_HUMAN Isoform 2 of Fos-related antigen 2 OS=Homo sapiens GN=	4	3	3	3	1	1	2	3	3	2	1	0	0	1	3	2	1	1	2	3	3	2	1	0	0	1	3	2	1	1	2	3	3	2	1	0	0	1	3	2	23.3	23.3
C9JCR8;Q9Y6Q9-4;Q9Y6Q9-2;Q9Y6Q9-3;Q9Y6Q9-5;Q9Y6Q9	C9JCR8;Q9Y6Q9-4;Q9Y6Q9-2;Q9Y6Q9-3;Q9Y6Q9-5;Q9Y6Q9	2;2;2;2;2;2	2;2;2;2;2;2	2;2;2;2;2;2	Nuclear receptor coactivator 3	NCOA3	>tr|C9JCR8|C9JCR8_HUMAN Nuclear receptor coactivator 3 OS=Homo sapiens GN=NCOA3 PE=2 SV=1;>sp|Q9Y6Q9-4|NCOA3_HUMAN Isoform 4 of Nuclear receptor coactivator 3 OS=Homo sapiens GN=NCOA3;>sp|Q9Y6Q9-2|NCOA3_HUMAN Isoform 2 of Nuclear receptor coactivator 3 OS=	6	2	2	2	1	1	1	0	2	2	1	1	0	1	1	0	1	1	1	0	2	2	1	1	0	1	1	0	1	1	1	0	2	2	1	1	0	1	1	0	2	2
C9JE12;C9JCW7;Q9BVT8	C9JE12;C9JCW7;Q9BVT8	5;5;5	5;5;5	5;5;5	Transmembrane and ubiquitin-like domain-containing protein 1	TMUB1	>tr|C9JE12|C9JE12_HUMAN Transmembrane and ubiquitin-like domain-containing protein 1 (Fragment) OS=Homo sapiens GN=TMUB1 PE=2 SV=1;>tr|C9JCW7|C9JCW7_HUMAN Transmembrane and ubiquitin-like domain-containing protein 1 (Fragment) OS=Homo sapiens GN=TMUB1 PE=2	3	5	5	5	4	4	3	4	4	5	1	2	3	4	3	5	4	4	3	4	4	5	1	2	3	4	3	5	4	4	3	4	4	5	1	2	3	4	3	5	42.1	42.1
C9JDG0;Q9NSV4-4;Q9NSV4;Q9NSV4-5;Q9NSV4-6;Q9NSV4-7;Q9NSV4-1;Q9NSV4-2	C9JDG0;Q9NSV4-4;Q9NSV4;Q9NSV4-5;Q9NSV4-6;Q9NSV4-7;Q9NSV4-1	27;27;27;26;25;22;16;10	27;27;27;26;25;22;16;10	27;27;27;26;25;22;16;10	Protein diaphanous homolog 3	DIAPH3	>tr|C9JDG0|C9JDG0_HUMAN Protein diaphanous homolog 3 OS=Homo sapiens GN=DIAPH3 PE=2 SV=1;>sp|Q9NSV4-4|DIAP3_HUMAN Isoform 4 of Protein diaphanous homolog 3 OS=Homo sapiens GN=DIAPH3;>sp|Q9NSV4|DIAP3_HUMAN Protein diaphanous homolog 3 OS=Homo sapiens GN=DIA	8	27	27	27	12	13	13	16	17	13	16	8	8	17	20	16	12	13	13	16	17	13	16	8	8	17	20	16	12	13	13	16	17	13	16	8	8	17	20	16	28.3	28.3
C9JDS9;Q9H853	C9JDS9	10;2	1;0	1;0		TUBA4A	>tr|C9JDS9|C9JDS9_HUMAN Tubulin alpha-4A chain (Fragment) OS=Homo sapiens GN=TUBA4A PE=2 SV=1	2	10	1	1	10	10	9	10	10	10	10	10	10	10	10	10	1	1	1	1	1	1	1	1	1	1	1	1	1	1	1	1	1	1	1	1	1	1	1	1	64.1	5.8
C9JG97;C9JEH3;Q13685;C9JTS3;H7C0R2	C9JG97;C9JEH3;Q13685;C9JTS3	8;8;8;6;2	8;8;8;6;2	8;8;8;6;2	Angio-associated migratory cell protein	AAMP	>tr|C9JG97|C9JG97_HUMAN Angio-associated migratory cell protein OS=Homo sapiens GN=AAMP PE=2 SV=1;>tr|C9JEH3|C9JEH3_HUMAN Angio-associated migratory cell protein OS=Homo sapiens GN=AAMP PE=4 SV=1;>sp|Q13685|AAMP_HUMAN Angio-associated migratory cell protei	5	8	8	8	6	4	6	7	3	7	5	5	3	6	4	7	6	4	6	7	3	7	5	5	3	6	4	7	6	4	6	7	3	7	5	5	3	6	4	7	21.2	21.2
C9JEH7;P22090	C9JEH7;P22090	12;12	1;1	1;1	40S ribosomal protein S4, Y isoform 1	RPS4Y1	>tr|C9JEH7|C9JEH7_HUMAN 40S ribosomal protein S4, Y isoform 1 (Fragment) OS=Homo sapiens GN=RPS4Y1 PE=2 SV=1;>sp|P22090|RS4Y1_HUMAN 40S ribosomal protein S4, Y isoform 1 OS=Homo sapiens GN=RPS4Y1 PE=1 SV=2	2	12	1	1	12	12	12	12	12	10	12	10	11	12	12	11	1	1	1	1	1	1	1	1	1	1	1	1	1	1	1	1	1	1	1	1	1	1	1	1	35.5	6.5
C9JEJ2;P49585;C9J050;H7C1T3;C9J2E1;C9JPY0;H7BZN1;Q9Y5K3-2;Q9Y5K3-4;Q9Y5K3-3;Q9Y5K3;C9JVS0;F8WAZ5;F8WBU2;F2Z2B1	C9JEJ2;P49585;C9J050;H7C1T3	15;15;14;8;7;5;5;4;4;4;4;3;3;1;1	15;15;14;8;7;5;5;4;4;4;4;3;3;1;1	15;15;14;8;7;5;5;4;4;4;4;3;3;1;1	Choline-phosphate cytidylyltransferase A	PCYT1A	>tr|C9JEJ2|C9JEJ2_HUMAN Choline-phosphate cytidylyltransferase A OS=Homo sapiens GN=PCYT1A PE=2 SV=1;>sp|P49585|PCY1A_HUMAN Choline-phosphate cytidylyltransferase A OS=Homo sapiens GN=PCYT1A PE=1 SV=2;>tr|C9J050|C9J050_HUMAN Choline-phosphate cytidylyltran	15	15	15	15	11	11	13	11	8	13	8	9	5	13	10	9	11	11	13	11	8	13	8	9	5	13	10	9	11	11	13	11	8	13	8	9	5	13	10	9	50.8	50.8
C9JEV0;P25311	C9JEV0;P25311	4;4	4;4	4;4	Zinc-alpha-2-glycoprotein	AZGP1	>tr|C9JEV0|C9JEV0_HUMAN Zinc-alpha-2-glycoprotein OS=Homo sapiens GN=AZGP1 PE=2 SV=1;>sp|P25311|ZA2G_HUMAN Zinc-alpha-2-glycoprotein OS=Homo sapiens GN=AZGP1 PE=1 SV=2	2	4	4	4	1	1	0	1	1	4	0	2	1	3	1	0	1	1	0	1	1	4	0	2	1	3	1	0	1	1	0	1	1	4	0	2	1	3	1	0	18.1	18.1
C9JEW8;Q8IX18-4;Q8IX18-3;Q8IX18-2;Q8IX18;J3KSW6;J3KTK0;F5H625	C9JEW8;Q8IX18-4;Q8IX18-3;Q8IX18-2;Q8IX18;J3KSW6	5;5;5;5;5;3;2;2	5;5;5;5;5;3;2;2	5;5;5;5;5;3;2;2	Probable ATP-dependent RNA helicase DHX40	DHX40	>tr|C9JEW8|C9JEW8_HUMAN Probable ATP-dependent RNA helicase DHX40 OS=Homo sapiens GN=DHX40 PE=2 SV=2;>sp|Q8IX18-4|DHX40_HUMAN Isoform 4 of Probable ATP-dependent RNA helicase DHX40 OS=Homo sapiens GN=DHX40;>sp|Q8IX18-3|DHX40_HUMAN Isoform 3 of Probable ATP	8	5	5	5	4	2	4	3	1	2	2	1	0	2	2	1	4	2	4	3	1	2	2	1	0	2	2	1	4	2	4	3	1	2	2	1	0	2	2	1	8.5	8.5
C9JEX3;Q13614-2;Q13614	C9JEX3;Q13614-2;Q13614	2;2;2	2;2;2	2;2;2	Myotubularin-related protein 2	MTMR2	>tr|C9JEX3|C9JEX3_HUMAN Myotubularin-related protein 2 (Fragment) OS=Homo sapiens GN=MTMR2 PE=2 SV=2;>sp|Q13614-2|MTMR2_HUMAN Isoform 2 of Myotubularin-related protein 2 OS=Homo sapiens GN=MTMR2;>sp|Q13614|MTMR2_HUMAN Myotubularin-related protein 2 OS=Homo	3	2	2	2	0	1	2	1	1	0	0	1	1	2	0	0	0	1	2	1	1	0	0	1	1	2	0	0	0	1	2	1	1	0	0	1	1	2	0	0	6.1	6.1
C9JEZ4;Q9UKI2	C9JEZ4;Q9UKI2	5;5	5;5	5;5	Cdc42 effector protein 3	CDC42EP3	>tr|C9JEZ4|C9JEZ4_HUMAN Cdc42 effector protein 3 (Fragment) OS=Homo sapiens GN=CDC42EP3 PE=2 SV=2;>sp|Q9UKI2|BORG2_HUMAN Cdc42 effector protein 3 OS=Homo sapiens GN=CDC42EP3 PE=1 SV=1	2	5	5	5	2	2	1	2	1	3	1	1	0	1	3	2	2	2	1	2	1	3	1	1	0	1	3	2	2	2	1	2	1	3	1	1	0	1	3	2	44.7	44.7
C9JF17;P05090;C9JX71;F8WBT9	C9JF17;P05090;C9JX71	8;8;4;1	8;8;4;1	8;8;4;1	Apolipoprotein D	APOD	>tr|C9JF17|C9JF17_HUMAN Apolipoprotein D (Fragment) OS=Homo sapiens GN=APOD PE=2 SV=1;>sp|P05090|APOD_HUMAN Apolipoprotein D OS=Homo sapiens GN=APOD PE=1 SV=1;>tr|C9JX71|C9JX71_HUMAN Apolipoprotein D (Fragment) OS=Homo sapiens GN=APOD PE=2 SV=1	4	8	8	8	0	1	0	2	0	8	0	1	0	1	1	0	0	1	0	2	0	8	0	1	0	1	1	0	0	1	0	2	0	8	0	1	0	1	1	0	35.3	35.3
C9JF50;E9PLU1;E9PRK5;Q9H019-2;Q9H019-3;Q9H019;E9PPQ0;E9PPF9;E9PLD2;E9PRW1;E9PSD6	C9JF50;E9PLU1;E9PRK5;Q9H019-2;Q9H019-3;Q9H019;E9PPQ0;E9PPF9;E9PLD2	3;3;3;3;3;3;2;2;2;1;1	3;3;3;3;3;3;2;2;2;1;1	3;3;3;3;3;3;2;2;2;1;1	Mitochondrial fission regulator 1-like	MTFR1L	>tr|C9JF50|C9JF50_HUMAN Mitochondrial fission regulator 1-like (Fragment) OS=Homo sapiens GN=MTFR1L PE=2 SV=1;>tr|E9PLU1|E9PLU1_HUMAN Mitochondrial fission regulator 1-like (Fragment) OS=Homo sapiens GN=MTFR1L PE=2 SV=1;>tr|E9PRK5|E9PRK5_HUMAN Mitochondria	11	3	3	3	1	0	1	3	1	1	1	1	1	0	1	1	1	0	1	3	1	1	1	1	1	0	1	1	1	0	1	3	1	1	1	1	1	0	1	1	27	27
C9JFE4;Q13098-5;Q13098-7;Q13098;Q13098-6;J3KSA5;J3KRJ4;J3QLT0;J3QS88;J3KTB0;J3QS84;J3QLE8;J3QL53;J3KRE8;J3QQX0	C9JFE4;Q13098-5;Q13098-7;Q13098;Q13098-6	25;25;25;24;17;11;8;7;6;6;5;5;5;5;3	25;25;25;24;17;11;8;7;6;6;5;5;5;5;3	25;25;25;24;17;11;8;7;6;6;5;5;5;5;3	COP9 signalosome complex subunit 1	GPS1	>tr|C9JFE4|C9JFE4_HUMAN COP9 signalosome complex subunit 1 OS=Homo sapiens GN=GPS1 PE=4 SV=2;>sp|Q13098-5|CSN1_HUMAN Isoform 4 of COP9 signalosome complex subunit 1 OS=Homo sapiens GN=GPS1;>sp|Q13098-7|CSN1_HUMAN Isoform 2 of COP9 signalosome complex subun	15	25	25	25	20	22	22	22	18	21	16	15	12	18	19	21	20	22	22	22	18	21	16	15	12	18	19	21	20	22	22	22	18	21	16	15	12	18	19	21	58.6	58.6
C9JFK9	C9JFK9	14	1	1		BAG3	>tr|C9JFK9|C9JFK9_HUMAN BAG family molecular chaperone regulator 3 (Fragment) OS=Homo sapiens GN=BAG3 PE=2 SV=1	1	14	1	1	10	11	10	10	7	14	8	11	8	11	12	10	0	0	0	0	0	1	1	1	0	0	0	0	0	0	0	0	0	1	1	1	0	0	0	0	68.6	4.3
C9JFR7;P99999;CON__P62894	C9JFR7;P99999	9;9;2	9;9;2	9;9;2	Cytochrome c	CYCS	>tr|C9JFR7|C9JFR7_HUMAN Cytochrome c (Fragment) OS=Homo sapiens GN=CYCS PE=2 SV=1;>sp|P99999|CYC_HUMAN Cytochrome c OS=Homo sapiens GN=CYCS PE=1 SV=2	3	9	9	9	8	8	8	8	7	8	8	8	7	8	9	9	8	8	8	8	7	8	8	8	7	8	9	9	8	8	8	8	7	8	8	8	7	8	9	9	62.4	62.4
C9JFX2;Q8N5R6;Q8N5R6-2;Q8N5R6-6	C9JFX2;Q8N5R6;Q8N5R6-2;Q8N5R6-6	2;2;2;1	2;2;2;1	2;2;2;1	Coiled-coil domain-containing protein 33	CCDC33	>tr|C9JFX2|C9JFX2_HUMAN Coiled-coil domain-containing protein 33 OS=Homo sapiens GN=CCDC33 PE=2 SV=1;>sp|Q8N5R6|CCD33_HUMAN Coiled-coil domain-containing protein 33 OS=Homo sapiens GN=CCDC33 PE=1 SV=3;>sp|Q8N5R6-2|CCD33_HUMAN Isoform 2 of Coiled-coil domai	4	2	2	2	2	2	2	2	1	1	0	1	1	2	2	1	2	2	2	2	1	1	0	1	1	2	2	1	2	2	2	2	1	1	0	1	1	2	2	1	2.3	2.3
C9JG41;Q9NQX7-3;Q9NQX7;Q9NQX7-2;F5H4I5;E7EUS6;B8ZZM6	C9JG41;Q9NQX7-3;Q9NQX7;Q9NQX7-2;F5H4I5;E7EUS6;B8ZZM6	4;4;4;3;2;2;2	4;4;4;3;2;2;2	4;4;4;3;2;2;2	Integral membrane protein 2C;CT-BRI3	ITM2C	>tr|C9JG41|C9JG41_HUMAN Integral membrane protein 2C (Fragment) OS=Homo sapiens GN=ITM2C PE=2 SV=1;>sp|Q9NQX7-3|ITM2C_HUMAN Isoform 3 of Integral membrane protein 2C OS=Homo sapiens GN=ITM2C;>sp|Q9NQX7|ITM2C_HUMAN Integral membrane protein 2C OS=Homo sapie	7	4	4	4	3	3	2	2	2	3	1	0	2	1	2	3	3	3	2	2	2	3	1	0	2	1	2	3	3	3	2	2	2	3	1	0	2	1	2	3	29.4	29.4
C9JGI3;P19971;P19971-2	C9JGI3;P19971;P19971-2	11;11;10	11;11;10	11;11;10	Thymidine phosphorylase	TYMP	>tr|C9JGI3|C9JGI3_HUMAN Thymidine phosphorylase (Fragment) OS=Homo sapiens GN=TYMP PE=2 SV=1;>sp|P19971|TYPH_HUMAN Thymidine phosphorylase OS=Homo sapiens GN=TYMP PE=1 SV=2;>sp|P19971-2|TYPH_HUMAN Isoform 2 of Thymidine phosphorylase OS=Homo sapiens GN=TYM	3	11	11	11	8	8	7	7	7	8	4	5	5	1	2	3	8	8	7	7	7	8	4	5	5	1	2	3	8	8	7	7	7	8	4	5	5	1	2	3	31.5	31.5
C9JIF9;P13798;H7C393;H7C1U0;C9JLK2;F8WEH5;H0YFE5	C9JIF9;P13798	21;21;10;9;6;2;1	21;21;10;9;6;2;1	21;21;10;9;6;2;1	Acylamino-acid-releasing enzyme	APEH	>tr|C9JIF9|C9JIF9_HUMAN Acylamino-acid-releasing enzyme OS=Homo sapiens GN=APEH PE=2 SV=1;>sp|P13798|ACPH_HUMAN Acylamino-acid-releasing enzyme OS=Homo sapiens GN=APEH PE=1 SV=4	7	21	21	21	16	17	18	17	15	15	9	12	8	15	15	14	16	17	18	17	15	15	9	12	8	15	15	14	16	17	18	17	15	15	9	12	8	15	15	14	38.5	38.5
C9JJ19;P82930	C9JJ19;P82930	14;14	14;14	14;14	28S ribosomal protein S34, mitochondrial	MRPS34	>tr|C9JJ19|C9JJ19_HUMAN 28S ribosomal protein S34, mitochondrial OS=Homo sapiens GN=MRPS34 PE=2 SV=2;>sp|P82930|RT34_HUMAN 28S ribosomal protein S34, mitochondrial OS=Homo sapiens GN=MRPS34 PE=1 SV=2	2	14	14	14	10	10	12	11	9	11	9	8	7	9	9	9	10	10	12	11	9	11	9	8	7	9	9	9	10	10	12	11	9	11	9	8	7	9	9	9	68.4	68.4
C9JJN9;Q8N3P4-3;Q8N3P4;Q8N3P4-2;H7C058	C9JJN9;Q8N3P4-3;Q8N3P4;Q8N3P4-2	10;10;10;9;1	10;10;10;9;1	10;10;10;9;1	Vacuolar protein sorting-associated protein 8 homolog	VPS8	>tr|C9JJN9|C9JJN9_HUMAN Vacuolar protein sorting-associated protein 8 homolog OS=Homo sapiens GN=VPS8 PE=2 SV=1;>sp|Q8N3P4-3|VPS8_HUMAN Isoform 3 of Vacuolar protein sorting-associated protein 8 homolog OS=Homo sapiens GN=VPS8;>sp|Q8N3P4|VPS8_HUMAN Vacuola	5	10	10	10	4	4	5	3	2	4	3	5	3	3	5	3	4	4	5	3	2	4	3	5	3	3	5	3	4	4	5	3	2	4	3	5	3	3	5	3	7.9	7.9
C9JJQ8	C9JJQ8	14	1	1		TUBA4A	>tr|C9JJQ8|C9JJQ8_HUMAN Tubulin alpha-4A chain (Fragment) OS=Homo sapiens GN=TUBA4A PE=2 SV=1	1	14	1	1	12	11	12	11	10	11	10	9	11	11	11	13	0	0	1	0	0	0	0	0	0	0	0	0	0	0	1	0	0	0	0	0	0	0	0	0	65.2	4.5
C9JJV1;Q9Y5U2-2;Q9Y5U2;A6NCC9;E9PME3;C9JHT9;E9PL88;C9JDU0	C9JJV1;Q9Y5U2-2;Q9Y5U2;A6NCC9;E9PME3;C9JHT9	7;7;7;5;5;5;2;2	7;7;7;5;5;5;2;2	7;7;7;5;5;5;2;2	Protein TSSC4	TSSC4	>tr|C9JJV1|C9JJV1_HUMAN Protein TSSC4 (Fragment) OS=Homo sapiens GN=TSSC4 PE=2 SV=2;>sp|Q9Y5U2-2|TSSC4_HUMAN Isoform 2 of Protein TSSC4 OS=Homo sapiens GN=TSSC4;>sp|Q9Y5U2|TSSC4_HUMAN Protein TSSC4 OS=Homo sapiens GN=TSSC4 PE=1 SV=3;>tr|A6NCC9|A6NCC9_HUMAN	8	7	7	7	5	5	5	4	2	5	2	1	2	5	5	5	5	5	5	4	2	5	2	1	2	5	5	5	5	5	5	4	2	5	2	1	2	5	5	5	39.1	39.1
C9JLC0;P0C2W1	C9JLC0;P0C2W1	1;1	1;1	1;1	F-box/SPRY domain-containing protein 1	FBXO45	>tr|C9JLC0|C9JLC0_HUMAN F-box/SPRY domain-containing protein 1 OS=Homo sapiens GN=FBXO45 PE=2 SV=1;>sp|P0C2W1|FBSP1_HUMAN F-box/SPRY domain-containing protein 1 OS=Homo sapiens GN=FBXO45 PE=1 SV=1	2	1	1	1	0	1	1	1	0	1	0	0	0	0	1	0	0	1	1	1	0	1	0	0	0	0	1	0	0	1	1	1	0	1	0	0	0	0	1	0	18.7	18.7
C9JLU1;P52434;C9J413;C9JCU7;C9JBJ6;C9JUA8	C9JLU1;P52434;C9J413;C9JCU7	6;6;5;5;2;1	6;6;5;5;2;1	6;6;5;5;2;1	DNA-directed RNA polymerases I, II, and III subunit RPABC3	POLR2H	>tr|C9JLU1|C9JLU1_HUMAN DNA-directed RNA polymerases I, II, and III subunit RPABC3 (Fragment) OS=Homo sapiens GN=POLR2H PE=2 SV=2;>sp|P52434|RPAB3_HUMAN DNA-directed RNA polymerases I, II, and III subunit RPABC3 OS=Homo sapiens GN=POLR2H PE=1 SV=4;>tr|C9J4	6	6	6	6	6	5	4	5	3	4	2	4	3	2	3	3	6	5	4	5	3	4	2	4	3	2	3	3	6	5	4	5	3	4	2	4	3	2	3	3	37.2	37.2
C9JLV4;O14727-5;O14727-4;O14727;O14727-6;O14727-3;O14727-2;F8VNZ0	C9JLV4;O14727-5;O14727-4;O14727;O14727-6;O14727-3;O14727-2	7;7;7;7;5;5;5;2	7;7;7;7;5;5;5;2	7;7;7;7;5;5;5;2	Apoptotic protease-activating factor 1	APAF1	>tr|C9JLV4|C9JLV4_HUMAN Apoptotic protease-activating factor 1 OS=Homo sapiens GN=APAF1 PE=4 SV=1;>sp|O14727-5|APAF_HUMAN Isoform 5 of Apoptotic protease-activating factor 1 OS=Homo sapiens GN=APAF1;>sp|O14727-4|APAF_HUMAN Isoform 4 of Apoptotic protease-a	8	7	7	7	4	4	4	4	2	5	2	2	1	4	4	4	4	4	4	4	2	5	2	2	1	4	4	4	4	4	4	4	2	5	2	2	1	4	4	4	8.2	8.2
C9JLW8;I3L2L5;I3L317;I3L4Q0;I3L3A7	C9JLW8;I3L2L5;I3L317;I3L4Q0;I3L3A7	4;3;3;3;2	4;3;3;3;2	4;3;3;3;2	Protein FAM195B	FAM195B	>sp|C9JLW8|F195B_HUMAN Protein FAM195B OS=Homo sapiens GN=FAM195B PE=1 SV=1;>tr|I3L2L5|I3L2L5_HUMAN Protein FAM195B OS=Homo sapiens GN=FAM195B PE=4 SV=1;>tr|I3L317|I3L317_HUMAN Protein FAM195B OS=Homo sapiens GN=FAM195B PE=4 SV=1;>tr|I3L4Q0|I3L4Q0_HUMAN HC	5	4	4	4	3	4	2	4	3	2	1	3	1	4	3	4	3	4	2	4	3	2	1	3	1	4	3	4	3	4	2	4	3	2	1	3	1	4	3	4	42.3	42.3
C9JME2;Q9Y4F1;Q9Y4F1-2;M0R262;M0QYB0;H0Y783;M0QXT1	C9JME2;Q9Y4F1;Q9Y4F1-2	3;3;3;1;1;1;1	3;3;3;1;1;1;1	3;3;3;1;1;1;1	FERM, RhoGEF and pleckstrin domain-containing protein 1	FARP1	>tr|C9JME2|C9JME2_HUMAN FERM, RhoGEF and pleckstrin domain-containing protein 1 OS=Homo sapiens GN=FARP1 PE=4 SV=2;>sp|Q9Y4F1|FARP1_HUMAN FERM, RhoGEF and pleckstrin domain-containing protein 1 OS=Homo sapiens GN=FARP1 PE=1 SV=1;>sp|Q9Y4F1-2|FARP1_HUMAN Is	7	3	3	3	2	2	3	1	0	1	2	0	0	2	0	2	2	2	3	1	0	1	2	0	0	2	0	2	2	2	3	1	0	1	2	0	0	2	0	2	6.4	6.4
H7C107;C9JMG9;Q6DN90-2;Q6DN90;Q9UPP2-2;Q9UPP2	H7C107;C9JMG9;Q6DN90-2;Q6DN90	12;12;12;12;1;1	8;8;8;8;0;0	8;8;8;8;0;0	IQ motif and SEC7 domain-containing protein 1	IQSEC1	>tr|H7C107|H7C107_HUMAN IQ motif and SEC7 domain-containing protein 1 (Fragment) OS=Homo sapiens GN=IQSEC1 PE=4 SV=1;>tr|C9JMG9|C9JMG9_HUMAN IQ motif and SEC7 domain-containing protein 1 (Fragment) OS=Homo sapiens GN=IQSEC1 PE=2 SV=1;>sp|Q6DN90-2|IQEC1_HUM	6	12	8	8	7	6	5	5	4	6	6	5	1	4	4	6	4	3	2	4	2	4	4	2	0	2	3	4	4	3	2	4	2	4	4	2	0	2	3	4	15.8	11.6
C9JMN1;Q96SB8;Q96SB8-2	C9JMN1;Q96SB8;Q96SB8-2	3;3;3	3;3;3	3;3;3	Structural maintenance of chromosomes protein 6	SMC6	>tr|C9JMN1|C9JMN1_HUMAN Structural maintenance of chromosomes protein 6 (Fragment) OS=Homo sapiens GN=SMC6 PE=2 SV=1;>sp|Q96SB8|SMC6_HUMAN Structural maintenance of chromosomes protein 6 OS=Homo sapiens GN=SMC6 PE=1 SV=2;>sp|Q96SB8-2|SMC6_HUMAN Isoform 2 o	3	3	3	3	2	1	1	3	1	2	3	0	1	2	1	2	2	1	1	3	1	2	3	0	1	2	1	2	2	1	1	3	1	2	3	0	1	2	1	2	5	5
C9JNE2;Q9Y530;C9JXC3;C9J5P1;H7C5Q1;C9JA90;C9IZY1	C9JNE2;Q9Y530;C9JXC3	5;5;4;2;1;1;1	5;5;4;2;1;1;1	5;5;4;2;1;1;1	O-acetyl-ADP-ribose deacetylase 1	OARD1	>tr|C9JNE2|C9JNE2_HUMAN O-acetyl-ADP-ribose deacetylase 1 (Fragment) OS=Homo sapiens GN=OARD1 PE=2 SV=1;>sp|Q9Y530|OARD1_HUMAN O-acetyl-ADP-ribose deacetylase 1 OS=Homo sapiens GN=OARD1 PE=1 SV=2;>tr|C9JXC3|C9JXC3_HUMAN O-acetyl-ADP-ribose deacetylase 1 OS	7	5	5	5	3	3	3	4	4	4	4	4	2	3	4	4	3	3	3	4	4	4	4	4	2	3	4	4	3	3	3	4	4	4	4	4	2	3	4	4	41.2	41.2
C9JNU9	C9JNU9	5	1	0		USP4	>tr|C9JNU9|C9JNU9_HUMAN Ubiquitin carboxyl-terminal hydrolase 4 OS=Homo sapiens GN=USP4 PE=2 SV=1	1	5	1	0	4	2	4	5	1	3	1	0	0	2	1	1	1	0	1	1	0	1	0	0	0	1	0	0	0	0	0	0	0	0	0	0	0	0	0	0	16	3.6
C9JP00;Q9NR56;Q9NR56-7;Q9NR56-6;Q9NR56-2;Q9NR56-5;H7C4T5;Q9NR56-3;Q9NR56-4;Q86VM6;C9J4T8;C9JCX1;H7C4Y1;B1AKI6;Q9NUK0-4;Q9NUK0-3;Q9NUK0-2;Q9NUK0	C9JP00;Q9NR56;Q9NR56-7;Q9NR56-6;Q9NR56-2;Q9NR56-5;H7C4T5;Q9NR56-3;Q9NR56-4;Q86VM6	10;10;8;8;8;8;7;7;7;6;2;2;2;2;2;2;2;2	10;10;8;8;8;8;7;7;7;6;2;2;2;2;2;2;2;2	6;6;4;4;4;4;3;3;3;4;1;1;1;1;1;1;1;1	Muscleblind-like protein 1	MBNL1	>tr|C9JP00|C9JP00_HUMAN Muscleblind-like protein 1 OS=Homo sapiens GN=MBNL1 PE=2 SV=1;>sp|Q9NR56|MBNL1_HUMAN Muscleblind-like protein 1 OS=Homo sapiens GN=MBNL1 PE=1 SV=2;>sp|Q9NR56-7|MBNL1_HUMAN Isoform 7 of Muscleblind-like protein 1 OS=Homo sapiens GN=M	18	10	10	6	9	9	7	8	8	10	9	5	3	8	10	8	9	9	7	8	8	10	9	5	3	8	10	8	5	5	3	4	4	6	5	2	1	4	6	4	40.8	40.8
C9JPL0;Q9UK58-4;Q9UK58;Q9UK58-5	C9JPL0;Q9UK58-4;Q9UK58;Q9UK58-5	4;4;4;3	4;4;4;3	4;4;4;3	Cyclin-L1	CCNL1	>tr|C9JPL0|C9JPL0_HUMAN Cyclin-L1 OS=Homo sapiens GN=CCNL1 PE=2 SV=1;>sp|Q9UK58-4|CCNL1_HUMAN Isoform 2 of Cyclin-L1 OS=Homo sapiens GN=CCNL1;>sp|Q9UK58|CCNL1_HUMAN Cyclin-L1 OS=Homo sapiens GN=CCNL1 PE=1 SV=1;>sp|Q9UK58-5|CCNL1_HUMAN Isoform 3 of Cyclin-L	4	4	4	4	3	2	3	3	3	2	3	2	2	3	3	4	3	2	3	3	3	2	3	2	2	3	3	4	3	2	3	3	3	2	3	2	2	3	3	4	11.2	11.2
C9JQR6;Q13308-3;Q13308-4;Q13308-2;Q13308;Q13308-6;H0Y8F1	C9JQR6;Q13308-3;Q13308-4;Q13308-2;Q13308;Q13308-6;H0Y8F1	2;2;2;2;2;2;1	2;2;2;2;2;2;1	2;2;2;2;2;2;1	Inactive tyrosine-protein kinase 7	PTK7	>tr|C9JQR6|C9JQR6_HUMAN Inactive tyrosine-protein kinase 7 (Fragment) OS=Homo sapiens GN=PTK7 PE=2 SV=1;>sp|Q13308-3|PTK7_HUMAN Isoform 3 of Inactive tyrosine-protein kinase 7 OS=Homo sapiens GN=PTK7;>sp|Q13308-4|PTK7_HUMAN Isoform 4 of Inactive tyrosine-p	7	2	2	2	0	0	0	0	0	2	0	0	0	0	1	2	0	0	0	0	0	2	0	0	0	0	1	2	0	0	0	0	0	2	0	0	0	0	1	2	8.2	8.2
E9PEC3;E7ETT4;E7EUY3;E7ETT1;E9PDR0;C9JQS9;E7EX59;P05166;P05166-2;F8WBI9	E9PEC3;E7ETT4;E7EUY3;E7ETT1;E9PDR0;C9JQS9;E7EX59;P05166;P05166-2;F8WBI9	2;2;2;2;2;2;2;2;2;1	2;2;2;2;2;2;2;2;2;1	2;2;2;2;2;2;2;2;2;1	Propionyl-CoA carboxylase beta chain, mitochondrial	PCCB	>tr|E9PEC3|E9PEC3_HUMAN Propionyl-CoA carboxylase beta chain, mitochondrial OS=Homo sapiens GN=PCCB PE=2 SV=1;>tr|E7ETT4|E7ETT4_HUMAN Propionyl-CoA carboxylase beta chain, mitochondrial OS=Homo sapiens GN=PCCB PE=2 SV=1;>tr|E7EUY3|E7EUY3_HUMAN Propionyl-Co	10	2	2	2	1	1	0	0	0	1	0	0	0	0	0	1	1	1	0	0	0	1	0	0	0	0	0	1	1	1	0	0	0	1	0	0	0	0	0	1	5.4	5.4
C9JQV3;Q8N1F8;Q8N1F8-2;H7C2J7	C9JQV3;Q8N1F8;Q8N1F8-2	9;9;7;1	9;9;7;1	9;9;7;1	Serine/threonine-protein kinase 11-interacting protein	STK11IP	>tr|C9JQV3|C9JQV3_HUMAN Serine/threonine-protein kinase 11-interacting protein OS=Homo sapiens GN=STK11IP PE=2 SV=1;>sp|Q8N1F8|S11IP_HUMAN Serine/threonine-protein kinase 11-interacting protein OS=Homo sapiens GN=STK11IP PE=1 SV=3;>sp|Q8N1F8-2|S11IP_HUMAN	4	9	9	9	5	4	7	7	5	5	4	4	5	5	3	3	5	4	7	7	5	5	4	4	5	5	3	3	5	4	7	7	5	5	4	4	5	5	3	3	10.1	10.1
G3V3R7;C9JQV6;F5H211;P54252-4;P54252-2;P54252;G3V328;P54252-3;G3V4U9;G3V2G1;G3V3T6;G3V2G2;E9PJN5;P54252-5;S4R399;G3V526;G3V4F5;G3V4F4;G3V5H3;G3V3T0;G3V3A6;D3VVP3;D6R9I5;G3V4B1;G3V390;G3V3S5	G3V3R7;C9JQV6;F5H211;P54252-4;P54252-2;P54252;G3V328;P54252-3;G3V4U9;G3V2G1;G3V3T6;G3V2G2;E9PJN5;P54252-5	11;11;11;11;11;11;10;10;9;8;8;6;6;6;5;5;4;4;4;3;2;2;2;2;2;2	11;11;11;11;11;11;10;10;9;8;8;6;6;6;5;5;4;4;4;3;2;2;2;2;2;2	11;11;11;11;11;11;10;10;9;8;8;6;6;6;5;5;4;4;4;3;2;2;2;2;2;2	Ataxin-3	ATXN3	>tr|G3V3R7|G3V3R7_HUMAN Ataxin-3 (Fragment) OS=Homo sapiens GN=ATXN3 PE=2 SV=1;>tr|C9JQV6|C9JQV6_HUMAN Ataxin-3 OS=Homo sapiens GN=ATXN3 PE=2 SV=2;>tr|F5H211|F5H211_HUMAN Ataxin-3 OS=Homo sapiens GN=ATXN3 PE=2 SV=1;>sp|P54252-4|ATX3_HUMAN Isoform 4 of Atax	26	11	11	11	9	10	7	8	3	9	5	5	2	4	6	9	9	10	7	8	3	9	5	5	2	4	6	9	9	10	7	8	3	9	5	5	2	4	6	9	39.8	39.8
C9JRT7	C9JRT7	2	1	1		KLHDC10	>tr|C9JRT7|C9JRT7_HUMAN Kelch domain-containing protein 10 (Fragment) OS=Homo sapiens GN=KLHDC10 PE=2 SV=1	1	2	1	1	0	0	0	0	1	0	1	1	0	0	0	0	0	0	0	0	1	0	1	1	0	0	0	0	0	0	0	0	1	0	1	1	0	0	0	0	14	14
C9JSB0;C9JUH5;F2Z2S5;H7C5W3;Q8N6R1;Q9Y6X1	C9JSB0;C9JUH5;F2Z2S5;H7C5W3;Q8N6R1;Q9Y6X1	2;2;2;2;2;2	2;2;2;2;2;2	2;2;2;2;2;2	Stress-associated endoplasmic reticulum protein 2;Stress-associated endoplasmic reticulum protein 1	SERP1;SERP2	>tr|C9JSB0|C9JSB0_HUMAN Stress-associated endoplasmic reticulum protein 1 OS=Homo sapiens GN=SERP1 PE=2 SV=1;>tr|C9JUH5|C9JUH5_HUMAN Stress-associated endoplasmic reticulum protein 1 OS=Homo sapiens GN=SERP1 PE=2 SV=1;>tr|F2Z2S5|F2Z2S5_HUMAN Stress-associa	6	2	2	2	2	2	2	2	2	2	2	2	1	2	2	2	2	2	2	2	2	2	2	2	1	2	2	2	2	2	2	2	2	2	2	2	1	2	2	2	34.5	34.5
H0YMV1;H0YN53;H3BQ40;H0YKA2;C9JSG1;J3KPT0;Q6V1X1-6;Q6V1X1-4;Q6V1X1-2;Q6V1X1-5;Q6V1X1-3;Q6V1X1	H0YMV1;H0YN53;H3BQ40;H0YKA2;C9JSG1;J3KPT0;Q6V1X1-6;Q6V1X1-4;Q6V1X1-2;Q6V1X1-5;Q6V1X1-3;Q6V1X1	1;1;1;1;1;1;1;1;1;1;1;1	1;1;1;1;1;1;1;1;1;1;1;1	1;1;1;1;1;1;1;1;1;1;1;1	Dipeptidyl peptidase 8	DPP8	>tr|H0YMV1|H0YMV1_HUMAN Dipeptidyl peptidase 8 (Fragment) OS=Homo sapiens GN=DPP8 PE=2 SV=1;>tr|H0YN53|H0YN53_HUMAN Dipeptidyl peptidase 8 (Fragment) OS=Homo sapiens GN=DPP8 PE=2 SV=1;>tr|H3BQ40|H3BQ40_HUMAN Dipeptidyl peptidase 8 (Fragment) OS=Homo sapien	12	1	1	1	0	1	0	1	0	1	1	0	0	0	1	0	0	1	0	1	0	1	1	0	0	0	1	0	0	1	0	1	0	1	1	0	0	0	1	0	17.9	17.9
C9JWU9;C9JSW2;C9JW74;Q5EB52-3;Q5EB52-2;Q5EB52;C9JRA9;C9JCM6;R4GN52	C9JWU9;C9JSW2;C9JW74;Q5EB52-3;Q5EB52-2;Q5EB52;C9JRA9;C9JCM6;R4GN52	2;2;2;2;2;2;1;1;1	2;2;2;2;2;2;1;1;1	2;2;2;2;2;2;1;1;1	Mesoderm-specific transcript homolog protein	MEST	>tr|C9JWU9|C9JWU9_HUMAN Mesoderm-specific transcript homolog protein (Fragment) OS=Homo sapiens GN=MEST PE=2 SV=1;>tr|C9JSW2|C9JSW2_HUMAN Mesoderm-specific transcript homolog protein (Fragment) OS=Homo sapiens GN=MEST PE=2 SV=1;>tr|C9JW74|C9JW74_HUMAN Meso	9	2	2	2	0	0	0	0	1	0	0	2	0	0	0	0	0	0	0	0	1	0	0	2	0	0	0	0	0	0	0	0	1	0	0	2	0	0	0	0	14.5	14.5
C9JTA8;Q3KRA6	C9JTA8;Q3KRA6	2;2	2;2	2;2	UPF0538 protein C2orf76	C2orf76	>tr|C9JTA8|C9JTA8_HUMAN UPF0538 protein C2orf76 (Fragment) OS=Homo sapiens GN=C2orf76 PE=2 SV=1;>sp|Q3KRA6|CB076_HUMAN UPF0538 protein C2orf76 OS=Homo sapiens GN=C2orf76 PE=1 SV=3	2	2	2	2	1	0	1	1	1	1	2	2	1	2	1	1	1	0	1	1	1	1	2	2	1	2	1	1	1	0	1	1	1	1	2	2	1	2	1	1	28.2	28.2
C9JTK4	C9JTK4	12	1	1		AP2M1	>tr|C9JTK4|C9JTK4_HUMAN AP-2 complex subunit mu (Fragment) OS=Homo sapiens GN=AP2M1 PE=2 SV=1	1	12	1	1	6	8	8	6	7	6	7	6	6	8	6	8	0	1	0	0	0	0	0	0	0	0	0	0	0	1	0	0	0	0	0	0	0	0	0	0	63.1	10
C9JTN7;P31483-2;H7BY49	C9JTN7;P31483-2;H7BY49	5;5;3	1;1;1	0;0;0	Nucleolysin TIA-1 isoform p40	TIA1	>tr|C9JTN7|C9JTN7_HUMAN Nucleolysin TIA-1 isoform p40 OS=Homo sapiens GN=TIA1 PE=2 SV=1;>sp|P31483-2|TIA1_HUMAN Isoform Short of Nucleolysin TIA-1 isoform p40 OS=Homo sapiens GN=TIA1;>tr|H7BY49|H7BY49_HUMAN Nucleolysin TIA-1 isoform p40 (Fragment) OS=Homo	3	5	1	0	5	5	4	5	4	5	3	4	3	5	3	4	1	1	1	1	0	1	0	0	0	1	0	0	0	0	0	0	0	0	0	0	0	0	0	0	25.3	5.6
C9JTT8;Q68DU7;H7C1N3;Q96EA0;O15155	C9JTT8;Q68DU7;H7C1N3;Q96EA0;O15155	1;1;1;1;1	1;1;1;1;1	1;1;1;1;1	BET1 homolog	BET1;DKFZp781C0425	>tr|C9JTT8|C9JTT8_HUMAN BET1 homolog OS=Homo sapiens GN=BET1 PE=2 SV=1;>tr|Q68DU7|Q68DU7_HUMAN BET1 homolog OS=Homo sapiens GN=DKFZp781C0425 PE=2 SV=1;>tr|H7C1N3|H7C1N3_HUMAN BET1 homolog (Fragment) OS=Homo sapiens GN=BET1 PE=4 SV=1;>tr|Q96EA0|Q96EA0_HUMAN	5	1	1	1	1	1	1	1	1	1	1	1	1	1	1	1	1	1	1	1	1	1	1	1	1	1	1	1	1	1	1	1	1	1	1	1	1	1	1	1	11.2	11.2
C9JU48;D3YTC9;Q6NXT1;H7BZV9;C9JX82;F8WB76;B5MCX7	C9JU48;D3YTC9;Q6NXT1;H7BZV9	3;3;3;2;1;1;1	3;3;3;2;1;1;1	3;3;3;2;1;1;1	Ankyrin repeat domain-containing protein 54	ANKRD54	>tr|C9JU48|C9JU48_HUMAN Ankyrin repeat domain-containing protein 54 (Fragment) OS=Homo sapiens GN=ANKRD54 PE=4 SV=2;>tr|D3YTC9|D3YTC9_HUMAN Ankyrin repeat domain-containing protein 54 OS=Homo sapiens GN=ANKRD54 PE=4 SV=1;>sp|Q6NXT1|ANR54_HUMAN Ankyrin repe	7	3	3	3	2	1	1	2	1	3	2	2	0	2	2	1	2	1	1	2	1	3	2	2	0	2	2	1	2	1	1	2	1	3	2	2	0	2	2	1	22.2	22.2
C9JUH3;Q9BSQ5-3;Q9BSQ5;Q9BSQ5-2;Q9BSQ5-4;E9PEC4	C9JUH3;Q9BSQ5-3;Q9BSQ5;Q9BSQ5-2;Q9BSQ5-4	5;5;5;5;4;1	5;5;5;5;4;1	5;5;5;5;4;1	Malcavernin	CCM2	>tr|C9JUH3|C9JUH3_HUMAN Malcavernin OS=Homo sapiens GN=CCM2 PE=2 SV=1;>sp|Q9BSQ5-3|CCM2_HUMAN Isoform 3 of Malcavernin OS=Homo sapiens GN=CCM2;>sp|Q9BSQ5|CCM2_HUMAN Malcavernin OS=Homo sapiens GN=CCM2 PE=1 SV=1;>sp|Q9BSQ5-2|CCM2_HUMAN Isoform 2 of Malcaver	6	5	5	5	3	3	3	2	1	3	3	4	2	4	3	3	3	3	3	2	1	3	3	4	2	4	3	3	3	3	3	2	1	3	3	4	2	4	3	3	20.7	20.7
F8VV56;C9JV86;P08962-3;P08962-2;P08962;F8W022;F8VWK8;F8VNT9	F8VV56;C9JV86;P08962-3;P08962-2;P08962;F8W022;F8VWK8;F8VNT9	5;5;5;5;5;4;4;3	5;5;5;5;5;4;4;3	5;5;5;5;5;4;4;3	CD63 antigen	CD63	>tr|F8VV56|F8VV56_HUMAN CD63 antigen OS=Homo sapiens GN=CD63 PE=4 SV=1;>tr|C9JV86|C9JV86_HUMAN CD63 antigen OS=Homo sapiens GN=CD63 PE=2 SV=1;>sp|P08962-3|CD63_HUMAN Isoform 3 of CD63 antigen OS=Homo sapiens GN=CD63;>sp|P08962-2|CD63_HUMAN Isoform 2 of CD6	8	5	5	5	4	5	4	4	4	3	4	4	2	4	5	4	4	5	4	4	4	3	4	4	2	4	5	4	4	5	4	4	4	3	4	4	2	4	5	4	23.4	23.4
E5RIL0;H0YBC1;C9JVM4;E5RJS9;E5RHU8;O95214;O95214-2	E5RIL0;H0YBC1;C9JVM4;E5RJS9;E5RHU8;O95214;O95214-2	1;1;1;1;1;1;1	1;1;1;1;1;1;1	1;1;1;1;1;1;1	Leptin receptor overlapping transcript-like 1	LEPROTL1	>tr|E5RIL0|E5RIL0_HUMAN Leptin receptor overlapping transcript-like 1 OS=Homo sapiens GN=LEPROTL1 PE=2 SV=1;>tr|H0YBC1|H0YBC1_HUMAN Leptin receptor overlapping transcript-like 1 (Fragment) OS=Homo sapiens GN=LEPROTL1 PE=4 SV=1;>tr|C9JVM4|C9JVM4_HUMAN Lepti	7	1	1	1	1	1	1	1	1	1	0	1	1	1	1	1	1	1	1	1	1	1	0	1	1	1	1	1	1	1	1	1	1	1	0	1	1	1	1	1	12.3	12.3
C9JVN9;Q9H9P8-2;Q9H9P8;G3V5S1;G3V272	C9JVN9;Q9H9P8-2;Q9H9P8	5;5;5;2;2	5;5;5;2;2	5;5;5;2;2	L-2-hydroxyglutarate dehydrogenase, mitochondrial	L2HGDH	>tr|C9JVN9|C9JVN9_HUMAN L-2-hydroxyglutarate dehydrogenase, mitochondrial OS=Homo sapiens GN=L2HGDH PE=2 SV=1;>sp|Q9H9P8-2|L2HDH_HUMAN Isoform 2 of L-2-hydroxyglutarate dehydrogenase, mitochondrial OS=Homo sapiens GN=L2HGDH;>sp|Q9H9P8|L2HDH_HUMAN L-2-hydro	5	5	5	5	3	1	3	4	1	1	2	3	2	1	2	2	3	1	3	4	1	1	2	3	2	1	2	2	3	1	3	4	1	1	2	3	2	1	2	2	15.9	15.9
C9JW01	C9JW01	1	1	1		PUM2	>tr|C9JW01|C9JW01_HUMAN Pumilio homolog 2 (Fragment) OS=Homo sapiens GN=PUM2 PE=2 SV=1	1	1	1	1	0	0	0	1	0	0	1	1	0	0	0	0	0	0	0	1	0	0	1	1	0	0	0	0	0	0	0	1	0	0	1	1	0	0	0	0	8.9	8.9
E9PPQ9;C9JW63;Q9Y2D2-3;Q9Y2D2;Q9Y2D2-2	E9PPQ9;C9JW63;Q9Y2D2-3;Q9Y2D2;Q9Y2D2-2	2;2;2;2;2	2;2;2;2;2	2;2;2;2;2	UDP-N-acetylglucosamine transporter	SLC35A3	>tr|E9PPQ9|E9PPQ9_HUMAN UDP-N-acetylglucosamine transporter (Fragment) OS=Homo sapiens GN=SLC35A3 PE=2 SV=2;>tr|C9JW63|C9JW63_HUMAN UDP-N-acetylglucosamine transporter (Fragment) OS=Homo sapiens GN=SLC35A3 PE=2 SV=1;>sp|Q9Y2D2-3|S35A3_HUMAN Isoform 3 of UD	5	2	2	2	1	0	1	1	1	1	1	1	1	1	1	2	1	0	1	1	1	1	1	1	1	1	1	2	1	0	1	1	1	1	1	1	1	1	1	2	33.3	33.3
E9PER6;C9JWR9;O15530-3;O15530;O15530-2;O15530-4;Q6A1A2;O15530-5;H3BQ10;H3BPW1	E9PER6;C9JWR9;O15530-3;O15530;O15530-2;O15530-4;Q6A1A2;O15530-5	14;14;14;14;13;11;8;8;2;1	14;14;14;14;13;11;8;8;2;1	14;14;14;14;13;11;8;8;2;1	3-phosphoinositide-dependent protein kinase 1;Putative 3-phosphoinositide-dependent protein kinase 2	PDPK1;PDPK2	>tr|E9PER6|E9PER6_HUMAN 3-phosphoinositide-dependent protein kinase 1 OS=Homo sapiens GN=PDPK1 PE=2 SV=1;>tr|C9JWR9|C9JWR9_HUMAN 3-phosphoinositide-dependent protein kinase 1 OS=Homo sapiens GN=PDPK1 PE=2 SV=1;>sp|O15530-3|PDPK1_HUMAN Isoform 3 of 3-phosph	10	14	14	14	7	7	7	10	6	13	6	6	3	6	7	12	7	7	7	10	6	13	6	6	3	6	7	12	7	7	7	10	6	13	6	6	3	6	7	12	35.9	35.9
C9JY04;Q9BU79	C9JY04;Q9BU79	2;2	2;2	2;2	Transmembrane protein 243	TMEM243	>tr|C9JY04|C9JY04_HUMAN Transmembrane protein 243 OS=Homo sapiens GN=TMEM243 PE=2 SV=1;>sp|Q9BU79|TM243_HUMAN Transmembrane protein 243 OS=Homo sapiens GN=TMEM243 PE=1 SV=1	2	2	2	2	1	1	1	1	1	2	1	1	1	1	1	1	1	1	1	1	1	2	1	1	1	1	1	1	1	1	1	1	1	2	1	1	1	1	1	1	21.8	21.8
C9JYA1;O15504;O15504-2;B4DT96;O15504-3;F8WC66	C9JYA1;O15504;O15504-2;B4DT96	10;9;8;5;2;1	10;9;8;5;2;1	10;9;8;5;2;1	Nucleoporin-like protein 2	NUPL2	>tr|C9JYA1|C9JYA1_HUMAN Nucleoporin-like protein 2 (Fragment) OS=Homo sapiens GN=NUPL2 PE=2 SV=1;>sp|O15504|NUPL2_HUMAN Nucleoporin-like protein 2 OS=Homo sapiens GN=NUPL2 PE=1 SV=1;>sp|O15504-2|NUPL2_HUMAN Isoform 2 of Nucleoporin-like protein 2 OS=Homo s	6	10	10	10	4	4	7	5	4	4	5	6	3	5	7	5	4	4	7	5	4	4	5	6	3	5	7	5	4	4	7	5	4	4	5	6	3	5	7	5	33.6	33.6
C9JYH8;G8JLI5;Q9Y484;Q9Y484-3;C9J0A8;C9JBX7;C9J471;H0Y329;Q9Y484-2;C9JUS5;H7C5B4;C9JVT3;C9JE01	C9JYH8;G8JLI5;Q9Y484;Q9Y484-3;C9J0A8;C9JBX7;C9J471;H0Y329;Q9Y484-2;C9JUS5	4;4;4;4;3;3;3;3;3;2;1;1;1	4;4;4;4;3;3;3;3;3;2;1;1;1	3;3;3;3;2;2;2;3;2;2;1;1;1	WD repeat domain phosphoinositide-interacting protein 4	WDR45	>tr|C9JYH8|C9JYH8_HUMAN WD repeat domain 45, isoform CRA_e OS=Homo sapiens GN=WDR45 PE=4 SV=1;>tr|G8JLI5|G8JLI5_HUMAN WD repeat domain phosphoinositide-interacting protein 4 OS=Homo sapiens GN=WDR45 PE=2 SV=1;>sp|Q9Y484|WIPI4_HUMAN WD repeat domain phospho	13	4	4	3	3	4	3	3	3	1	3	1	3	3	4	3	3	4	3	3	3	1	3	1	3	3	4	3	3	3	3	3	2	1	2	1	2	3	3	2	14.5	14.5
C9JYM0;O75817	C9JYM0;O75817	6;6	6;6	6;6	Ribonuclease P protein subunit p20	POP7	>tr|C9JYM0|C9JYM0_HUMAN Ribonuclease P protein subunit p20 (Fragment) OS=Homo sapiens GN=POP7 PE=2 SV=1;>sp|O75817|POP7_HUMAN Ribonuclease P protein subunit p20 OS=Homo sapiens GN=POP7 PE=1 SV=2	2	6	6	6	3	1	3	4	1	4	3	1	2	4	2	5	3	1	3	4	1	4	3	1	2	4	2	5	3	1	3	4	1	4	3	1	2	4	2	5	40.1	40.1
C9JYP6	C9JYP6	1	1	1			>tr|C9JYP6|C9JYP6_HUMAN Uncharacterized protein OS=Homo sapiens PE=4 SV=1	1	1	1	1	1	0	1	1	0	1	0	1	1	1	1	1	1	0	1	1	0	1	0	1	1	1	1	1	1	0	1	1	0	1	0	1	1	1	1	1	4.7	4.7
C9JYQ9;H0Y8C2;Q6P5R6	C9JYQ9;H0Y8C2;Q6P5R6	6;6;6	5;5;5	5;5;5	60S ribosomal protein L22-like 1	RPL22L1	>tr|C9JYQ9|C9JYQ9_HUMAN 60S ribosomal protein L22-like 1 OS=Homo sapiens GN=RPL22L1 PE=2 SV=1;>tr|H0Y8C2|H0Y8C2_HUMAN 60S ribosomal protein L22-like 1 (Fragment) OS=Homo sapiens GN=RPL22L1 PE=4 SV=1;>sp|Q6P5R6|RL22L_HUMAN 60S ribosomal protein L22-like 1 O	3	6	5	5	4	3	2	4	5	5	3	3	1	3	2	3	3	2	1	3	4	5	2	2	0	2	2	3	3	2	1	3	4	5	2	2	0	2	2	3	54.5	54.5
J3QL63;J3QL47;C9JYS5;Q9NYZ1;K7ENL4;B4E0Q0;J3KS67;Q96ET8-3;C9JPH1;Q96ET8-2;Q96ET8	J3QL63;J3QL47;C9JYS5;Q9NYZ1;K7ENL4;B4E0Q0;J3KS67;Q96ET8-3	3;3;3;3;2;2;2;2;1;1;1	3;3;3;3;2;2;2;2;1;1;1	3;3;3;3;2;2;2;2;1;1;1	Golgi apparatus membrane protein TVP23 homolog B;Golgi apparatus membrane protein TVP23 homolog C	TVP23B;TVP23C;TVP23C-CDRT4	>tr|J3QL63|J3QL63_HUMAN Golgi apparatus membrane protein TVP23 homolog B OS=Homo sapiens GN=TVP23B PE=4 SV=2;>tr|J3QL47|J3QL47_HUMAN Golgi apparatus membrane protein TVP23 homolog C OS=Homo sapiens GN=TVP23C PE=2 SV=1;>tr|C9JYS5|C9JYS5_HUMAN Golgi apparatu	11	3	3	3	1	1	0	1	2	1	2	1	0	1	3	2	1	1	0	1	2	1	2	1	0	1	3	2	1	1	0	1	2	1	2	1	0	1	3	2	24.1	24.1
C9JZJ1;O94768	C9JZJ1;O94768	1;1	1;1	1;1	Serine/threonine-protein kinase 17B	STK17B	>tr|C9JZJ1|C9JZJ1_HUMAN Serine/threonine-protein kinase 17B (Fragment) OS=Homo sapiens GN=STK17B PE=2 SV=1;>sp|O94768|ST17B_HUMAN Serine/threonine-protein kinase 17B OS=Homo sapiens GN=STK17B PE=1 SV=1	2	1	1	1	1	0	1	1	0	0	1	0	1	1	0	1	1	0	1	1	0	0	1	0	1	1	0	1	1	0	1	1	0	0	1	0	1	1	0	1	22.4	22.4
C9JZR2;O60716-13;O60716-11;O60716-10;O60716-9;O60716-5;O60716-3;O60716-2;O60716;O60716-21;O60716-19;O60716-18;O60716-17;O60716-16;O60716-15;O60716-14;O60716-12;O60716-8;O60716-7;O60716-6;O60716-4;O60716-24;O60716-23;O60716-22;O60716-20;O60716-29;O60716-27;O60716-26;O60716-25;O60716-32;O60716-31;O60716-30;O60716-28;E9PRE2;E9PKY0;H0YC95;E9PKL1	C9JZR2;O60716-13;O60716-11;O60716-10;O60716-9;O60716-5;O60716-3;O60716-2;O60716;O60716-21;O60716-19;O60716-18;O60716-17;O60716-16;O60716-15;O60716-14;O60716-12;O60716-8;O60716-7;O60716-6;O60716-4;O60716-24;O60716-23;O60716-22;O60716-20;O60716-29;O60716-27;O60716-26;O60716-25;O60716-32;O60716-31;O60716-30;O60716-28	45;45;45;45;45;45;45;45;45;44;44;44;44;42;42;42;42;42;42;42;42;41;41;41;41;32;32;32;32;29;29;29;29;11;8;5;2	45;45;45;45;45;45;45;45;45;44;44;44;44;42;42;42;42;42;42;42;42;41;41;41;41;32;32;32;32;29;29;29;29;11;8;5;2	45;45;45;45;45;45;45;45;45;44;44;44;44;42;42;42;42;42;42;42;42;41;41;41;41;32;32;32;32;29;29;29;29;11;8;5;2	Catenin delta-1	CTNND1	>tr|C9JZR2|C9JZR2_HUMAN Catenin delta-1 OS=Homo sapiens GN=CTNND1 PE=4 SV=2;>sp|O60716-13|CTND1_HUMAN Isoform 2A of Catenin delta-1 OS=Homo sapiens GN=CTNND1;>sp|O60716-11|CTND1_HUMAN Isoform 2AC of Catenin delta-1 OS=Homo sapiens GN=CTNND1;>sp|O60716-10|C	37	45	45	45	32	32	29	32	28	31	22	27	15	31	38	33	32	32	29	32	28	31	22	27	15	31	38	33	32	32	29	32	28	31	22	27	15	31	38	33	66.7	66.7
F8WBF4;C9K0I4;F8WDH1;P56557	F8WBF4;C9K0I4;F8WDH1;P56557	1;1;1;1	1;1;1;1	1;1;1;1	Transmembrane protein 50B	TMEM50B	>tr|F8WBF4|F8WBF4_HUMAN Transmembrane protein 50B OS=Homo sapiens GN=TMEM50B PE=2 SV=1;>tr|C9K0I4|C9K0I4_HUMAN Transmembrane protein 50B (Fragment) OS=Homo sapiens GN=TMEM50B PE=2 SV=1;>tr|F8WDH1|F8WDH1_HUMAN Transmembrane protein 50B OS=Homo sapiens GN=TM	4	1	1	1	1	1	1	1	1	1	1	1	1	1	1	1	1	1	1	1	1	1	1	1	1	1	1	1	1	1	1	1	1	1	1	1	1	1	1	1	18.2	18.2
C9K0J5;Q70E73-7;Q70E73-3;Q70E73-9;Q70E73-6;Q70E73-8;Q70E73-4;C9JLG4;C9J0R8;Q7Z5R6	C9K0J5;Q70E73-7;Q70E73-3;Q70E73-9;Q70E73-6;Q70E73-8;Q70E73-4	41;23;23;23;23;22;22;5;3;1	1;1;1;1;1;0;0;0;0;0	1;1;1;1;1;0;0;0;0;0	Ras-associated and pleckstrin homology domains-containing protein 1	RAPH1	>tr|C9K0J5|C9K0J5_HUMAN Ras association (RalGDS/AF-6) and pleckstrin homology domains 1, isoform CRA_b OS=Homo sapiens GN=RAPH1 PE=4 SV=1;>sp|Q70E73-7|RAPH1_HUMAN Isoform RMO1ac of Ras-associated and pleckstrin homology domains-containing protein 1 OS=Homo	10	41	1	1	30	31	29	28	30	32	28	26	13	29	32	32	0	1	1	0	0	1	0	0	0	0	0	0	0	1	1	0	0	1	0	0	0	0	0	0	43	1.8
C9K0U0;Q7Z422;Q7Z422-2;Q7Z422-4;Q7Z422-3;F8WEE8	C9K0U0;Q7Z422;Q7Z422-2;Q7Z422-4;Q7Z422-3;F8WEE8	7;7;6;6;6;5	7;7;6;6;6;5	7;7;6;6;6;5	SUZ domain-containing protein 1	SZRD1	>tr|C9K0U0|C9K0U0_HUMAN SUZ domain-containing protein 1 OS=Homo sapiens GN=SZRD1 PE=2 SV=1;>sp|Q7Z422|SZRD1_HUMAN SUZ domain-containing protein 1 OS=Homo sapiens GN=SZRD1 PE=1 SV=1;>sp|Q7Z422-2|SZRD1_HUMAN Isoform 2 of SUZ domain-containing protein 1 OS=Ho	6	7	7	7	6	4	7	7	4	5	4	3	2	3	4	5	6	4	7	7	4	5	4	3	2	3	4	5	6	4	7	7	4	5	4	3	2	3	4	5	87.4	87.4
H3BRI5;C9K0X5;O95149;H3BTA6;H3BSK1;H3BQR0;H3BUB4	H3BRI5;C9K0X5;O95149;H3BTA6;H3BSK1;H3BQR0;H3BUB4	4;4;4;3;3;2;2	4;4;4;3;3;2;2	4;4;4;3;3;2;2	Snurportin-1	SNUPN	>tr|H3BRI5|H3BRI5_HUMAN Snurportin-1 (Fragment) OS=Homo sapiens GN=SNUPN PE=2 SV=2;>tr|C9K0X5|C9K0X5_HUMAN Snurportin-1 OS=Homo sapiens GN=SNUPN PE=2 SV=1;>sp|O95149|SPN1_HUMAN Snurportin-1 OS=Homo sapiens GN=SNUPN PE=1 SV=1;>tr|H3BTA6|H3BTA6_HUMAN Snurpor	7	4	4	4	1	1	1	2	3	2	3	1	1	1	1	1	1	1	1	2	3	2	3	1	1	1	1	1	1	1	1	2	3	2	3	1	1	1	1	1	23.4	23.4
CON__A2I7N0	CON__A2I7N0	8	1	1			>A2I7N0 TREMBL:A2I7N0;Q28922;Q3ZEJ6 (Bos taurus) SERPINA3-4	1	8	1	1	2	5	2	5	3	7	5	5	4	6	4	5	0	0	0	0	0	0	0	0	0	0	0	0	0	0	0	0	0	0	0	0	0	0	0	0	18.7	1.9
CON__A2I7N1	CON__A2I7N1	10	4	2			>A2I7N1 TREMBL:A2I7N1 (Bos taurus) SERPINA3-5	1	10	4	2	3	7	3	7	4	9	7	7	6	8	5	7	0	2	0	2	1	3	3	3	2	3	3	2	0	1	0	1	0	1	1	1	1	1	1	1	21.7	10.9
CON__A2I7N3	CON__A2I7N3	6	1	1			>A2I7N3 TREMBL:A2I7N3;Q27984 (Bos taurus) SERPINA3-7	1	6	1	1	4	5	5	6	3	6	5	5	5	6	4	4	1	1	1	1	0	1	1	1	1	1	1	1	1	1	1	1	0	1	1	1	1	1	1	1	16.8	2.4
CON__ENSEMBL:ENSBTAP00000007350;F5GXS0;P0C0L4-2;P0C0L5;P0C0L4;F5H2J9	CON__ENSEMBL:ENSBTAP00000007350	46;7;7;7;7;5	46;7;7;7;7;5	10;1;1;1;1;0			>ENSEMBL:ENSBTAP00000007350 (Bos taurus) similar to Complement C4-A precursor	6	46	46	10	13	16	16	21	25	27	28	30	14	27	24	21	13	16	16	21	25	27	28	30	14	27	24	21	4	4	2	4	4	6	6	7	2	7	4	4	32.4	32.4
CON__ENSEMBL:ENSBTAP00000013050	CON__ENSEMBL:ENSBTAP00000013050	2	2	2			>ENSEMBL:ENSBTAP00000013050 (Bos taurus) hypothetical protein	1	2	2	2	0	0	0	0	0	0	1	2	0	1	0	0	0	0	0	0	0	0	1	2	0	1	0	0	0	0	0	0	0	0	1	2	0	1	0	0	6.9	6.9
CON__ENSEMBL:ENSBTAP00000014147	CON__ENSEMBL:ENSBTAP00000014147	3	3	3			>ENSEMBL:ENSBTAP00000014147 (Bos taurus) 12 kDa protein	1	3	3	3	3	2	2	2	2	1	2	1	3	2	1	1	3	2	2	2	2	1	2	1	3	2	1	1	3	2	2	2	2	1	2	1	3	2	1	1	33.6	33.6
CON__ENSEMBL:ENSBTAP00000016046;F8W7M9;P23142-3;P23142;B1AHL2;P23142-2;B1AHL4;P23142-4;B1AHM7;B1AHN3;B1AHM8;H7C1M6;B1AHM9	CON__ENSEMBL:ENSBTAP00000016046;F8W7M9;P23142-3;P23142	9;6;6;6;4;4;4;4;1;1;1;1;1	9;6;6;6;4;4;4;4;1;1;1;1;1	9;6;6;6;4;4;4;4;1;1;1;1;1	Fibulin-1	FBLN1	>ENSEMBL:ENSBTAP00000016046 (Bos taurus) similar to fibulin-1 C isoform 1;>tr|F8W7M9|F8W7M9_HUMAN Fibulin-1 OS=Homo sapiens GN=FBLN1 PE=2 SV=1;>sp|P23142-3|FBLN1_HUMAN Isoform B of Fibulin-1 OS=Homo sapiens GN=FBLN1;>sp|P23142|FBLN1_HUMAN Fibulin-1 OS=Homo	13	9	9	9	0	1	0	4	2	4	2	2	4	5	3	1	0	1	0	4	2	4	2	2	4	5	3	1	0	1	0	4	2	4	2	2	4	5	3	1	19.3	19.3
CON__ENSEMBL:ENSBTAP00000018229	CON__ENSEMBL:ENSBTAP00000018229	21	21	3			>ENSEMBL:ENSBTAP00000018229 (Bos taurus) 54 kDa protein	1	21	21	3	13	12	12	14	11	14	14	14	10	14	12	11	13	12	12	14	11	14	14	14	10	14	12	11	2	2	1	2	2	2	2	2	0	1	2	2	49.9	49.9
CON__ENSEMBL:ENSBTAP00000018574;P05546	CON__ENSEMBL:ENSBTAP00000018574	10;2	10;2	10;2			>ENSEMBL:ENSBTAP00000018574 (Bos taurus) 55 kDa protein	2	10	10	10	5	5	6	5	4	6	4	6	3	5	4	6	5	5	6	5	4	6	4	6	3	5	4	6	5	5	6	5	4	6	4	6	3	5	4	6	21.4	21.4
CON__ENSEMBL:ENSBTAP00000023055;D6RAR4;Q04756	CON__ENSEMBL:ENSBTAP00000023055;D6RAR4;Q04756	6;3;3	6;3;3	6;3;3	Hepatocyte growth factor activator;Hepatocyte growth factor activator short chain;Hepatocyte growth factor activator long chain	HGFAC	>ENSEMBL:ENSBTAP00000023055 (Bos taurus) 68 kDa protein;>tr|D6RAR4|D6RAR4_HUMAN Hepatocyte growth factor activator OS=Homo sapiens GN=HGFAC PE=2 SV=1;>sp|Q04756|HGFA_HUMAN Hepatocyte growth factor activator OS=Homo sapiens GN=HGFAC PE=1 SV=1	3	6	6	6	3	3	2	4	2	1	1	2	4	2	2	5	3	3	2	4	2	1	1	2	4	2	2	5	3	3	2	4	2	1	1	2	4	2	2	5	11.2	11.2
CON__ENSEMBL:ENSBTAP00000024146;P01023;P20742;P20742-2;H0YGH6;F5GXY0	CON__ENSEMBL:ENSBTAP00000024146	73;6;4;3;2;1	73;6;4;3;2;1	73;6;4;3;2;1			>ENSEMBL:ENSBTAP00000024146 (Bos taurus) similar to alpha-2-macroglobulin isoform 1	6	73	73	73	55	59	60	64	53	62	58	63	45	63	61	57	55	59	60	64	53	62	58	63	45	63	61	57	55	59	60	64	53	62	58	63	45	63	61	57	56.8	56.8
CON__ENSEMBL:ENSBTAP00000024466;CON__ENSEMBL:ENSBTAP00000024462	CON__ENSEMBL:ENSBTAP00000024466;CON__ENSEMBL:ENSBTAP00000024462	10;7	10;7	10;7			>ENSEMBL:ENSBTAP00000024466 (Bos taurus) 44 kDa protein;>ENSEMBL:ENSBTAP00000024462 (Bos taurus) 47 kDa protein	2	10	10	10	5	5	5	5	5	6	5	4	4	7	6	6	5	5	5	5	5	6	5	4	4	7	6	6	5	5	5	5	5	6	5	4	4	7	6	6	46.9	46.9
CON__ENSEMBL:ENSBTAP00000025008	CON__ENSEMBL:ENSBTAP00000025008	14	9	6			>ENSEMBL:ENSBTAP00000025008 (Bos taurus) hypothetical protein	1	14	9	6	8	10	9	9	6	9	9	7	9	12	10	11	3	5	4	4	1	4	5	2	4	7	5	6	1	3	2	2	1	3	3	1	2	4	3	4	30.2	26.3
CON__ENSEMBL:ENSBTAP00000031360	CON__ENSEMBL:ENSBTAP00000031360	5	5	5			>ENSEMBL:ENSBTAP00000031360 (Bos taurus) 55 kDa protein	1	5	5	5	4	3	2	4	1	2	3	3	2	4	3	2	4	3	2	4	1	2	3	3	2	4	3	2	4	3	2	4	1	2	3	3	2	4	3	2	16.9	16.9
CON__ENSEMBL:ENSBTAP00000032840	CON__ENSEMBL:ENSBTAP00000032840	46	46	42			>ENSEMBL:ENSBTAP00000032840 (Bos taurus) similar to apolipoprotein B, partial	1	46	46	42	37	39	37	40	34	42	33	29	21	34	38	38	37	39	37	40	34	42	33	29	21	34	38	38	33	35	33	36	31	38	29	25	18	30	34	34	60.8	60.8
CON__ENSEMBL:ENSBTAP00000034412	CON__ENSEMBL:ENSBTAP00000034412	7	7	7			>ENSEMBL:ENSBTAP00000034412 (Bos taurus) similar to C4b-binding protein alpha chain	1	7	7	7	7	7	6	7	5	6	4	5	2	5	7	7	7	7	6	7	5	6	4	5	2	5	7	7	7	7	6	7	5	6	4	5	2	5	7	7	32.7	32.7
CON__ENSEMBL:ENSBTAP00000037665	CON__ENSEMBL:ENSBTAP00000037665	10	10	10			>ENSEMBL:ENSBTAP00000037665 (Bos taurus) similar to Pregnancy zone protein, partial	1	10	10	10	2	1	2	4	6	5	8	8	2	5	5	4	2	1	2	4	6	5	8	8	2	5	5	4	2	1	2	4	6	5	8	8	2	5	5	4	20.2	20.2
CON__ENSEMBL:ENSBTAP00000038329	CON__ENSEMBL:ENSBTAP00000038329	2	1	1			>ENSEMBL:ENSBTAP00000038329 (Bos taurus) 9 kDa protein	1	2	1	1	0	0	1	1	1	2	1	2	1	2	1	1	0	0	1	1	1	1	1	1	0	1	1	1	0	0	1	1	1	1	1	1	0	1	1	1	27.5	15
CON__O43790;CON__Q14533;O43790;Q14533;CON__Q6NT21;P78385;CON__P78385;U3KPR1;CON__Q61726;CON__P78386;A6NCN2;P78386;F5GYI5	CON__O43790;CON__Q14533;O43790;Q14533;CON__Q6NT21;P78385;CON__P78385	10;10;10;10;9;9;8;4;4;4;4;4;1	8;8;8;8;7;7;6;2;2;2;4;2;1	8;8;8;8;7;7;6;2;2;2;4;2;1	Keratin, type II cuticular Hb6;Keratin, type II cuticular Hb1;Keratin, type II cuticular Hb3	KRT86;KRT81;KRT83	>O43790 SWISS-PROT:O43790 Keratin, type II cuticular Hb6 (Hair keratin, type II Hb6) (ghHb6) - Homo sapiens (Human).;>Q14533 SWISS-PROT:Q14533 Keratin, type II cuticular Hb1 (Hair keratin, type II Hb1) (ghHKb1) (ghHb1) (MLN 137) - Homo sapiens (Human).;>sp	13	10	8	8	5	5	7	5	4	6	6	5	3	3	8	7	3	3	5	3	2	4	4	3	1	1	6	5	3	3	5	3	2	4	4	3	1	1	6	5	26.7	24.9
CON__P00711	CON__P00711	6	6	6			>P00711 SWISS-PROT:P00711 Alpha-lactalbumin - Bos taurus (Bovine).	1	6	6	6	5	5	5	5	5	5	5	5	5	6	5	5	5	5	5	5	5	5	5	5	5	6	5	5	5	5	5	5	5	5	5	5	5	6	5	5	47.2	47.2
CON__P00735	CON__P00735	23	23	16			>P00735 SWISS-PROT:P00735 (Bos taurus) Prothrombin precursor (Fragment)	1	23	23	16	14	18	15	16	14	15	16	17	12	16	15	18	14	18	15	16	14	15	16	17	12	16	15	18	9	12	10	10	9	10	10	11	7	11	10	12	43	43
CON__P00761;E9PRA0;J3KQC6;Q9BYE2-3;Q9BYE2-5;Q9BYE2-2;Q9BYE2	CON__P00761	9;1;1;1;1;1;1	9;1;1;1;1;1;1	8;0;0;0;0;0;0			>P00761 SWISS-PROT:P00761|TRYP_PIG Trypsin - Sus scrofa (Pig).	7	9	9	8	7	5	6	5	6	8	9	7	6	7	7	8	7	5	6	5	6	8	9	7	6	7	7	8	6	4	5	5	5	7	8	6	5	6	6	7	54.5	54.5
CON__P00978;P02760	CON__P00978	13;1	13;1	13;1			>P00978 SWISS-PROT:P00978 (Bos taurus) AMBP protein precursor	2	13	13	13	1	5	4	9	5	9	7	6	2	8	4	7	1	5	4	9	5	9	7	6	2	8	4	7	1	5	4	9	5	9	7	6	2	8	4	7	36.6	36.6
CON__P01030	CON__P01030	38	2	2			>P01030 SWISS-PROT:P01030 (Bos taurus) similar to Complement C4-A precursor	1	38	2	2	9	12	14	17	22	22	24	25	13	21	20	17	0	0	0	0	1	1	2	2	1	1	0	0	0	0	0	0	1	1	2	2	1	1	0	0	24.9	1.7
CON__P01044-1	CON__P01044-1	15	15	0			>P01044-1 SWISS-PROT:P01044-1 (Bos taurus) Isoform HMW of Kininogen-1 precursor	1	15	15	0	8	9	8	9	7	11	10	8	7	11	10	9	8	9	8	9	7	11	10	8	7	11	10	9	0	0	0	0	0	0	0	0	0	0	0	0	27.1	27.1
CON__P01045-1	CON__P01045-1	13	2	2			>P01045-1 SWISS-PROT:P01045-1 (Bos taurus) Isoform HMW of Kininogen-2 precursor	1	13	2	2	6	7	8	7	7	10	8	7	5	10	7	9	0	0	1	0	1	1	1	0	0	2	0	1	0	0	1	0	1	1	1	0	0	2	0	1	21	3.6
CON__P01966;P02008	CON__P01966	9;1	9;1	5;0			>P01966 SWISS-PROT:P01966 (Bos taurus) Hemoglobin subunit alpha	2	9	9	5	8	8	8	9	8	8	8	8	9	9	9	8	8	8	8	9	8	8	8	8	9	9	9	8	5	5	5	5	5	5	5	5	5	5	5	5	78.2	78.2
CON__P02070;E9PBW4;P69892;P69891;P02100	CON__P02070	9;2;2;2;2	6;1;1;1;1	6;1;1;1;1			>P02070 SWISS-PROT:P02070 (Bos taurus) Hemoglobin subunit beta	5	9	6	6	6	8	7	6	5	8	7	6	5	4	6	8	3	5	4	3	2	5	4	3	2	1	3	5	3	5	4	3	2	5	4	3	2	1	3	5	69	46.2
CON__P02533;P02533;CON__Q6IFX2;K7ENV3;CON__Q61782;CON__Q9D312	CON__P02533;P02533	31;31;13;4;3;2	20;20;8;4;2;1	8;8;3;0;1;0	Keratin, type I cytoskeletal 14	KRT14	>P02533 SWISS-PROT:P02533 Tax_Id=9606 Gene_Symbol=KRT14 Keratin, type I cytoskeletal 14;>sp|P02533|K1C14_HUMAN Keratin, type I cytoskeletal 14 OS=Homo sapiens GN=KRT14 PE=1 SV=4	6	31	20	8	21	26	21	20	23	19	13	16	17	22	21	20	12	18	12	13	14	11	6	7	10	15	13	12	4	7	3	3	4	4	1	2	2	5	5	5	63.1	53.4
CON__P02538;P02538	CON__P02538;P02538	39;39	20;20	2;2	Keratin, type II cytoskeletal 6A	KRT6A	>P02538 SWISS-PROT:P02538 Tax_Id=9606 Gene_Symbol=KRT6A Keratin, type II cytoskeletal 6A;>sp|P02538|K2C6A_HUMAN Keratin, type II cytoskeletal 6A OS=Homo sapiens GN=KRT6A PE=1 SV=3	2	39	20	2	23	31	24	28	27	19	18	19	18	25	24	22	9	17	9	12	11	6	7	6	5	10	8	7	1	1	1	1	2	1	0	1	0	2	1	0	56.7	37.2
CON__P02584	CON__P02584	7	2	2			>P02584 SWISS-PROT:P02584 (Bos taurus) Profilin-1	1	7	2	2	6	5	6	7	7	7	6	6	5	6	6	6	1	0	1	2	2	2	1	1	1	1	1	1	1	0	1	2	2	2	1	1	1	1	1	1	64.3	22.9
CON__P02662	CON__P02662	16	16	16			>P02662 SWISS-PROT:P02662 Alpha-S1-casein - Bos taurus (Bovine).	1	16	16	16	13	13	14	14	9	13	13	16	12	13	11	13	13	13	14	14	9	13	13	16	12	13	11	13	13	13	14	14	9	13	13	16	12	13	11	13	49.7	49.7
CON__P02663	CON__P02663	12	12	12			>P02663 SWISS-PROT:P02663 Alpha-S2-casein [Contains: Casocidin-1 - Bos taurus (Bovine).	1	12	12	12	12	12	12	12	11	11	10	11	9	12	11	12	12	12	12	12	11	11	10	11	9	12	11	12	12	12	12	12	11	11	10	11	9	12	11	12	53.6	53.6
CON__P02666	CON__P02666	6	6	6			>P02666 SWISS-PROT:P02666 Beta-casein - Bos taurus (Bovine).	1	6	6	6	4	6	4	5	5	4	5	5	4	5	5	4	4	6	4	5	5	4	5	5	4	5	5	4	4	6	4	5	5	4	5	5	4	5	5	4	26.8	26.8
CON__P02668	CON__P02668	14	14	14			>P02668 SWISS-PROT:P02668 Kappa-casein [Contains: Casoxin C; Casoxin 6; Casoxin A; Casoxin B; Casoplatelin] - Bos taurus (Bovine).	1	14	14	14	10	10	10	10	11	9	11	11	9	10	9	9	10	10	10	10	11	9	11	11	9	10	9	9	10	10	10	10	11	9	11	11	9	10	9	9	65.7	65.7
CON__P02672	CON__P02672	8	8	8			>P02672 SWISS-PROT:P02672 (Bos taurus) Fibrinogen alpha chain precursor	1	8	8	8	3	4	2	6	4	4	6	4	1	6	4	4	3	4	2	6	4	4	6	4	1	6	4	4	3	4	2	6	4	4	6	4	1	6	4	4	18.2	18.2
CON__P02676	CON__P02676	10	10	10			>P02676 SWISS-PROT:P02676 (Bos taurus) similar to Fibrinogen beta chain precursor	1	10	10	10	1	2	2	3	2	4	6	3	0	4	4	4	1	2	2	3	2	4	6	3	0	4	4	4	1	2	2	3	2	4	6	3	0	4	4	4	24.6	24.6
CON__P02754	CON__P02754	16	16	16			>P02754 SWISS-PROT:P02754 Beta-lactoglobulin - Bos taurus (Bovine).	1	16	16	16	15	14	15	14	10	15	15	15	13	15	14	15	15	14	15	14	10	15	15	15	13	15	14	15	15	14	15	14	10	15	15	15	13	15	14	15	87.7	87.7
CON__P02768-1;P02768;H0YA55;D6RHD5;B7WNR0;C9JKR2;P02768-2;H7C013	CON__P02768-1;P02768;H0YA55;D6RHD5;B7WNR0;C9JKR2;P02768-2	19;19;17;15;15;14;14;4	11;11;9;9;9;8;8;2	11;11;9;9;9;8;8;2	Serum albumin	ALB	>P02768-1 SWISS-PROT:P02768-1 Tax_Id=9606 Gene_Symbol=ALB Isoform 1 of Serum albumin precursor;>sp|P02768|ALBU_HUMAN Serum albumin OS=Homo sapiens GN=ALB PE=1 SV=2;>tr|H0YA55|H0YA55_HUMAN Serum albumin (Fragment) OS=Homo sapiens GN=ALB PE=4 SV=1;>tr|D6RHD5	8	19	11	11	10	10	12	11	12	10	12	13	10	11	13	10	3	3	4	3	5	3	4	5	2	3	6	4	3	3	4	3	5	3	4	5	2	3	6	4	26.6	20.9
CON__P02769	CON__P02769	89	89	81			>P02769 SWISS-PROT:P02769 (Bos taurus) Bovine serum albumin precursor	1	89	89	81	77	82	79	80	71	81	73	76	71	85	75	80	77	82	79	80	71	81	73	76	71	85	75	80	70	75	71	72	64	74	65	68	63	77	68	74	90.9	90.9
750826;750827;750828;750829;750830;750831;750832;750833;750834;750835;750836;750837;750838;750839;750840;750841;750842;750843;750844;750845;750846;750847;750848;750849;750850;750851;750852;750853;750854;750855;750856;750857;750858;750859;750860;750861;750862;750863;750864;750865;750866;750867;750868;750869;750870;750871;750872;750873;750874;750875;750876;750877;750878;750879;750880;750881;750882;…
899;1370900;1370901;1370902;1370903;1370904;1370905;1370906;1370907;1370908;1370909;1370910;1370911;1370912;1370913;1370914;1370915;1370916;1370917;1370918;1370919;1370920;1370921;1370922;1370923;1370924;1370925;1370926;1370927;1370928;1370929;1370930;1370931;1370932;1370933;1370934;1370935;1370936;1370937;1370938;1370939;1370940;1370941;1370942;1370943;1370944;1370945;1370946;1370947;1370948;137…	15709;15710;15711;15712;15713;15714;15715;15716;15717;15718;15719;15720;15721;15722;15723;15724;15725;15726;15727;15728;15729;15730;15731;15732;15733;15734;15735;15736;15737;15738;15739;15740;15741;15742;15743;15744;15745;15746;15747;15748;15749;15750;15751;15752;15753;15754;15755;15756;15757;15758;15759;15760;15761;15762;15763;72319;72320;72321;72322;72323;72324;83313;83314;83315;83316;83317;833…
567606;567607;567608;567609;567610;567611;567612;567613;567614;567615;567616;567617;567618;567619;567620;567621;567622;567623;567624;567625;567626;567627;567628;567629;567630;567631;567632;567633;567634;567635;567636;567637;567638;567639;567640;567641;567642;567643;567644;567645;567646;567647;567648;567649;567650;567651;567652;567653;567654;567655;567656;567657;567658;567659;567660;567661;567662;…	15711;15760;72320;83328;83386;87071;87072;87249;87250;87356;87382;87391;98747;98780;98787;99873;100107;105422;105844;125610;125619;147118;147122;156545;163522;163531;163575;221078;227412;227493;240623;247578;257124;274988;311961;356774;359802;360911;384777;447842;449235;461643;461646;481195;484985;485532;485546;502379;502549;502609;541023;549597;563767;566687;567830;592840;592852;607528;607529;64…	412;413;414	111;469;571
CON__P02777	CON__P02777	3	3	3			>P02777 SWISS-PROT:P02777 (Bos taurus) similar to Platelet factor 4	1	3	3	3	2	2	1	2	1	2	2	3	2	3	1	1	2	2	1	2	1	2	2	3	2	3	1	1	2	2	1	2	1	2	2	3	2	3	1	1	18.7	18.7
CON__P04258	CON__P04258	2	2	2			>P04258 SWISS-PROT:P04258 (Bos taurus) Similar to Collagen alpha 1(III) chain	1	2	2	2	1	1	1	1	1	1	0	1	1	1	1	0	1	1	1	1	1	1	0	1	1	1	1	0	1	1	1	1	1	1	0	1	1	1	1	0	2.5	2.5
CON__P04259	CON__P04259	39	1	0			>P04259 SWISS-PROT:P04259 Tax_Id=9606 Gene_Symbol=KRT6B Keratin, type II cytoskeletal 6B	1	39	1	0	21	32	24	26	26	17	17	18	18	22	22	21	0	1	1	0	1	0	0	0	1	0	0	0	0	0	0	0	0	0	0	0	0	0	0	0	56.7	3
CON__P05784	CON__P05784	17	1	1			>P05784 SWISS-PROT:P05784 Tax_Id=10090 Gene_Symbol=Krt18 Keratin, type I cytoskeletal 18	1	17	1	1	13	13	13	12	10	13	12	16	11	13	13	12	0	1	0	0	0	0	1	1	0	0	0	0	0	1	0	0	0	0	1	1	0	0	0	0	27.2	5.4
CON__P05787;P05787;P05787-2;F8VUG2;CON__H-INV:HIT000292931;F8VP67;F8VRG4;CON__Q9H552;CON__H-INV:HIT000016045;H0YIB2;F8VQY3;CON__REFSEQ:XP_092267;K7EJU1;B4DIR1;K7ELP4;K7EKH9;H0YHD9	CON__P05787;P05787;P05787-2;F8VUG2	60;60;59;35;27;20;18;14;7;5;5;3;3;2;2;2;1	52;52;51;28;23;17;14;10;4;5;5;3;1;0;0;0;0	26;26;25;4;11;0;1;4;0;2;0;3;0;0;0;0;0	Keratin, type II cytoskeletal 8	KRT8	>P05787 SWISS-PROT:P05787 Tax_Id=9606 Gene_Symbol=KRT8 Keratin, type II cytoskeletal 8;>sp|P05787|K2C8_HUMAN Keratin, type II cytoskeletal 8 OS=Homo sapiens GN=KRT8 PE=1 SV=7;>sp|P05787-2|K2C8_HUMAN Isoform 2 of Keratin, type II cytoskeletal 8 OS=Homo sapi	17	60	52	26	52	52	49	51	46	50	46	48	47	51	50	51	45	46	42	45	39	45	39	41	41	44	43	44	21	23	22	23	20	23	19	22	21	22	21	23	91.3	86.1
CON__P06868;P00747	CON__P06868	25;1	25;1	25;1			>P06868 SWISS-PROT:P06868 (Bos taurus) Plasminogen precursor	2	25	25	25	16	17	13	14	12	18	13	11	2	11	16	17	16	17	13	14	12	18	13	11	2	11	16	17	16	17	13	14	12	18	13	11	2	11	16	17	46.2	46.2
CON__P07224;G5E9F8;P07225	CON__P07224	8;1;1	8;1;1	8;1;1			>P07224 SWISS-PROT:P07224 (Bos taurus) Vitamin K-dependent protein S precursor	3	8	8	8	3	1	2	1	2	3	3	1	1	4	3	2	3	1	2	1	2	3	3	1	1	4	3	2	3	1	2	1	2	3	3	1	1	4	3	2	15.1	15.1
CON__P07477;E7EQ64;P07477;H0Y8D1;Q8NHM4;P07478	CON__P07477;E7EQ64;P07477;H0Y8D1;Q8NHM4;P07478	2;2;2;1;1;1	1;1;1;1;1;1	1;1;1;1;1;1	Trypsin-1;Alpha-trypsin chain 1;Alpha-trypsin chain 2;Putative trypsin-6;Trypsin-2	PRSS1;PRSS3P2;PRSS2	>P07477 SWISS-PROT:P07477 Tax_Id=9606 Gene_Symbol=PRSS1 Trypsin-1 precursor;>tr|E7EQ64|E7EQ64_HUMAN Trypsin-1 OS=Homo sapiens GN=PRSS1 PE=2 SV=1;>sp|P07477|TRY1_HUMAN Trypsin-1 OS=Homo sapiens GN=PRSS1 PE=1 SV=1;>tr|H0Y8D1|H0Y8D1_HUMAN Trypsin-1 (Fragment)	6	2	1	1	2	2	2	1	2	2	1	1	2	2	2	2	1	1	1	1	1	1	0	0	1	1	1	1	1	1	1	1	1	1	0	0	1	1	1	1	11.3	8.1
CON__P08727;P08727;C9JM50;K7ELP7;CON__Q8N1A0;Q8N1A0-2;Q8N1A0	CON__P08727;P08727	42;41;19;1;1;1;1	38;37;15;1;1;1;1	15;14;5;0;0;0;0	Keratin, type I cytoskeletal 19	KRT19	>P08727 SWISS-PROT:P08727 Tax_Id=9606 Gene_Symbol=KRT19 Keratin, type I cytoskeletal 19;>sp|P08727|K1C19_HUMAN Keratin, type I cytoskeletal 19 OS=Homo sapiens GN=KRT19 PE=1 SV=4	7	42	38	15	35	34	37	36	34	37	27	31	31	39	38	37	32	31	33	34	31	34	25	28	29	36	35	34	12	13	13	13	12	13	12	13	11	15	13	14	90.8	90.8
CON__P08729;CON__Q9DCV7	CON__P08729	46;9	40;3	4;0			>P08729 SWISS-PROT:P08729 Tax_Id=9606 Gene_Symbol=KRT7 Keratin, type II cytoskeletal 7	2	46	40	4	40	40	42	44	39	41	37	38	34	41	42	42	35	35	37	39	33	37	32	33	30	36	37	37	3	2	3	4	4	3	3	3	2	3	3	4	74.2	66.5
CON__P08730-1	CON__P08730-1	11	2	2			>P08730-1 SWISS-PROT:P08730-1 Tax_Id=10090 Gene_Symbol=Krt13 Isoform 1 of Keratin, type I cytoskeletal 13	1	11	2	2	5	8	7	6	7	6	3	5	7	8	8	5	1	1	1	1	1	0	0	1	1	1	0	0	1	1	1	1	1	0	0	1	1	1	0	0	14.2	3.2
CON__P08779;P08779;K7ENW6	CON__P08779;P08779	30;30;6	13;13;5	11;11;3	Keratin, type I cytoskeletal 16	KRT16	>P08779 SWISS-PROT:P08779 Tax_Id=9606 Gene_Symbol=KRT16 Keratin, type I cytoskeletal 16;>sp|P08779|K1C16_HUMAN Keratin, type I cytoskeletal 16 OS=Homo sapiens GN=KRT16 PE=1 SV=4	3	30	13	11	15	27	23	18	21	13	12	13	17	16	17	14	3	13	10	5	7	4	3	4	7	3	4	4	3	11	9	5	6	3	3	4	6	3	4	3	58.6	33.4
J3QST3;CON__P12035;P12035	J3QST3;CON__P12035;P12035	14;14;14	1;1;1	1;1;1	Keratin, type II cytoskeletal 3	KRT3	>tr|J3QST3|J3QST3_HUMAN Keratin, type II cytoskeletal 3 OS=Homo sapiens GN=KRT3 PE=2 SV=1;>P12035 SWISS-PROT:P12035 Tax_Id=9606 Gene_Symbol=KRT3 Keratin, type II cytoskeletal 3;>sp|P12035|K2C3_HUMAN Keratin, type II cytoskeletal 3 OS=Homo sapiens GN=KRT3 P	3	14	1	1	8	10	9	8	11	6	6	7	6	10	9	8	0	0	0	0	0	0	0	0	0	0	0	0	0	0	0	0	0	0	0	0	0	0	0	0	11.1	1.4
CON__P12763;P02765;C9JV77	CON__P12763	17;2;1	17;2;1	17;2;1			>P12763 SWISS-PROT:P12763 (Bos taurus) Alpha-2-HS-glycoprotein precursor	3	17	17	17	12	14	16	15	15	15	15	15	13	16	15	15	12	14	16	15	15	15	15	15	13	16	15	15	12	14	16	15	15	15	15	15	13	16	15	15	57.4	57.4
CON__P13645;P13645;CON__P02535-1;CON__Q7Z3Y7;Q7Z3Y7;CON__Q2M2I5;Q2M2I5;CON__A2AB72;CON__Q7Z3Y9;CON__O76014;O76014;Q7Z3Y9	CON__P13645;P13645	45;45;11;5;5;3;3;1;1;1;1;1	43;43;10;4;4;2;2;0;1;0;0;1	35;35;6;1;1;0;0;0;0;0;0;0	Keratin, type I cytoskeletal 10	KRT10	>P13645 SWISS-PROT:P13645 Tax_Id=9606 Gene_Symbol=KRT10 Keratin, type I cytoskeletal 10;>sp|P13645|K1C10_HUMAN Keratin, type I cytoskeletal 10 OS=Homo sapiens GN=KRT10 PE=1 SV=6	12	45	43	35	31	36	33	32	37	29	25	33	32	35	37	32	29	34	31	31	35	27	24	31	31	33	35	30	25	28	26	26	29	21	21	27	25	28	29	25	63.1	63.1
CON__P13646-1;K7EQH6;CON__P35900;P35900;K7EMJ2	CON__P13646-1	16;3;3;3;1	1;0;0;0;0	1;0;0;0;0			>P13646-1 SWISS-PROT:P13646-1 Tax_Id=9606 Gene_Symbol=KRT13 Isoform 1 of Keratin, type I cytoskeletal 13	5	16	1	1	4	5	4	5	6	5	4	3	5	7	9	6	0	0	0	0	0	0	0	0	0	0	0	0	0	0	0	0	0	0	0	0	0	0	0	0	35.8	2
CON__P13647;P13647;H0YI76;F8W0C6;H0YIN9;F8VV57;F8VU69	CON__P13647;P13647	44;44;18;16;10;9;4	33;33;14;9;8;9;4	8;8;4;0;2;3;0	Keratin, type II cytoskeletal 5	KRT5	>P13647 SWISS-PROT:P13647 Tax_Id=9606 Gene_Symbol=KRT5 Keratin, type II cytoskeletal 5;>sp|P13647|K2C5_HUMAN Keratin, type II cytoskeletal 5 OS=Homo sapiens GN=KRT5 PE=1 SV=3	7	44	33	8	24	33	32	33	33	21	20	23	25	31	31	29	16	26	24	24	24	14	14	15	18	22	22	20	5	6	5	5	6	4	6	6	3	4	5	6	57.1	47.5
CON__P15497;F8W696;REV__Q14541;REV__Q14541-2;P02647	CON__P15497	29;1;1;1;1	29;1;1;1;1	29;1;1;1;1			>P15497 SWISS-PROT:P15497 (Bos taurus) Apolipoprotein A-I precursor	5	29	29	29	26	25	26	24	17	27	21	25	18	26	23	24	26	25	26	24	17	27	21	25	18	26	23	24	26	25	26	24	17	27	21	25	18	26	23	24	70.2	70.2
CON__P15636	CON__P15636	13	13	13			>P15636 SWISS-PROT:P15636 Protease I precursor Lysyl endopeptidase Achromobacter lyticus.	1	13	13	13	11	11	11	11	10	11	9	9	9	10	10	11	11	11	11	11	10	11	9	9	9	10	10	11	11	11	11	11	10	11	9	9	9	10	10	11	17.6	17.6
CON__P17690;J3KS17;P02749	CON__P17690	9;1;1	9;1;1	9;1;1			>P17690 SWISS-PROT:P17690 (Bos taurus) Beta-2-glycoprotein 1 precursor	3	9	9	9	7	6	7	7	5	7	5	5	3	8	5	7	7	6	7	7	5	7	5	5	3	8	5	7	7	6	7	7	5	7	5	5	3	8	5	7	38	38
CON__P17697	CON__P17697	13	13	13			>P17697 SWISS-PROT:P17697 (Bos taurus) Clusterin precursor	1	13	13	13	5	6	6	8	6	6	5	5	7	11	7	6	5	6	6	8	6	6	5	5	7	11	7	6	5	6	6	8	6	6	5	5	7	11	7	6	36.2	36.2
F5H8K9;CON__P19013;P19013;F8VX05;F8VZR6	F5H8K9;CON__P19013;P19013	13;13;13;1;1	9;9;9;1;1	7;7;7;1;1	Keratin, type II cytoskeletal 4	KRT4	>tr|F5H8K9|F5H8K9_HUMAN Keratin, type II cytoskeletal 4 OS=Homo sapiens GN=KRT4 PE=2 SV=1;>P19013 SWISS-PROT:P19013 Tax_Id=9606 Gene_Symbol=KRT4 keratin 4;>sp|P19013|K2C4_HUMAN Keratin, type II cytoskeletal 4 OS=Homo sapiens GN=KRT4 PE=1 SV=4	5	13	9	7	4	4	8	5	4	6	5	4	2	10	9	6	1	0	4	1	0	2	1	1	0	6	5	2	0	0	3	1	0	2	1	1	0	4	4	1	32	24.6
CON__P20930;P20930	CON__P20930;P20930	24;24	24;24	24;24	Filaggrin	FLG	>P20930 SWISS-PROT:P20930 Tax_Id=9606 Gene_Symbol=FLG Filaggrin;>sp|P20930|FILA_HUMAN Filaggrin OS=Homo sapiens GN=FLG PE=1 SV=3	2	24	24	24	12	11	15	18	14	19	7	15	14	13	16	16	12	11	15	18	14	19	7	15	14	13	16	16	12	11	15	18	14	19	7	15	14	13	16	16	19.8	19.8
CON__P28800;C9JMH6;P08697-2;P08697	CON__P28800	11;2;2;2	11;2;2;2	11;2;2;2			>P28800 SWISS-PROT:P28800 (Bos taurus) Alpha-2-antiplasmin precursor	4	11	11	11	5	6	7	8	7	8	5	10	5	10	6	7	5	6	7	8	7	8	5	10	5	10	6	7	5	6	7	8	7	8	5	10	5	10	6	7	22.4	22.4
CON__P31096	CON__P31096	3	3	3			>P31096 SWISS-PROT:P31096 Osteopontin - Bos taurus (Bovine).	1	3	3	3	1	2	2	3	1	2	0	1	0	2	1	1	1	2	2	3	1	2	0	1	0	2	1	1	1	2	2	3	1	2	0	1	0	2	1	1	11.8	11.8
CON__P34955	CON__P34955	22	22	22			>P34955 SWISS-PROT:P34955 (Bos taurus) Alpha-1-antiproteinase precursor	1	22	22	22	17	21	19	20	18	21	19	20	14	20	18	19	17	21	19	20	18	21	19	20	14	20	18	19	17	21	19	20	18	21	19	20	14	20	18	19	51.4	51.4
CON__P35908	CON__P35908	64	1	1			>P35908 SWISS-PROT:P35908 Tax_Id=9606 Gene_Symbol=KRT2 Keratin, type II cytoskeletal 2 epidermal	1	64	1	1	35	43	46	44	53	37	26	35	33	49	47	42	0	1	1	1	1	1	1	1	1	1	1	1	0	1	1	1	1	1	1	1	1	1	1	1	87.6	5.6
CON__P41361;P01008	CON__P41361	26;6	26;6	26;6			>P41361 SWISS-PROT:P41361 (Bos taurus) Antithrombin-III precursor	2	26	26	26	22	21	21	21	21	22	21	20	13	23	21	22	22	21	21	21	21	22	21	20	13	23	21	22	22	21	21	21	21	22	21	20	13	23	21	22	52.7	52.7
CON__P48668;P48668	CON__P48668;P48668	39;39	3;3	1;1	Keratin, type II cytoskeletal 6C	KRT6C	>P48668 SWISS-PROT:P48668 Tax_Id=9606 Gene_Symbol=KRT6C Keratin, type II cytoskeletal 6C;>sp|P48668|K2C6C_HUMAN Keratin, type II cytoskeletal 6C OS=Homo sapiens GN=KRT6C PE=1 SV=3	2	39	3	1	22	32	24	27	26	18	18	19	18	23	23	22	0	3	1	0	1	0	0	1	0	0	0	0	0	1	0	0	0	0	0	0	0	0	0	0	56.7	7.3
CON__P50448	CON__P50448	8	8	8			>P50448 SWISS-PROT:P50448 (Bos taurus) Factor XIIa inhibitor precursor	1	8	8	8	0	0	1	3	2	3	3	2	0	2	2	3	0	0	1	3	2	3	3	2	0	2	2	3	0	0	1	3	2	3	3	2	0	2	2	3	22.2	22.2
CON__P81644	CON__P81644	2	2	2			>P81644 SWISS-PROT:P81644 (Bos taurus) Apolipoprotein A-II precursor	1	2	2	2	0	0	0	1	1	1	1	0	0	2	1	1	0	0	0	1	1	1	1	0	0	2	1	1	0	0	0	1	1	1	1	0	0	2	1	1	26	26
CON__Q03247	CON__Q03247	18	18	14			>Q03247 SWISS-PROT:Q03247 (Bos taurus) Apolipoprotein E precursor	1	18	18	14	13	15	15	15	13	15	12	13	16	15	10	16	13	15	15	15	13	15	12	13	16	15	10	16	10	12	11	11	10	12	10	10	12	12	8	12	55.7	55.7
CON__Q05B55	CON__Q05B55	4	4	4			>Q05B55 TREMBL:Q05B55 (Bos taurus) Similar to Ig kappa chain C region	1	4	4	4	1	0	1	2	1	2	3	2	0	2	1	2	1	0	1	2	1	2	3	2	0	2	1	2	1	0	1	2	1	2	3	2	0	2	1	2	17.9	17.9
CON__Q0IIK2;H7C5E8;J3KN47;P02787	CON__Q0IIK2	54;1;1;1	54;1;1;1	1;0;0;0			>Q0IIK2 TREMBL:Q0IIK2 (Bos taurus) Transferrin	4	54	54	1	42	47	42	46	43	50	45	46	27	44	47	47	42	47	42	46	43	50	45	46	27	44	47	47	1	1	1	1	1	1	1	1	0	1	1	1	79.1	79.1
CON__Q0V8M9;Q06033-2;Q06033;E7ET33	CON__Q0V8M9	10;3;3;2	10;3;3;2	10;3;3;2			>Q0V8M9 TREMBL:Q0V8M9;Q9TRI0 (Bos taurus) similar to inter-alpha (globulin) inhibitor H3 isoform 2	4	10	10	10	6	7	6	7	6	8	7	8	1	6	6	7	6	7	6	7	6	8	7	8	1	6	6	7	6	7	6	7	6	8	7	8	1	6	6	7	12.6	12.6
CON__Q0VCM5;F8WAS2;F5H7E1;P19827	CON__Q0VCM5	6;1;1;1	6;1;1;1	6;1;1;1			>Q0VCM5 TREMBL:Q0VCM5 (Bos taurus) Similar to Inter-alpha-trypsin inhibitor heavy chain H1	4	6	6	6	1	1	1	2	1	1	2	3	0	3	0	1	1	1	1	2	1	1	2	3	0	3	0	1	1	1	1	2	1	1	2	3	0	3	0	1	8.8	8.8
CON__Q148H6;CON__Q7Z3Z0;CON__Q7Z3Y8;Q7Z3Z0;Q7Z3Y8	CON__Q148H6;CON__Q7Z3Z0;CON__Q7Z3Y8;Q7Z3Z0;Q7Z3Y8	5;3;3;3;3	1;1;1;1;1	1;1;1;1;1	Keratin, type I cytoskeletal 25;Keratin, type I cytoskeletal 27	KRT25;KRT27	>Q148H6 TREMBL:Q148H6 (Bos taurus) Hypothetical protein MGC139876;>Q7Z3Z0 SWISS-PROT:Q7Z3Z0 Tax_Id=9606 Gene_Symbol=KRT25 Keratin, type I cytoskeletal 25;>Q7Z3Y8 SWISS-PROT:Q7Z3Y8 Tax_Id=9606 Gene_Symbol=KRT27 Keratin, type I cytoskeletal 27;>sp|Q7Z3Z0|K1C	5	5	1	1	4	5	4	5	4	5	4	4	5	5	5	5	1	1	1	1	1	1	1	1	1	1	1	1	1	1	1	1	1	1	1	1	1	1	1	1	8	2.2
CON__Q9UE12;CON__Q15323;Q15323;CON__Q6NTB9;CON__O76009;CON__Q14525;CON__Q14532;O76009;Q14525;Q14532;CON__O76011;CON__Q8IUT8;O76011;G3V1C2;CON__Q9D646;CON__A2A5Y0;CON__Q6IFU5;CON__O76015;CON__O76013;CON__REFSEQ:XP_986630;O76013-2;Q6A162;O76015;O76013	CON__Q9UE12;CON__Q15323;Q15323;CON__Q6NTB9;CON__O76009;CON__Q14525;CON__Q14532;O76009;Q14525;Q14532;CON__O76011;CON__Q8IUT8;O76011	5;5;5;4;4;4;4;4;4;4;3;3;3;2;2;2;2;2;2;2;2;2;2;2	3;3;3;3;3;2;3;3;2;3;2;2;2;1;2;1;1;1;1;1;1;1;1;1	2;2;2;2;2;1;2;2;1;2;1;1;1;1;1;1;1;1;1;1;1;1;1;1	Keratin, type I cuticular Ha1;Keratin, type I cuticular Ha3-I;Keratin, type I cuticular Ha3-II;Keratin, type I cuticular Ha2;Keratin, type I cuticular Ha4	KRT31;KRT33A;KRT33B;KRT32;KRT34	>Q9UE12 TREMBL:Q9UE12 Type I hair keratin 1 - Homo sapiens (Human).;>Q15323 SWISS-PROT:Q15323 Keratin, type I cuticular HA1 (Hair keratin, type I HA1);>sp|Q15323|K1H1_HUMAN Keratin, type I cuticular Ha1 OS=Homo sapiens GN=KRT31 PE=2 SV=3;>Q6NTB9 TREMBL:Q6N	24	5	3	2	2	2	4	2	2	2	2	2	1	2	2	2	0	0	3	0	0	0	0	0	0	0	1	0	0	0	2	0	0	0	0	0	0	0	1	0	11.5	8.2
CON__Q1A7A4;P01031	CON__Q1A7A4	48;9	48;9	48;9			>Q1A7A4 TREMBL:Q1A7A4 (Bos taurus) similar to complement component C5	2	48	48	48	9	9	7	38	42	40	25	20	22	14	38	39	9	9	7	38	42	40	25	20	22	14	38	39	9	9	7	38	42	40	25	20	22	14	38	39	30.9	30.9
CON__Q1RMK2;CON__ENSEMBL:ENSBTAP00000011227;CON__ENSEMBL:ENSBTAP00000033053	CON__Q1RMK2	15;2;2	15;2;2	15;2;2			>Q1RMK2 TREMBL:Q1RMK2 (Bos taurus) IGHM protein	3	15	15	15	9	8	9	10	5	8	11	11	6	8	9	8	9	8	9	10	5	8	11	11	6	8	9	8	9	8	9	10	5	8	11	11	6	8	9	8	35	35
CON__Q1RMN8	CON__Q1RMN8	5	5	5			>Q1RMN8 TREMBL:Q1RMN8 (Bos taurus) Similar to Immunoglobulin lambda-like polypeptide 1	1	5	5	5	3	3	3	3	3	4	4	3	1	4	3	4	3	3	3	3	3	4	4	3	1	4	3	4	3	3	3	3	3	4	4	3	1	4	3	4	34.6	34.6
CON__Q28065	CON__Q28065	12	12	12			>Q28065 SWISS-PROT:Q28065 (Bos taurus) C4b-binding protein alpha chain precursor	1	12	12	12	3	5	5	4	4	8	7	4	1	6	6	7	3	5	5	4	4	8	7	4	1	6	6	7	3	5	5	4	4	8	7	4	1	6	6	7	26.7	26.7
CON__Q28085	CON__Q28085	4	4	4			>Q28085 SWISS-PROT:Q28085 (Bos taurus) Complement factor H precursor	1	4	4	4	0	1	1	1	1	2	0	0	1	4	0	0	0	1	1	1	1	2	0	0	1	4	0	0	0	1	1	1	1	2	0	0	1	4	0	0	4	4
CON__Q28107;P12259	CON__Q28107	33;7	33;7	33;7			>Q28107 SWISS-PROT:Q28107 (Bos taurus) Coagulation factor V precursor	2	33	33	33	20	15	19	18	22	17	21	17	13	17	20	18	20	15	19	18	22	17	21	17	13	17	20	18	20	15	19	18	22	17	21	17	13	17	20	18	17.3	17.3
CON__Q28194	CON__Q28194	47	6	6			>Q28194 TREMBL:Q28194 (Bos taurus) Thrombospondin-1	1	47	6	6	26	27	27	27	27	30	23	26	22	38	32	29	0	1	1	0	1	2	1	1	0	3	1	0	0	1	1	0	1	2	1	1	0	3	1	0	39	6.5
CON__Q29443	CON__Q29443	54	1	1			>Q29443 SWISS-PROT:Q29443 Serotransferrin - Bos taurus (Bovine).	1	54	1	1	42	47	42	46	43	50	45	46	27	44	47	47	1	1	1	1	1	1	1	1	0	1	1	1	1	1	1	1	1	1	1	1	0	1	1	1	79.7	2.6
CON__Q29RQ1;P10643	CON__Q29RQ1	21;3	21;3	21;3			>Q29RQ1 SWISS-PROT:Q29RQ1 (Bos taurus) Complement component C7 precursor	2	21	21	21	2	4	2	19	18	19	14	13	12	9	17	18	2	4	2	19	18	19	14	13	12	9	17	18	2	4	2	19	18	19	14	13	12	9	17	18	31	31
CON__Q2HJF0	CON__Q2HJF0	5	3	3			>Q2HJF0 TREMBL:Q2HJF0 (Bos taurus) Similar to Serotransferrin	1	5	3	3	3	2	2	2	2	4	3	3	1	2	3	1	1	0	1	0	1	2	1	1	1	1	1	0	1	0	1	0	1	2	1	1	1	1	1	0	8.7	6.3
CON__Q2KIF2	CON__Q2KIF2	4	4	4			>Q2KIF2 TREMBL:Q2KIF2 (Bos taurus) Similar to leucine-rich alpha-2-glycoprotein 1	1	4	4	4	1	2	2	2	0	3	3	2	2	2	1	1	1	2	2	2	0	3	3	2	2	2	1	1	1	2	2	2	0	3	3	2	2	2	1	1	12.7	12.7
CON__Q2KIS7;E9PHK0;P05452	CON__Q2KIS7;E9PHK0;P05452	8;4;4	8;4;4	8;4;4	Tetranectin	CLEC3B	>Q2KIS7 SWISS-PROT:Q2KIS7 (Bos taurus) Tetranectin precursor;>tr|E9PHK0|E9PHK0_HUMAN Tetranectin OS=Homo sapiens GN=CLEC3B PE=4 SV=1;>sp|P05452|TETN_HUMAN Tetranectin OS=Homo sapiens GN=CLEC3B PE=1 SV=3	3	8	8	8	2	5	4	3	2	6	5	4	1	6	4	5	2	5	4	3	2	6	5	4	1	6	4	5	2	5	4	3	2	6	5	4	1	6	4	5	52	52
CON__Q2KJ62	CON__Q2KJ62	15	1	1			>Q2KJ62 TREMBL:Q2KJ62 (Bos taurus) KNG protein	1	15	1	1	8	9	7	9	6	10	9	7	7	10	9	8	0	0	0	0	0	0	0	0	0	0	0	0	0	0	0	0	0	0	0	0	0	0	0	0	27.1	2.7
CON__Q2KJC7;Q15063-2;B1ALD8;Q15063;B1ALD9;Q15063-4;Q15063-3;F5H628	CON__Q2KJC7;Q15063-2;B1ALD8;Q15063;B1ALD9;Q15063-4;Q15063-3;F5H628	11;8;8;8;7;7;7;6	11;8;8;8;7;7;7;6	11;8;8;8;7;7;7;6	Periostin	POSTN	>Q2KJC7 TREMBL:Q2KJC7;Q8HZM3 (Bos taurus) Periostin, osteoblast specific factor;>sp|Q15063-2|POSTN_HUMAN Isoform 2 of Periostin OS=Homo sapiens GN=POSTN;>tr|B1ALD8|B1ALD8_HUMAN Periostin OS=Homo sapiens GN=POSTN PE=2 SV=1;>sp|Q15063|POSTN_HUMAN Periostin O	8	11	11	11	2	3	2	3	2	2	3	3	2	6	3	2	2	3	2	3	2	2	3	3	2	6	3	2	2	3	2	3	2	2	3	3	2	6	3	2	21.2	21.2
CON__Q2KJF1;M0R009;P04217-2;P04217	CON__Q2KJF1	14;1;1;1	14;1;1;1	14;1;1;1			>Q2KJF1 TREMBL:Q2KJF1 (Bos taurus) Alpha-1-B glycoprotein	4	14	14	14	8	7	7	9	7	11	8	11	8	10	9	5	8	7	7	9	7	11	8	11	8	10	9	5	8	7	7	9	7	11	8	11	8	10	9	5	43.9	43.9
CON__Q2TBQ1;P05160	CON__Q2TBQ1	10;1	10;1	10;1			>Q2TBQ1 TREMBL:Q2TBQ1 (Bos taurus) Coagulation factor XIII, B polypeptide	2	10	10	10	2	2	1	3	0	3	3	4	1	5	1	3	2	2	1	3	0	3	3	4	1	5	1	3	2	2	1	3	0	3	3	4	1	5	1	3	22.4	22.4
CON__Q2UVX4	CON__Q2UVX4	71	71	65			>Q2UVX4 SWISS-PROT:Q2UVX4 (Bos taurus) Complement C3 precursor	1	71	71	65	29	27	33	55	53	58	46	49	32	48	48	59	29	27	33	55	53	58	46	49	32	48	48	59	25	24	27	49	47	55	43	44	30	44	46	55	46.8	46.8
CON__Q32PJ2	CON__Q32PJ2	5	5	5			>Q32PJ2 SWISS-PROT:Q32PJ2 (Bos taurus) Apolipoprotein A-IV precursor	1	5	5	5	1	2	1	2	2	3	0	0	0	0	5	4	1	2	1	2	2	3	0	0	0	0	5	4	1	2	1	2	2	3	0	0	0	0	5	4	20.8	20.8
CON__Q3KNV1;P08729	CON__Q3KNV1;P08729	44;44	2;2	2;2	Keratin, type II cytoskeletal 7	KRT7	>Q3KNV1 TREMBL:Q3KNV1;Q96GE1 Tax_Id=9606 Gene_Symbol=KRT7 keratin 7;>sp|P08729|K2C7_HUMAN Keratin, type II cytoskeletal 7 OS=Homo sapiens GN=KRT7 PE=1 SV=5	2	44	2	2	38	39	40	41	36	39	35	36	34	39	40	39	1	1	1	1	1	1	1	1	2	1	1	1	1	1	1	1	1	1	1	1	2	1	1	1	75.1	6
CON__Q3KUS7	CON__Q3KUS7	13	13	13			>Q3KUS7 TREMBL:Q3KUS7 (Bos taurus) Complement factor B	1	13	13	13	3	4	1	5	4	7	6	6	2	6	6	6	3	4	1	5	4	7	6	6	2	6	6	6	3	4	1	5	4	7	6	6	2	6	6	6	24.9	24.9
CON__Q3MHH8;B3KTI1;P19961;P04746;P04745	CON__Q3MHH8;B3KTI1;P19961;P04746;P04745	2;1;1;1;1	2;1;1;1;1	2;1;1;1;1	Alpha-amylase;Alpha-amylase 2B;Pancreatic alpha-amylase;Alpha-amylase 1	AMY2B;AMY2A;AMY1A	>Q3MHH8 TREMBL:Q3MHH8 (Bos taurus) Amylase, alpha 2B; pancreatic;>tr|B3KTI1|B3KTI1_HUMAN Alpha-amylase 2B OS=Homo sapiens GN=AMY2B PE=2 SV=1;>sp|P19961|AMY2B_HUMAN Alpha-amylase 2B OS=Homo sapiens GN=AMY2B PE=1 SV=1;>sp|P04746|AMYP_HUMAN Pancreatic alpha-a	5	2	2	2	0	1	1	1	0	1	1	0	0	0	0	1	0	1	1	1	0	1	1	0	0	0	0	1	0	1	1	1	0	1	1	0	0	0	0	1	10	10
CON__Q3MHN2;P02748	CON__Q3MHN2	19;4	19;4	19;4			>Q3MHN2 SWISS-PROT:Q3MHN2 (Bos taurus) Complement component C9 precursor	2	19	19	19	5	7	6	15	9	14	11	12	12	8	14	15	5	7	6	15	9	14	11	12	12	8	14	15	5	7	6	15	9	14	11	12	12	8	14	15	44.7	44.7
CON__Q3MHN5;D6RBJ7;D6RF35;P02774;P02774-3;P02774-2;D6RF20	CON__Q3MHN5	21;4;4;4;4;3;1	3;0;0;0;0;0;0	3;0;0;0;0;0;0			>Q3MHN5 SWISS-PROT:Q3MHN5 (Bos taurus) Vitamin D-binding protein precursor	7	21	3	3	13	13	13	14	11	15	14	14	11	15	12	12	2	3	2	2	2	3	2	2	1	2	2	3	2	3	2	2	2	3	2	2	1	2	2	3	50	5.1
CON__Q3SX09;E9PFT6;P68871;P02042;A8MUF7;F8W6P5;E9PEW8	CON__Q3SX09	12;2;2;2;1;1;1	12;2;2;2;1;1;1	9;1;1;1;0;0;0			>Q3SX09 TREMBL:Q3SX09 (Bos taurus) similar to HBG protein	7	12	12	9	12	12	12	12	12	12	12	12	12	12	12	12	12	12	12	12	12	12	12	12	12	12	12	12	9	9	9	9	9	9	9	9	9	9	9	9	61.2	61.2
CON__Q3SX14;Q5T0I1	CON__Q3SX14	23;6	4;0	4;0			>Q3SX14 TREMBL:Q3SX14 (Bos taurus) Similar to Gelsolin	2	23	4	4	17	18	17	17	16	17	16	17	11	19	18	16	2	1	0	0	1	2	1	1	0	3	1	1	2	1	0	0	1	2	1	1	0	3	1	1	26.9	7.2
CON__Q3SZ57;J3KMX3;P02771	CON__Q3SZ57	28;4;4	28;4;4	28;4;4			>Q3SZ57 SWISS-PROT:Q3SZ57 (Bos taurus) Alpha-fetoprotein precursor	3	28	28	28	13	14	13	20	16	21	18	18	7	22	16	15	13	14	13	20	16	21	18	18	7	22	16	15	13	14	13	20	16	21	18	18	7	22	16	15	65.1	65.1
CON__Q3SZH5	CON__Q3SZH5	11	11	11			>Q3SZH5 TREMBL:Q3SZH5 (Bos taurus) Similar to Angiotensinogen	1	11	11	11	2	4	2	6	4	8	6	9	5	10	4	4	2	4	2	6	4	8	6	9	5	10	4	4	2	4	2	6	4	8	6	9	5	10	4	4	36.6	36.6
CON__Q3SZR3	CON__Q3SZR3	9	9	9			>Q3SZR3 SWISS-PROT:Q3SZR3 (Bos taurus) Alpha-1-acid glycoprotein precursor	1	9	9	9	9	9	9	9	9	9	9	9	8	9	9	9	9	9	9	9	9	9	9	9	8	9	9	9	9	9	9	9	9	9	9	9	8	9	9	9	40.6	40.6
CON__Q3SZV7	CON__Q3SZV7	11	11	11			>Q3SZV7 TREMBL:Q3SZV7 (Bos taurus) Similar to hemopexin	1	11	11	11	7	8	6	7	4	9	8	8	3	7	5	6	7	8	6	7	4	9	8	8	3	7	5	6	7	8	6	7	4	9	8	8	3	7	5	6	33.3	33.3
CON__Q3T052;F5GXQ1;B7ZKJ8;Q14624-4;Q14624-3;Q14624-2;Q14624;H7C0L5	CON__Q3T052	27;2;2;2;2;2;2;1	27;2;2;2;2;2;2;1	27;2;2;2;2;2;2;1			>Q3T052 TREMBL:Q3T052;Q5EA67 (Bos taurus) Inter-alpha (Globulin) inhibitor H4	8	27	27	27	14	16	15	19	18	23	22	19	12	19	17	19	14	16	15	19	18	23	22	19	12	19	17	19	14	16	15	19	18	23	22	19	12	19	17	19	34.6	34.6
CON__Q3Y5Z3	CON__Q3Y5Z3	4	4	4			>Q3Y5Z3 SWISS-PROT:Q3Y5Z3 (Bos taurus) Adiponectin precursor	1	4	4	4	3	3	2	2	2	4	3	3	1	1	2	3	3	3	2	2	2	4	3	3	1	1	2	3	3	3	2	2	2	4	3	3	1	1	2	3	19.2	19.2
CON__Q9Z2K1;CON__Q3ZAW8	CON__Q9Z2K1;CON__Q3ZAW8	10;10	1;1	1;1			>Q9Z2K1 SWISS-PROT:Q9Z2K1 Tax_Id=10090 Gene_Symbol=Krt16 Keratin, type I cytoskeletal 16;>Q3ZAW8 TREMBL:Q3ZAW8;Q9EQD6;Q9EQD7 Tax_Id=10090 Gene_Symbol=Krt16 Keratin intermediate filament 16a	2	10	1	1	5	9	9	8	7	5	4	4	6	7	6	4	0	0	1	1	0	0	0	0	0	1	0	0	0	0	1	1	0	0	0	0	0	1	0	0	19.8	1.7
CON__Q3ZBD7	CON__Q3ZBD7	8	2	2			>Q3ZBD7 SWISS-PROT:Q3ZBD7 (Bos taurus) Glucose-6-phosphate isomerase	1	8	2	2	7	7	8	8	5	8	7	7	8	8	7	8	1	1	2	2	0	2	1	1	2	2	1	2	1	1	2	2	0	2	1	1	2	2	1	2	17.4	4.8
CON__Q3ZBS7;P04004	CON__Q3ZBS7	16;4	16;4	16;4			>Q3ZBS7 TREMBL:Q3ZBS7 (Bos taurus) Vitronectin	2	16	16	16	13	13	15	13	11	13	13	14	14	16	15	14	13	13	15	13	11	13	13	14	14	16	15	14	13	13	15	13	11	13	13	14	14	16	15	14	31.6	31.6
CON__Q58D62	CON__Q58D62	11	11	11			>Q58D62 SWISS-PROT:Q58D62 (Bos taurus) Fetuin-B precursor	1	11	11	11	8	9	8	10	9	10	9	9	5	9	8	9	8	9	8	10	9	10	9	9	5	9	8	9	8	9	8	10	9	10	9	9	5	9	8	9	34.4	34.4
CON__Q5D862;Q5D862	CON__Q5D862;Q5D862	5;5	5;5	5;5	Filaggrin-2	FLG2	>Q5D862 SWISS-PROT:Q5D862 Tax_Id=9606 Gene_Symbol=FLG2 Filaggrin-2;>sp|Q5D862|FILA2_HUMAN Filaggrin-2 OS=Homo sapiens GN=FLG2 PE=1 SV=1	2	5	5	5	2	3	3	3	4	3	0	1	1	3	4	2	2	3	3	3	4	3	0	1	1	3	4	2	2	3	3	3	4	3	0	1	1	3	4	2	5.3	5.3
CON__Q5XKE5;Q5XKE5	CON__Q5XKE5;Q5XKE5	12;12	1;1	0;0	Keratin, type II cytoskeletal 79	KRT79	>Q5XKE5 SWISS-PROT:Q5XKE5 Tax_Id=9606 Gene_Symbol=KRT79 Keratin, type II cytoskeletal 79;>sp|Q5XKE5|K2C79_HUMAN Keratin, type II cytoskeletal 79 OS=Homo sapiens GN=KRT79 PE=1 SV=2	2	12	1	0	10	9	10	9	10	9	6	9	7	9	10	10	0	0	0	0	0	0	0	0	0	0	0	0	0	0	0	0	0	0	0	0	0	0	0	0	15.1	1.9
CON__Q6IME9;CON__Q14CN4-1;Q14CN4-3;Q14CN4-2;Q14CN4;B4DXK4	CON__Q6IME9;CON__Q14CN4-1;Q14CN4-3;Q14CN4-2;Q14CN4	8;6;6;6;6;3	3;1;1;1;1;0	2;0;0;0;0;0	Keratin, type II cytoskeletal 72	KRT72	>Q6IME9 TREMBL:Q6IME9 Tax_Id=10090 Gene_Symbol=Krt72 Type-II keratin Kb35;>Q14CN4-1 SWISS-PROT:Q14CN4-1 Tax_Id=9606 Gene_Symbol=KRT72 Isoform 1 of Keratin, type II cytoskeletal 72;>sp|Q14CN4-3|K2C72_HUMAN Isoform 3 of Keratin, type II cytoskeletal 72 OS=Ho	6	8	3	2	7	7	6	7	7	6	5	3	5	5	6	5	3	3	2	3	2	3	2	1	1	2	2	2	2	2	1	2	1	2	2	1	0	1	1	1	13.7	7.9
CON__Q9NSB2;CON__Q6ISB0;Q9NSB2	CON__Q9NSB2;CON__Q6ISB0;Q9NSB2	8;8;8	3;3;3	3;3;3	Keratin, type II cuticular Hb4	KRT84	>Q9NSB2 SWISS-PROT:Q9NSB2 Keratin, type II cuticular Hb4 (Hair keratin, type II Hb4) - Homo sapiens (Human).;>Q6ISB0 TREMBL:Q6ISB0 Keratin, hair, basic, 4 - Homo sapiens (Human).;>sp|Q9NSB2|KRT84_HUMAN Keratin, type II cuticular Hb4 OS=Homo sapiens GN=KRT8	3	8	3	3	4	4	5	4	5	3	4	4	4	4	4	4	0	0	1	0	0	0	0	0	0	0	0	0	0	0	1	0	0	0	0	0	0	0	0	0	10.3	6.3
CON__Q6KB66-1;Q6KB66-2;Q6KB66;Q6KB66-3;CON__Q0VBK2	CON__Q6KB66-1;Q6KB66-2;Q6KB66;Q6KB66-3	13;13;13;10;4	12;12;12;9;4	12;12;12;9;4	Keratin, type II cytoskeletal 80	KRT80	>Q6KB66-1 SWISS-PROT:Q6KB66-1 Tax_Id=9606 Gene_Symbol=KRT80 Isoform 1 of Keratin, type II cytoskeletal 80;>sp|Q6KB66-2|K2C80_HUMAN Isoform 2 of Keratin, type II cytoskeletal 80 OS=Homo sapiens GN=KRT80;>sp|Q6KB66|K2C80_HUMAN Keratin, type II cytoskeletal 8	5	13	12	12	6	6	5	7	10	8	5	3	1	5	9	8	5	5	4	6	9	7	4	2	1	4	8	7	5	5	4	6	9	7	4	2	1	4	8	7	33.6	31
CON__Q6NXH9	CON__Q6NXH9	10	1	1			>Q6NXH9 TREMBL:Q6NXH9 Tax_Id=10090 Gene_Symbol=Krt73 Keratin 73	1	10	1	1	7	6	6	8	7	5	6	6	5	8	7	7	1	1	0	1	0	0	1	1	0	1	0	0	1	1	0	1	0	0	1	1	0	1	0	0	13.4	1.9
CON__Q8N1N4-2;CON__Q7RTT2;Q8N1N4;Q8N1N4-2;F8VS93	CON__Q8N1N4-2;CON__Q7RTT2;Q8N1N4;Q8N1N4-2	8;8;8;7;1	5;5;5;4;1	5;5;5;4;1	Keratin, type II cytoskeletal 78	KRT78	>Q8N1N4-2 SWISS-PROT:Q8N1N4-2 Tax_Id=9606 Gene_Symbol=KRT78 Isoform 2 of Keratin, type II cytoskeletal 78;>Q7RTT2 TREMBL:Q7RTT2 Tax_Id=9606 Gene_Symbol=KRT78 Keratin-78;>sp|Q8N1N4|K2C78_HUMAN Keratin, type II cytoskeletal 78 OS=Homo sapiens GN=KRT78 PE=2 S	5	8	5	5	4	3	3	5	4	2	2	3	5	6	4	2	2	1	1	2	2	0	0	1	2	3	2	0	2	1	1	2	2	0	0	1	2	3	2	0	14.4	11.1
CON__Q7Z794;Q7Z794;F5GY66;F8VS61	CON__Q7Z794;Q7Z794;F5GY66	10;10;5;2	5;5;4;1	4;4;3;1	Keratin, type II cytoskeletal 1b	KRT77	>Q7Z794 SWISS-PROT:Q7Z794 Tax_Id=9606 Gene_Symbol=KRT77 Keratin 77;>sp|Q7Z794|K2C1B_HUMAN Keratin, type II cytoskeletal 1b OS=Homo sapiens GN=KRT77 PE=2 SV=3;>tr|F5GY66|F5GY66_HUMAN Keratin, type II cytoskeletal 1b OS=Homo sapiens GN=KRT77 PE=2 SV=1	4	10	5	4	5	4	4	5	5	3	4	4	5	5	5	5	1	1	0	2	1	0	0	0	2	1	1	1	0	1	0	2	0	0	0	0	1	0	1	0	15.9	11.1
CON__Q86YZ3;Q86YZ3	CON__Q86YZ3;Q86YZ3	23;23	23;23	23;23	Hornerin	HRNR	>Q86YZ3 SWISS-PROT:Q86YZ3 Tax_Id=9606 Gene_Symbol=HRNR Hornerin;>sp|Q86YZ3|HORN_HUMAN Hornerin OS=Homo sapiens GN=HRNR PE=1 SV=2	2	23	23	23	13	13	15	9	18	12	7	14	14	19	13	14	13	13	15	9	18	12	7	14	14	19	13	14	13	13	15	9	18	12	7	14	14	19	13	14	25	25
CON__Q95121;P36955;I3L425;I3L3Z3;I3L1U4;I3L4Z0;I3L2R7	CON__Q95121	5;2;1;1;1;1;1	5;2;1;1;1;1;1	5;2;1;1;1;1;1			>Q95121 SWISS-PROT:Q95121 (Bos taurus) Pigment epithelium-derived factor precursor	7	5	5	5	0	1	1	3	1	4	3	3	1	5	1	1	0	1	1	3	1	4	3	3	1	5	1	1	0	1	1	3	1	4	3	3	1	5	1	1	16.6	16.6
CON__Q9N2I2	CON__Q9N2I2	12	12	12			>Q9N2I2 SWISS-PROT:Q9N2I2 (Bos taurus) Plasma serine protease inhibitor precursor	1	12	12	12	4	4	4	6	8	3	7	9	5	10	9	6	4	4	4	6	8	3	7	9	5	10	9	6	4	4	4	6	8	3	7	9	5	10	9	6	37.4	37.4
CON__Q9QWL7	CON__Q9QWL7	19	2	0			>Q9QWL7 SWISS-PROT:Q9QWL7 Tax_Id=10090 Gene_Symbol=Krt17 Keratin, type I cytoskeletal 17	1	19	2	0	14	15	17	12	14	13	8	11	12	13	13	14	1	1	1	0	1	0	0	0	0	0	0	1	0	0	0	0	0	0	0	0	0	0	0	0	30.5	3.7
CON__Q9TRI1;Q5T985;P19823;Q5T987	CON__Q9TRI1	26;6;6;3	26;6;6;3	26;6;6;3			>Q9TRI1 TREMBL:Q9TRI1 (Bos taurus) similar to inter-alpha-trypsin inhibitor heavy chain2	4	26	26	26	11	16	13	18	14	19	19	17	10	17	16	17	11	16	13	18	14	19	19	17	10	17	16	17	11	16	13	18	14	19	19	17	10	17	16	17	32.6	32.6
CON__Q9TT36;P05543	CON__Q9TT36;P05543	2;1	2;1	2;1	Thyroxine-binding globulin	SERPINA7	>Q9TT36 SWISS-PROT:Q9TT36 (Bos taurus) Thyroxine-binding globulin precursor;>sp|P05543|THBG_HUMAN Thyroxine-binding globulin OS=Homo sapiens GN=SERPINA7 PE=1 SV=2	2	2	2	2	0	0	1	0	0	2	2	1	1	1	0	0	0	0	1	0	0	2	2	1	1	1	0	0	0	0	1	0	0	2	2	1	1	1	0	0	6.8	6.8
CON__Q9TTE1	CON__Q9TTE1	12	12	6			>Q9TTE1 SWISS-PROT:Q9TTE1 (Bos taurus) Endopin-1 precursor	1	12	12	6	6	8	6	10	6	10	9	8	5	10	6	7	6	8	6	10	6	10	9	8	5	10	6	7	3	3	3	5	3	4	5	4	1	5	4	2	31.4	31.4
CON__REFSEQ:XP_001252647	CON__REFSEQ:XP_001252647	11	10	5			>REFSEQ:XP_001252647 (Bos taurus) similar to endopin 2B	1	11	10	5	5	7	7	8	6	9	5	7	8	10	6	5	4	6	6	7	5	8	4	6	7	9	6	4	2	3	3	3	3	3	1	2	3	4	3	2	32.6	30.7
CON__REFSEQ:XP_585019	CON__REFSEQ:XP_585019	9	9	9			>REFSEQ:XP_585019 (Bos taurus) similar to afamin	1	9	9	9	0	2	0	3	2	6	3	0	0	2	2	2	0	2	0	3	2	6	3	0	0	2	2	2	0	2	0	3	2	6	3	0	0	2	2	2	15.2	15.2
D0FY33;O00478-2;O00478;S4R3N0;C9JUV8;P78410-3;P78410-2;P78410;O00481-2;O00481-3;O00481-4;O00481	D0FY33;O00478-2;O00478;S4R3N0;C9JUV8;P78410-3;P78410-2;P78410;O00481-2;O00481-3;O00481-4;O00481	2;2;2;1;1;1;1;1;1;1;1;1	2;2;2;1;1;1;1;1;1;1;1;1	2;2;2;1;1;1;1;1;1;1;1;1	Butyrophilin subfamily 3 member A3;Butyrophilin subfamily 3 member A2;Butyrophilin subfamily 3 member A1	BTN3A3;BTN3A2;BTN3A1	>tr|D0FY33|D0FY33_HUMAN Butyrophilin subfamily 3 member A3 OS=Homo sapiens GN=BTN3A3 PE=4 SV=1;>sp|O00478-2|BT3A3_HUMAN Isoform 2 of Butyrophilin subfamily 3 member A3 OS=Homo sapiens GN=BTN3A3;>sp|O00478|BT3A3_HUMAN Butyrophilin subfamily 3 member A3 OS=H	12	2	2	2	1	1	0	0	1	2	1	1	1	0	1	2	1	1	0	0	1	2	1	1	1	0	1	2	1	1	0	0	1	2	1	1	1	0	1	2	5.2	5.2
D3DPN2;O75056	D3DPN2;O75056	1;1	1;1	1;1	Syndecan;Syndecan-3	SDC3	>tr|D3DPN2|D3DPN2_HUMAN Syndecan OS=Homo sapiens GN=SDC3 PE=3 SV=1;>sp|O75056|SDC3_HUMAN Syndecan-3 OS=Homo sapiens GN=SDC3 PE=1 SV=2	2	1	1	1	1	1	1	1	1	1	1	1	0	0	0	0	1	1	1	1	1	1	1	1	0	0	0	0	1	1	1	1	1	1	1	1	0	0	0	0	6.5	6.5
D3DWC4;Q86VZ5;B4DJU2;Q86VZ5-2	D3DWC4;Q86VZ5;B4DJU2;Q86VZ5-2	2;2;1;1	2;2;1;1	2;2;1;1	Phosphatidylcholine:ceramide cholinephosphotransferase 1	TMEM23;SGMS1	>tr|D3DWC4|D3DWC4_HUMAN Phosphatidylcholine:ceramide cholinephosphotransferase 1 OS=Homo sapiens GN=TMEM23 PE=4 SV=1;>sp|Q86VZ5|SMS1_HUMAN Phosphatidylcholine:ceramide cholinephosphotransferase 1 OS=Homo sapiens GN=SGMS1 PE=1 SV=2;>tr|B4DJU2|B4DJU2_HUMAN P	4	2	2	2	2	2	2	2	2	1	0	1	2	2	2	2	2	2	2	2	2	1	0	1	2	2	2	2	2	2	2	2	2	1	0	1	2	2	2	2	3.9	3.9
D3DWK9;Q9NSY0;E9PR11;Q9NSY0-2;Q9NSY0-4	D3DWK9;Q9NSY0	3;3;1;1;1	3;3;1;1;1	3;3;1;1;1	Nuclear receptor-binding protein 2	NRBP2	>tr|D3DWK9|D3DWK9_HUMAN Nuclear receptor binding protein 2, isoform CRA_b OS=Homo sapiens GN=NRBP2 PE=4 SV=1;>sp|Q9NSY0|NRBP2_HUMAN Nuclear receptor-binding protein 2 OS=Homo sapiens GN=NRBP2 PE=1 SV=2	5	3	3	3	2	2	3	1	2	3	1	0	2	2	0	1	2	2	3	1	2	3	1	0	2	2	0	1	2	2	3	1	2	3	1	0	2	2	0	1	12.8	12.8
F6U1T9;D3YTA9;H7BYZ3;P63098;Q96LZ3	F6U1T9;D3YTA9;H7BYZ3;P63098	3;3;3;3;1	3;3;3;3;1	3;3;3;3;1	Calcineurin subunit B type 1	PPP3R1;WDR92	>tr|F6U1T9|F6U1T9_HUMAN Calcineurin subunit B type 1 OS=Homo sapiens GN=PPP3R1 PE=2 SV=1;>tr|D3YTA9|D3YTA9_HUMAN Calcineurin subunit B type 1 OS=Homo sapiens GN=PPP3R1 PE=2 SV=1;>tr|H7BYZ3|H7BYZ3_HUMAN Uncharacterized protein OS=Homo sapiens PE=2 SV=1;>sp|	5	3	3	3	2	3	3	2	2	3	2	2	1	3	1	3	2	3	3	2	2	3	2	2	1	3	1	3	2	3	3	2	2	3	2	2	1	3	1	3	22.5	22.5
F5H1L4;D3YTF8;F5H2V0;E7ENA2;D3YTF9;Q9NNW7-2;Q9NNW7;Q9NNW7-3;E7EWK1;Q9NNW7-4	F5H1L4;D3YTF8;F5H2V0;E7ENA2;D3YTF9;Q9NNW7-2;Q9NNW7;Q9NNW7-3;E7EWK1;Q9NNW7-4	12;12;12;11;11;11;11;9;6;6	11;11;11;10;10;10;10;9;5;6	11;11;11;10;10;10;10;9;5;6	Thioredoxin reductase 2, mitochondrial	TXNRD2	>tr|F5H1L4|F5H1L4_HUMAN Thioredoxin reductase 2, mitochondrial OS=Homo sapiens GN=TXNRD2 PE=2 SV=1;>tr|D3YTF8|D3YTF8_HUMAN Thioredoxin reductase 2, mitochondrial OS=Homo sapiens GN=TXNRD2 PE=3 SV=2;>tr|F5H2V0|F5H2V0_HUMAN Thioredoxin reductase 2, mitochond	10	12	11	11	9	11	9	7	5	7	8	7	3	9	9	7	8	10	8	6	4	6	7	6	2	8	8	6	8	10	8	6	4	6	7	6	2	8	8	6	40.9	37.8
D6RIT0;D6RJH6;D6R921;D6R9U7;O15318	D6RIT0;D6RJH6;D6R921;D6R9U7;O15318	1;1;1;1;1	1;1;1;1;1	1;1;1;1;1	DNA-directed RNA polymerase III subunit RPC7	POLR3G	>tr|D6RIT0|D6RIT0_HUMAN DNA-directed RNA polymerase III subunit RPC7 (Fragment) OS=Homo sapiens GN=POLR3G PE=2 SV=1;>tr|D6RJH6|D6RJH6_HUMAN DNA-directed RNA polymerase III subunit RPC7 OS=Homo sapiens GN=POLR3G PE=2 SV=1;>tr|D6R921|D6R921_HUMAN DNA-directe	5	1	1	1	0	0	0	1	0	1	1	0	0	1	0	0	0	0	0	1	0	1	1	0	0	1	0	0	0	0	0	1	0	1	1	0	0	1	0	0	25	25
D6RF72;D6R9S7;D6R9M9;D6RHE3;D6RDB0;D6R9X6;Q96GZ6-6;Q96GZ6-5;Q96GZ6-9;Q96GZ6-2;Q96GZ6;D6R925;D6RJC0;D6RC02;Q96GZ6-7;Q96GZ6-4;Q96GZ6-3	D6RF72;D6R9S7;D6R9M9;D6RHE3;D6RDB0;D6R9X6;Q96GZ6-6;Q96GZ6-5;Q96GZ6-9;Q96GZ6-2;Q96GZ6;D6R925;D6RJC0;D6RC02;Q96GZ6-7;Q96GZ6-4;Q96GZ6-3	2;2;2;2;2;2;2;2;2;2;2;1;1;1;1;1;1	2;2;2;2;2;2;2;2;2;2;2;1;1;1;1;1;1	2;2;2;2;2;2;2;2;2;2;2;1;1;1;1;1;1	Solute carrier family 41 member 3	SLC41A3	>tr|D6RF72|D6RF72_HUMAN Solute carrier family 41 member 3 (Fragment) OS=Homo sapiens GN=SLC41A3 PE=2 SV=1;>tr|D6R9S7|D6R9S7_HUMAN Solute carrier family 41 member 3 (Fragment) OS=Homo sapiens GN=SLC41A3 PE=4 SV=1;>tr|D6R9M9|D6R9M9_HUMAN Solute carrier famil	17	2	2	2	0	2	1	1	0	0	1	1	0	0	0	1	0	2	1	1	0	0	1	1	0	0	0	1	0	2	1	1	0	0	1	1	0	0	0	1	34.8	34.8
D6RER8;E7ESU6;D6RG31;D6RHF5;D6R9Q7;Q8NBW4-2;Q8NBW4-4;Q8NBW4-3;Q8NBW4	D6RER8;E7ESU6;D6RG31;D6RHF5;D6R9Q7;Q8NBW4-2;Q8NBW4-4;Q8NBW4-3;Q8NBW4	1;1;1;1;1;1;1;1;1	1;1;1;1;1;1;1;1;1	1;1;1;1;1;1;1;1;1	Putative sodium-coupled neutral amino acid transporter 9	SLC38A9	>tr|D6RER8|D6RER8_HUMAN Putative sodium-coupled neutral amino acid transporter 9 (Fragment) OS=Homo sapiens GN=SLC38A9 PE=2 SV=1;>tr|E7ESU6|E7ESU6_HUMAN Putative sodium-coupled neutral amino acid transporter 9 (Fragment) OS=Homo sapiens GN=SLC38A9 PE=2 SV=	9	1	1	1	0	0	0	0	0	0	0	0	0	0	1	0	0	0	0	0	0	0	0	0	0	0	1	0	0	0	0	0	0	0	0	0	0	0	1	0	25.5	25.5
D6RIU2;D6RDP6;D6RHU6;D6RDY1;D6RA76;D6RC11;D6R9S8;D6RCE6;D6RFX6;D6RDI6;D6RCR8;J3KQ67;Q9NY35-2;Q9NY35;H0Y8T9;D6RD48;D6RAZ7;D6R9K1;D6RB31;D6RCP3;Q9NY35-3	D6RIU2;D6RDP6;D6RHU6;D6RDY1;D6RA76;D6RC11;D6R9S8;D6RCE6;D6RFX6;D6RDI6;D6RCR8;J3KQ67;Q9NY35-2;Q9NY35;H0Y8T9;D6RD48;D6RAZ7	5;5;5;5;5;5;5;5;5;5;5;5;5;5;4;3;3;1;1;1;1	5;5;5;5;5;5;5;5;5;5;5;5;5;5;4;3;3;1;1;1;1	5;5;5;5;5;5;5;5;5;5;5;5;5;5;4;3;3;1;1;1;1	Claudin domain-containing protein 1	CLDND1	>tr|D6RIU2|D6RIU2_HUMAN Claudin domain-containing protein 1 (Fragment) OS=Homo sapiens GN=CLDND1 PE=2 SV=1;>tr|D6RDP6|D6RDP6_HUMAN Claudin domain-containing protein 1 (Fragment) OS=Homo sapiens GN=CLDND1 PE=2 SV=1;>tr|D6RHU6|D6RHU6_HUMAN Claudin domain-con	21	5	5	5	3	3	4	3	3	4	3	3	3	3	3	3	3	3	4	3	3	4	3	3	3	3	3	3	3	3	4	3	3	4	3	3	3	3	3	3	49.3	49.3
D6R9S9;Q02083-3;Q02083-2;Q02083;R4GNC0;B4DVL2	D6R9S9;Q02083-3;Q02083-2;Q02083	3;3;3;3;1;1	3;3;3;3;1;1	3;3;3;3;1;1	N-acylethanolamine-hydrolyzing acid amidase;N-acylethanolamine-hydrolyzing acid amidase subunit alpha;N-acylethanolamine-hydrolyzing acid amidase subunit beta	NAAA	>tr|D6R9S9|D6R9S9_HUMAN N-acylethanolamine-hydrolyzing acid amidase OS=Homo sapiens GN=NAAA PE=2 SV=1;>sp|Q02083-3|NAAA_HUMAN Isoform 3 of N-acylethanolamine-hydrolyzing acid amidase OS=Homo sapiens GN=NAAA;>sp|Q02083-2|NAAA_HUMAN Isoform 2 of N-acylethano	6	3	3	3	3	2	2	1	1	2	0	0	1	2	2	1	3	2	2	1	1	2	0	0	1	2	2	1	3	2	2	1	1	2	0	0	1	2	2	1	17.4	17.4
D6RDV0;D6RA37;D6RIY7;Q13454-2;Q13454	D6RDV0;D6RA37;D6RIY7;Q13454-2;Q13454	5;5;5;5;5	5;5;5;5;5	5;5;5;5;5	Tumor suppressor candidate 3	TUSC3	>tr|D6RDV0|D6RDV0_HUMAN Tumor suppressor candidate 3 OS=Homo sapiens GN=TUSC3 PE=4 SV=1;>tr|D6RA37|D6RA37_HUMAN Tumor suppressor candidate 3 OS=Homo sapiens GN=TUSC3 PE=2 SV=1;>tr|D6RIY7|D6RIY7_HUMAN Tumor suppressor candidate 3 OS=Homo sapiens GN=TUSC3 PE	5	5	5	5	4	3	4	4	3	4	2	3	2	3	3	3	4	3	4	4	3	4	2	3	2	3	3	3	4	3	4	4	3	4	2	3	2	3	3	3	14.9	14.9
D6RAN8;Q9P0M9;H7C5U8;D6RE11;B3KN43	D6RAN8;Q9P0M9;H7C5U8	8;8;7;1;1	8;8;7;1;1	8;8;7;1;1	39S ribosomal protein L27, mitochondrial	MRPL27	>tr|D6RAN8|D6RAN8_HUMAN 39S ribosomal protein L27, mitochondrial OS=Homo sapiens GN=MRPL27 PE=4 SV=1;>sp|Q9P0M9|RM27_HUMAN 39S ribosomal protein L27, mitochondrial OS=Homo sapiens GN=MRPL27 PE=1 SV=1;>tr|H7C5U8|H7C5U8_HUMAN 39S ribosomal protein L27, mitoc	5	8	8	8	5	6	4	6	6	5	4	4	3	6	4	4	5	6	4	6	6	5	4	4	3	6	4	4	5	6	4	6	6	5	4	4	3	6	4	4	82.8	82.8
D6RAT0;D6RB09;D6R9B6;D6RAS7;D6RGE0	D6RAT0;D6RB09;D6R9B6;D6RAS7	25;22;16;15;7	1;1;0;1;1	0;0;0;0;0	40S ribosomal protein S3a	RPS3A	>tr|D6RAT0|D6RAT0_HUMAN 40S ribosomal protein S3a OS=Homo sapiens GN=RPS3A PE=3 SV=1;>tr|D6RB09|D6RB09_HUMAN 40S ribosomal protein S3a (Fragment) OS=Homo sapiens GN=RPS3A PE=3 SV=2;>tr|D6R9B6|D6R9B6_HUMAN 40S ribosomal protein S3a OS=Homo sapiens GN=RPS3A	5	25	1	0	24	24	25	24	22	23	24	23	18	23	23	23	1	1	1	1	1	1	1	1	0	1	1	1	0	0	0	0	0	0	0	0	0	0	0	0	77.1	4
J3QR95;D6RAZ0;H0YAM8;F2Z2L2;E9PD12;Q96AX9-10;Q96AX9-8;Q96AX9-7;Q96AX9-4;Q96AX9-6;Q96AX9-5;Q96AX9-2;Q96AX9-12;Q96AX9-3;Q96AX9;Q96AX9-11;Q96AX9-13;Q96AX9-14	J3QR95;D6RAZ0;H0YAM8;F2Z2L2;E9PD12;Q96AX9-10;Q96AX9-8;Q96AX9-7;Q96AX9-4;Q96AX9-6;Q96AX9-5;Q96AX9-2;Q96AX9-12;Q96AX9-3;Q96AX9;Q96AX9-11;Q96AX9-13;Q96AX9-14	1;1;1;1;1;1;1;1;1;1;1;1;1;1;1;1;1;1	1;1;1;1;1;1;1;1;1;1;1;1;1;1;1;1;1;1	1;1;1;1;1;1;1;1;1;1;1;1;1;1;1;1;1;1	E3 ubiquitin-protein ligase MIB2	MIB2	>tr|J3QR95|J3QR95_HUMAN E3 ubiquitin-protein ligase MIB2 (Fragment) OS=Homo sapiens GN=MIB2 PE=2 SV=1;>tr|D6RAZ0|D6RAZ0_HUMAN E3 ubiquitin-protein ligase MIB2 OS=Homo sapiens GN=MIB2 PE=2 SV=1;>tr|H0YAM8|H0YAM8_HUMAN E3 ubiquitin-protein ligase MIB2 (Fragm	18	1	1	1	0	0	1	1	0	0	1	1	0	1	0	0	0	0	1	1	0	0	1	1	0	1	0	0	0	0	1	1	0	0	1	1	0	1	0	0	6.9	6.9
D6RB01;Q9Y6X4	D6RB01;Q9Y6X4	3;3	3;3	3;3	Soluble lamin-associated protein of 75 kDa	FAM169A	>tr|D6RB01|D6RB01_HUMAN Soluble lamin-associated protein of 75 kDa OS=Homo sapiens GN=FAM169A PE=2 SV=1;>sp|Q9Y6X4|F169A_HUMAN Soluble lamin-associated protein of 75 kDa OS=Homo sapiens GN=FAM169A PE=1 SV=2	2	3	3	3	2	2	2	1	0	2	0	1	1	1	3	1	2	2	2	1	0	2	0	1	1	1	3	1	2	2	2	1	0	2	0	1	1	1	3	1	6.4	6.4
D6RB92;Q5JS54-3;Q5JS54;Q5JS54-2;D6REN3;E2QRC7;H7C465	D6RB92;Q5JS54-3;Q5JS54;Q5JS54-2;D6REN3;E2QRC7;H7C465	3;3;3;3;2;2;2	3;3;3;3;2;2;2	3;3;3;3;2;2;2	Proteasome assembly chaperone 4	PSMG4	>tr|D6RB92|D6RB92_HUMAN Proteasome assembly chaperone 4 OS=Homo sapiens GN=PSMG4 PE=2 SV=1;>sp|Q5JS54-3|PSMG4_HUMAN Isoform 3 of Proteasome assembly chaperone 4 OS=Homo sapiens GN=PSMG4;>sp|Q5JS54|PSMG4_HUMAN Proteasome assembly chaperone 4 OS=Homo sapiens	7	3	3	3	3	2	3	2	2	3	3	1	2	3	2	3	3	2	3	2	2	3	3	1	2	3	2	3	3	2	3	2	2	3	3	1	2	3	2	3	42.6	42.6
D6RBB0;O60683;O60683-2;D6RA89	D6RBB0;O60683;O60683-2;D6RA89	2;2;2;1	2;2;2;1	2;2;2;1	Peroxisome biogenesis factor 10	PEX10	>tr|D6RBB0|D6RBB0_HUMAN Peroxisome biogenesis factor 10 OS=Homo sapiens GN=PEX10 PE=2 SV=1;>sp|O60683|PEX10_HUMAN Peroxisome biogenesis factor 10 OS=Homo sapiens GN=PEX10 PE=1 SV=1;>sp|O60683-2|PEX10_HUMAN Isoform 2 of Peroxisome biogenesis factor 10 OS=Ho	4	2	2	2	2	0	1	0	0	0	0	1	0	0	0	1	2	0	1	0	0	0	0	1	0	0	0	1	2	0	1	0	0	0	0	1	0	0	0	1	12	12
D6RBR6;D6RFG3;D6REL6;I6L9I8;Q9H201-2;Q9H201;D6R907;D6RBI9;B4DIQ9;F6QWW5	D6RBR6;D6RFG3;D6REL6;I6L9I8;Q9H201-2;Q9H201;D6R907;D6RBI9;B4DIQ9;F6QWW5	2;2;2;2;2;2;1;1;1;1	1;1;1;1;1;1;0;0;1;1	1;1;1;1;1;1;0;0;1;1	Epsin-3	EPN3	>tr|D6RBR6|D6RBR6_HUMAN Epsin-3 (Fragment) OS=Homo sapiens GN=EPN3 PE=4 SV=1;>tr|D6RFG3|D6RFG3_HUMAN Epsin-3 (Fragment) OS=Homo sapiens GN=EPN3 PE=4 SV=1;>tr|D6REL6|D6REL6_HUMAN Epsin-3 (Fragment) OS=Homo sapiens GN=EPN3 PE=4 SV=1;>tr|I6L9I8|I6L9I8_HUMAN E	10	2	1	1	2	2	2	2	1	2	2	2	1	1	2	2	1	1	1	1	0	1	1	1	0	0	1	1	1	1	1	1	0	1	1	1	0	0	1	1	20.4	9.3
D6RBS5;Q8IZ81;D6RHX2;V9GY58	D6RBS5;Q8IZ81;D6RHX2	6;6;3;2	6;6;3;2	6;6;3;2	ELMO domain-containing protein 2	ELMOD2	>tr|D6RBS5|D6RBS5_HUMAN ELMO domain-containing protein 2 (Fragment) OS=Homo sapiens GN=ELMOD2 PE=2 SV=2;>sp|Q8IZ81|ELMD2_HUMAN ELMO domain-containing protein 2 OS=Homo sapiens GN=ELMOD2 PE=1 SV=1;>tr|D6RHX2|D6RHX2_HUMAN ELMO domain-containing protein 2 (Fr	4	6	6	6	5	4	5	5	2	4	5	6	3	5	6	5	5	4	5	5	2	4	5	6	3	5	6	5	5	4	5	5	2	4	5	6	3	5	6	5	39.5	39.5
D6RCD0;Q8NBQ5	D6RCD0;Q8NBQ5	16;16	16;16	16;16	Estradiol 17-beta-dehydrogenase 11	HSD17B11	>tr|D6RCD0|D6RCD0_HUMAN Estradiol 17-beta-dehydrogenase 11 OS=Homo sapiens GN=HSD17B11 PE=2 SV=1;>sp|Q8NBQ5|DHB11_HUMAN Estradiol 17-beta-dehydrogenase 11 OS=Homo sapiens GN=HSD17B11 PE=1 SV=3	2	16	16	16	15	15	13	14	12	16	11	13	11	12	14	14	15	15	13	14	12	16	11	13	11	12	14	14	15	15	13	14	12	16	11	13	11	12	14	14	62.5	62.5
D6RCM8;O95379-3;O95379-2;O95379;O95379-4	D6RCM8;O95379-3;O95379-2;O95379;O95379-4	1;1;1;1;1	1;1;1;1;1	1;1;1;1;1	Tumor necrosis factor alpha-induced protein 8	TNFAIP8	>tr|D6RCM8|D6RCM8_HUMAN Tumor necrosis factor alpha-induced protein 8 OS=Homo sapiens GN=TNFAIP8 PE=2 SV=1;>sp|O95379-3|TFIP8_HUMAN Isoform 3 of Tumor necrosis factor alpha-induced protein 8 OS=Homo sapiens GN=TNFAIP8;>sp|O95379-2|TFIP8_HUMAN Isoform 2 of	5	1	1	1	1	1	1	1	0	0	0	0	0	1	0	0	1	1	1	1	0	0	0	0	0	1	0	0	1	1	1	1	0	0	0	0	0	1	0	0	7	7
D6RCT4;Q8IVU3-3;Q8IVU3-2;Q8IVU3	D6RCT4;Q8IVU3-3;Q8IVU3-2;Q8IVU3	1;1;1;1	1;1;1;1	1;1;1;1	Probable E3 ubiquitin-protein ligase HERC6	HERC6	>tr|D6RCT4|D6RCT4_HUMAN Probable E3 ubiquitin-protein ligase HERC6 OS=Homo sapiens GN=HERC6 PE=2 SV=1;>sp|Q8IVU3-3|HERC6_HUMAN Isoform 3 of Probable E3 ubiquitin-protein ligase HERC6 OS=Homo sapiens GN=HERC6;>sp|Q8IVU3-2|HERC6_HUMAN Isoform 2 of Probable E	4	1	1	1	0	0	0	0	0	0	0	0	0	0	0	0	0	0	0	0	0	0	0	0	0	0	0	0	0	0	0	0	0	0	0	0	0	0	0	0	13.7	13.7
D6RDA2	D6RDA2	15	1	1		DEK	>tr|D6RDA2|D6RDA2_HUMAN Protein DEK (Fragment) OS=Homo sapiens GN=DEK PE=2 SV=1	1	15	1	1	14	14	14	15	14	14	13	13	10	14	14	12	1	1	1	1	1	1	1	1	0	1	1	0	1	1	1	1	1	1	1	1	0	1	1	0	82	13.1
D6RDB2	D6RDB2	5	1	1		SAR1B	>tr|D6RDB2|D6RDB2_HUMAN GTP-binding protein SAR1b OS=Homo sapiens GN=SAR1B PE=2 SV=1	1	5	1	1	3	4	4	3	2	4	3	5	3	4	4	4	0	0	0	0	0	0	0	1	0	1	0	0	0	0	0	0	0	0	0	1	0	1	0	0	43.8	13.2
D6RDG4;Q8NA72-3;Q8NA72;D6RBC1;Q8NA72-2	D6RDG4;Q8NA72-3;Q8NA72;D6RBC1;Q8NA72-2	3;3;3;2;2	3;3;3;2;2	3;3;3;2;2	Centrosomal protein POC5	POC5	>tr|D6RDG4|D6RDG4_HUMAN Centrosomal protein POC5 OS=Homo sapiens GN=POC5 PE=2 SV=1;>sp|Q8NA72-3|POC5_HUMAN Isoform 3 of Centrosomal protein POC5 OS=Homo sapiens GN=POC5;>sp|Q8NA72|POC5_HUMAN Centrosomal protein POC5 OS=Homo sapiens GN=POC5 PE=1 SV=2;>tr|D6	5	3	3	3	0	0	0	0	1	1	2	1	0	0	1	2	0	0	0	0	1	1	2	1	0	0	1	2	0	0	0	0	1	1	2	1	0	0	1	2	7.7	7.7
D6RDK6;D6RBN5;D6RI08;D6RDK1;D6RIV2;D6R9T5	D6RDK6;D6RBN5;D6RI08;D6RDK1;D6RIV2;D6R9T5	11;10;7;7;7;6	1;0;1;1;1;0	1;0;1;1;1;0		OCIAD1	>tr|D6RDK6|D6RDK6_HUMAN OCIA domain-containing protein 1 (Fragment) OS=Homo sapiens GN=OCIAD1 PE=2 SV=1;>tr|D6RBN5|D6RBN5_HUMAN OCIA domain-containing protein 1 OS=Homo sapiens GN=OCIAD1 PE=2 SV=1;>tr|D6RI08|D6RI08_HUMAN OCIA domain-containing protein 1 (F	6	11	1	1	10	9	9	11	11	11	9	10	6	8	10	11	1	1	1	1	1	1	1	1	0	0	1	1	1	1	1	1	1	1	1	1	0	0	1	1	45.8	5.6
D6RE79;Q14728;D6RIZ4;D6RA47;D6R9N3	D6RE79;Q14728;D6RIZ4;D6RA47	5;5;4;4;1	5;5;4;4;1	5;5;4;4;1	Major facilitator superfamily domain-containing protein 10	MFSD10	>tr|D6RE79|D6RE79_HUMAN Major facilitator superfamily domain-containing protein 10 OS=Homo sapiens GN=MFSD10 PE=2 SV=1;>sp|Q14728|MFS10_HUMAN Major facilitator superfamily domain-containing protein 10 OS=Homo sapiens GN=MFSD10 PE=2 SV=1;>tr|D6RIZ4|D6RIZ4_H	5	5	5	5	3	2	4	2	4	2	5	5	4	4	3	3	3	2	4	2	4	2	5	5	4	4	3	3	3	2	4	2	4	2	5	5	4	4	3	3	8.3	8.3
D6RE83;P09936;D6R974;D6R956	D6RE83;P09936;D6R974;D6R956	2;2;1;1	2;2;1;1	2;2;1;1	Ubiquitin carboxyl-terminal hydrolase isozyme L1	UCHL1	>tr|D6RE83|D6RE83_HUMAN Ubiquitin carboxyl-terminal hydrolase isozyme L1 OS=Homo sapiens GN=UCHL1 PE=2 SV=1;>sp|P09936|UCHL1_HUMAN Ubiquitin carboxyl-terminal hydrolase isozyme L1 OS=Homo sapiens GN=UCHL1 PE=1 SV=2;>tr|D6R974|D6R974_HUMAN Ubiquitin carboxy	4	2	2	2	0	0	0	2	0	1	1	0	0	0	0	0	0	0	0	2	0	1	1	0	0	0	0	0	0	0	0	2	0	1	1	0	0	0	0	0	14.5	14.5
D6REA0;O75879;D6RDU9;D6RGY4;H0Y8G7;H0Y9F2;B4E0P2	D6REA0;O75879;D6RDU9	8;8;6;1;1;1;1	8;8;6;1;1;1;1	8;8;6;1;1;1;1	Glutamyl-tRNA(Gln) amidotransferase subunit B, mitochondrial	PET112	>tr|D6REA0|D6REA0_HUMAN Glutamyl-tRNA(Gln) amidotransferase subunit B, mitochondrial OS=Homo sapiens GN=PET112 PE=2 SV=1;>sp|O75879|GATB_HUMAN Glutamyl-tRNA(Gln) amidotransferase subunit B, mitochondrial OS=Homo sapiens GN=PET112 PE=1 SV=1;>tr|D6RDU9|D6RDU	7	8	8	8	4	3	4	4	3	4	6	3	2	4	4	3	4	3	4	4	3	4	6	3	2	4	4	3	4	3	4	4	3	4	6	3	2	4	4	3	18.8	18.8
D6REA1;Q9H173;D6RIU8	D6REA1;Q9H173	8;8;2	8;8;2	8;8;2	Nucleotide exchange factor SIL1	SIL1	>tr|D6REA1|D6REA1_HUMAN Nucleotide exchange factor SIL1 OS=Homo sapiens GN=SIL1 PE=2 SV=1;>sp|Q9H173|SIL1_HUMAN Nucleotide exchange factor SIL1 OS=Homo sapiens GN=SIL1 PE=1 SV=1	3	8	8	8	6	6	3	6	4	7	5	3	5	6	2	3	6	6	3	6	4	7	5	3	5	6	2	3	6	6	3	6	4	7	5	3	5	6	2	3	19.2	19.2
D6RED7	D6RED7	11	1	1		RPS3A	>tr|D6RED7|D6RED7_HUMAN 40S ribosomal protein S3a (Fragment) OS=Homo sapiens GN=RPS3A PE=3 SV=1	1	11	1	1	10	10	11	10	9	10	10	9	8	10	10	10	1	1	1	1	0	1	1	1	0	1	1	1	1	1	1	1	0	1	1	1	0	1	1	1	79.2	9.9
D6REQ6;D6RHI9;O00584;H0YAE9	D6REQ6;D6RHI9;O00584;H0YAE9	3;3;3;2	3;3;3;2	3;3;3;2	Ribonuclease T2	RNASET2	>tr|D6REQ6|D6REQ6_HUMAN Ribonuclease T2 OS=Homo sapiens GN=RNASET2 PE=3 SV=1;>tr|D6RHI9|D6RHI9_HUMAN Ribonuclease T2 (Fragment) OS=Homo sapiens GN=RNASET2 PE=2 SV=2;>sp|O00584|RNT2_HUMAN Ribonuclease T2 OS=Homo sapiens GN=RNASET2 PE=1 SV=2;>tr|H0YAE9|H0YAE	4	3	3	3	3	2	3	2	2	2	2	1	0	1	1	1	3	2	3	2	2	2	2	1	0	1	1	1	3	2	3	2	2	2	2	1	0	1	1	1	17	17
D6RGI3;D6RER5;Q9NVA2;Q9NVA2-2;D6RDU5;D6RDP1;D6R9Y6;H0Y961;H0Y9G8	D6RGI3;D6RER5;Q9NVA2;Q9NVA2-2;D6RDU5	23;23;23;21;19;8;8;7;2	23;23;23;21;19;8;8;7;2	15;15;15;13;11;7;7;3;2	Septin-11	40787	>tr|D6RGI3|D6RGI3_HUMAN Septin 11, isoform CRA_b OS=Homo sapiens GN=SEPT11 PE=3 SV=1;>tr|D6RER5|D6RER5_HUMAN Septin-11 OS=Homo sapiens GN=SEPT11 PE=2 SV=1;>sp|Q9NVA2|SEP11_HUMAN Septin-11 OS=Homo sapiens GN=SEPT11 PE=1 SV=3;>sp|Q9NVA2-2|SEP11_HUMAN Isoform	9	23	23	15	20	22	21	20	16	21	17	18	15	19	18	18	20	22	21	20	16	21	17	18	15	19	18	18	15	15	15	15	10	15	12	13	10	13	13	13	55.5	55.5
D6REX3;O94979-3;O94979-9;O94979-2;O94979;O94979-8;O94979-6;O94979-10;O94979-4;D6RHZ5;H7BXG7;O94979-7;O94979-5;H0YAB3;H0Y8V7;H0Y9K1;H0Y8W8;H0Y9T9;D6RE64;D6RCQ9;H0YAF5;D6RBT0;D6RHE8;H0Y9V3	D6REX3;O94979-3;O94979-9;O94979-2;O94979;O94979-8;O94979-6;O94979-10;O94979-4;D6RHZ5;H7BXG7;O94979-7;O94979-5	47;46;46;46;46;46;44;44;44;37;36;36;24;23;19;12;9;7;4;4;4;3;3;3	47;46;46;46;46;46;44;44;44;37;36;36;24;23;19;12;9;7;4;4;4;3;3;3	47;46;46;46;46;46;44;44;44;37;36;36;24;23;19;12;9;7;4;4;4;3;3;3	Protein transport protein Sec31A	SEC31A	>tr|D6REX3|D6REX3_HUMAN Protein transport protein Sec31A OS=Homo sapiens GN=SEC31A PE=2 SV=1;>sp|O94979-3|SC31A_HUMAN Isoform 3 of Protein transport protein Sec31A OS=Homo sapiens GN=SEC31A;>sp|O94979-9|SC31A_HUMAN Isoform 9 of Protein transport protein Se	24	47	47	47	36	36	39	41	34	35	38	32	27	32	37	34	36	36	39	41	34	35	38	32	27	32	37	34	36	36	39	41	34	35	38	32	27	32	37	34	39.7	39.7
D6REY2;P23508;P23508-2	D6REY2;P23508;P23508-2	2;2;2	2;2;2	2;2;2	Colorectal mutant cancer protein	MCC	>tr|D6REY2|D6REY2_HUMAN Colorectal mutant cancer protein OS=Homo sapiens GN=MCC PE=2 SV=1;>sp|P23508|CRCM_HUMAN Colorectal mutant cancer protein OS=Homo sapiens GN=MCC PE=1 SV=2;>sp|P23508-2|CRCM_HUMAN Isoform 2 of Colorectal mutant cancer protein OS=Homo	3	2	2	2	1	1	1	1	0	1	0	0	2	1	0	0	1	1	1	1	0	1	0	0	2	1	0	0	1	1	1	1	0	1	0	0	2	1	0	0	5.5	5.5
D6RFG8;P27707;D6RCP9;D6RG38	D6RFG8;P27707;D6RCP9	10;10;6;1	10;10;6;1	10;10;6;1	Deoxycytidine kinase	DCK	>tr|D6RFG8|D6RFG8_HUMAN Deoxycytidine kinase OS=Homo sapiens GN=DCK PE=2 SV=1;>sp|P27707|DCK_HUMAN Deoxycytidine kinase OS=Homo sapiens GN=DCK PE=1 SV=1;>tr|D6RCP9|D6RCP9_HUMAN Deoxycytidine kinase OS=Homo sapiens GN=DCK PE=2 SV=1	4	10	10	10	8	8	8	9	6	9	4	4	4	9	9	9	8	8	8	9	6	9	4	4	4	9	9	9	8	8	8	9	6	9	4	4	4	9	9	9	34.4	34.4
D6RFW1;Q96EQ0	D6RFW1;Q96EQ0	8;8	8;8	8;8	Small glutamine-rich tetratricopeptide repeat-containing protein beta	SGTB	>tr|D6RFW1|D6RFW1_HUMAN Small glutamine-rich tetratricopeptide repeat-containing protein beta (Fragment) OS=Homo sapiens GN=SGTB PE=2 SV=1;>sp|Q96EQ0|SGTB_HUMAN Small glutamine-rich tetratricopeptide repeat-containing protein beta OS=Homo sapiens GN=SGTB P	2	8	8	8	6	6	5	5	2	3	5	5	1	4	6	6	6	6	5	5	2	3	5	5	1	4	6	6	6	6	5	5	2	3	5	5	1	4	6	6	47.7	47.7
D6RFX5;P15514	D6RFX5;P15514	2;2	2;2	2;2	Amphiregulin	AREG	>tr|D6RFX5|D6RFX5_HUMAN Amphiregulin OS=Homo sapiens GN=AREG PE=4 SV=1;>sp|P15514|AREG_HUMAN Amphiregulin OS=Homo sapiens GN=AREG PE=1 SV=2	2	2	2	2	2	1	1	2	2	2	2	1	0	2	2	2	2	1	1	2	2	2	2	1	0	2	2	2	2	1	1	2	2	2	2	1	0	2	2	2	10.9	10.9
D6RGE2;Q96CN7	D6RGE2;Q96CN7	4;4	4;4	4;4	Isochorismatase domain-containing protein 1	ISOC1	>tr|D6RGE2|D6RGE2_HUMAN Isochorismatase domain-containing protein 1 (Fragment) OS=Homo sapiens GN=ISOC1 PE=2 SV=1;>sp|Q96CN7|ISOC1_HUMAN Isochorismatase domain-containing protein 1 OS=Homo sapiens GN=ISOC1 PE=1 SV=3	2	4	4	4	3	4	3	4	4	4	4	3	3	4	4	4	3	4	3	4	4	4	4	3	3	4	4	4	3	4	3	4	4	4	4	3	3	4	4	4	28.7	28.7
D6RGG3;Q99715;Q99715-4;Q99715-2;H0Y4P7;H0Y5N9	D6RGG3;Q99715;Q99715-4;Q99715-2	11;11;10;6;3;2	11;11;10;6;3;2	11;11;10;6;3;2	Collagen alpha-1(XII) chain	COL12A1	>tr|D6RGG3|D6RGG3_HUMAN Collagen alpha-1(XII) chain OS=Homo sapiens GN=COL12A1 PE=2 SV=1;>sp|Q99715|COCA1_HUMAN Collagen alpha-1(XII) chain OS=Homo sapiens GN=COL12A1 PE=1 SV=2;>sp|Q99715-4|COCA1_HUMAN Isoform 4 of Collagen alpha-1(XII) chain OS=Homo sapie	6	11	11	11	4	4	3	4	3	6	3	4	4	5	6	5	4	4	3	4	3	6	3	4	4	5	6	5	4	4	3	4	3	6	3	4	4	5	6	5	5.2	5.2
D6RIY1;D6RGK3;D6RIV9;D6RIE8;Q9HBM6;Q16594;D6RHW1	D6RIY1;D6RGK3;D6RIV9;D6RIE8;Q9HBM6;Q16594;D6RHW1	4;4;4;4;4;4;3	4;4;4;4;4;4;3	4;4;4;4;4;4;3	Transcription initiation factor TFIID subunit 9B;Transcription initiation factor TFIID subunit 9	TAF9;AK6;TAF9B	>tr|D6RIY1|D6RIY1_HUMAN Transcription initiation factor TFIID subunit 9 (Fragment) OS=Homo sapiens GN=TAF9 PE=2 SV=1;>tr|D6RGK3|D6RGK3_HUMAN Transcription initiation factor TFIID subunit 9 (Fragment) OS=Homo sapiens GN=TAF9 PE=2 SV=2;>tr|D6RIV9|D6RIV9_HUMA	7	4	4	4	2	3	1	0	1	2	0	1	0	3	1	2	2	3	1	0	1	2	0	1	0	3	1	2	2	3	1	0	1	2	0	1	0	3	1	2	29.9	29.9
D6RIE3;D6RGV5;H0UI06;P14406;D6R9C3	D6RIE3;D6RGV5;H0UI06;P14406;D6R9C3	2;2;2;2;1	2;2;2;2;1	2;2;2;2;1	Cytochrome c oxidase subunit 7A2, mitochondrial	COX7A2	>tr|D6RIE3|D6RIE3_HUMAN Uncharacterized protein OS=Homo sapiens GN=COX7A2 PE=4 SV=1;>tr|D6RGV5|D6RGV5_HUMAN Cytochrome c oxidase subunit 7A2, mitochondrial (Fragment) OS=Homo sapiens GN=COX7A2 PE=2 SV=1;>tr|H0UI06|H0UI06_HUMAN Cytochrome c oxidase subunit	5	2	2	2	2	2	1	1	1	1	2	2	1	2	2	1	2	2	1	1	1	1	2	2	1	2	2	1	2	2	1	1	1	1	2	2	1	2	2	1	25.3	25.3
D6RIC4;Q96IU2	D6RIC4;Q96IU2	1;1	1;1	1;1	Zinc finger BED domain-containing protein 3	ZBED3	>tr|D6RIC4|D6RIC4_HUMAN Zinc finger BED domain-containing protein 3 (Fragment) OS=Homo sapiens GN=ZBED3 PE=2 SV=1;>sp|Q96IU2|ZBED3_HUMAN Zinc finger BED domain-containing protein 3 OS=Homo sapiens GN=ZBED3 PE=1 SV=1	2	1	1	1	1	0	1	0	0	0	1	0	0	1	0	0	1	0	1	0	0	0	1	0	0	1	0	0	1	0	1	0	0	0	1	0	0	1	0	0	7.3	7.3
D6RJC2;P30307-4;P30307-3;P30307-2;P30307	D6RJC2;P30307-4;P30307-3;P30307-2;P30307	1;1;1;1;1	1;1;1;1;1	1;1;1;1;1	M-phase inducer phosphatase 3	CDC25C	>tr|D6RJC2|D6RJC2_HUMAN M-phase inducer phosphatase 3 (Fragment) OS=Homo sapiens GN=CDC25C PE=2 SV=1;>sp|P30307-4|MPIP3_HUMAN Isoform 5 of M-phase inducer phosphatase 3 OS=Homo sapiens GN=CDC25C;>sp|P30307-3|MPIP3_HUMAN Isoform 4 of M-phase inducer phospha	5	1	1	1	1	0	0	1	1	1	0	0	0	0	0	1	1	0	0	1	1	1	0	0	0	0	0	1	1	0	0	1	1	1	0	0	0	0	0	1	10.4	10.4
E9PCZ3;D6RJC3;E7EQN9;O15327;E9PHC0;E9PG59	E9PCZ3;D6RJC3;E7EQN9;O15327;E9PHC0	10;10;10;10;9;4	10;10;10;10;9;4	10;10;10;10;9;4	Type II inositol 3,4-bisphosphate 4-phosphatase	INPP4B	>tr|E9PCZ3|E9PCZ3_HUMAN Type II inositol 3,4-bisphosphate 4-phosphatase (Fragment) OS=Homo sapiens GN=INPP4B PE=2 SV=1;>tr|D6RJC3|D6RJC3_HUMAN Type II inositol 3,4-bisphosphate 4-phosphatase (Fragment) OS=Homo sapiens GN=INPP4B PE=2 SV=1;>tr|E7EQN9|E7EQN9_	6	10	10	10	9	8	8	8	6	8	9	5	3	8	7	8	9	8	8	8	6	8	9	5	3	8	7	8	9	8	8	8	6	8	9	5	3	8	7	8	23.1	23.1
H0Y9D6;D6RJI5;Q9UBV7	H0Y9D6;D6RJI5;Q9UBV7	2;2;2	2;2;2	2;2;2	Beta-1,4-galactosyltransferase 7;Xylosylprotein 4-beta-galactosyltransferase	B4GALT7	>tr|H0Y9D6|H0Y9D6_HUMAN Xylosylprotein 4-beta-galactosyltransferase (Fragment) OS=Homo sapiens GN=B4GALT7 PE=2 SV=1;>tr|D6RJI5|D6RJI5_HUMAN Xylosylprotein 4-beta-galactosyltransferase OS=Homo sapiens GN=B4GALT7 PE=2 SV=1;>sp|Q9UBV7|B4GT7_HUMAN Beta-1,4-gal	3	2	2	2	2	1	2	2	2	2	2	2	1	2	1	1	2	1	2	2	2	2	2	2	1	2	1	1	2	1	2	2	2	2	2	2	1	2	1	1	26	26
D6W592;Q8WVV9-4;Q8WVV9;B7WPG3;Q8WVV9-5;C9IYN3;Q8WVV9-3;Q8WVV9-2;H7C464;H7BXH8;C9JJZ7	D6W592;Q8WVV9-4;Q8WVV9;B7WPG3;Q8WVV9-5	23;23;23;21;21;8;8;8;7;7;5	22;22;22;20;20;8;8;8;6;7;5	22;22;22;20;20;8;8;8;6;7;5	Heterogeneous nuclear ribonucleoprotein L-like	HNRPLL;HNRNPLL	>tr|D6W592|D6W592_HUMAN Heterogeneous nuclear ribonucleoprotein L-like OS=Homo sapiens GN=HNRPLL PE=4 SV=1;>sp|Q8WVV9-4|HNRLL_HUMAN Isoform 4 of Heterogeneous nuclear ribonucleoprotein L-like OS=Homo sapiens GN=HNRNPLL;>sp|Q8WVV9|HNRLL_HUMAN Heterogeneous	11	23	22	22	14	18	16	17	13	19	12	16	7	14	18	18	13	17	15	16	12	18	11	15	7	13	17	17	13	17	15	16	12	18	11	15	7	13	17	17	62.4	61.1
E1P5S2;H0Y4X3;G3V5Z6;H0YJJ3;G3XAP0;Q86U06-4;G3V546	E1P5S2;H0Y4X3	22;16;2;2;2;2;1	1;0;0;0;0;0;0	1;0;0;0;0;0;0		RNPC2;RBM39	>tr|E1P5S2|E1P5S2_HUMAN RNA-binding protein 39 OS=Homo sapiens GN=RBM39 PE=4 SV=1;>tr|H0Y4X3|H0Y4X3_HUMAN RNA-binding protein 39 (Fragment) OS=Homo sapiens GN=RBM39 PE=4 SV=2	7	22	1	1	15	18	17	17	15	16	15	14	9	18	16	17	1	1	1	1	0	1	1	1	0	1	1	1	1	1	1	1	0	1	1	1	0	1	1	1	68.4	5.4
E2QRD4;Q6ZRQ5;H0Y8J1;H0YAJ2	E2QRD4;Q6ZRQ5	9;9;2;2	9;9;2;2	9;9;2;2	Protein MMS22-like	MMS22L	>tr|E2QRD4|E2QRD4_HUMAN Protein MMS22-like OS=Homo sapiens GN=MMS22L PE=2 SV=1;>sp|Q6ZRQ5|MMS22_HUMAN Protein MMS22-like OS=Homo sapiens GN=MMS22L PE=1 SV=3	4	9	9	9	5	7	7	6	4	6	2	2	0	4	7	6	5	7	7	6	4	6	2	2	0	4	7	6	5	7	7	6	4	6	2	2	0	4	7	6	9.8	9.8
H7C608;E2QRF9;O75496;C9K0U5	H7C608;E2QRF9;O75496;C9K0U5	2;2;2;1	2;2;2;1	2;2;2;1	Geminin	GMNN	>tr|H7C608|H7C608_HUMAN Geminin (Fragment) OS=Homo sapiens GN=GMNN PE=2 SV=1;>tr|E2QRF9|E2QRF9_HUMAN Geminin (Fragment) OS=Homo sapiens GN=GMNN PE=2 SV=1;>sp|O75496|GEMI_HUMAN Geminin OS=Homo sapiens GN=GMNN PE=1 SV=1;>tr|C9K0U5|C9K0U5_HUMAN Geminin (Fragm	4	2	2	2	0	1	1	2	2	2	2	0	0	0	2	2	0	1	1	2	2	2	2	0	0	0	2	2	0	1	1	2	2	2	2	0	0	0	2	2	46.1	46.1
E2QRH7;Q9NYP7;Q9NYP7-2;Q9NYP7-3	E2QRH7;Q9NYP7;Q9NYP7-2	5;5;5;1	5;5;5;1	5;5;5;1	Elongation of very long chain fatty acids protein;Elongation of very long chain fatty acids protein 5	ELOVL5	>tr|E2QRH7|E2QRH7_HUMAN Elongation of very long chain fatty acids protein OS=Homo sapiens GN=ELOVL5 PE=2 SV=2;>sp|Q9NYP7|ELOV5_HUMAN Elongation of very long chain fatty acids protein 5 OS=Homo sapiens GN=ELOVL5 PE=1 SV=1;>sp|Q9NYP7-2|ELOV5_HUMAN Isoform 2	4	5	5	5	4	4	4	4	4	4	4	4	2	4	4	4	4	4	4	4	4	4	4	4	2	4	4	4	4	4	4	4	4	4	4	4	2	4	4	4	22.8	22.8
Q9H1A6;E2QRJ6;P52435;A6NFM0;Q9H1A7;Q9GZM3;D6RAG0;E7EP90;F8WF84;E7EWC6;H0Y980;Q9GZM3-2	Q9H1A6;E2QRJ6;P52435;A6NFM0;Q9H1A7;Q9GZM3;D6RAG0;E7EP90;F8WF84;E7EWC6;H0Y980	4;4;4;3;3;3;2;2;2;2;2;1	4;4;4;3;3;3;2;2;2;2;2;1	4;4;4;3;3;3;2;2;2;2;2;1	DNA-directed RNA polymerase II subunit RPB11-a;DNA-directed RNA polymerase II subunit RPB11-b2;DNA-directed RNA polymerase II subunit RPB11-b1	POLR2J1;POLR2J3;POLR2J;POLR2J2	>tr|Q9H1A6|Q9H1A6_HUMAN DNA-directed RNA polymerase II subunit RPB11-a OS=Homo sapiens GN=POLR2J1 PE=4 SV=1;>tr|E2QRJ6|E2QRJ6_HUMAN DNA-directed RNA polymerase II subunit RPB11-b2 OS=Homo sapiens GN=POLR2J3 PE=4 SV=1;>sp|P52435|RPB11_HUMAN DNA-directed RNA	12	4	4	4	3	3	2	2	3	3	2	2	1	2	2	3	3	3	2	2	3	3	2	2	1	2	2	3	3	3	2	2	3	3	2	2	1	2	2	3	30.7	30.7
F5GYK4;E5KNQ5;O00142-5;O00142-2;O00142-3;O00142-4;O00142;J3KS73;H3BP77;J3KRW8;J3QL12;J3QRP0	F5GYK4;E5KNQ5;O00142-5;O00142-2;O00142-3;O00142-4;O00142;J3KS73;H3BP77	3;3;3;3;3;3;3;2;2;1;1;1	3;3;3;3;3;3;3;2;2;1;1;1	3;3;3;3;3;3;3;2;2;1;1;1	Thymidine kinase 2, mitochondrial	TK2	>tr|F5GYK4|F5GYK4_HUMAN Thymidine kinase 2, mitochondrial OS=Homo sapiens GN=TK2 PE=2 SV=1;>tr|E5KNQ5|E5KNQ5_HUMAN Mitochondrial thymidine kinase 2 OS=Homo sapiens GN=TK2 PE=4 SV=1;>sp|O00142-5|KITM_HUMAN Isoform 5 of Thymidine kinase 2, mitochondrial OS=H	12	3	3	3	3	2	3	2	1	3	1	1	1	1	2	2	3	2	3	2	1	3	1	1	1	1	2	2	3	2	3	2	1	3	1	1	1	1	2	2	17.6	17.6
E5RFF9;Q9BRT9;E5RH56;Q9BRT9-2	E5RFF9;Q9BRT9;E5RH56;Q9BRT9-2	4;4;2;2	4;4;2;2	4;4;2;2	DNA replication complex GINS protein SLD5;DNA replication complex GINS protein SLD5, N-terminally processed	GINS4	>tr|E5RFF9|E5RFF9_HUMAN DNA replication complex GINS protein SLD5 OS=Homo sapiens GN=GINS4 PE=2 SV=1;>sp|Q9BRT9|SLD5_HUMAN DNA replication complex GINS protein SLD5 OS=Homo sapiens GN=GINS4 PE=1 SV=1;>tr|E5RH56|E5RH56_HUMAN DNA replication complex GINS pro	4	4	4	4	3	3	3	4	2	3	2	3	3	4	3	4	3	3	3	4	2	3	2	3	3	4	3	4	3	3	3	4	2	3	2	3	3	4	3	4	26.6	26.6
E5RFM2;E5RK82;E5RJF8;O15182;H0YBL5;E5RH67	E5RFM2;E5RK82;E5RJF8;O15182;H0YBL5;E5RH67	3;3;3;3;2;2	3;3;3;3;2;2	3;3;3;3;2;2	Centrin-3	CETN3	>tr|E5RFM2|E5RFM2_HUMAN Centrin-3 OS=Homo sapiens GN=CETN3 PE=2 SV=1;>tr|E5RK82|E5RK82_HUMAN Centrin-3 OS=Homo sapiens GN=CETN3 PE=2 SV=1;>tr|E5RJF8|E5RJF8_HUMAN Centrin-3 OS=Homo sapiens GN=CETN3 PE=2 SV=1;>sp|O15182|CETN3_HUMAN Centrin-3 OS=Homo sapiens	6	3	3	3	2	2	1	2	1	2	2	2	0	1	2	2	2	2	1	2	1	2	2	2	0	1	2	2	2	2	1	2	1	2	2	2	0	1	2	2	30.1	30.1
E5RFT4;Q8N4L2;E5RIY0;E5RJC2;E5RIP9	E5RFT4;Q8N4L2;E5RIY0	6;6;5;1;1	5;5;4;1;1	5;5;4;1;1	Type 2 phosphatidylinositol 4,5-bisphosphate 4-phosphatase	TMEM55A	>tr|E5RFT4|E5RFT4_HUMAN Type 2 phosphatidylinositol 4,5-bisphosphate 4-phosphatase (Fragment) OS=Homo sapiens GN=TMEM55A PE=2 SV=2;>sp|Q8N4L2|TM55A_HUMAN Type 2 phosphatidylinositol 4,5-bisphosphate 4-phosphatase OS=Homo sapiens GN=TMEM55A PE=1 SV=1;>tr|E5	5	6	5	5	6	5	3	4	3	5	5	3	4	4	4	4	5	4	3	4	2	4	4	3	4	4	3	3	5	4	3	4	2	4	4	3	4	4	3	3	32	26.8
E5RG17;Q6P1N9;H0YBX2;G5EA19;E5RGF2;U3KQS5;Q6P1N9-2;E5RID7;E5RG62;E5RK70;E5RI69;E5RJY6	E5RG17;Q6P1N9;H0YBX2;G5EA19;E5RGF2;U3KQS5;Q6P1N9-2	6;6;4;4;4;4;4;2;2;2;1;1	6;6;4;4;4;4;4;2;2;2;1;1	6;6;4;4;4;4;4;2;2;2;1;1	Putative deoxyribonuclease TATDN1	TATDN1	>tr|E5RG17|E5RG17_HUMAN Putative deoxyribonuclease TATDN1 (Fragment) OS=Homo sapiens GN=TATDN1 PE=4 SV=1;>sp|Q6P1N9|TATD1_HUMAN Putative deoxyribonuclease TATDN1 OS=Homo sapiens GN=TATDN1 PE=1 SV=2;>tr|H0YBX2|H0YBX2_HUMAN Putative deoxyribonuclease TATDN1	12	6	6	6	5	6	6	5	3	5	6	5	0	5	5	5	5	6	6	5	3	5	6	5	0	5	5	5	5	6	6	5	3	5	6	5	0	5	5	5	24.8	24.8
E5RGQ3;Q9H446-2;Q9H446;E5RGS5;E5RJE3	E5RGQ3;Q9H446-2;Q9H446;E5RGS5	4;4;4;2;1	4;4;4;2;1	4;4;4;2;1	RWD domain-containing protein 1	RWDD1	>tr|E5RGQ3|E5RGQ3_HUMAN RWD domain-containing protein 1 (Fragment) OS=Homo sapiens GN=RWDD1 PE=2 SV=1;>sp|Q9H446-2|RWDD1_HUMAN Isoform 2 of RWD domain-containing protein 1 OS=Homo sapiens GN=RWDD1;>sp|Q9H446|RWDD1_HUMAN RWD domain-containing protein 1 OS=H	5	4	4	4	4	4	3	4	3	3	2	2	2	3	3	2	4	4	3	4	3	3	2	2	2	3	3	2	4	4	3	4	3	3	2	2	2	3	3	2	50	50
E5RJV5;E5RGS2;Q9H6H4;Q9H6H4-2	E5RJV5;E5RGS2;Q9H6H4;Q9H6H4-2	5;5;5;4	5;5;5;4	5;5;5;4	Receptor expression-enhancing protein 4	REEP4	>tr|E5RJV5|E5RJV5_HUMAN Receptor expression-enhancing protein 4 (Fragment) OS=Homo sapiens GN=REEP4 PE=2 SV=1;>tr|E5RGS2|E5RGS2_HUMAN Receptor expression-enhancing protein 4 OS=Homo sapiens GN=REEP4 PE=2 SV=1;>sp|Q9H6H4|REEP4_HUMAN Receptor expression-enha	4	5	5	5	4	4	5	4	5	4	3	1	3	4	4	5	4	4	5	4	5	4	3	1	3	4	4	5	4	4	5	4	5	4	3	1	3	4	4	5	27.6	27.6
E5RGS4;O60925;D6RGG5	E5RGS4;O60925	8;8;1	8;8;1	8;8;1	Prefoldin subunit 1	PFDN1	>tr|E5RGS4|E5RGS4_HUMAN Prefoldin subunit 1 OS=Homo sapiens GN=PFDN1 PE=2 SV=1;>sp|O60925|PFD1_HUMAN Prefoldin subunit 1 OS=Homo sapiens GN=PFDN1 PE=1 SV=2	3	8	8	8	7	7	5	8	4	7	4	6	4	4	7	6	7	7	5	8	4	7	4	6	4	4	7	6	7	7	5	8	4	7	4	6	4	4	7	6	60.7	60.7
E5RGT6;Q86WN1;Q86WN1-3;E5RGB1;E5RK49;Q86WN1-2	E5RGT6;Q86WN1;Q86WN1-3;E5RGB1	7;7;6;5;1;1	7;7;6;5;1;1	7;7;6;5;1;1	FCH and double SH3 domains protein 1	FCHSD1	>tr|E5RGT6|E5RGT6_HUMAN FCH and double SH3 domains protein 1 OS=Homo sapiens GN=FCHSD1 PE=2 SV=1;>sp|Q86WN1|FCSD1_HUMAN FCH and double SH3 domains protein 1 OS=Homo sapiens GN=FCHSD1 PE=2 SV=1;>sp|Q86WN1-3|FCSD1_HUMAN Isoform 3 of FCH and double SH3 domain	6	7	7	7	3	3	3	2	4	3	2	1	2	1	4	4	3	3	3	2	4	3	2	1	2	1	4	4	3	3	3	2	4	3	2	1	2	1	4	4	14.4	14.4
E5RGX5;Q93045;Q93045-2	E5RGX5;Q93045;Q93045-2	3;3;3	1;1;1	1;1;1	Stathmin;Stathmin-2	STMN2	>tr|E5RGX5|E5RGX5_HUMAN Stathmin OS=Homo sapiens GN=STMN2 PE=2 SV=1;>sp|Q93045|STMN2_HUMAN Stathmin-2 OS=Homo sapiens GN=STMN2 PE=1 SV=3;>sp|Q93045-2|STMN2_HUMAN Isoform 2 of Stathmin-2 OS=Homo sapiens GN=STMN2	3	3	1	1	3	3	3	3	3	3	3	3	2	2	3	3	1	1	1	1	1	1	1	1	1	1	1	1	1	1	1	1	1	1	1	1	1	1	1	1	17.3	6
E5RHG8;Q15369;Q15369-2;R4GMY8	E5RHG8;Q15369;Q15369-2;R4GMY8	8;8;7;4	8;8;7;4	8;8;7;4	Transcription elongation factor B polypeptide 1	TCEB1	>tr|E5RHG8|E5RHG8_HUMAN Transcription elongation factor B polypeptide 1 (Fragment) OS=Homo sapiens GN=TCEB1 PE=2 SV=1;>sp|Q15369|ELOC_HUMAN Transcription elongation factor B polypeptide 1 OS=Homo sapiens GN=TCEB1 PE=1 SV=1;>sp|Q15369-2|ELOC_HUMAN Isoform 2	4	8	8	8	7	6	6	6	7	7	6	6	5	7	7	7	7	6	6	6	7	7	6	6	5	7	7	7	7	6	6	6	7	7	6	6	5	7	7	7	83.1	83.1
E5RHW4;O94905;E5RJ09;O94905-2;O94905-3	E5RHW4;O94905;E5RJ09	16;16;8;4;4	13;13;7;3;3	13;13;7;3;3	Erlin-2	ERLIN2	>tr|E5RHW4|E5RHW4_HUMAN Erlin-2 (Fragment) OS=Homo sapiens GN=ERLIN2 PE=2 SV=1;>sp|O94905|ERLN2_HUMAN Erlin-2 OS=Homo sapiens GN=ERLIN2 PE=1 SV=1;>tr|E5RJ09|E5RJ09_HUMAN Erlin-2 (Fragment) OS=Homo sapiens GN=ERLIN2 PE=2 SV=1	5	16	13	13	14	15	16	13	9	14	15	16	7	12	13	13	11	12	13	10	7	11	13	13	6	9	11	10	11	12	13	10	7	11	13	13	6	9	11	10	65.4	59.8
E5RI87;J3KN31;Q86XS8	E5RI87;J3KN31;Q86XS8	3;3;3	3;3;3	3;3;3	E3 ubiquitin-protein ligase RNF130	RNF130	>tr|E5RI87|E5RI87_HUMAN E3 ubiquitin-protein ligase RNF130 OS=Homo sapiens GN=RNF130 PE=2 SV=1;>tr|J3KN31|J3KN31_HUMAN E3 ubiquitin-protein ligase RNF130 OS=Homo sapiens GN=RNF130 PE=4 SV=1;>sp|Q86XS8|GOLI_HUMAN E3 ubiquitin-protein ligase RNF130 OS=Homo s	3	3	3	3	3	2	3	1	2	2	0	2	2	0	1	3	3	2	3	1	2	2	0	2	2	0	1	3	3	2	3	1	2	2	0	2	2	0	1	3	12.9	12.9
E5RI98	E5RI98	7	1	1		NPM1	>tr|E5RI98|E5RI98_HUMAN Nucleophosmin (Fragment) OS=Homo sapiens GN=NPM1 PE=2 SV=1	1	7	1	1	6	6	6	6	5	6	7	7	4	7	6	6	1	1	1	1	1	1	1	1	1	1	1	1	1	1	1	1	1	1	1	1	1	1	1	1	48.6	7.2
E5RI99;P62888;E5RJH3	E5RI99;P62888	8;8;3	8;8;3	8;8;3	60S ribosomal protein L30	RPL30	>tr|E5RI99|E5RI99_HUMAN 60S ribosomal protein L30 (Fragment) OS=Homo sapiens GN=RPL30 PE=2 SV=1;>sp|P62888|RL30_HUMAN 60S ribosomal protein L30 OS=Homo sapiens GN=RPL30 PE=1 SV=2	3	8	8	8	8	7	8	8	8	8	6	8	5	8	7	7	8	7	8	8	8	8	6	8	5	8	7	7	8	7	8	8	8	8	6	8	5	8	7	7	64	64
E5RIE8;O43513	E5RIE8;O43513	1;1	1;1	1;1	Mediator of RNA polymerase II transcription subunit 7	MED7	>tr|E5RIE8|E5RIE8_HUMAN Mediator of RNA polymerase II transcription subunit 7 (Fragment) OS=Homo sapiens GN=MED7 PE=2 SV=1;>sp|O43513|MED7_HUMAN Mediator of RNA polymerase II transcription subunit 7 OS=Homo sapiens GN=MED7 PE=1 SV=1	2	1	1	1	1	0	1	0	1	1	1	1	0	1	1	1	1	0	1	0	1	1	1	1	0	1	1	1	1	0	1	0	1	1	1	1	0	1	1	1	6.2	6.2
E5RIH5;Q6NXR4	E5RIH5;Q6NXR4	7;7	7;7	7;7	TELO2-interacting protein 2	TTI2	>tr|E5RIH5|E5RIH5_HUMAN TELO2-interacting protein 2 OS=Homo sapiens GN=TTI2 PE=2 SV=1;>sp|Q6NXR4|TTI2_HUMAN TELO2-interacting protein 2 OS=Homo sapiens GN=TTI2 PE=1 SV=1	2	7	7	7	6	5	5	4	3	5	2	5	1	4	4	6	6	5	5	4	3	5	2	5	1	4	4	6	6	5	5	4	3	5	2	5	1	4	4	6	18.4	18.4
E5RIQ5;Q9BX73-2;Q9BX73	E5RIQ5;Q9BX73-2;Q9BX73	1;1;1	1;1;1	1;1;1	TM2 domain-containing protein 2	TM2D2	>tr|E5RIQ5|E5RIQ5_HUMAN TM2 domain-containing protein 2 (Fragment) OS=Homo sapiens GN=TM2D2 PE=2 SV=2;>sp|Q9BX73-2|TM2D2_HUMAN Isoform 2 of TM2 domain-containing protein 2 OS=Homo sapiens GN=TM2D2;>sp|Q9BX73|TM2D2_HUMAN TM2 domain-containing protein 2 OS=H	3	1	1	1	0	1	1	0	1	0	0	0	0	0	0	0	0	1	1	0	1	0	0	0	0	0	0	0	0	1	1	0	1	0	0	0	0	0	0	0	23.3	23.3
E5RIT6;Q9UNX3;E5RHH1	E5RIT6;Q9UNX3	16;16;5	2;2;2	2;2;2	60S ribosomal protein L26-like 1	RPL26L1	>tr|E5RIT6|E5RIT6_HUMAN 60S ribosomal protein L26-like 1 (Fragment) OS=Homo sapiens GN=RPL26L1 PE=3 SV=1;>sp|Q9UNX3|RL26L_HUMAN 60S ribosomal protein L26-like 1 OS=Homo sapiens GN=RPL26L1 PE=1 SV=1	3	16	2	2	13	12	11	13	14	13	14	12	11	11	14	14	2	1	1	1	1	1	2	1	1	1	0	2	2	1	1	1	1	1	2	1	1	1	0	2	71.9	7.8
E5RIW3;E5RJD8;O75347;E5RHG6;B4DT30;E5RIX8	E5RIW3;E5RJD8;O75347;E5RHG6	11;11;11;9;5;4	11;11;11;9;5;4	11;11;11;9;5;4	Tubulin-specific chaperone A	TBCA	>tr|E5RIW3|E5RIW3_HUMAN Tubulin-specific chaperone A OS=Homo sapiens GN=TBCA PE=2 SV=1;>tr|E5RJD8|E5RJD8_HUMAN Tubulin-specific chaperone A OS=Homo sapiens GN=TBCA PE=2 SV=1;>sp|O75347|TBCA_HUMAN Tubulin-specific chaperone A OS=Homo sapiens GN=TBCA PE=1 SV	6	11	11	11	9	10	11	11	7	11	7	11	9	11	9	8	9	10	11	11	7	11	7	11	9	11	9	8	9	10	11	11	7	11	7	11	9	11	9	8	77.4	77.4
E5RJN7;E7EVI1;F8VPI7;E7EPX0;E7EVJ4;E9PH62;Q9NUL3-6;Q9NUL3-8;Q9NUL3-3;Q9NUL3-7;Q9NUL3-2;Q9NUL3;G5EA18;Q9NUL3-4;E5RJ67;E5RFK1	E5RJN7;E7EVI1;F8VPI7;E7EPX0;E7EVJ4;E9PH62;Q9NUL3-6;Q9NUL3-8;Q9NUL3-3;Q9NUL3-7;Q9NUL3-2;Q9NUL3;G5EA18;Q9NUL3-4	7;7;7;7;7;7;7;7;7;7;7;7;6;6;2;1	5;5;5;5;5;5;5;5;5;5;5;5;4;4;2;1	5;5;5;5;5;5;5;5;5;5;5;5;4;4;2;1	Double-stranded RNA-binding protein Staufen homolog 2	STAU2	>tr|E5RJN7|E5RJN7_HUMAN Double-stranded RNA-binding protein Staufen homolog 2 (Fragment) OS=Homo sapiens GN=STAU2 PE=2 SV=1;>tr|E7EVI1|E7EVI1_HUMAN Double-stranded RNA-binding protein Staufen homolog 2 OS=Homo sapiens GN=STAU2 PE=2 SV=1;>tr|F8VPI7|F8VPI7_H	16	7	5	5	3	5	5	6	2	3	5	3	1	3	2	3	2	3	3	4	0	2	3	2	0	1	0	2	2	3	3	4	0	2	3	2	0	1	0	2	26.9	24.7
E5RJR5;P63208;E7ERH2;F8W8N3;P63208-2;E5RGM3	E5RJR5;P63208;E7ERH2;F8W8N3;P63208-2;E5RGM3	6;6;5;5;5;3	6;6;5;5;5;3	5;5;4;4;4;2	S-phase kinase-associated protein 1	SKP1	>tr|E5RJR5|E5RJR5_HUMAN S-phase kinase-associated protein 1 OS=Homo sapiens GN=SKP1 PE=2 SV=1;>sp|P63208|SKP1_HUMAN S-phase kinase-associated protein 1 OS=Homo sapiens GN=SKP1 PE=1 SV=2;>tr|E7ERH2|E7ERH2_HUMAN S-phase kinase-associated protein 1 (Fragment)	6	6	6	5	6	6	6	6	4	6	6	6	4	6	6	6	6	6	6	6	4	6	6	6	4	6	6	6	5	5	5	5	4	5	5	5	4	5	5	5	48.5	48.5
H0YBZ4;E5RJS5;Q15390-2;Q15390	H0YBZ4;E5RJS5;Q15390-2;Q15390	1;1;1;1	1;1;1;1	1;1;1;1	Mitochondrial fission regulator 1	MTFR1	>tr|H0YBZ4|H0YBZ4_HUMAN Mitochondrial fission regulator 1 (Fragment) OS=Homo sapiens GN=MTFR1 PE=4 SV=1;>tr|E5RJS5|E5RJS5_HUMAN Uncharacterized protein OS=Homo sapiens GN=MTFR1 PE=2 SV=1;>sp|Q15390-2|MTFR1_HUMAN Isoform 2 of Mitochondrial fission regulator	4	1	1	1	0	0	0	0	1	1	1	0	0	0	1	1	0	0	0	0	1	1	1	0	0	0	1	1	0	0	0	0	1	1	1	0	0	0	1	1	4.1	4.1
E7EM64;Q7L5N1;H7C3T0	E7EM64;Q7L5N1	15;15;4	15;15;4	15;15;4	COP9 signalosome complex subunit 6	COPS6	>tr|E7EM64|E7EM64_HUMAN COP9 signalosome complex subunit 6 OS=Homo sapiens GN=COPS6 PE=2 SV=1;>sp|Q7L5N1|CSN6_HUMAN COP9 signalosome complex subunit 6 OS=Homo sapiens GN=COPS6 PE=1 SV=1	3	15	15	15	12	13	12	13	12	12	13	15	10	14	12	14	12	13	12	13	12	12	13	15	10	14	12	14	12	13	12	13	12	12	13	15	10	14	12	14	51.8	51.8
E7EM95;Q99942	E7EM95;Q99942	2;2	2;2	2;2	E3 ubiquitin-protein ligase RNF5	RNF5	>tr|E7EM95|E7EM95_HUMAN E3 ubiquitin-protein ligase RNF5 OS=Homo sapiens GN=RNF5 PE=4 SV=1;>sp|Q99942|RNF5_HUMAN E3 ubiquitin-protein ligase RNF5 OS=Homo sapiens GN=RNF5 PE=1 SV=1	2	2	2	2	2	2	1	2	2	2	1	2	1	2	2	2	2	2	1	2	2	2	1	2	1	2	2	2	2	2	1	2	2	2	1	2	1	2	2	2	14.3	14.3
J3KNK7;H3BND4;E7EMH5;H3BNZ1;Q6P996;E7EPL4;Q86XE2;Q6P996-2;Q6P474;H3BNL6;H3BPV5;H3BM88;H3BU11;H3BQ54	J3KNK7;H3BND4;E7EMH5;H3BNZ1;Q6P996;E7EPL4;Q86XE2	23;23;23;23;23;22;12;10;6;5;1;1;1;1	23;23;23;23;23;22;12;10;6;5;1;1;1;1	23;23;23;23;23;22;12;10;6;5;1;1;1;1	Pyridoxal-dependent decarboxylase domain-containing protein 1	PDXDC1	>tr|J3KNK7|J3KNK7_HUMAN Pyridoxal-dependent decarboxylase domain-containing protein 1 OS=Homo sapiens GN=PDXDC1 PE=2 SV=1;>tr|H3BND4|H3BND4_HUMAN Pyridoxal-dependent decarboxylase domain-containing protein 1 OS=Homo sapiens GN=PDXDC1 PE=2 SV=1;>tr|E7EMH5|E	14	23	23	23	18	17	13	18	14	18	16	13	12	15	16	18	18	17	13	18	14	18	16	13	12	15	16	18	18	17	13	18	14	18	16	13	12	15	16	18	45	45
E7EMN6;P41236;E7EUI7;Q6NXS1	E7EMN6;P41236;E7EUI7;Q6NXS1	6;6;4;4	6;6;4;4	6;6;4;4	Protein phosphatase inhibitor 2;Protein phosphatase inhibitor 2-like protein 3	PPP1R2;PPP1R2P3	>tr|E7EMN6|E7EMN6_HUMAN Protein phosphatase inhibitor 2 (Fragment) OS=Homo sapiens GN=PPP1R2 PE=2 SV=1;>sp|P41236|IPP2_HUMAN Protein phosphatase inhibitor 2 OS=Homo sapiens GN=PPP1R2 PE=1 SV=2;>tr|E7EUI7|E7EUI7_HUMAN Protein phosphatase inhibitor 2 OS=Homo	4	6	6	6	5	6	6	6	4	6	5	5	5	5	6	6	5	6	6	6	4	6	5	5	5	5	6	6	5	6	6	6	4	6	5	5	5	5	6	6	41.2	41.2
E7EMX7;Q9P0K7-4;Q9P0K7-3;Q9P0K7;Q9P0K7-2;D6RE17;D6RB25;D6RBW6;D6RB27;D6R9G4;D6RBY4;D6REL2;D6R9G6;D6RF74	E7EMX7;Q9P0K7-4;Q9P0K7-3;Q9P0K7;Q9P0K7-2	31;31;31;31;31;3;2;2;2;2;2;2;2;2	31;31;31;31;31;3;2;2;2;2;2;2;2;2	31;31;31;31;31;3;2;2;2;2;2;2;2;2	Ankycorbin	RAI14	>tr|E7EMX7|E7EMX7_HUMAN Ankycorbin OS=Homo sapiens GN=RAI14 PE=2 SV=1;>sp|Q9P0K7-4|RAI14_HUMAN Isoform 4 of Ankycorbin OS=Homo sapiens GN=RAI14;>sp|Q9P0K7-3|RAI14_HUMAN Isoform 3 of Ankycorbin OS=Homo sapiens GN=RAI14;>sp|Q9P0K7|RAI14_HUMAN Ankycorbin OS=H	14	31	31	31	25	23	23	22	20	23	22	20	11	17	21	24	25	23	23	22	20	23	22	20	11	17	21	24	25	23	23	22	20	23	22	20	11	17	21	24	39.4	39.4
E7EN19;E7ESS2;Q9UKE5-8;Q9UKE5-7;Q9UKE5-6;Q9UKE5-4;F5H5M9;F5H865;Q9UKE5-5;Q9UKE5-3;Q9UKE5-2;Q9UKE5;C9J338;E7ETN6;I3L203	E7EN19;E7ESS2	30;28;9;9;9;9;8;8;8;8;8;8;5;4;1	30;28;9;9;9;9;8;8;8;8;8;8;5;4;1	2;2;0;0;0;0;0;0;0;0;0;0;0;0;0		MAP4K4	>tr|E7EN19|E7EN19_HUMAN Mitogen-activated protein kinase kinase kinase kinase 4 OS=Homo sapiens GN=MAP4K4 PE=2 SV=1;>tr|E7ESS2|E7ESS2_HUMAN Mitogen-activated protein kinase kinase kinase kinase 4 OS=Homo sapiens GN=MAP4K4 PE=2 SV=2	15	30	30	2	24	21	21	20	15	20	14	18	11	21	20	19	24	21	21	20	15	20	14	18	11	21	20	19	2	2	2	2	2	2	2	1	1	2	2	2	28.1	28.1
E7EN32;O00255-3;O00255-2;O00255;E7ENS2;E7EPR4;E7ET29	E7EN32;O00255-3;O00255-2;O00255	5;5;5;4;1;1;1	5;5;5;4;1;1;1	5;5;5;4;1;1;1	Menin	MEN1	>tr|E7EN32|E7EN32_HUMAN Menin OS=Homo sapiens GN=MEN1 PE=2 SV=1;>sp|O00255-3|MEN1_HUMAN Isoform 3 of Menin OS=Homo sapiens GN=MEN1;>sp|O00255-2|MEN1_HUMAN Isoform 2 of Menin OS=Homo sapiens GN=MEN1;>sp|O00255|MEN1_HUMAN Menin OS=Homo sapiens GN=MEN1 PE=1 S	7	5	5	5	3	2	1	2	1	3	0	3	1	3	2	3	3	2	1	2	1	3	0	3	1	3	2	3	3	2	1	2	1	3	0	3	1	3	2	3	11.7	11.7
E7EN86;P52747-2;E7ER34;P52747;E7EX64;Q5R3B9;P36508-2;P36508	E7EN86;P52747-2;E7ER34;P52747;E7EX64;Q5R3B9;P36508-2;P36508	6;6;6;6;3;3;3;3	6;6;6;6;3;3;3;3	6;6;6;6;3;3;3;3	Zinc finger protein 143;Zinc finger protein 76	ZNF143;ZNF76	>tr|E7EN86|E7EN86_HUMAN Zinc finger protein 143 OS=Homo sapiens GN=ZNF143 PE=2 SV=1;>sp|P52747-2|ZN143_HUMAN Isoform 2 of Zinc finger protein 143 OS=Homo sapiens GN=ZNF143;>tr|E7ER34|E7ER34_HUMAN Zinc finger protein 143 OS=Homo sapiens GN=ZNF143 PE=4 SV=1;	8	6	6	6	2	2	3	3	2	3	2	0	0	2	3	3	2	2	3	3	2	3	2	0	0	2	3	3	2	2	3	3	2	3	2	0	0	2	3	3	11.3	11.3
E9PGW7;Q5T8T7;E7EN96;Q5T8T8;Q15528-2;Q15528	E9PGW7;Q5T8T7;E7EN96;Q5T8T8;Q15528-2;Q15528	2;2;2;2;2;2	2;2;2;2;2;2	2;2;2;2;2;2	Mediator of RNA polymerase II transcription subunit 22	MED22	>tr|E9PGW7|E9PGW7_HUMAN Mediator of RNA polymerase II transcription subunit 22 (Fragment) OS=Homo sapiens GN=MED22 PE=2 SV=1;>tr|Q5T8T7|Q5T8T7_HUMAN Mediator complex subunit 22 OS=Homo sapiens GN=MED22 PE=4 SV=1;>tr|E7EN96|E7EN96_HUMAN Mediator of RNA poly	6	2	2	2	1	1	1	1	1	1	1	1	1	1	2	1	1	1	1	1	1	1	1	1	1	1	2	1	1	1	1	1	1	1	1	1	1	1	2	1	18	18
E7END2;E9PHV5;P28290-2;P28290;P28290-3;E7EUL7;H7BZ26	E7END2;E9PHV5;P28290-2;P28290;P28290-3;E7EUL7	19;19;19;19;18;14;2	19;19;19;19;18;14;2	19;19;19;19;18;14;2	Sperm-specific antigen 2	SSFA2	>tr|E7END2|E7END2_HUMAN Sperm-specific antigen 2 OS=Homo sapiens GN=SSFA2 PE=2 SV=1;>tr|E9PHV5|E9PHV5_HUMAN Sperm-specific antigen 2 OS=Homo sapiens GN=SSFA2 PE=2 SV=1;>sp|P28290-2|SSFA2_HUMAN Isoform 2 of Sperm-specific antigen 2 OS=Homo sapiens GN=SSFA2;	7	19	19	19	11	10	10	13	10	12	6	8	8	10	12	13	11	10	10	13	10	12	6	8	8	10	12	13	11	10	10	13	10	12	6	8	8	10	12	13	23.3	23.3
E7ENF1;Q96C57;F5H7W8;H0YGK4;F6TFQ5;G5EA44;F5H3K2;H0YF83;F5H8B7	E7ENF1;Q96C57;F5H7W8;H0YGK4;F6TFQ5;G5EA44;F5H3K2;H0YF83;F5H8B7	8;8;7;6;6;6;5;4;4	8;8;7;6;6;6;5;4;4	8;8;7;6;6;6;5;4;4	Uncharacterized protein C12orf43	C12orf43	>tr|E7ENF1|E7ENF1_HUMAN Uncharacterized protein C12orf43 OS=Homo sapiens GN=C12orf43 PE=2 SV=2;>sp|Q96C57|CL043_HUMAN Uncharacterized protein C12orf43 OS=Homo sapiens GN=C12orf43 PE=1 SV=2;>tr|F5H7W8|F5H7W8_HUMAN Uncharacterized protein C12orf43 OS=Homo sa	9	8	8	8	4	5	5	5	3	5	3	4	2	6	6	6	4	5	5	5	3	5	3	4	2	6	6	6	4	5	5	5	3	5	3	4	2	6	6	6	43.5	43.5
E7EUU1;E7ENG9;Q8N2S1-2;Q8N2S1-3;Q8N2S1	E7EUU1;E7ENG9;Q8N2S1-2;Q8N2S1-3;Q8N2S1	2;2;2;2;2	2;2;2;2;2	2;2;2;2;2	Latent-transforming growth factor beta-binding protein 4	LTBP4	>tr|E7EUU1|E7EUU1_HUMAN Latent-transforming growth factor beta-binding protein 4 OS=Homo sapiens GN=LTBP4 PE=2 SV=1;>tr|E7ENG9|E7ENG9_HUMAN Latent-transforming growth factor beta-binding protein 4 OS=Homo sapiens GN=LTBP4 PE=2 SV=1;>sp|Q8N2S1-2|LTBP4_HUMAN	5	2	2	2	1	1	1	1	0	1	0	0	0	0	1	1	1	1	1	1	0	1	0	0	0	0	1	1	1	1	1	1	0	1	0	0	0	0	1	1	2	2
E7ENL6;P12111-2;P12111;E9PCV6;P12111-4;P12111-3;P12111-5;C9JNG9	E7ENL6;P12111-2;P12111;E9PCV6;P12111-4;P12111-3;P12111-5	4;4;4;3;3;2;2;1	4;4;4;3;3;2;2;1	4;4;4;3;3;2;2;1	Collagen alpha-3(VI) chain	COL6A3	>tr|E7ENL6|E7ENL6_HUMAN Collagen alpha-3(VI) chain OS=Homo sapiens GN=COL6A3 PE=2 SV=1;>sp|P12111-2|CO6A3_HUMAN Isoform 2 of Collagen alpha-3(VI) chain OS=Homo sapiens GN=COL6A3;>sp|P12111|CO6A3_HUMAN Collagen alpha-3(VI) chain OS=Homo sapiens GN=COL6A3 PE	8	4	4	4	2	2	2	1	1	3	2	3	0	3	0	0	2	2	2	1	1	3	2	3	0	3	0	0	2	2	2	1	1	3	2	3	0	3	0	0	1.7	1.7
E7ENR5;H0Y714;Q96G21;B9A008;B8ZZ47	E7ENR5;H0Y714;Q96G21;B9A008;B8ZZ47	11;11;11;9;8	11;11;11;9;8	11;11;11;9;8	U3 small nucleolar ribonucleoprotein protein IMP4	IMP4	>tr|E7ENR5|E7ENR5_HUMAN U3 small nucleolar ribonucleoprotein protein IMP4 (Fragment) OS=Homo sapiens GN=IMP4 PE=2 SV=1;>tr|H0Y714|H0Y714_HUMAN U3 small nucleolar ribonucleoprotein protein IMP4 (Fragment) OS=Homo sapiens GN=IMP4 PE=4 SV=1;>sp|Q96G21|IMP4_HU	5	11	11	11	5	9	8	7	6	6	7	5	0	9	7	8	5	9	8	7	6	6	7	5	0	9	7	8	5	9	8	7	6	6	7	5	0	9	7	8	50.8	50.8
E7ENU4;P55265-5;P55265;P55265-4;H0YCK3;P55265-3;P55265-2	E7ENU4;P55265-5;P55265;P55265-4;H0YCK3;P55265-3;P55265-2	38;38;38;38;33;33;33	38;38;38;38;33;33;33	38;38;38;38;33;33;33	Double-stranded RNA-specific adenosine deaminase	ADAR	>tr|E7ENU4|E7ENU4_HUMAN Double-stranded RNA-specific adenosine deaminase OS=Homo sapiens GN=ADAR PE=2 SV=1;>sp|P55265-5|DSRAD_HUMAN Isoform 5 of Double-stranded RNA-specific adenosine deaminase OS=Homo sapiens GN=ADAR;>sp|P55265|DSRAD_HUMAN Double-stranded	7	38	38	38	28	28	27	28	22	28	26	22	18	30	25	30	28	28	27	28	22	28	26	22	18	30	25	30	28	28	27	28	22	28	26	22	18	30	25	30	37	37
E7ENV7;Q86YQ8;Q86VY2	E7ENV7;Q86YQ8;Q86VY2	3;3;2	2;2;1	2;2;1	Copine-8	CPNE8	>tr|E7ENV7|E7ENV7_HUMAN Copine-8 OS=Homo sapiens GN=CPNE8 PE=2 SV=2;>sp|Q86YQ8|CPNE8_HUMAN Copine-8 OS=Homo sapiens GN=CPNE8 PE=1 SV=2;>tr|Q86VY2|Q86VY2_HUMAN Copine-8 OS=Homo sapiens GN=CPNE8 PE=2 SV=1	3	3	2	2	2	1	2	1	1	3	3	2	1	1	2	3	1	0	1	0	0	2	2	1	0	0	1	2	1	0	1	0	0	2	2	1	0	0	1	2	10.1	8.5
E7EW77;E7EP65;J3KNB2;Q9NYB9-2;Q9NYB9-4;Q9NYB9;E9PEZ7;Q9NYB9-3;H7C3Q7;H0Y6B5;F8WBL5;F8WAQ3;F8WEB9;F8WAL6;E7EUA1;F8WAU3;F8WCD7;F8WAZ8	E7EW77;E7EP65;J3KNB2;Q9NYB9-2;Q9NYB9-4;Q9NYB9;E9PEZ7;Q9NYB9-3	13;13;13;13;13;13;11;9;4;4;2;2;2;2;1;1;1;1	8;8;8;8;8;8;6;6;4;3;2;2;2;1;1;1;1;1	8;8;8;8;8;8;6;6;4;3;2;2;2;1;1;1;1;1	Abl interactor 2	ABI2	>tr|E7EW77|E7EW77_HUMAN Abl interactor 2 OS=Homo sapiens GN=ABI2 PE=2 SV=1;>tr|E7EP65|E7EP65_HUMAN Abl interactor 2 (Fragment) OS=Homo sapiens GN=ABI2 PE=2 SV=1;>tr|J3KNB2|J3KNB2_HUMAN Abl interactor 2 OS=Homo sapiens GN=ABI2 PE=2 SV=1;>sp|Q9NYB9-2|ABI2_HU	18	13	8	8	9	9	10	8	11	11	10	8	6	9	10	8	5	6	5	5	6	6	6	5	3	5	6	4	5	6	5	5	6	6	6	5	3	5	6	4	29.2	21
E7EPB6;P13569-2;P13569;M0QYZ3	E7EPB6;P13569-2;P13569;M0QYZ3	2;2;2;1	2;2;2;1	2;2;2;1	Cystic fibrosis transmembrane conductance regulator	CFTR	>tr|E7EPB6|E7EPB6_HUMAN Cystic fibrosis transmembrane conductance regulator (Fragment) OS=Homo sapiens GN=CFTR PE=2 SV=1;>sp|P13569-2|CFTR_HUMAN Isoform 2 of Cystic fibrosis transmembrane conductance regulator OS=Homo sapiens GN=CFTR;>sp|P13569|CFTR_HUMAN	4	2	2	2	1	1	1	1	0	1	0	1	0	1	0	1	1	1	1	1	0	1	0	1	0	1	0	1	1	1	1	1	0	1	0	1	0	1	0	1	2.5	2.5
E7EPC6;P16070-18;P16070-12;P16070-14;P16070-13;P16070-11;P16070-10;P16070-16;P16070-8;P16070-17;P16070-6;P16070-4;P16070-3;P16070-7;P16070-5;P16070;H0YD13;H0Y2P0;H0YE40;H0YDW7;H0YCV9;H0Y5E4;P16070-15;P16070-9;J3KN83;E9PKC6;Q86UZ1;H0YDX6;P16070-19;H0YD17;H0YF08;H0YD90;H0YEV3;H0YEU1	E7EPC6;P16070-18;P16070-12;P16070-14;P16070-13;P16070-11;P16070-10;P16070-16;P16070-8;P16070-17;P16070-6;P16070-4;P16070-3;P16070-7;P16070-5;P16070;H0YD13;H0Y2P0;H0YE40	17;17;17;17;17;17;17;17;17;17;17;17;17;17;17;17;16;15;10;7;7;7;7;7;6;5;4;4;4;3;1;1;1;1	17;17;17;17;17;17;17;17;17;17;17;17;17;17;17;17;16;15;10;7;7;7;7;7;6;5;4;4;4;3;1;1;1;1	17;17;17;17;17;17;17;17;17;17;17;17;17;17;17;17;16;15;10;7;7;7;7;7;6;5;4;4;4;3;1;1;1;1	CD44 antigen	CD44	>tr|E7EPC6|E7EPC6_HUMAN CD44 antigen OS=Homo sapiens GN=CD44 PE=2 SV=2;>sp|P16070-18|CD44_HUMAN Isoform 18 of CD44 antigen OS=Homo sapiens GN=CD44;>sp|P16070-12|CD44_HUMAN Isoform 12 of CD44 antigen OS=Homo sapiens GN=CD44;>sp|P16070-14|CD44_HUMAN Isoform	34	17	17	17	16	16	15	16	14	15	15	16	14	15	13	15	16	16	15	16	14	15	15	16	14	15	13	15	16	16	15	16	14	15	15	16	14	15	13	15	18.2	18.2
G3V2F4;E7EPD8;Q9NUW8;Q86TV8;G3V2J6;G3V4W8;G3V5H9;G3V2U6;H0YJ44;Q9BRS7	G3V2F4;E7EPD8;Q9NUW8;Q86TV8;G3V2J6	4;4;4;3;2;1;1;1;1;1	4;4;4;3;2;1;1;1;1;1	4;4;4;3;2;1;1;1;1;1	Tyrosyl-DNA phosphodiesterase 1	TDP1	>tr|G3V2F4|G3V2F4_HUMAN Tyrosyl-DNA phosphodiesterase 1 OS=Homo sapiens GN=TDP1 PE=2 SV=1;>tr|E7EPD8|E7EPD8_HUMAN Tyrosyl-DNA phosphodiesterase 1 OS=Homo sapiens GN=TDP1 PE=2 SV=1;>sp|Q9NUW8|TYDP1_HUMAN Tyrosyl-DNA phosphodiesterase 1 OS=Homo sapiens GN=TD	10	4	4	4	0	0	0	1	2	1	2	2	0	0	1	1	0	0	0	1	2	1	2	2	0	0	1	1	0	0	0	1	2	1	2	2	0	0	1	1	11.8	11.8
E7EPF0;Q9NP64-2;Q9NP64-3;Q9NP64	E7EPF0;Q9NP64-2;Q9NP64-3;Q9NP64	3;3;2;2	3;3;2;2	3;3;2;2	Nucleolar protein of 40 kDa	ZCCHC17	>tr|E7EPF0|E7EPF0_HUMAN Nucleolar protein of 40 kDa OS=Homo sapiens GN=ZCCHC17 PE=2 SV=1;>sp|Q9NP64-2|NO40_HUMAN Isoform 2 of Nucleolar protein of 40 kDa OS=Homo sapiens GN=ZCCHC17;>sp|Q9NP64-3|NO40_HUMAN Isoform 3 of Nucleolar protein of 40 kDa OS=Homo sa	4	3	3	3	1	0	0	2	2	1	0	1	0	0	0	2	1	0	0	2	2	1	0	1	0	0	0	2	1	0	0	2	2	1	0	1	0	0	0	2	18.5	18.5
E9PRD6;J3KNL5;E7EPH8;Q3KR37-2;Q3KR37;Q3KR37-3	E9PRD6;J3KNL5;E7EPH8;Q3KR37-2;Q3KR37;Q3KR37-3	2;2;2;2;2;1	2;2;2;2;2;1	2;2;2;2;2;1	GRAM domain-containing protein 1B	GRAMD1B	>tr|E9PRD6|E9PRD6_HUMAN GRAM domain-containing protein 1B (Fragment) OS=Homo sapiens GN=GRAMD1B PE=2 SV=1;>tr|J3KNL5|J3KNL5_HUMAN GRAM domain-containing protein 1B OS=Homo sapiens GN=GRAMD1B PE=2 SV=1;>tr|E7EPH8|E7EPH8_HUMAN GRAM domain-containing protein	6	2	2	2	2	2	1	1	2	1	2	2	0	1	2	1	2	2	1	1	2	1	2	2	0	1	2	1	2	2	1	1	2	1	2	2	0	1	2	1	7.3	7.3
E7ES33;E7EPK1;Q16181-2;Q16181;H0Y3Y4;H0YFF6;F5GZE5;Q5JXL7;J3QRT6;J3KSZ7;O43236-5;Q6ZU15;O43236-2;O43236-3;O43236;O43236-4	E7ES33;E7EPK1;Q16181-2;Q16181;H0Y3Y4;H0YFF6;F5GZE5	25;25;25;25;22;22;13;4;1;1;1;1;1;1;1;1	25;25;25;25;22;22;13;4;1;1;1;1;1;1;1;1	2;2;2;2;2;2;2;0;0;0;0;0;0;0;0;0	Septin-7	39326	>tr|E7ES33|E7ES33_HUMAN Septin-7 OS=Homo sapiens GN=SEPT7 PE=2 SV=2;>tr|E7EPK1|E7EPK1_HUMAN Septin-7 OS=Homo sapiens GN=SEPT7 PE=2 SV=1;>sp|Q16181-2|SEPT7_HUMAN Isoform 2 of Septin-7 OS=Homo sapiens GN=SEPT7;>sp|Q16181|SEPT7_HUMAN Septin-7 OS=Homo sapiens	16	25	25	2	25	24	24	23	19	22	21	24	17	24	24	23	25	24	24	23	19	22	21	24	17	24	24	23	2	2	2	1	1	1	2	2	2	2	2	2	57.3	57.3
J3KN18;F5H659;Q7Z5Q1-7;Q7Z5Q1-5;Q7Z5Q1-4;Q7Z5Q1-6;Q7Z5Q1-3;Q7Z5Q1;E7EPM3;F5H160	J3KN18;F5H659;Q7Z5Q1-7;Q7Z5Q1-5;Q7Z5Q1-4;Q7Z5Q1-6;Q7Z5Q1-3;Q7Z5Q1;E7EPM3;F5H160	4;4;4;4;4;4;4;4;4;4	1;1;1;1;1;1;1;1;1;1	1;1;1;1;1;1;1;1;1;1	Cytoplasmic polyadenylation element-binding protein 2	CPEB2	>tr|J3KN18|J3KN18_HUMAN Cytoplasmic polyadenylation element-binding protein 2 OS=Homo sapiens GN=CPEB2 PE=2 SV=1;>tr|F5H659|F5H659_HUMAN Cytoplasmic polyadenylation element-binding protein 2 OS=Homo sapiens GN=CPEB2 PE=2 SV=1;>sp|Q7Z5Q1-7|CPEB2_HUMAN Isofo	10	4	1	1	2	1	2	1	1	2	1	2	2	1	1	2	0	0	0	0	0	0	0	1	1	0	0	0	0	0	0	0	0	0	0	1	1	0	0	0	13.2	3.7
E7EPM6;P33121-3;P33121;P33121-2;B7Z3Z9;D6RER0;H0Y9U7;H0Y9Z9;D6RG07;Q9UKU0-7	E7EPM6;P33121-3;P33121;P33121-2;B7Z3Z9;D6RER0	27;27;27;26;23;14;9;7;3;1	27;27;27;26;23;14;9;7;3;1	25;25;25;24;21;14;7;7;3;0	Long-chain-fatty-acid--CoA ligase 1	ACSL1	>tr|E7EPM6|E7EPM6_HUMAN Long-chain-fatty-acid--CoA ligase 1 OS=Homo sapiens GN=ACSL1 PE=2 SV=1;>sp|P33121-3|ACSL1_HUMAN Isoform 3 of Long-chain-fatty-acid--CoA ligase 1 OS=Homo sapiens GN=ACSL1;>sp|P33121|ACSL1_HUMAN Long-chain-fatty-acid--CoA ligase 1 OS=	10	27	27	25	21	19	20	20	21	21	18	16	9	18	21	20	21	19	20	20	21	21	18	16	9	18	21	20	20	18	19	19	20	19	18	15	8	17	19	19	44.6	44.6
E7EPR3;Q16666-6;Q16666-2;Q16666;Q16666-3;H3BR88;H3BM18;H3BVE6;Q6K0P9-6;Q6K0P9-5;Q6K0P9-4;Q6K0P9-3;Q6K0P9-2;Q6K0P9;H3BR65	E7EPR3;Q16666-6;Q16666-2;Q16666;Q16666-3	32;32;32;32;30;7;6;5;3;3;3;3;3;3;1	32;32;32;32;30;7;6;5;3;3;3;3;3;3;1	32;32;32;32;30;7;6;5;3;3;3;3;3;3;1	Gamma-interferon-inducible protein 16	IFI16	>tr|E7EPR3|E7EPR3_HUMAN Gamma-interferon-inducible protein 16 OS=Homo sapiens GN=IFI16 PE=2 SV=1;>sp|Q16666-6|IF16_HUMAN Isoform 4 of Gamma-interferon-inducible protein 16 OS=Homo sapiens GN=IFI16;>sp|Q16666-2|IF16_HUMAN Isoform 2 of Gamma-interferon-induc	15	32	32	32	28	27	25	27	26	28	22	24	14	23	24	27	28	27	25	27	26	28	22	24	14	23	24	27	28	27	25	27	26	28	22	24	14	23	24	27	51.3	51.3
E7EVX9;E7EPS8;F8WA38;P28827;P28827-2;J3KT55	E7EVX9;E7EPS8;F8WA38;P28827;P28827-2	5;5;5;5;5;2	4;4;4;4;4;2	4;4;4;4;4;2	Receptor-type tyrosine-protein phosphatase mu	PTPRM	>tr|E7EVX9|E7EVX9_HUMAN Receptor-type tyrosine-protein phosphatase mu OS=Homo sapiens GN=PTPRM PE=2 SV=1;>tr|E7EPS8|E7EPS8_HUMAN Receptor-type tyrosine-protein phosphatase mu OS=Homo sapiens GN=PTPRM PE=2 SV=2;>tr|F8WA38|F8WA38_HUMAN Receptor-type tyrosine	6	5	4	4	2	5	3	3	2	3	2	3	2	2	2	1	2	4	2	2	1	3	2	2	1	1	2	1	2	4	2	2	1	3	2	2	1	1	2	1	5.6	4.7
E7EPT4;P19404	E7EPT4;P19404	7;7	7;7	7;7	NADH dehydrogenase [ubiquinone] flavoprotein 2, mitochondrial	NDUFV2	>tr|E7EPT4|E7EPT4_HUMAN NADH dehydrogenase [ubiquinone] flavoprotein 2, mitochondrial OS=Homo sapiens GN=NDUFV2 PE=4 SV=1;>sp|P19404|NDUV2_HUMAN NADH dehydrogenase [ubiquinone] flavoprotein 2, mitochondrial OS=Homo sapiens GN=NDUFV2 PE=1 SV=2	2	7	7	7	5	7	6	5	5	4	3	4	4	5	6	6	5	7	6	5	5	4	3	4	4	5	6	6	5	7	6	5	5	4	3	4	4	5	6	6	36.5	36.5
E7EQ34;O14653-3;O14653;O14653-2;I3L0K1;I3L1K7;I3L4Z6;I3L3V4	E7EQ34;O14653-3;O14653;O14653-2;I3L0K1;I3L1K7;I3L4Z6	6;6;6;6;4;3;3;1	6;6;6;6;4;3;3;1	6;6;6;6;4;3;3;1	Golgi SNAP receptor complex member 2	GOSR2	>tr|E7EQ34|E7EQ34_HUMAN Golgi SNAP receptor complex member 2 OS=Homo sapiens GN=GOSR2 PE=3 SV=2;>sp|O14653-3|GOSR2_HUMAN Isoform 3 of Golgi SNAP receptor complex member 2 OS=Homo sapiens GN=GOSR2;>sp|O14653|GOSR2_HUMAN Golgi SNAP receptor complex member 2	8	6	6	6	4	5	3	6	3	6	5	4	2	3	5	5	4	5	3	6	3	6	5	4	2	3	5	5	4	5	3	6	3	6	5	4	2	3	5	5	31.5	31.5
E7EQ61;Q9GZZ9;E7EWE1;Q9GZZ9-2;C9J5W5;C9JRV9;C9J0F6	E7EQ61;Q9GZZ9;E7EWE1;Q9GZZ9-2;C9J5W5;C9JRV9;C9J0F6	10;10;9;9;7;7;5	10;10;9;9;7;7;5	10;10;9;9;7;7;5	Ubiquitin-like modifier-activating enzyme 5	UBA5	>tr|E7EQ61|E7EQ61_HUMAN Ubiquitin-like modifier-activating enzyme 5 OS=Homo sapiens GN=UBA5 PE=2 SV=1;>sp|Q9GZZ9|UBA5_HUMAN Ubiquitin-like modifier-activating enzyme 5 OS=Homo sapiens GN=UBA5 PE=1 SV=1;>tr|E7EWE1|E7EWE1_HUMAN Ubiquitin-like modifier-activa	7	10	10	10	7	7	8	10	7	8	7	7	7	8	8	7	7	7	8	10	7	8	7	7	7	8	8	7	7	7	8	10	7	8	7	7	7	8	8	7	35.3	35.3
E7EQ69;C9JZU6;C9J5J3	E7EQ69	17;5;5	1;1;1	1;1;1		NAA50	>tr|E7EQ69|E7EQ69_HUMAN N-alpha-acetyltransferase 50 OS=Homo sapiens GN=NAA50 PE=2 SV=1	3	17	1	1	13	13	11	13	14	13	15	13	9	10	13	14	1	1	1	1	1	1	1	1	1	1	1	1	1	1	1	1	1	1	1	1	1	1	1	1	72	8.3
E7EQ95;Q14691	E7EQ95;Q14691	3;3	3;3	3;3	DNA replication complex GINS protein PSF1	GINS1	>tr|E7EQ95|E7EQ95_HUMAN DNA replication complex GINS protein PSF1 OS=Homo sapiens GN=GINS1 PE=2 SV=1;>sp|Q14691|PSF1_HUMAN DNA replication complex GINS protein PSF1 OS=Homo sapiens GN=GINS1 PE=1 SV=1	2	3	3	3	2	0	3	2	1	3	1	3	1	2	1	2	2	0	3	2	1	3	1	3	1	2	1	2	2	0	3	2	1	3	1	3	1	2	1	2	32.7	32.7
E7EQB2;E7ER44;P02788-2;P02788;C9J0S5;C9JCF5	E7EQB2;E7ER44;P02788-2;P02788	4;4;4;4;1;1	2;2;2;2;1;1	2;2;2;2;1;1	Lactotransferrin;Lactoferricin-H;Kaliocin-1;Lactoferroxin-A;Lactoferroxin-B;Lactoferroxin-C	LTF	>tr|E7EQB2|E7EQB2_HUMAN Kaliocin-1 (Fragment) OS=Homo sapiens GN=LTF PE=2 SV=1;>tr|E7ER44|E7ER44_HUMAN Kaliocin-1 OS=Homo sapiens GN=LTF PE=2 SV=1;>sp|P02788-2|TRFL_HUMAN Isoform DeltaLf of Lactotransferrin OS=Homo sapiens GN=LTF;>sp|P02788|TRFL_HUMAN Lact	6	4	2	2	2	2	2	2	2	2	2	2	1	2	2	2	0	0	0	0	0	0	0	0	0	0	0	0	0	0	0	0	0	0	0	0	0	0	0	0	6.6	3.6
E9PS74;Q8NBI5;E7EQD2;H0YD64	E9PS74;Q8NBI5;E7EQD2;H0YD64	4;4;4;2	4;4;4;2	4;4;4;2	Solute carrier family 43 member 3	SLC43A3	>tr|E9PS74|E9PS74_HUMAN Solute carrier family 43 member 3 (Fragment) OS=Homo sapiens GN=SLC43A3 PE=2 SV=1;>sp|Q8NBI5|S43A3_HUMAN Solute carrier family 43 member 3 OS=Homo sapiens GN=SLC43A3 PE=1 SV=2;>tr|E7EQD2|E7EQD2_HUMAN Solute carrier family 43 member	4	4	4	4	4	3	3	4	3	4	3	4	3	4	4	4	4	3	3	4	3	4	3	4	3	4	4	4	4	3	3	4	3	4	3	4	3	4	4	4	15.7	15.7
E7EQR8;Q9GZM5;D6RFI3;D6RGY8;H0Y9A1;D6RBQ1;D6RA04;D6RAY4	E7EQR8;Q9GZM5;D6RFI3	7;7;5;3;3;1;1;1	7;7;5;3;3;1;1;1	7;7;5;3;3;1;1;1	Protein YIPF3;Protein YIPF3, 36 kDa form III	YIPF3	>tr|E7EQR8|E7EQR8_HUMAN Protein YIPF3 OS=Homo sapiens GN=YIPF3 PE=2 SV=1;>sp|Q9GZM5|YIPF3_HUMAN Protein YIPF3 OS=Homo sapiens GN=YIPF3 PE=1 SV=1;>tr|D6RFI3|D6RFI3_HUMAN Protein YIPF3 (Fragment) OS=Homo sapiens GN=YIPF3 PE=2 SV=1	8	7	7	7	4	5	4	6	3	5	4	4	1	4	3	4	4	5	4	6	3	5	4	4	1	4	3	4	4	5	4	6	3	5	4	4	1	4	3	4	24.4	24.4
E7EQS0;P20839;P20839-3;P20839-7;P20839-5;P20839-6;C9J381;P20839-2;P20839-4;C9K0R9;C9J029;H7C5T1;H7C511	E7EQS0;P20839;P20839-3;P20839-7;P20839-5;P20839-6;C9J381;P20839-2;P20839-4;C9K0R9	22;22;22;22;22;22;21;21;21;12;4;3;3	19;19;19;19;19;19;18;18;18;9;4;3;3	19;19;19;19;19;19;18;18;18;9;4;3;3	Inosine-5-monophosphate dehydrogenase 1;Inosine-5-monophosphate dehydrogenase	IMPDH1	>tr|E7EQS0|E7EQS0_HUMAN Inosine-5-monophosphate dehydrogenase OS=Homo sapiens GN=IMPDH1 PE=2 SV=1;>sp|P20839|IMDH1_HUMAN Inosine-5-monophosphate dehydrogenase 1 OS=Homo sapiens GN=IMPDH1 PE=1 SV=2;>sp|P20839-3|IMDH1_HUMAN Isoform 3 of Inosine-5-monophos	13	22	19	19	17	16	17	17	14	18	16	17	7	14	17	18	14	13	14	14	12	15	13	14	6	12	15	15	14	13	14	14	12	15	13	14	6	12	15	15	50.2	46.6
E7EQT4	E7EQT4	47	1	1		ACIN1	>tr|E7EQT4|E7EQT4_HUMAN Apoptotic chromatin condensation inducer in the nucleus OS=Homo sapiens GN=ACIN1 PE=2 SV=2	1	47	1	1	35	36	33	35	31	38	29	29	10	32	33	40	1	1	1	1	0	1	0	0	0	0	0	0	1	1	1	1	0	1	0	0	0	0	0	0	49.2	1.7
E9PES6;E7ES08;E7EQU1;O15347;P0C6E5	E9PES6;E7ES08;E7EQU1;O15347	7;7;7;7;1	7;7;7;7;1	7;7;7;7;1	High mobility group protein B3	HMGB3	>tr|E9PES6|E9PES6_HUMAN High mobility group protein B3 (Fragment) OS=Homo sapiens GN=HMGB3 PE=2 SV=1;>tr|E7ES08|E7ES08_HUMAN High mobility group protein B3 (Fragment) OS=Homo sapiens GN=HMGB3 PE=2 SV=1;>tr|E7EQU1|E7EQU1_HUMAN High mobility group protein B3	5	7	7	7	7	7	7	7	7	7	7	6	2	6	7	6	7	7	7	7	7	7	7	6	2	6	7	6	7	7	7	7	7	7	7	6	2	6	7	6	52.3	52.3
E7EQW0;Q13075-2;Q13075	E7EQW0;Q13075-2;Q13075	1;1;1	1;1;1	1;1;1	Baculoviral IAP repeat-containing protein 1	NAIP	>tr|E7EQW0|E7EQW0_HUMAN Baculoviral IAP repeat-containing protein 1 OS=Homo sapiens GN=NAIP PE=2 SV=1;>sp|Q13075-2|BIRC1_HUMAN Isoform 2 of Baculoviral IAP repeat-containing protein 1 OS=Homo sapiens GN=NAIP;>sp|Q13075|BIRC1_HUMAN Baculoviral IAP repeat-co	3	1	1	1	0	0	0	0	0	0	1	1	0	0	0	1	0	0	0	0	0	0	1	1	0	0	0	1	0	0	0	0	0	0	1	1	0	0	0	1	0.6	0.6
E7EQY4;E7EV10;Q9BTC8-2;Q9BTC8;E9PCS8;D6W5A2	E7EQY4;E7EV10;Q9BTC8-2;Q9BTC8;E9PCS8;D6W5A2	12;12;12;12;10;10	5;5;5;5;3;5	5;5;5;5;3;5	Metastasis-associated protein MTA3	MTA3	>tr|E7EQY4|E7EQY4_HUMAN Metastasis-associated protein MTA3 OS=Homo sapiens GN=MTA3 PE=2 SV=1;>tr|E7EV10|E7EV10_HUMAN Metastasis-associated protein MTA3 OS=Homo sapiens GN=MTA3 PE=2 SV=1;>sp|Q9BTC8-2|MTA3_HUMAN Isoform 2 of Metastasis-associated protein MTA	6	12	5	5	9	7	6	5	7	6	6	4	5	3	7	8	4	2	1	2	3	3	2	3	2	2	2	3	4	2	1	2	3	3	2	3	2	2	2	3	32.9	16.7
E7EQZ4;Q16637-3;Q16637;Q16637-4;Q16637-2;B4DP61;H0YBZ9	E7EQZ4;Q16637-3;Q16637;Q16637-4;Q16637-2;B4DP61	6;6;6;5;5;4;1	6;6;6;5;5;4;1	6;6;6;5;5;4;1	Survival motor neuron protein	SMN1	>tr|E7EQZ4|E7EQZ4_HUMAN Survival motor neuron protein OS=Homo sapiens GN=SMN1 PE=4 SV=1;>sp|Q16637-3|SMN_HUMAN Isoform SMN-delta7 of Survival motor neuron protein OS=Homo sapiens GN=SMN1;>sp|Q16637|SMN_HUMAN Survival motor neuron protein OS=Homo sapiens GN	7	6	6	6	3	2	3	4	2	3	3	2	1	2	3	4	3	2	3	4	2	3	3	2	1	2	3	4	3	2	3	4	2	3	3	2	1	2	3	4	30.6	30.6
E7ER77;Q7Z2K6;B3KSB1	E7ER77;Q7Z2K6	4;4;1	4;4;1	4;4;1	Endoplasmic reticulum metallopeptidase 1	ERMP1	>tr|E7ER77|E7ER77_HUMAN Endoplasmic reticulum metallopeptidase 1 OS=Homo sapiens GN=ERMP1 PE=2 SV=1;>sp|Q7Z2K6|ERMP1_HUMAN Endoplasmic reticulum metallopeptidase 1 OS=Homo sapiens GN=ERMP1 PE=1 SV=2	3	4	4	4	3	3	4	4	3	2	2	2	1	2	3	2	3	3	4	4	3	2	2	2	1	2	3	2	3	3	4	4	3	2	2	2	1	2	3	2	5.7	5.7
E7ER89;O95340;O95340-2	E7ER89;O95340;O95340-2	29;29;29	29;29;29	28;28;28	Bifunctional 3-phosphoadenosine 5-phosphosulfate synthase 2;Sulfate adenylyltransferase;Adenylyl-sulfate kinase	PAPSS2	>tr|E7ER89|E7ER89_HUMAN Sulfate adenylyltransferase OS=Homo sapiens GN=PAPSS2 PE=2 SV=2;>sp|O95340|PAPS2_HUMAN Bifunctional 3-phosphoadenosine 5-phosphosulfate synthase 2 OS=Homo sapiens GN=PAPSS2 PE=1 SV=2;>sp|O95340-2|PAPS2_HUMAN Isoform B of Bifunctio	3	29	29	28	25	22	20	23	19	23	19	22	11	17	21	20	25	22	20	23	19	23	19	22	11	17	21	20	24	22	20	23	19	22	19	22	11	17	21	19	50.2	50.2
E7ERG6;P20273-2;P20273-5;P20273-4;P20273-3;P20273	E7ERG6;P20273-2;P20273-5;P20273-4;P20273-3;P20273	1;1;1;1;1;1	1;1;1;1;1;1	1;1;1;1;1;1	B-cell receptor CD22	CD22	>tr|E7ERG6|E7ERG6_HUMAN B-cell receptor CD22 OS=Homo sapiens GN=CD22 PE=2 SV=1;>sp|P20273-2|CD22_HUMAN Isoform CD22-alpha of B-cell receptor CD22 OS=Homo sapiens GN=CD22;>sp|P20273-5|CD22_HUMAN Isoform 5 of B-cell receptor CD22 OS=Homo sapiens GN=CD22;>sp|	6	1	1	1	0	0	0	0	0	0	1	1	1	0	0	0	0	0	0	0	0	0	1	1	1	0	0	0	0	0	0	0	0	0	1	1	1	0	0	0	2.6	2.6
E7ERK9;Q9UI10;F8W8L6	E7ERK9;Q9UI10	22;22;7	22;22;7	2;2;2	Translation initiation factor eIF-2B subunit delta	EIF2B4	>tr|E7ERK9|E7ERK9_HUMAN Translation initiation factor eIF-2B subunit delta OS=Homo sapiens GN=EIF2B4 PE=2 SV=1;>sp|Q9UI10|EI2BD_HUMAN Translation initiation factor eIF-2B subunit delta OS=Homo sapiens GN=EIF2B4 PE=1 SV=2	3	22	22	2	17	17	14	19	14	19	14	16	12	17	16	16	17	17	14	19	14	19	14	16	12	17	16	16	1	1	1	2	2	2	1	1	0	1	1	1	53.5	53.5
E7ERS3;Q86VM9;Q86VM9-2;H3BRH3;H3BRN6;H3BP01	E7ERS3;Q86VM9;Q86VM9-2	9;9;6;3;1;1	9;9;6;3;1;1	9;9;6;3;1;1	Zinc finger CCCH domain-containing protein 18	ZC3H18	>tr|E7ERS3|E7ERS3_HUMAN Zinc finger CCCH domain-containing protein 18 OS=Homo sapiens GN=ZC3H18 PE=2 SV=1;>sp|Q86VM9|ZCH18_HUMAN Zinc finger CCCH domain-containing protein 18 OS=Homo sapiens GN=ZC3H18 PE=1 SV=2;>sp|Q86VM9-2|ZCH18_HUMAN Isoform 2 of Zinc fi	6	9	9	9	7	7	8	8	4	6	6	4	2	5	5	7	7	7	8	8	4	6	6	4	2	5	5	7	7	7	8	8	4	6	6	4	2	5	5	7	14.4	14.4
E7ERX5	E7ERX5	7	1	1	Integrin beta	ITGB1	>tr|E7ERX5|E7ERX5_HUMAN Integrin beta (Fragment) OS=Homo sapiens GN=ITGB1 PE=2 SV=2	1	7	1	1	3	6	6	6	4	6	5	6	4	5	5	5	1	1	1	1	0	1	1	1	0	1	1	1	1	1	1	1	0	1	1	1	0	1	1	1	39.5	15.3
CON__ENSEMBL:ENSBTAP00000006074;E7ES19;P35443;G3XAP6;B4DKJ3;P49747	CON__ENSEMBL:ENSBTAP00000006074;E7ES19;P35443;G3XAP6;B4DKJ3;P49747	2;2;2;1;1;1	2;2;2;1;1;1	2;2;2;1;1;1	Thrombospondin-4;Cartilage oligomeric matrix protein	THBS4;COMP	>ENSEMBL:ENSBTAP00000006074 (Bos taurus) 81 kDa protein;>tr|E7ES19|E7ES19_HUMAN Thrombospondin-4 OS=Homo sapiens GN=THBS4 PE=2 SV=1;>sp|P35443|TSP4_HUMAN Thrombospondin-4 OS=Homo sapiens GN=THBS4 PE=1 SV=2;>tr|G3XAP6|G3XAP6_HUMAN Cartilage oligomeric matri	6	2	2	2	1	2	1	0	0	2	1	1	1	2	2	1	1	2	1	0	0	2	1	1	1	2	2	1	1	2	1	0	0	2	1	1	1	2	2	1	3.2	3.2
E7ES43;O95757;E9PDE8;D6RJ96	E7ES43;O95757;E9PDE8;D6RJ96	43;43;41;27	38;38;36;22	38;38;36;22	Heat shock 70 kDa protein 4L	HSPA4L	>tr|E7ES43|E7ES43_HUMAN Heat shock 70 kDa protein 4L OS=Homo sapiens GN=HSPA4L PE=2 SV=2;>sp|O95757|HS74L_HUMAN Heat shock 70 kDa protein 4L OS=Homo sapiens GN=HSPA4L PE=1 SV=3;>tr|E9PDE8|E9PDE8_HUMAN Heat shock 70 kDa protein 4L OS=Homo sapiens GN=HSPA4L	4	43	38	38	36	35	38	39	32	38	32	30	20	33	33	39	31	31	33	34	28	33	27	26	16	28	30	34	31	31	33	34	28	33	27	26	16	28	30	34	56.4	51.4
E7EX21;E7ES50;E7ES56;E9PEG9;E7ES55;E7ES51;E7ES49;E7ES47;E7ES46;G5E987;Q5TAT6-11;Q5TAT6-9;Q5TAT6-10;Q5TAT6-4;Q5TAT6-3;Q5TAT6-8;Q5TAT6-7;Q5TAT6-2;Q5TAT6-5;Q5TAT6-6;Q5TAT6	E7EX21;E7ES50;E7ES56;E9PEG9;E7ES55;E7ES51;E7ES49;E7ES47;E7ES46;G5E987;Q5TAT6-11;Q5TAT6-9;Q5TAT6-10;Q5TAT6-4;Q5TAT6-3;Q5TAT6-8;Q5TAT6-7;Q5TAT6-2;Q5TAT6-5;Q5TAT6-6;Q5TAT6	4;4;4;4;4;4;4;4;4;4;4;4;4;4;4;4;4;4;4;4;4	4;4;4;4;4;4;4;4;4;4;4;4;4;4;4;4;4;4;4;4;4	4;4;4;4;4;4;4;4;4;4;4;4;4;4;4;4;4;4;4;4;4	Collagen alpha-1(XIII) chain	COL13A1	>tr|E7EX21|E7EX21_HUMAN Collagen alpha-1(XIII) chain OS=Homo sapiens GN=COL13A1 PE=2 SV=1;>tr|E7ES50|E7ES50_HUMAN Collagen alpha-1(XIII) chain OS=Homo sapiens GN=COL13A1 PE=2 SV=2;>tr|E7ES56|E7ES56_HUMAN Collagen alpha-1(XIII) chain OS=Homo sapiens GN=COL1	21	4	4	4	3	4	3	3	2	3	1	1	3	3	3	3	3	4	3	3	2	3	1	1	3	3	3	3	3	4	3	3	2	3	1	1	3	3	3	3	7.2	7.2
E7ESD2;Q641Q2-2;Q641Q2;F8W7U3;Q5SNT6;F5GY39;B1AP61;Q5SRD0;Q5T1D7	E7ESD2;Q641Q2-2;Q641Q2;F8W7U3;Q5SNT6	23;23;23;22;22;10;3;3;1	23;23;23;22;22;10;3;3;1	3;3;3;3;3;2;0;0;0	WASH complex subunit FAM21A;WASH complex subunit FAM21B	FAM21A;FAM21B	>tr|E7ESD2|E7ESD2_HUMAN WASH complex subunit FAM21A OS=Homo sapiens GN=FAM21A PE=4 SV=2;>sp|Q641Q2-2|FA21A_HUMAN Isoform 2 of WASH complex subunit FAM21A OS=Homo sapiens GN=FAM21A;>sp|Q641Q2|FA21A_HUMAN WASH complex subunit FAM21A OS=Homo sapiens GN=FAM21A	9	23	23	3	16	17	14	18	15	16	13	13	5	15	15	14	16	17	14	18	15	16	13	13	5	15	15	14	1	1	2	2	1	1	1	1	0	1	2	0	25.4	25.4
E7ESG2;Q9HAW4-3;Q9HAW4;Q9HAW4-2	E7ESG2;Q9HAW4-3;Q9HAW4;Q9HAW4-2	4;4;4;3	4;4;4;3	4;4;4;3	Claspin	CLSPN	>tr|E7ESG2|E7ESG2_HUMAN Claspin OS=Homo sapiens GN=CLSPN PE=2 SV=1;>sp|Q9HAW4-3|CLSPN_HUMAN Isoform 3 of Claspin OS=Homo sapiens GN=CLSPN;>sp|Q9HAW4|CLSPN_HUMAN Claspin OS=Homo sapiens GN=CLSPN PE=1 SV=3;>sp|Q9HAW4-2|CLSPN_HUMAN Isoform 2 of Claspin OS=Hom	4	4	4	4	1	1	1	3	1	1	1	1	0	1	1	0	1	1	1	3	1	1	1	1	0	1	1	0	1	1	1	3	1	1	1	1	0	1	1	0	4.1	4.1
E7ESL0;J3KQY1;Q9NWU5;Q9NWU5-3;Q9NWU5-2	E7ESL0;J3KQY1;Q9NWU5;Q9NWU5-3;Q9NWU5-2	8;8;8;6;5	8;8;8;6;5	8;8;8;6;5	39S ribosomal protein L22, mitochondrial	MRPL22	>tr|E7ESL0|E7ESL0_HUMAN 39S ribosomal protein L22, mitochondrial OS=Homo sapiens GN=MRPL22 PE=2 SV=1;>tr|J3KQY1|J3KQY1_HUMAN 39S ribosomal protein L22, mitochondrial OS=Homo sapiens GN=MRPL22 PE=2 SV=1;>sp|Q9NWU5|RM22_HUMAN 39S ribosomal protein L22, mitoc	5	8	8	8	8	5	6	5	6	4	1	5	2	7	5	5	8	5	6	5	6	4	1	5	2	7	5	5	8	5	6	5	6	4	1	5	2	7	5	5	43.4	43.4
E7ESP4;E7EMF1;E9PB77;D6RG08	E7ESP4;E7EMF1;E9PB77	33;29;22;4	1;1;1;0	1;1;1;0		ITGA2	>tr|E7ESP4|E7ESP4_HUMAN Integrin alpha-2 OS=Homo sapiens GN=ITGA2 PE=2 SV=1;>tr|E7EMF1|E7EMF1_HUMAN Integrin alpha-2 OS=Homo sapiens GN=ITGA2 PE=2 SV=1;>tr|E9PB77|E9PB77_HUMAN Integrin alpha-2 OS=Homo sapiens GN=ITGA2 PE=2 SV=1	4	33	1	1	30	28	29	32	25	30	19	20	12	27	23	26	1	0	1	1	1	1	0	0	0	0	0	1	1	0	1	1	1	1	0	0	0	0	0	1	39.7	2.1
K7EKW3;E7ESS3;Q71RG4-2;Q71RG4;Q71RG4-3	K7EKW3;E7ESS3;Q71RG4-2;Q71RG4;Q71RG4-3	4;4;4;4;2	4;4;4;4;2	4;4;4;4;2	Transmembrane and ubiquitin-like domain-containing protein 2	TMUB2	>tr|K7EKW3|K7EKW3_HUMAN Transmembrane and ubiquitin-like domain-containing protein 2 (Fragment) OS=Homo sapiens GN=TMUB2 PE=4 SV=1;>tr|E7ESS3|E7ESS3_HUMAN Transmembrane and ubiquitin-like domain-containing protein 2 OS=Homo sapiens GN=TMUB2 PE=2 SV=1;>sp|Q	5	4	4	4	2	2	1	3	3	3	3	2	3	3	2	2	2	2	1	3	3	3	3	2	3	3	2	2	2	2	1	3	3	3	3	2	3	3	2	2	28.9	28.9
E7ESZ7;O95299;Q8WXC9;Q8N1B9;C9J6X0;H7C2W5;H7C1Y7;H7C2X4	E7ESZ7;O95299;Q8WXC9	15;15;13;6;6;5;5;5	15;15;13;6;6;5;5;5	15;15;13;6;6;5;5;5	NADH dehydrogenase [ubiquinone] 1 alpha subcomplex subunit 10, mitochondrial	NDUFA10	>tr|E7ESZ7|E7ESZ7_HUMAN NADH dehydrogenase [ubiquinone] 1 alpha subcomplex subunit 10, mitochondrial OS=Homo sapiens GN=NDUFA10 PE=2 SV=1;>sp|O95299|NDUAA_HUMAN NADH dehydrogenase [ubiquinone] 1 alpha subcomplex subunit 10, mitochondrial OS=Homo sapiens GN	8	15	15	15	9	9	10	10	10	9	12	9	7	9	12	12	9	9	10	10	10	9	12	9	7	9	12	12	9	9	10	10	10	9	12	9	7	9	12	12	41.5	41.5
E7ET89;Q86UW9-2;Q86UW9;C9JEH4;C9JII1	E7ET89;Q86UW9-2;Q86UW9	5;5;5;2;2	5;5;5;2;2	5;5;5;2;2	Probable E3 ubiquitin-protein ligase DTX2	DTX2	>tr|E7ET89|E7ET89_HUMAN Probable E3 ubiquitin-protein ligase DTX2 OS=Homo sapiens GN=DTX2 PE=2 SV=1;>sp|Q86UW9-2|DTX2_HUMAN Isoform 2 of Probable E3 ubiquitin-protein ligase DTX2 OS=Homo sapiens GN=DTX2;>sp|Q86UW9|DTX2_HUMAN Probable E3 ubiquitin-protein l	5	5	5	5	2	3	3	1	3	2	4	4	2	3	3	2	2	3	3	1	3	2	4	4	2	3	3	2	2	3	3	1	3	2	4	4	2	3	3	2	11.5	11.5
E7ETA6;E7EV56;H0YBA1;A6NNN6;E7EV93;E5RGQ4;E9PGW9	E7ETA6;E7EV56	37;34;14;13;7;6;6	37;34;14;13;7;6;6	1;0;0;0;0;0;0		PCM1	>tr|E7ETA6|E7ETA6_HUMAN Pericentriolar material 1 protein OS=Homo sapiens GN=PCM1 PE=2 SV=1;>tr|E7EV56|E7EV56_HUMAN Pericentriolar material 1 protein OS=Homo sapiens GN=PCM1 PE=2 SV=1	7	37	37	1	24	20	20	26	20	23	17	14	9	17	21	22	24	20	20	26	20	23	17	14	9	17	21	22	0	0	0	1	0	1	0	0	0	0	0	0	25.6	25.6
E7ETB3;Q9ULA0;E7EMB6;C9JBE1;F8WAN0;B9ZVU2;E7EPX3;E5RJ35;C9J1E2;C9JRG3	E7ETB3;Q9ULA0;E7EMB6;C9JBE1	20;20;16;10;9;8;7;4;4;3	20;20;16;10;9;8;7;4;4;3	20;20;16;10;9;8;7;4;4;3	Aspartyl aminopeptidase	DNPEP	>tr|E7ETB3|E7ETB3_HUMAN Aspartyl aminopeptidase OS=Homo sapiens GN=DNPEP PE=2 SV=1;>sp|Q9ULA0|DNPEP_HUMAN Aspartyl aminopeptidase OS=Homo sapiens GN=DNPEP PE=1 SV=1;>tr|E7EMB6|E7EMB6_HUMAN Aspartyl aminopeptidase OS=Homo sapiens GN=DNPEP PE=2 SV=1;>tr|C9JB	10	20	20	20	14	14	14	15	13	13	13	13	11	15	13	17	14	14	14	15	13	13	13	13	11	15	13	17	14	14	14	15	13	13	13	13	11	15	13	17	51.9	51.9
E7ETD6;Q12830-4;Q12830-2;Q12830;F5GXF5;J3KSK9;E9PE19;J3QQQ8;J3QQK4	E7ETD6;Q12830-4;Q12830-2;Q12830;F5GXF5	14;14;14;14;12;3;3;2;1	14;14;14;14;12;3;3;2;1	14;14;14;14;12;3;3;2;1	Nucleosome-remodeling factor subunit BPTF	BPTF	>tr|E7ETD6|E7ETD6_HUMAN Nucleosome-remodeling factor subunit BPTF OS=Homo sapiens GN=BPTF PE=2 SV=3;>sp|Q12830-4|BPTF_HUMAN Isoform 4 of Nucleosome-remodeling factor subunit BPTF OS=Homo sapiens GN=BPTF;>sp|Q12830-2|BPTF_HUMAN Isoform 2 of Nucleosome-remod	9	14	14	14	7	4	8	6	4	5	5	2	2	4	7	7	7	4	8	6	4	5	5	2	2	4	7	7	7	4	8	6	4	5	5	2	2	4	7	7	7.1	7.1
E7ETK0;P62847-2;P62847-3;P62847;P62847-4	E7ETK0;P62847-2;P62847-3;P62847;P62847-4	9;9;9;9;9	9;9;9;9;9	9;9;9;9;9	40S ribosomal protein S24	RPS24	>tr|E7ETK0|E7ETK0_HUMAN 40S ribosomal protein S24 OS=Homo sapiens GN=RPS24 PE=2 SV=1;>sp|P62847-2|RS24_HUMAN Isoform 2 of 40S ribosomal protein S24 OS=Homo sapiens GN=RPS24;>sp|P62847-3|RS24_HUMAN Isoform 3 of 40S ribosomal protein S24 OS=Homo sapiens GN=R	5	9	9	9	7	8	6	6	7	7	6	5	5	6	6	7	7	8	6	6	7	7	6	5	5	6	6	7	7	8	6	6	7	7	6	5	5	6	6	7	58.8	58.8
E7ETR0	E7ETR0	20	1	1		RUVBL1	>tr|E7ETR0|E7ETR0_HUMAN RuvB-like 1 OS=Homo sapiens GN=RUVBL1 PE=2 SV=1	1	20	1	1	16	17	16	17	14	18	14	14	13	18	17	20	1	1	0	1	1	1	1	1	0	1	1	1	1	1	0	1	1	1	1	1	0	1	1	1	69.2	4.8
H0Y9G6;E7ETU7;P09001;D6RC14;E9PF06;D6RBQ5	H0Y9G6;E7ETU7;P09001;D6RC14	13;13;13;9;6;1	13;13;13;9;6;1	13;13;13;9;6;1	39S ribosomal protein L3, mitochondrial	MRPL3	>tr|H0Y9G6|H0Y9G6_HUMAN 39S ribosomal protein L3, mitochondrial (Fragment) OS=Homo sapiens GN=MRPL3 PE=3 SV=1;>tr|E7ETU7|E7ETU7_HUMAN 39S ribosomal protein L3, mitochondrial OS=Homo sapiens GN=MRPL3 PE=2 SV=1;>sp|P09001|RM03_HUMAN 39S ribosomal protein L3,	6	13	13	13	12	9	12	13	7	10	8	9	4	10	10	11	12	9	12	13	7	10	8	9	4	10	10	11	12	9	12	13	7	10	8	9	4	10	10	11	45.7	45.7
E7ETY2;Q13428-7	E7ETY2;Q13428-7	39;39	1;1	0;0	Treacle protein	TCOF1	>tr|E7ETY2|E7ETY2_HUMAN Treacle protein OS=Homo sapiens GN=TCOF1 PE=2 SV=1;>sp|Q13428-7|TCOF_HUMAN Isoform 7 of Treacle protein OS=Homo sapiens GN=TCOF1	2	39	1	0	35	36	34	34	30	36	30	30	15	33	34	37	1	1	1	1	0	1	1	1	0	1	0	1	0	0	0	0	0	0	0	0	0	0	0	0	32.2	1.9
E7ETZ4;Q9Y6E2;B5MCH7;B5MCE7;Q75MG1;E9PFD4;C9JF98;F8WDX8;E7EMS9	E7ETZ4;Q9Y6E2;B5MCH7;B5MCE7;Q75MG1	20;20;16;14;14;6;6;6;6	19;19;15;13;14;6;6;6;6	19;19;15;13;14;6;6;6;6	Basic leucine zipper and W2 domain-containing protein 2	BZW2	>tr|E7ETZ4|E7ETZ4_HUMAN Basic leucine zipper and W2 domain-containing protein 2 (Fragment) OS=Homo sapiens GN=BZW2 PE=2 SV=1;>sp|Q9Y6E2|BZW2_HUMAN Basic leucine zipper and W2 domain-containing protein 2 OS=Homo sapiens GN=BZW2 PE=1 SV=1;>tr|B5MCH7|B5MCH7_H	9	20	19	19	11	14	18	15	16	17	12	12	10	14	15	15	10	13	17	14	15	16	11	11	9	13	14	14	10	13	17	14	15	16	11	11	9	13	14	14	47.8	46.1
E7ETZ8;Q49MG5;A2VCS9;Q49MG5-2	E7ETZ8;Q49MG5;A2VCS9	3;3;2;1	3;3;2;1	3;3;2;1	Microtubule-associated protein 9	MAP9	>tr|E7ETZ8|E7ETZ8_HUMAN Microtubule-associated protein 9 OS=Homo sapiens GN=MAP9 PE=2 SV=1;>sp|Q49MG5|MAP9_HUMAN Microtubule-associated protein 9 OS=Homo sapiens GN=MAP9 PE=1 SV=3;>tr|A2VCS9|A2VCS9_HUMAN MAP9 protein (Fragment) OS=Homo sapiens GN=MAP9 PE=2	4	3	3	3	2	1	2	2	2	2	2	1	1	1	3	3	2	1	2	2	2	2	2	1	1	1	3	3	2	1	2	2	2	2	2	1	1	1	3	3	4.8	4.8
E7EU09;J3KNT4;P11362-6;P11362-5;P11362-4;P11362-14;P11362-3;P11362-20;P11362-7;P11362-2;P11362-19;P11362;P11362-21;H0YE20	E7EU09;J3KNT4;P11362-6;P11362-5;P11362-4;P11362-14;P11362-3;P11362-20;P11362-7;P11362-2;P11362-19;P11362;P11362-21;H0YE20	2;2;2;2;2;2;2;2;2;2;2;2;2;1	2;2;2;2;2;2;2;2;2;2;2;2;2;1	2;2;2;2;2;2;2;2;2;2;2;2;2;1	Fibroblast growth factor receptor;Fibroblast growth factor receptor 1	FGFR1	>tr|E7EU09|E7EU09_HUMAN Fibroblast growth factor receptor OS=Homo sapiens GN=FGFR1 PE=2 SV=1;>tr|J3KNT4|J3KNT4_HUMAN Fibroblast growth factor receptor OS=Homo sapiens GN=FGFR1 PE=2 SV=1;>sp|P11362-6|FGFR1_HUMAN Isoform 12 of Fibroblast growth factor recept	14	2	2	2	2	1	1	0	1	1	1	1	0	2	2	1	2	1	1	0	1	1	1	1	0	2	2	1	2	1	1	0	1	1	1	1	0	2	2	1	3.8	3.8
E7EU88;Q9P2N6-6;Q9P2N6-5;Q9P2N6-4;Q9P2N6-3;Q9P2N6;Q9P2N6-2	E7EU88;Q9P2N6-6;Q9P2N6-5;Q9P2N6-4;Q9P2N6-3;Q9P2N6;Q9P2N6-2	2;2;2;2;2;2;1	2;2;2;2;2;2;1	2;2;2;2;2;2;1	KAT8 regulatory NSL complex subunit 3	KANSL3	>tr|E7EU88|E7EU88_HUMAN KAT8 regulatory NSL complex subunit 3 OS=Homo sapiens GN=KANSL3 PE=2 SV=1;>sp|Q9P2N6-6|KANL3_HUMAN Isoform 6 of KAT8 regulatory NSL complex subunit 3 OS=Homo sapiens GN=KANSL3;>sp|Q9P2N6-5|KANL3_HUMAN Isoform 5 of KAT8 regulatory NS	7	2	2	2	1	1	1	1	1	1	2	1	1	2	1	1	1	1	1	1	1	1	2	1	1	2	1	1	1	1	1	1	1	1	2	1	1	2	1	1	4.9	4.9
E7EU96;P68400;Q8NEV1;P68400-2;V9GYA2;V9GY80;V9GYW6	E7EU96;P68400;Q8NEV1;P68400-2	27;27;23;18;3;3;2	27;27;23;18;3;3;2	27;27;23;18;3;3;2	Casein kinase II subunit alpha;Casein kinase II subunit alpha 3	CSNK2A1;CSNK2A3	>tr|E7EU96|E7EU96_HUMAN Casein kinase II subunit alpha OS=Homo sapiens GN=CSNK2A1 PE=2 SV=1;>sp|P68400|CSK21_HUMAN Casein kinase II subunit alpha OS=Homo sapiens GN=CSNK2A1 PE=1 SV=1;>sp|Q8NEV1|CSK23_HUMAN Casein kinase II subunit alpha 3 OS=Homo sapiens G	7	27	27	27	25	21	20	20	21	22	21	21	16	22	23	23	25	21	20	20	21	22	21	21	16	22	23	23	25	21	20	20	21	22	21	21	16	22	23	23	64.2	64.2
E7EUA9;E7EUC6;Q8IVL0-3;Q8IVL0-2;Q8IVL0;F8VZV4;H0YI14;H0YHA8;Q8NEY1-6;Q8NEY1-7;Q8NEY1-4;Q8NEY1-2;Q8NEY1-3;Q8NEY1;Q8IVL1-4;Q8IVL1-8;Q8IVL1-9;Q8IVL1-10;Q8IVL1-13;Q8IVL1-12;Q8IVL1-11;Q8IVL1-3;Q8IVL1-2;Q8IVL1	E7EUA9;E7EUC6;Q8IVL0-3;Q8IVL0-2;Q8IVL0	7;7;7;7;7;1;1;1;1;1;1;1;1;1;1;1;1;1;1;1;1;1;1;1	7;7;7;7;7;1;1;1;1;1;1;1;1;1;1;1;1;1;1;1;1;1;1;1	7;7;7;7;7;1;1;1;1;1;1;1;1;1;1;1;1;1;1;1;1;1;1;1	Neuron navigator 3	NAV3	>tr|E7EUA9|E7EUA9_HUMAN Neuron navigator 3 OS=Homo sapiens GN=NAV3 PE=2 SV=2;>tr|E7EUC6|E7EUC6_HUMAN Neuron navigator 3 OS=Homo sapiens GN=NAV3 PE=2 SV=2;>sp|Q8IVL0-3|NAV3_HUMAN Isoform 3 of Neuron navigator 3 OS=Homo sapiens GN=NAV3;>sp|Q8IVL0-2|NAV3_HUMA	24	7	7	7	3	4	3	4	1	5	2	1	1	3	3	3	3	4	3	4	1	5	2	1	1	3	3	3	3	4	3	4	1	5	2	1	1	3	3	3	3.4	3.4
E7EUI6	E7EUI6	8	1	1	Integrin beta	ITGB1	>tr|E7EUI6|E7EUI6_HUMAN Integrin beta (Fragment) OS=Homo sapiens GN=ITGB1 PE=2 SV=1	1	8	1	1	4	7	7	7	5	7	5	6	5	5	6	6	1	1	1	1	0	1	1	1	0	1	1	1	1	1	1	1	0	1	1	1	0	1	1	1	46.1	8.6
E7EUI8;E7EM57	E7EUI8;E7EM57	29;27	1;1	1;1	Glucose-6-phosphate 1-dehydrogenase	G6PD	>tr|E7EUI8|E7EUI8_HUMAN Glucose-6-phosphate 1-dehydrogenase (Fragment) OS=Homo sapiens GN=G6PD PE=2 SV=2;>tr|E7EM57|E7EM57_HUMAN Glucose-6-phosphate 1-dehydrogenase (Fragment) OS=Homo sapiens GN=G6PD PE=2 SV=1	2	29	1	1	21	20	23	20	22	22	24	24	18	24	21	23	0	0	1	0	1	1	0	0	0	0	0	0	0	0	1	0	1	1	0	0	0	0	0	0	75.7	3.3
J3QLD5;E7EUN9;Q9NX74;I3L4Y9	J3QLD5;E7EUN9;Q9NX74	3;3;3;1	3;3;3;1	3;3;3;1	tRNA-dihydrouridine(20) synthase [NAD(P)+]-like	DUS2	>tr|J3QLD5|J3QLD5_HUMAN tRNA-dihydrouridine(20) synthase [NAD(P)+]-like (Fragment) OS=Homo sapiens GN=DUS2 PE=2 SV=1;>tr|E7EUN9|E7EUN9_HUMAN tRNA-dihydrouridine(20) synthase [NAD(P)+]-like OS=Homo sapiens GN=DUS2 PE=2 SV=1;>sp|Q9NX74|DUS2L_HUMAN tRNA-dihyd	4	3	3	3	2	1	1	2	2	2	3	1	0	1	3	3	2	1	1	2	2	2	3	1	0	1	3	3	2	1	1	2	2	2	3	1	0	1	3	3	17.8	17.8
E7EUU4;Q04637-8;E7EX73;Q04637-7;C9K073;C9J2Z7;H7C044;H7C0V6;C9JHW9;F8WCF2;C9J556;C9JSU8;C9JWW9;C9JIH5;C9JWH7;C9JWH9;B1AN91;B1AN92	E7EUU4;Q04637-8;E7EX73;Q04637-7	75;75;74;72;25;22;18;8;3;2;2;2;2;1;1;1;1;1	1;1;0;0;0;1;0;0;1;0;0;0;0;1;0;1;0;0	0;0;0;0;0;0;0;0;0;0;0;0;0;0;0;0;0;0		EIF4G1	>tr|E7EUU4|E7EUU4_HUMAN Eukaryotic translation initiation factor 4 gamma 1 OS=Homo sapiens GN=EIF4G1 PE=2 SV=1;>sp|Q04637-8|IF4G1_HUMAN Isoform 8 of Eukaryotic translation initiation factor 4 gamma 1 OS=Homo sapiens GN=EIF4G1;>tr|E7EX73|E7EX73_HUMAN Eukary	18	75	1	0	61	64	65	62	62	66	61	60	52	65	63	65	0	0	0	0	1	0	1	1	0	1	0	1	0	0	0	0	0	0	0	0	0	0	0	0	50.1	0.4
E7EV01;O15484;K7EP62;E9PS73	E7EV01;O15484	7;7;1;1	7;7;1;1	7;7;1;1	Calpain-5	ASB2;CAPN5	>tr|E7EV01|E7EV01_HUMAN Calpain-5 OS=Homo sapiens GN=CAPN5 PE=2 SV=2;>sp|O15484|CAN5_HUMAN Calpain-5 OS=Homo sapiens GN=CAPN5 PE=1 SV=2	4	7	7	7	4	2	1	1	3	2	2	2	1	1	4	2	4	2	1	1	3	2	2	2	1	1	4	2	4	2	1	1	3	2	2	2	1	1	4	2	12.5	12.5
E7EV91;E7EX01;Q14168-2;Q14168-3;Q14168;E7EV80	E7EV91;E7EX01;Q14168-2;Q14168-3;Q14168;E7EV80	3;3;3;3;3;3	1;1;1;1;1;1	1;1;1;1;1;1	MAGUK p55 subfamily member 2	MPP2	>tr|E7EV91|E7EV91_HUMAN MAGUK p55 subfamily member 2 OS=Homo sapiens GN=MPP2 PE=2 SV=1;>tr|E7EX01|E7EX01_HUMAN MAGUK p55 subfamily member 2 OS=Homo sapiens GN=MPP2 PE=4 SV=1;>sp|Q14168-2|MPP2_HUMAN Isoform 2 of MAGUK p55 subfamily member 2 OS=Homo sapiens	6	3	1	1	0	2	2	1	3	3	2	1	1	1	3	2	0	1	1	1	1	1	1	0	0	0	1	1	0	1	1	1	1	1	1	0	0	0	1	1	5.8	1.9
E7EVA0;E9PGM5;P27816-4;B5MEG9;H0Y2V1;F8W9U4;B4DSQ1;P27816-3	E7EVA0	71;33;31;27;15;14;10;2	71;33;31;27;15;14;10;2	13;6;6;6;0;0;0;0	Microtubule-associated protein	MAP4	>tr|E7EVA0|E7EVA0_HUMAN Microtubule-associated protein OS=Homo sapiens GN=MAP4 PE=2 SV=1	8	71	71	13	56	56	55	60	51	57	56	55	40	54	63	58	56	56	55	60	51	57	56	55	40	54	63	58	6	4	5	10	3	7	7	4	3	7	8	6	40.5	40.5
E7EVJ5;E7EVF4;Q96F07-2;E7EWA4;Q96F07;F5H583;E7EW33;H7C229	E7EVJ5;E7EVF4;Q96F07-2;E7EWA4;Q96F07;F5H583;E7EW33;H7C229	21;21;21;20;20;19;17;14	2;2;2;2;2;2;1;1	2;2;2;2;2;2;1;1	Cytoplasmic FMR1-interacting protein 2	CYFIP2	>tr|E7EVJ5|E7EVJ5_HUMAN Cytoplasmic FMR1-interacting protein 2 OS=Homo sapiens GN=CYFIP2 PE=2 SV=1;>tr|E7EVF4|E7EVF4_HUMAN Cytoplasmic FMR1-interacting protein 2 OS=Homo sapiens GN=CYFIP2 PE=4 SV=1;>sp|Q96F07-2|CYFP2_HUMAN Isoform 2 of Cytoplasmic FMR1-int	8	21	2	2	16	16	16	18	15	18	16	14	12	18	17	19	1	1	0	1	0	0	1	0	0	1	1	2	1	1	0	1	0	0	1	0	0	1	1	2	18.8	2.4
E7EVG2;Q86U86-5;Q86U86-4;Q86U86-7;Q86U86-3;Q86U86-9;Q86U86-2;Q86U86-8;Q86U86;H0Y5B5;Q86U86-6;C9JPI5;C9JQF1;C9J053;C9JCJ2	E7EVG2;Q86U86-5;Q86U86-4;Q86U86-7;Q86U86-3;Q86U86-9;Q86U86-2;Q86U86-8;Q86U86;H0Y5B5;Q86U86-6	17;17;17;17;17;17;17;17;17;14;11;5;4;3;2	17;17;17;17;17;17;17;17;17;14;11;5;4;3;2	17;17;17;17;17;17;17;17;17;14;11;5;4;3;2	Protein polybromo-1	PBRM1	>tr|E7EVG2|E7EVG2_HUMAN Protein polybromo-1 (Fragment) OS=Homo sapiens GN=PBRM1 PE=2 SV=2;>sp|Q86U86-5|PB1_HUMAN Isoform 5 of Protein polybromo-1 OS=Homo sapiens GN=PBRM1;>sp|Q86U86-4|PB1_HUMAN Isoform 4 of Protein polybromo-1 OS=Homo sapiens GN=PBRM1;>sp|	15	17	17	17	11	12	7	11	8	13	10	10	4	9	11	11	11	12	7	11	8	13	10	10	4	9	11	11	11	12	7	11	8	13	10	10	4	9	11	11	14.9	14.9
E7EVH7;Q96IL0	E7EVH7	32;1	25;1	1;1		KLC1	>tr|E7EVH7|E7EVH7_HUMAN Kinesin light chain 1 OS=Homo sapiens GN=KLC1 PE=4 SV=1	2	32	25	1	27	27	27	26	26	29	20	25	14	26	25	28	21	20	20	19	20	22	13	18	9	19	18	22	1	0	1	1	1	1	1	0	0	0	1	1	46.6	35
E7EVH9;Q08623-3;Q08623;Q08623-4;Q08623-2	E7EVH9;Q08623-3;Q08623;Q08623-4;Q08623-2	5;5;5;5;4	5;5;5;5;4	5;5;5;5;4	Pseudouridine-5-monophosphatase	HDHD1	>tr|E7EVH9|E7EVH9_HUMAN Pseudouridine-5-monophosphatase (Fragment) OS=Homo sapiens GN=HDHD1 PE=2 SV=1;>sp|Q08623-3|HDHD1_HUMAN Isoform 3 of Pseudouridine-5-monophosphatase OS=Homo sapiens GN=HDHD1;>sp|Q08623|HDHD1_HUMAN Pseudouridine-5-monophosphatase O	5	5	5	5	2	4	5	3	4	4	4	4	2	3	5	5	2	4	5	3	4	4	4	4	2	3	5	5	2	4	5	3	4	4	4	4	2	3	5	5	30.4	30.4
E7EVL4;Q9H490-2;Q9H490	E7EVL4;Q9H490-2;Q9H490	3;3;3	3;3;3	3;3;3	Phosphatidylinositol glycan anchor biosynthesis class U protein	PIGU	>tr|E7EVL4|E7EVL4_HUMAN Phosphatidylinositol glycan anchor biosynthesis class U protein OS=Homo sapiens GN=PIGU PE=2 SV=1;>sp|Q9H490-2|PIGU_HUMAN Isoform 2 of Phosphatidylinositol glycan anchor biosynthesis class U protein OS=Homo sapiens GN=PIGU;>sp|Q9H49	3	3	3	3	3	3	1	1	1	3	2	2	3	3	0	3	3	3	1	1	1	3	2	2	3	3	0	3	3	3	1	1	1	3	2	2	3	3	0	3	9	9
E7EVX8;Q8WWY3;E7ESA8;Q8WWY3-2;Q8WWY3-3;E7EU94;E7ESX0;E7EN72	E7EVX8;Q8WWY3;E7ESA8;Q8WWY3-2	21;21;15;12;10;8;8;8	21;21;15;12;10;8;8;8	21;21;15;12;10;8;8;8	U4/U6 small nuclear ribonucleoprotein Prp31	PRPF31	>tr|E7EVX8|E7EVX8_HUMAN U4/U6 small nuclear ribonucleoprotein Prp31 OS=Homo sapiens GN=PRPF31 PE=2 SV=1;>sp|Q8WWY3|PRP31_HUMAN U4/U6 small nuclear ribonucleoprotein Prp31 OS=Homo sapiens GN=PRPF31 PE=1 SV=2;>tr|E7ESA8|E7ESA8_HUMAN U4/U6 small nuclear ribon	8	21	21	21	14	15	13	14	9	14	16	12	5	11	14	14	14	15	13	14	9	14	16	12	5	11	14	14	14	15	13	14	9	14	16	12	5	11	14	14	55	55
E7EVY3;H0Y9H6;H0YD33;D6RC54;D6RAA8;E7EQK6	E7EVY3;H0Y9H6;H0YD33	35;25;21;6;4;4	1;1;1;0;0;0	1;1;1;0;0;0		CAST	>tr|E7EVY3|E7EVY3_HUMAN Calpastatin OS=Homo sapiens GN=CAST PE=2 SV=1;>tr|H0Y9H6|H0Y9H6_HUMAN Calpastatin (Fragment) OS=Homo sapiens GN=CAST PE=4 SV=1;>tr|H0YD33|H0YD33_HUMAN Calpastatin (Fragment) OS=Homo sapiens GN=CAST PE=4 SV=1	6	35	1	1	31	31	34	30	29	31	28	29	21	31	30	32	1	0	1	0	1	1	1	0	0	0	1	1	1	0	1	0	1	1	1	0	0	0	1	1	57	4.3
[truncated: 6,738 more rows]
[truncated: 83 more columns]
