# Supplementary material for: ISGylation drives basal breast tumour progression by promoting EGFR recycling and Akt signalling
Source: Oncogene. 2021 Sep 23;40(44):6235–47. doi: 10.1038/s41388-021-02017-8 (PMC8566238; doi:10.1038/s41388-021-02017-8)
Supplement: Supplementary file 11 — Dataset Table S2 [file 41388_2021_2017_MOESM11_ESM.xlsx]

## Sheet: Putative ISGylome
Proteins Significantly enriched in ISG15 IP over both negative controls (crISG15 & crUBC8)				LFQ intensities				Standard deviation				Ratios over Wild Type
Protein ID	Gene name	Fasta headers	MS/MS Count	Average LFQ crISG15	Average LFQ crUBC8	Average LFQ WT	Average LFQ crUSP18	SD LFQ crISG15	SD LFQ crUBC8	SD LFQ WT	SD LFQ crUSP18	Ratio crISG15/WT	Ratio crUBC8/WT	Ratio crUSP18/WT
P14618	PKM	Pyruvate kinase PKM	257	84788000	155400000	654340000	1108850000	1.60598e+07	7.53889e+08	4.74469e+07	8.61963e+07	0.129578	0.237491	1.69461
P00338	LDHA	L-lactate dehydrogenase A chain	74	1292240	8015700	235215000	351070000	522071	2.53964e+08	4.17264e+07	2.11708e+07	0.00549387	0.0340782	1.49255
P06733	ENO1	Alpha-enolase	134	25916000	28466500	251270000	346060000	8.80207e+06	2.42991e+08	4.10122e+07	2.21607e+07	0.10314	0.11329	1.37724
P04406	GAPDH	Glyceraldehyde-3-phosphate dehydrogenase	109	39824500	46217500	220265000	345505000	1.37652e+07	2.11885e+08	1.14905e+07	1.42199e+07	0.180803	0.209827	1.56859
P68371	TUBB4B	Tubulin beta-4B chain	201	153510000	210075000	253195000	266610000	3.88343e+07	5.72686e+07	4.32113e+07	4.26244e+07	0.606292	0.829696	1.05298
P68363	TUBA1B	Tubulin alpha-1B chain	170	138110000	199215000	252625000	201070000	8.21658e+06	1.40149e+07	3.74696e+07	3.39694e+07	0.5467	0.78858	0.795923
P08238	HSP90AB1	Heat shock protein HSP 90-beta	153	94554500	111772500	180730000	187065000	1.52954e+07	5.92025e+07	9.44695e+06	1.31734e+07	0.523181	0.61845	1.03505
P04075	ALDOA	Fructose-bisphosphate aldolase A	64	2728450	4814800	92162500	142725000	1.36846e+06	1.03072e+08	3.94495e+06	7.99738e+06	0.0296048	0.0522425	1.54862
P49327	FASN	Fatty acid synthase	82	6501400	7894150	48852000	104172500	64346.7	7.31026e+07	1.73524e+06	6.41699e+06	0.133084	0.161593	2.13241
P53396	ACLY	ATP-citrate synthase	88	179170	765490	63268000	101727500	253384	7.94218e+07	226274	1.58427e+07	0.00283193	0.0120992	1.60788
P00558	PGK1	Phosphoglycerate kinase 1	57	2601650	5652300	57555000	71447000	169352	4.11931e+07	1.506e+07	1.23291e+07	0.0452028	0.0982069	1.24137
P29401	TKT	Transketolase	49	2083700	2152290	51481500	66921000	1.28623e+06	5.05577e+07	1.50904e+07	7.75696e+06	0.0404747	0.0418071	1.2999
Q86X95	CIR1	Corepressor interacting with RBPJ 1	77	46576000	37952000	57952000	62641000	2.25963e+07	1.91485e+07	2.23828e+07	1.0072e+07	0.8037	0.654887	1.08091
P07900	HSP90AA1	Heat shock protein HSP 90-alpha	67	22752500	23341000	42948500	60311500	2.56609e+06	2.51567e+07	3.12046e+06	7.09582e+06	0.529762	0.543465	1.40427
P06744	GPI	Glucose-6-phosphate isomerase	37	1	1	30211000	56043500	0	4.00795e+07	4.81964e+06	901561	3.31005e-08	3.31005e-08	1.85507
P43490	NAMPT	Nicotinamide phosphoribosyltransferase	46	2.03405e+06	1	103447000	55310000	2.87658e+06	4.18459e+07	5.51727e+07	5.47159e+06	0.0196627	9.66679e-09	0.53467
O14933	UBE2L6	Ubiquitin/ISG15-conjugating enzyme E2 L6	19	1	1	19983500	54594000	0	3.95471e+07	3.8601e+06	1.88656e+06	5.00413e-08	5.00413e-08	2.73195
Q15365	PCBP1	Poly(rC)-binding protein 1	47	33759000	29433500	49137000	48188500	9.2037e+06	1.74599e+07	1.80722e+07	1.01067e+07	0.687038	0.599009	0.980697
P21980	TGM2	Protein-glutamine gamma-glutamyltransferase 2	43	8882450	5429100	25854500	44935000	1.35149e+06	2.60056e+07	450427	2.23163e+06	0.343555	0.209987	1.738
O43707	ACTN4	Alpha-actinin-4	63	7961300	17976000	35294500	44116500	1.70186e+06	2.35318e+07	5.27572e+06	1.81939e+06	0.225568	0.509314	1.24995
P0DMV9	HSPA1B	Heat shock 70 kDa protein 1B	72	25778500	28989000	45235500	41631000	7.31502e+06	1.689e+07	167584	3.78868e+06	0.569873	0.640846	0.920317
P25705	ATP5F1A	ATP synthase subunit alpha, mitochondrial	41	14883050	22436000	29427500	40815500	6.93806e+06	1.29478e+07	3.29865e+06	1.15025e+07	0.505753	0.762416	1.38698
P10809	HSPD1	60 kDa heat shock protein, mitochondrial	55	9766300	21033500	46441500	40521000	945685	1.54199e+07	1.22605e+07	1.13406e+07	0.210293	0.452903	0.872517
P06576	ATP5F1B	ATP synthase subunit beta, mitochondrial	49	16938000	20261000	29458000	39663000	7.78242e+06	2.10951e+07	6.39366e+06	1.28693e+06	0.574988	0.687793	1.34643
E9PAV3	NACA	Nascent polypeptide-associated complex subunit alpha, muscle-specific form	28	34662500	28113000	52562500	38834500	1.84505e+07	1.42185e+07	2.0801e+07	7.33058e+06	0.659453	0.534849	0.738825
Q06830	PRDX1	Peroxiredoxin-1	33	19408500	35618500	41185000	37291500	2.0301e+06	1.1069e+07	4.92995e+06	3.23219e+06	0.471252	0.864842	0.905463
Q16851	UGP2	UTP--glucose-1-phosphate uridylyltransferase	18	1	1	16705000	32267500	0	2.12387e+07	3.44785e+06	3.15582e+06	5.98623e-08	5.98623e-08	1.93161
P12268	IMPDH2	Inosine-5-monophosphate dehydrogenase 2	48	6372150	10375800	31394000	32061000	2.64069e+06	1.41266e+07	6.08253e+06	1.17945e+06	0.202973	0.330503	1.02125
O75369	FLNB	Filamin-B	67	2876300	26633500	41629000	31572500	692540	452548	3.18198e+06	3.52634e+06	0.0690937	0.639782	0.758426
P55072	VCP	Transitional endoplasmic reticulum ATPase	31	1.3415e+06	4468950	12636000	30270500	1.89717e+06	2.16072e+07	391737	6.36325e+06	0.106165	0.353668	2.39558
P50990	CCT8	T-complex protein 1 subunit theta	23	2062250	3328900	10151400	27445000	638022	2.14441e+07	2.72745e+06	8.67054e+06	0.203149	0.327925	2.70357
P07195	LDHB	L-lactate dehydrogenase B chain	19	1	851800	13734500	25818500	0	1.85272e+07	2.18567e+06	2.95076e+06	7.28093e-08	0.062019	1.87983
P29692	EEF1D	Elongation factor 1-delta	29	7544650	14358000	19196500	23599500	315016	9.02127e+06	3.31138e+06	1.95374e+06	0.393022	0.747949	1.22936
P11940	PABPC1	Polyadenylate-binding protein 1	58	21077000	22336500	22398000	22603500	3.96828e+06	2.73367e+06	1.54149e+06	2.4176e+06	0.941022	0.997254	1.00917
P13639	EEF2	Elongation factor 2	39	6366850	12923700	20571000	21833500	288570	1.0042e+07	4.78711e+06	1.0048e+06	0.309506	0.628249	1.06137
P04792	HSPB1	Heat shock protein beta-1	21	8435650	9515350	27111500	20794000	1.93627e+06	7.88162e+06	4.99571e+06	3.20461e+06	0.311147	0.350971	0.766981
Q00610	CLTC	Clathrin heavy chain 1	47	15712750	15282500	24439500	20170500	9.14749e+06	838629	7.07036e+06	7.16936e+06	0.642924	0.62532	0.825324
P49368	CCT3	T-complex protein 1 subunit gamma	16	1.67015e+06	4013000	9715550	18674500	2.36195e+06	1.20021e+07	2.62825e+06	2.25214e+06	0.171905	0.413049	1.92212
P26038	MSN	Moesin	22	6059300	7413550	18498000	18038000	423557	7.09956e+06	5.64554e+06	2.91752e+06	0.327565	0.400776	0.975132
Q01813	PFKP	ATP-dependent 6-phosphofructokinase, platelet type	22	988750	3734150	8372650	15782500	1.3983e+06	9.55733e+06	3.32955e+06	1.07834e+06	0.118093	0.445994	1.88501
P01891	HLA-A	HLA class I histocompatibility antigen, A-68 alpha chain	27	9369300	7300400	16766500	15124500	1.07014e+06	5.6553e+06	3.82615e+06	1.78827e+06	0.558811	0.435416	0.902067
Q16555	DPYSL2	Dihydropyrimidinase-related protein 2	17	1	1	8793650	14581500	0	9.44695e+06	2.99156e+06	1.72746e+06	1.13718e-07	1.13718e-07	1.65819
P78371	CCT2	T-complex protein 1 subunit beta	16	1	1	10046250	14227500	0	1.01873e+07	1.16637e+06	253851	9.95396e-08	9.95396e-08	1.4162
P17987	TCP1	T-complex protein 1 subunit alpha	16	1.33925e+06	1	11268500	13988500	1.89398e+06	8.40326e+06	1.25087e+06	2.97621e+06	0.118849	8.8743e-08	1.24138
Q9H4M9	EHD1	EH domain-containing protein 1	14	1	2.0559e+06	9126650	13741000	0	1.14205e+07	955513	3.40825e+06	1.09569e-07	0.225263	1.50559
P46940	IQGAP1	Ras GTPase-activating-like protein IQGAP1	24	3.1608e+06	7639750	12946300	13597500	4.47005e+06	7.56993e+06	4.22242e+06	1.6214e+06	0.244147	0.590111	1.0503
Q15366	PCBP2	Poly(rC)-binding protein 2	23	7162050	2.4265e+06	13400500	13093500	1.18971e+06	5.25805e+06	1.90707e+06	1.13773e+06	0.534461	0.181075	0.97709
P18669	PGAM1	Phosphoglycerate mutase 1	13	1413600	775550	8784850	12078750	173524	6.91939e+06	2.43973e+06	3.24315e+06	0.160913	0.0882827	1.37495
P12814	ACTN1	Alpha-actinin-1	11	1.60555e+06	3091050	4992600	11903000	2.27059e+06	6.00829e+06	309854	1.1936e+06	0.321586	0.619126	2.38413
P22314	UBA1	Ubiquitin-like modifier-activating enzyme 1	18	1.198e+06	1.44515e+06	10665000	11739500	1.69423e+06	7.01499e+06	885298	1.51533e+06	0.11233	0.135504	1.10075
P62937	PPIA	Peptidyl-prolyl cis-trans isomerase A	23	8058550	10107450	13127000	10494200	182504	1.78226e+06	3.68403e+06	1.46484e+06	0.613891	0.769974	0.799436
Q9NZM1	MYOF	Myoferlin	14	1	1	9576300	9504000	0	6.97639e+06	2.18595e+06	512087	1.04424e-07	1.04424e-07	0.99245
P60174	TPI1	Triosephosphate isomerase	22	2490300	2938600	10245000	9371050	223446	4.27008e+06	1.10592e+06	1.71537e+06	0.243075	0.286833	0.914695
P21399	ACO1	Cytoplasmic aconitate hydratase	7	1	1	1.9393e+06	9249500	0	5.28209e+06	2.74258e+06	2.51659e+06	5.1565e-07	5.1565e-07	4.7695
P08133	ANXA6	Annexin A6	6	1	1	5265950	8742300	0	5.46558e+06	610445	1.43232e+06	1.89899e-07	1.89899e-07	1.66016
P48643	CCT5	T-complex protein 1 subunit epsilon	9	1.08005e+06	3011400	6640400	8691150	1.52742e+06	5.11825e+06	1.92347e+06	3.08419e+06	0.162648	0.453497	1.30883
P50395	GDI2	Rab GDP dissociation inhibitor beta	13	1	1.84755e+06	6280700	8564300	0	2.88019e+06	230800	1.12571e+06	1.59218e-07	0.294163	1.36359
P36871	PGM1	Phosphoglucomutase-1	20	1	1	8933700	8528300	0	6.3431e+06	254134	625365	1.11936e-07	1.11936e-07	0.954621
Q9BZF1	OSBPL8	Oxysterol-binding protein-related protein 8	15	1	1.0267e+06	7354000	8492200	0	5.38533e+06	2.44065e+06	1.66481e+06	1.3598e-07	0.139611	1.15477
P26641	EEF1G	Elongation factor 1-gamma	10	2.22265e+06	1	7994600	8476350	3.1433e+06	6.10629e+06	2.02063e+06	225214	0.278019	1.25084e-07	1.06026
P26639	TARS	Threonine--tRNA ligase, cytoplasmic	10	1	1	7859700	8327600	0	6.88213e+06	2.12203e+06	1.98725e+06	1.27231e-07	1.27231e-07	1.05953
Q7KZF4	SND1	Staphylococcal nuclease domain-containing protein 1	15	961550	2387400	11457250	8104750	1.35984e+06	4.77226e+06	2.91717e+06	1.76331e+06	0.0839251	0.208375	0.707391
Q06210	GFPT1	Glutamine--fructose-6-phosphate aminotransferase [isomerizing] 1	6	2043700	769600	991750	8097450	88529.8	3.54473e+06	1.40255e+06	2.18531e+06	2.0607	0.776002	8.16481
P50991	CCT4	T-complex protein 1 subunit delta	13	1.5057e+06	1	7355450	8097200	2.12938e+06	6.08055e+06	1.05111e+06	709935	0.204705	1.35954e-07	1.10084
P40227	CCT6A	T-complex protein 1 subunit zeta	9	1	2.05485e+06	7135500	8088200	0	6.45638e+06	1.02205e+06	1.47432e+06	1.40144e-07	0.287976	1.13352
Q99832	CCT7	T-complex protein 1 subunit eta	8	1	1	5994350	7805500	0	4.98369e+06	925673	1.07127e+06	1.66824e-07	1.66824e-07	1.30214
P18085	ARF4	ADP-ribosylation factor 4	21	6185950	6795650	10259900	7711850	778454	290692	2.59664e+06	2.22138e+06	0.602925	0.662351	0.75165
Q99623	PHB2	Prohibitin-2	17	4283900	5309050	6700300	7680700	1.86945e+06	2.11941e+06	601748	990232	0.639359	0.79236	1.14632
Q9UKJ3	GPATCH8	G patch domain-containing protein 8	12	4826050	4208850	6205100	7618850	2.63305e+06	4.3794e+06	3.74752e+06	5.0136e+06	0.777755	0.678289	1.22784
P04632	CAPNS1	Calpain small subunit 1	5	817250	1	4436850	7613350	1.15577e+06	5.00483e+06	368473	757241	0.184196	2.25385e-07	1.71594
Q8N2M8	CLASRP	CLK4-associating serine/arginine rich protein	14	5699200	4254250	4486250	7527550	5.91042e+06	5.467e+06	3.67278e+06	6.92604e+06	1.27037	0.948286	1.67792
P22061	PCMT1	Protein-L-isoaspartate(D-aspartate) O-methyltransferase	12	4615350	3397650	4771100	7296400	2.14359e+06	3.67512e+06	1.43854e+06	332906	0.967356	0.712131	1.52929
P06737	PYGL	Glycogen phosphorylase, liver form	15	1	1	6349800	7246350	0	5.65296e+06	1.01385e+06	1.05804e+06	1.57485e-07	1.57485e-07	1.14119
Q9Y6A4	CFAP20	Cilia- and flagella-associated protein 20	15	7113250	4467500	7846750	7159500	5.91247e+06	3.85324e+06	5.11556e+06	3.91369e+06	0.906522	0.569344	0.912416
Q16881	TXNRD1	Thioredoxin reductase 1, cytoplasmic	11	1	1	9898450	7014700	0	5.68514e+06	2.23524e+06	1.44999e+06	1.01026e-07	1.01026e-07	0.708667
P25685	DNAJB1	DnaJ homolog subfamily B member 1	12	1	1	8773900	6796850	0	4.7799e+06	1.04694e+06	52396.6	1.13974e-07	1.13974e-07	0.774667
P14868	DARS	Aspartate--tRNA ligase, cytoplasmic	11	1	1	4956100	6685300	0	4.62165e+06	858003	211142	2.01772e-07	2.01772e-07	1.3489
Q96TA1	FAM129B	Niban-like protein 1	10	913350	1	4338900	6480800	1.29167e+06	3.88583e+06	849235	1.39357e+06	0.210503	2.30473e-07	1.49365
P61586	RHOA	Transforming protein RhoA	15	3236200	3812650	5061800	6385550	443215	720966	380282	3.38414e+06	0.639338	0.75322	1.26152
Q14204	DYNC1H1	Cytoplasmic dynein 1 heavy chain 1	9	4440900	5451900	7162850	6319350	934088	1.66403e+06	454458	1.10344e+06	0.619991	0.761136	0.88224
O75083	WDR1	WD repeat-containing protein 1	8	944100	1.2767e+06	3941400	6307300	1.33516e+06	2.10393e+06	473479	1.10097e+06	0.239534	0.323921	1.60027
O00299	CLIC1	Chloride intracellular channel protein 1	7	3028950	2617400	5104650	6281000	1.0019e+06	1.7846e+06	981535	2.57528e+06	0.593371	0.512748	1.23045
P07384	CAPN1	Calpain-1 catalytic subunit	8	1	1	4979100	6156100	0	3.77199e+06	2.29499e+06	1.16206e+06	2.0084e-07	2.0084e-07	1.23639
Q00325	SLC25A3	Phosphate carrier protein, mitochondrial	11	1.01305e+06	1.5377e+06	6045300	5898250	1.43267e+06	53528	948937	4.09917e+06	0.167577	0.254363	0.975675
Q8WUM4	PDCD6IP	Programmed cell death 6-interacting protein	7	1	3928150	7322900	5064000	0	1.76289e+06	3.2394e+06	752927	1.36558e-07	0.53642	0.691529
P16070	CD44	CD44 antigen	17	2778500	2777300	6007850	4986400	414506	900359	2.80502e+06	1.26006e+06	0.462478	0.462279	0.829981
P11586	MTHFD1	C-1-tetrahydrofolate synthase, cytoplasmic	7	1	1	4489200	4976850	0	4.06749e+06	88529.8	1.09665e+06	2.22757e-07	2.22757e-07	1.10863
Q14739	LBR	Lamin-B receptor	9	4797150	2.20805e+06	2.86775e+06	4968650	2.45486e+06	690207	4.05561e+06	598990	1.67279	0.769959	1.73259
P61088	UBE2N	Ubiquitin-conjugating enzyme E2 N	3	1	1.29555e+06	1.41405e+06	4903700	0	4.07704e+06	1.99977e+06	1.21919e+06	7.07188e-07	0.916198	3.46784
P23526	AHCY	Adenosylhomocysteinase	6	1	1	4830750	4669300	0	3.42572e+06	816920	248053	2.07007e-07	2.07007e-07	0.966579
P37108	SRP14	Signal recognition particle 14 kDa protein	15	3376600	4055400	6929300	4626900	542351	246356	5.19964e+06	1.10733e+06	0.487293	0.585254	0.66773
P54136	RARS	Arginine--tRNA ligase, cytoplasmic	6	1	1	3728300	4593250	0	3.58234e+06	52325.9	668852	2.68219e-07	2.68219e-07	1.232
Q01518	CAP1	Adenylyl cyclase-associated protein 1	11	674050	2807750	4102400	4465550	953250	1.73114e+06	85701.3	404819	0.164306	0.684416	1.08852
O60551	NMT2	Glycylpeptide N-tetradecanoyltransferase 2	6	2663500	1.24965e+06	6407250	4454950	265165	2.17096e+06	5.00285e+06	1.57621e+06	0.415701	0.195037	0.695298
P51659	HSD17B4	Peroxisomal multifunctional enzyme type 2	6	1	1	3578400	4411100	0	3.0675e+06	780929	103238	2.79455e-07	2.79455e-07	1.2327
P15311	EZR	Ezrin	9	2275200	1.25335e+06	5354300	4343350	645447	1.38657e+06	1.6081e+06	175716	0.424929	0.234083	0.811189
P22234	PAICS	Multifunctional protein ADE2	7	1	1	2696850	4251400	0	3.24541e+06	1.10245e+06	478428	3.70803e-07	3.70803e-07	1.57643
P23381	WARS	Tryptophan--tRNA ligase, cytoplasmic	6	1	1	4510850	3973000	0	2.52182e+06	751584	575019	2.21688e-07	2.21688e-07	0.880765
Q14315	FLNC	Filamin-C	12	1.2864e+06	4304200	8102300	3920750	1.81924e+06	85701.3	1.38013e+06	494338	0.15877	0.531232	0.483906
P40925	MDH1	Malate dehydrogenase, cytoplasmic	8	1	1	3062250	3910350	0	2.63574e+06	611011	258589	3.26557e-07	3.26557e-07	1.27695
Q95604	HLA-C	HLA class I histocompatibility antigen, Cw-17 alpha chain	13	3138750	1	4452100	3625250	753988	2.2894e+06	623244	548078	0.705004	2.24613e-07	0.814279
P30041	PRDX6	Peroxiredoxin-6	7	1	740850	2868450	3578700	0	2.04538e+06	356594	1.12515e+06	3.4862e-07	0.258276	1.24761
P24534	EEF1B2	Elongation factor 1-beta	4	883150	824650	2515600	3568200	1.24896e+06	1.88656e+06	374342	1.05939e+06	0.35107	0.327815	1.41843
P08758	ANXA5	Annexin A5	5	1	1	4272300	3523950	0	2.50874e+06	316077	33870.4	2.34066e-07	2.34066e-07	0.824837
Q14847	LASP1	LIM and SH3 domain protein 1	6	1.37585e+06	1.3736e+06	5000800	3472050	1.94575e+06	2.70758e+06	471782	504945	0.275126	0.274676	0.694299
P55209	NAP1L1	Nucleosome assembly protein 1-like 1	6	2.9135e+06	1	8348400	3.2927e+06	4.12031e+06	4.65658e+06	683348	4.65658e+06	0.348989	1.19783e-07	0.394411
P51965	UBE2E1	Ubiquitin-conjugating enzyme E2 E1	7	1.091e+06	1.4713e+06	2238050	3285900	1.54291e+06	2.18418e+06	143189	278600	0.487478	0.657403	1.4682
P78527	PRKDC	DNA-dependent protein kinase catalytic subunit	6	1	1	1.2095e+06	3274400	0	2.10095e+06	1.71049e+06	428790	8.26788e-07	8.26788e-07	2.70723
P52565	ARHGDIA	Rho GDP-dissociation inhibitor 1	5	1	1	2576650	3235150	0	2.36053e+06	190848	145876	3.88101e-07	3.88101e-07	1.25556
P47897	QARS	Glutamine--tRNA ligase	5	1	1	2427250	3173300	0	2.38599e+06	363948	284257	4.11989e-07	4.11989e-07	1.30736
Q99584	S100A13	Protein S100-A13	5	1	932700	5248750	3044100	0	2.18008e+06	2.85155e+06	55154.3	1.90522e-07	0.1777	0.579967
Q9BWD1	ACAT2	Acetyl-CoA acetyltransferase, cytosolic	4	1	1	722350	2758950	0	2.21027e+06	1.02156e+06	518804	1.38437e-06	1.38437e-06	3.81941
P17655	CAPN2	Calpain-2 catalytic subunit	7	798650	1	3186050	2425300	1.12946e+06	1.80249e+06	644811	175080	0.250671	3.13868e-07	0.761225
P53621	COPA	Coatomer subunit alpha	4	1	758000	2600550	2.37435e+06	0	2.28586e+06	10960.2	3.35784e+06	3.84534e-07	0.291477	0.913019
P16949	STMN1	Stathmin	6	1445100	1.9099e+06	4107100	2053300	49921.7	1.58533e+06	678964	266862	0.351854	0.465024	0.499939
P07814	EPRS	Bifunctional glutamate/proline--tRNA ligase	3	1	1	1886400	2031500	0	1.39385e+06	230375	85277.1	5.3011e-07	5.3011e-07	1.07692
P11216	PYGB	Glycogen phosphorylase, brain form	5	1	1	2.0849e+06	2030200	0	1.47863e+06	2.94849e+06	86125.6	4.79639e-07	4.79639e-07	0.973763
P55786	NPEPPS	Puromycin-sensitive aminopeptidase	4	1	1	1.0388e+06	1808750	0	910046	1.46908e+06	737866	9.62649e-07	9.62649e-07	1.74119
Q15181	PPA1	Inorganic pyrophosphatase	4	1	1	3683650	1.68285e+06	0	2.37991e+06	134704	2.37991e+06	2.7147e-07	2.7147e-07	0.456843
P31939	ATIC	Bifunctional purine biosynthesis protein PURH	3	1	1	795450	1676200	0	1.34591e+06	1.12494e+06	321309	1.25715e-06	1.25715e-06	2.10723
Q969T9	WBP2	WW domain-binding protein 2	6	1	1	605950	1.54885e+06	0	2.1904e+06	856942	2.1904e+06	1.6503e-06	1.6503e-06	2.55607
P29966	MARCKS	Myristoylated alanine-rich C-kinase substrate	3	1	1	1.7245e+06	1.30055e+06	0	0	2.43881e+06	1.83925e+06	5.79878e-07	5.79878e-07	0.754161
P11413	G6PD	Glucose-6-phosphate 1-dehydrogenase	3	1	1	2086050	1.2719e+06	0	1.79874e+06	165109	1.79874e+06	4.79375e-07	4.79375e-07	0.609717
P28482	MAPK1	Mitogen-activated protein kinase 1	2	1	1	1	1.12745e+06	0	0	0	1.59445e+06	1	1	1.12745e+06
P31947	SFN	14-3-3 protein sigma	3	1	2644100	1	1.0282e+06	0	204425	0	1.45409e+06	1	2644100	1.0282e+06
Q04637	EIF4G1	Eukaryotic translation initiation factor 4 gamma 1	4	1	1.11e+06	3111750	973200	0	193464	12091.5	1.37631e+06	3.21363e-07	0.356713	0.31275
Q9P2J5	LARS	Leucine--tRNA ligase, cytoplasmic	2	1	1	1	937250	0	1.32547e+06	0	1.32547e+06	1	1	937250
Q15056	EIF4H	Eukaryotic translation initiation factor 4H	6	1.0383e+06	1.03865e+06	2677200	903950	1.46838e+06	1.27838e+06	408991	1.27838e+06	0.387831	0.387961	0.337648
P53618	COPB1	Coatomer subunit beta	2	1	1	1083330	628300	0	888550	325792	888550	9.2308e-07	9.2308e-07	0.579971
Q86UP2	KTN1	Kinectin	2	1	1	2121155	378200	0	0	1.9183e+06	534855	4.71441e-07	4.71441e-07	0.178299
Q9NRW1	RAB6B	Ras-related protein Rab-6B	7	1	1	2.99485e+06	1	0	0	4.23536e+06	0	3.33906e-07	3.33906e-07	3.33906e-07
Q04941	PLP2	Proteolipid protein 2	7	1	1	2.83665e+06	1	0	0	4.01163e+06	0	3.52528e-07	3.52528e-07	3.52528e-07
P27824	CANX	Calnexin	8	1	1	1.93185e+06	1	0	0	2.73205e+06	0	5.17638e-07	5.17638e-07	5.17638e-07
P14174	MIF	Macrophage migration inhibitory factor	2	1	1	1.9001e+06	1	0	0	2.68715e+06	0	5.26288e-07	5.26288e-07	5.26288e-07
Q8IZP2	ST13P4	Putative protein FAM10A4	3	1	1	1.6138e+06	1	0	0	2.28226e+06	0	6.19655e-07	6.19655e-07	6.19655e-07
P62491	RAB11A	Ras-related protein Rab-11A	4	1	1	1.582e+06	1	0	0	2.23729e+06	0	6.32111e-07	6.32111e-07	6.32111e-07
Q92598	HSPH1	Heat shock protein 105 kDa	2	1	1	1.36595e+06	1	0	0	1.93174e+06	0	7.32091e-07	7.32091e-07	7.32091e-07
P49411	TUFM	Elongation factor Tu, mitochondrial	2	1	1	1.3183e+06	1	0	0	1.86436e+06	0	7.58552e-07	7.58552e-07	7.58552e-07
Q15417	CNN3	Calponin-3	4	1	1	1.2796e+06	1	0	0	1.80963e+06	0	7.81494e-07	7.81494e-07	7.81494e-07
P05023	ATP1A1	Sodium/potassium-transporting ATPase subunit alpha-1	2	1	1	877350	1	0	0	1.24076e+06	0	1.1398e-06	1.1398e-06	1.1398e-06
P41252	IARS	Isoleucine--tRNA ligase, cytoplasmic	1	1	1	876350	1	0	0	1.23935e+06	0	1.1411e-06	1.1411e-06	1.1411e-06
Q96SW2	CRBN	Protein cereblon	5	1	1	871400	1	0	0	1.23234e+06	0	1.14758e-06	1.14758e-06	1.14758e-06
Q14157	UBAP2L	Ubiquitin-associated protein 2-like	4	1	1	806750	1	0	0	1.14092e+06	0	1.23954e-06	1.23954e-06	1.23954e-06
P61163	ACTR1A	Alpha-centractin	2	1	1	743900	1	0	0	1.05203e+06	0	1.34427e-06	1.34427e-06	1.34427e-06
Q9ULV4	CORO1C	Coronin-1C	3	1	1	708500	1	0	0	1.00197e+06	0	1.41143e-06	1.41143e-06	1.41143e-06
Q8IYT4	KATNAL2	Katanin p60 ATPase-containing subunit A-like 2	3	1	1	654950	1	0	0	926238	0	1.52683e-06	1.52683e-06	1.52683e-06
Q9P2E9	RRBP1	Ribosome-binding protein 1	1	1	1	605300	1	0	0	856023	0	1.65207e-06	1.65207e-06	1.65207e-06
P59998	ARPC4	Actin-related protein 2/3 complex subunit 4	3	1	1	581200	1	0	0	821940	0	1.72058e-06	1.72058e-06	1.72058e-06
P10644	PRKAR1A	cAMP-dependent protein kinase type I-alpha regulatory subunit	1	1	1	572250	1	0	0	809283	0	1.74749e-06	1.74749e-06	1.74749e-06
P55060	CSE1L	Exportin-2	2	1	1	524850	1	0	0	742249	0	1.9053e-06	1.9053e-06	1.9053e-06
O15145	ARPC3	Actin-related protein 2/3 complex subunit 3	4	1	1	478630	1	0	0	676884	0	2.08929e-06	2.08929e-06	2.08929e-06
Q02978	SLC25A11	Mitochondrial 2-oxoglutarate/malate carrier protein	2	1	1	365496	1	0	0	516887	0	2.73601e-06	2.73601e-06	2.73601e-06
O75396	SEC22B	Vesicle-trafficking protein SEC22b	1	1	1	339080	1	0	0	479531	0	2.94915e-06	2.94915e-06	2.94915e-06
P27708	CAD	CAD protein	3	1	1	269006	1	0	0	380430	0	3.7174e-06	3.7174e-06	3.7174e-06
P32119	PRDX2	Peroxiredoxin-2	1	1	1	268350	1	0	0	379504	0	3.72647e-06	3.72647e-06	3.72647e-06
P02768	ALB	Serum albumin	2	0	0	908200	0	0	0	1.28439e+06	0	0	0	0

## Sheet: Raw Data
Protein IDs	Majority protein IDs	Peptide counts (all)	Peptide counts (razor+unique)	Peptide counts (unique)	Fasta headers		Number of proteins	Peptides	Razor + unique peptides	Unique peptides	Peptides crISG15	Peptides crISG15b	Peptides crUBC8	Peptides crUBC8b	Peptides crUSP18	Peptides crUSP18b	Peptides wt	Peptides wtb	Razor + unique peptides crISG15	Razor + unique peptides crISG15b	Razor + unique peptides crUBC8	Razor + unique peptides crUBC8b	Razor + unique peptides crUSP18	Razor + unique peptides crUSP18b	Razor + unique peptides wt	Razor + unique peptides wtb	Unique peptides crISG15	Unique peptides crISG15b	Unique peptides crUBC8	Unique peptides crUBC8b	Unique peptides crUSP18	Unique peptides crUSP18b	Unique peptides wt	Unique peptides wtb	Sequence coverage [%]	Unique + razor sequence coverage [%]	Unique sequence coverage [%]	Mol. weight [kDa]	Sequence length	Sequence lengths	Q-value	Score	Identification type crISG15	Identification type crISG15b	Identification type crUBC8	Identification type crUBC8b	Identification type crUSP18	Identification type crUSP18b	Identification type wt
CON__P00761	CON__P00761	4	4	4	>P00761 SWISS-PROT:P00761|TRYP_PIG Trypsin - Sus scrofa (Pig).		1	4	4	4	4	3	4	4	4	4	4	4	4	3	4	4	4	4	4	4	4	3	4	4	4	4	4	4	24.2	24.2	24.2	24.409	231	231	0	34.118	By MS/MS	By MS/MS	By MS/MS	By MS/MS	By MS/MS	By MS/MS	By MS/MS
sp|P05161|ISG15_HUMAN	sp|P05161|ISG15_HUMAN	9	9	9	>sp|P05161|ISG15_HUMAN Ubiquitin-like protein ISG15 OS=Homo sapiens GN=ISG15 PE=1 SV=5		1	9	9	9	0	0	9	9	9	9	9	9	0	0	9	9	9	9	9	9	0	0	9	9	9	9	9	9	64.2	64.2	64.2	17.887	165	165	0	124.01	By matching	By matching	By MS/MS	By MS/MS	By MS/MS	By MS/MS	By MS/MS
sp|P04264|K2C1_HUMAN;CON__P04264	sp|P04264|K2C1_HUMAN;CON__P04264	47;46	47;46	31;30	>sp|P04264|K2C1_HUMAN Keratin, type II cytoskeletal 1 OS=Homo sapiens GN=KRT1 PE=1 SV=6;>P04264 SWISS-PROT:P04264 Tax_Id=9606 Gene_Symbol=KRT1 Keratin, type II cytoskeletal 1		2	47	47	31	45	46	45	45	45	44	45	46	45	46	45	45	45	44	45	46	29	30	30	29	29	29	29	30	57.3	57.3	43.9	66.038	644	644;644	0	323.31	By MS/MS	By MS/MS	By MS/MS	By MS/MS	By MS/MS	By MS/MS	By MS/MS
sp|P13645|K1C10_HUMAN;CON__P13645;sp|Q7Z3Y7|K1C28_HUMAN;CON__Q7Z3Y7;CON__Q148H6;sp|Q7Z3Z0|K1C25_HUMAN;CON__Q7Z3Z0;sp|Q7Z3Y8|K1C27_HUMAN;CON__Q7Z3Y8;sp|Q2M2I5|K1C24_HUMAN;CON__Q2M2I5	sp|P13645|K1C10_HUMAN;CON__P13645	34;34;4;4;3;2;2;2;2;2;2	33;33;4;4;3;2;2;2;2;2;2	22;22;2;2;1;1;1;1;1;0;0	>sp|P13645|K1C10_HUMAN Keratin, type I cytoskeletal 10 OS=Homo sapiens GN=KRT10 PE=1 SV=6;>P13645 SWISS-PROT:P13645 Tax_Id=9606 Gene_Symbol=KRT10 Keratin, type I cytoskeletal 10		11	34	33	22	31	32	32	32	32	33	31	32	30	31	31	31	31	32	30	31	19	20	21	20	20	21	19	20	56.2	56.2	44.5	58.826	584	584;593;464;486;464;450;450;459;459;525;525	0	323.31	By MS/MS	By MS/MS	By MS/MS	By MS/MS	By MS/MS	By MS/MS	By MS/MS
CON__ENSEMBL:ENSBTAP00000024462	CON__ENSEMBL:ENSBTAP00000024462	19	19	6	>ENSEMBL:ENSBTAP00000024462 (Bos taurus) 47 kDa protein		1	19	19	6	19	19	18	17	17	18	18	17	19	19	18	17	17	18	18	17	6	6	5	5	5	5	5	5	64.7	64.7	24.1	46.543	419	419	0	248.24	By MS/MS	By MS/MS	By MS/MS	By MS/MS	By MS/MS	By MS/MS	By MS/MS
sp|Q7L014|DDX46_HUMAN	sp|Q7L014|DDX46_HUMAN	77	77	77	>sp|Q7L014|DDX46_HUMAN Probable ATP-dependent RNA helicase DDX46 OS=Homo sapiens GN=DDX46 PE=1 SV=2		1	77	77	77	69	66	65	73	72	67	72	68	69	66	65	73	72	67	72	68	69	66	65	73	72	67	72	68	60	60	60	117.36	1031	1031	0	323.31	By MS/MS	By MS/MS	By MS/MS	By MS/MS	By MS/MS	By MS/MS	By MS/MS
sp|Q9Y383|LC7L2_HUMAN	sp|Q9Y383|LC7L2_HUMAN	25	25	17	>sp|Q9Y383|LC7L2_HUMAN Putative RNA-binding protein Luc7-like 2 OS=Homo sapiens GN=LUC7L2 PE=1 SV=2		1	25	25	17	23	23	23	24	25	23	23	22	23	23	23	24	25	23	23	22	15	15	16	16	17	15	16	15	48	48	32.1	46.513	392	392	0	178	By MS/MS	By MS/MS	By MS/MS	By MS/MS	By MS/MS	By MS/MS	By MS/MS
sp|P08670|VIME_HUMAN;sp|P41219|PERI_HUMAN;sp|P17661|DESM_HUMAN;sp|P14136|GFAP_HUMAN;CON__Q61726;sp|O43790|KRT86_HUMAN;CON__O43790;sp|P78385|KRT83_HUMAN;CON__Q6NT21;CON__P78385;sp|Q16352|AINX_HUMAN;sp|Q14533|KRT81_HUMAN;CON__Q14533;sp|P78386|KRT85_HUMAN;CON__P78386;sp|P07196|NFL_HUMAN;sp|P07197|NFM_HUMAN	sp|P08670|VIME_HUMAN	56;5;5;2;1;1;1;1;1;1;1;1;1;1;1;1;1	56;5;5;2;1;1;1;1;1;1;1;1;1;1;1;1;1	52;3;2;1;0;0;0;0;0;0;0;0;0;0;0;0;0	>sp|P08670|VIME_HUMAN Vimentin OS=Homo sapiens GN=VIM PE=1 SV=4		17	56	56	52	42	55	43	54	45	44	50	54	42	55	43	54	45	44	50	54	38	51	39	50	41	42	46	50	81.3	81.3	76.2	53.651	466	466;470;470;432;479;486;486;493;493;493;499;505;505;507;507;543;916	0	323.31	By MS/MS	By MS/MS	By MS/MS	By MS/MS	By MS/MS	By MS/MS	By MS/MS
sp|P35527|K1C9_HUMAN;CON__P35527	sp|P35527|K1C9_HUMAN;CON__P35527	36;35	36;35	35;34	>sp|P35527|K1C9_HUMAN Keratin, type I cytoskeletal 9 OS=Homo sapiens GN=KRT9 PE=1 SV=3;>P35527 SWISS-PROT:P35527 Tax_Id=9606 Gene_Symbol=KRT9 Keratin, type I cytoskeletal 9		2	36	36	35	35	35	36	35	36	34	31	35	35	35	36	35	36	34	31	35	34	34	35	34	35	33	30	34	66.5	66.5	66.5	62.064	623	623;623	0	323.31	By MS/MS	By MS/MS	By MS/MS	By MS/MS	By MS/MS	By MS/MS	By MS/MS
sp|P84103|SRSF3_HUMAN	sp|P84103|SRSF3_HUMAN	13	13	12	>sp|P84103|SRSF3_HUMAN Serine/arginine-rich splicing factor 3 OS=Homo sapiens GN=SRSF3 PE=1 SV=1		1	13	13	12	13	13	13	13	13	13	13	13	13	13	13	13	13	13	13	13	12	12	12	12	12	12	12	12	46.3	46.3	46.3	19.329	164	164	0	159.79	By MS/MS	By MS/MS	By MS/MS	By MS/MS	By MS/MS	By MS/MS	By MS/MS
sp|P35908|K22E_HUMAN;CON__P35908;sp|Q7Z794|K2C1B_HUMAN;CON__Q7Z794	sp|P35908|K22E_HUMAN;CON__P35908	44;43;4;4	41;40;2;2	28;27;0;0	>sp|P35908|K22E_HUMAN Keratin, type II cytoskeletal 2 epidermal OS=Homo sapiens GN=KRT2 PE=1 SV=2;>P35908 SWISS-PROT:P35908 Tax_Id=9606 Gene_Symbol=KRT2 Keratin, type II cytoskeletal 2 epidermal		4	44	41	28	43	42	44	43	41	42	42	42	40	39	41	40	38	39	39	39	27	27	28	27	25	27	27	27	67.4	64.3	47.4	65.432	639	639;645;578;578	0	318.13	By MS/MS	By MS/MS	By MS/MS	By MS/MS	By MS/MS	By MS/MS	By MS/MS
sp|P53999|TCP4_HUMAN	sp|P53999|TCP4_HUMAN	12	12	12	>sp|P53999|TCP4_HUMAN Activated RNA polymerase II transcriptional coactivator p15 OS=Homo sapiens GN=SUB1 PE=1 SV=3		1	12	12	12	10	10	11	10	10	11	11	11	10	10	11	10	10	11	11	11	10	10	11	10	10	11	11	11	51.2	51.2	51.2	14.395	127	127	0	114.36	By MS/MS	By MS/MS	By MS/MS	By MS/MS	By MS/MS	By MS/MS	By MS/MS
sp|Q01130|SRSF2_HUMAN;sp|Q9BRL6|SRSF8_HUMAN	sp|Q01130|SRSF2_HUMAN	12;2	12;2	11;2	>sp|Q01130|SRSF2_HUMAN Serine/arginine-rich splicing factor 2 OS=Homo sapiens GN=SRSF2 PE=1 SV=4		2	12	12	11	10	10	10	11	10	12	12	11	10	10	10	11	10	12	12	11	9	9	10	11	10	11	11	11	37.6	37.6	34.8	25.476	221	221;282	0	102.96	By MS/MS	By MS/MS	By MS/MS	By MS/MS	By MS/MS	By MS/MS	By MS/MS
sp|P62805|H4_HUMAN	sp|P62805|H4_HUMAN	11	11	11	>sp|P62805|H4_HUMAN Histone H4 OS=Homo sapiens GN=HIST1H4A PE=1 SV=2		1	11	11	11	8	11	10	11	9	10	10	11	8	11	10	11	9	10	10	11	8	11	10	11	9	10	10	11	57.3	57.3	57.3	11.367	103	103	0	82.447	By MS/MS	By MS/MS	By MS/MS	By MS/MS	By MS/MS	By MS/MS	By MS/MS
CON__P02662	CON__P02662	10	10	10	>P02662 SWISS-PROT:P02662 Alpha-S1-casein - Bos taurus (Bovine).		1	10	10	10	9	10	10	10	10	10	10	10	9	10	10	10	10	10	10	10	9	10	10	10	10	10	10	10	45.7	45.7	45.7	22.975	199	199	0	119.76	By MS/MS	By MS/MS	By MS/MS	By MS/MS	By MS/MS	By MS/MS	By MS/MS
CON__P02754	CON__P02754	13	13	13	>P02754 SWISS-PROT:P02754 Beta-lactoglobulin - Bos taurus (Bovine).		1	13	13	13	13	12	12	12	13	12	12	12	13	12	12	12	13	12	12	12	13	12	12	12	13	12	12	12	74.7	74.7	74.7	18.281	162	162	0	131.67	By MS/MS	By MS/MS	By MS/MS	By MS/MS	By MS/MS	By MS/MS	By MS/MS
sp|Q99879|H2B1M_HUMAN;sp|Q99877|H2B1N_HUMAN;sp|Q93079|H2B1H_HUMAN;sp|Q5QNW6|H2B2F_HUMAN;sp|P62807|H2B1C_HUMAN;sp|P58876|H2B1D_HUMAN;sp|O60814|H2B1K_HUMAN;sp|P57053|H2BFS_HUMAN;sp|Q99880|H2B1L_HUMAN;sp|Q96A08|H2B1A_HUMAN	sp|Q99879|H2B1M_HUMAN;sp|Q99877|H2B1N_HUMAN;sp|Q93079|H2B1H_HUMAN;sp|Q5QNW6|H2B2F_HUMAN;sp|P62807|H2B1C_HUMAN;sp|P58876|H2B1D_HUMAN;sp|O60814|H2B1K_HUMAN;sp|P57053|H2BFS_HUMAN;sp|Q99880|H2B1L_HUMAN	10;10;10;10;10;10;10;9;9;4	10;10;10;10;10;10;10;9;9;4	2;2;2;2;2;2;2;2;2;0	>sp|Q99879|H2B1M_HUMAN Histone H2B type 1-M OS=Homo sapiens GN=HIST1H2BM PE=1 SV=3;>sp|Q99877|H2B1N_HUMAN Histone H2B type 1-N OS=Homo sapiens GN=HIST1H2BN PE=1 SV=3;>sp|Q93079|H2B1H_HUMAN Histone H2B type 1-H OS=Homo sapiens GN=HIST1H2BH PE=1 SV=3;>sp|Q5Q		10	10	10	2	8	10	8	9	8	8	9	10	8	10	8	9	8	8	9	10	2	2	2	2	2	2	2	2	63.5	63.5	7.9	13.989	126	126;126;126;126;126;126;126;126;126;127	0	49.636	By MS/MS	By MS/MS	By MS/MS	By MS/MS	By MS/MS	By MS/MS	By MS/MS
CON__P02769	CON__P02769	45	45	41	>P02769 SWISS-PROT:P02769 (Bos taurus) Bovine serum albumin precursor		1	45	45	41	42	42	42	42	42	42	42	42	42	42	42	42	42	42	42	42	38	38	38	38	38	38	38	38	71.3	71.3	66.6	69.293	607	607	0	312.91	By MS/MS	By MS/MS	By MS/MS	By MS/MS	By MS/MS	By MS/MS	By MS/MS
sp|P04040|CATA_HUMAN	sp|P04040|CATA_HUMAN	2	2	2	>sp|P04040|CATA_HUMAN Catalase OS=Homo sapiens GN=CAT PE=1 SV=3		1	2	2	2	2	2	1	1	1	2	2	1	2	2	1	1	1	2	2	1	2	2	1	1	1	2	2	1	4.4	4.4	4.4	59.755	527	527	0.0014577	3.1884	By matching	By matching	By matching	By matching	By MS/MS	By MS/MS	By matching
sp|P26368|U2AF2_HUMAN	sp|P26368|U2AF2_HUMAN	20	20	20	>sp|P26368|U2AF2_HUMAN Splicing factor U2AF 65 kDa subunit OS=Homo sapiens GN=U2AF2 PE=1 SV=4		1	20	20	20	19	17	18	20	19	20	19	16	19	17	18	20	19	20	19	16	19	17	18	20	19	20	19	16	45.7	45.7	45.7	53.5	475	475	0	222	By MS/MS	By MS/MS	By MS/MS	By MS/MS	By MS/MS	By MS/MS	By MS/MS
sp|P14618|KPYM_HUMAN;sp|P30613|KPYR_HUMAN	sp|P14618|KPYM_HUMAN	39;1	39;1	39;1	>sp|P14618|KPYM_HUMAN Pyruvate kinase PKM OS=Homo sapiens GN=PKM PE=1 SV=4		2	39	39	39	21	24	23	26	35	38	37	35	21	24	23	26	35	38	37	35	21	24	23	26	35	38	37	35	75.3	75.3	75.3	57.936	531	531;574	0	323.31	By MS/MS	By MS/MS	By MS/MS	By MS/MS	By MS/MS	By MS/MS	By MS/MS
sp|P35579|MYH9_HUMAN;sp|P35580|MYH10_HUMAN;sp|P35749|MYH11_HUMAN;REV__sp|Q9UKV3|ACINU_HUMAN	sp|P35579|MYH9_HUMAN	118;14;13;1	118;14;13;1	111;9;6;1	>sp|P35579|MYH9_HUMAN Myosin-9 OS=Homo sapiens GN=MYH9 PE=1 SV=4		4	118	118	111	60	111	75	102	97	94	96	100	60	111	75	102	97	94	96	100	56	105	69	96	90	87	90	93	59.1	59.1	56.5	226.53	1960	1960;1976;1972;1341	0	323.31	By MS/MS	By MS/MS	By MS/MS	By MS/MS	By MS/MS	By MS/MS	By MS/MS
sp|Q99878|H2A1J_HUMAN;sp|Q96KK5|H2A1H_HUMAN;sp|Q9BTM1|H2AJ_HUMAN;sp|P0C0S8|H2A1_HUMAN;sp|P20671|H2A1D_HUMAN;tr|A0A0U1RRH7|A0A0U1RRH7_HUMAN;sp|Q96QV6|H2A1A_HUMAN;sp|P16104|H2AX_HUMAN;REV__sp|Q8NB25|F184A_HUMAN	sp|Q99878|H2A1J_HUMAN;sp|Q96KK5|H2A1H_HUMAN;sp|Q9BTM1|H2AJ_HUMAN;sp|P0C0S8|H2A1_HUMAN;sp|P20671|H2A1D_HUMAN;tr|A0A0U1RRH7|A0A0U1RRH7_HUMAN;sp|Q96QV6|H2A1A_HUMAN;sp|P16104|H2AX_HUMAN	7;7;7;7;6;6;4;4;1	7;7;7;7;6;6;4;4;1	0;0;0;0;0;0;0;0;0	>sp|Q99878|H2A1J_HUMAN Histone H2A type 1-J OS=Homo sapiens GN=HIST1H2AJ PE=1 SV=3;>sp|Q96KK5|H2A1H_HUMAN Histone H2A type 1-H OS=Homo sapiens GN=HIST1H2AH PE=1 SV=3;>sp|Q9BTM1|H2AJ_HUMAN Histone H2A.J OS=Homo sapiens GN=H2AFJ PE=1 SV=1;>sp|P0C0S8|H2A1_HUM		9	7	7	0	5	4	5	7	5	5	6	5	5	4	5	7	5	5	6	5	0	0	0	0	0	0	0	0	49.2	49.2	0	13.936	128	128;128;129;130;130;170;131;143;1140	0	63.173	By MS/MS	By MS/MS	By MS/MS	By MS/MS	By MS/MS	By MS/MS	By MS/MS
tr|Q5TEC6|Q5TEC6_HUMAN	tr|Q5TEC6|Q5TEC6_HUMAN	5	5	1	>tr|Q5TEC6|Q5TEC6_HUMAN Histone H3 OS=Homo sapiens GN=HIST2H3PS2 PE=1 SV=1		1	5	5	1	4	5	5	5	4	4	4	5	4	5	5	5	4	4	4	5	1	1	1	1	1	1	1	1	25.7	25.7	8.1	15.43	136	136	0	12.614	By MS/MS	By MS/MS	By MS/MS	By MS/MS	By MS/MS	By MS/MS	By MS/MS
sp|Q66PJ3|AR6P4_HUMAN	sp|Q66PJ3|AR6P4_HUMAN	11	11	11	>sp|Q66PJ3|AR6P4_HUMAN ADP-ribosylation factor-like protein 6-interacting protein 4 OS=Homo sapiens GN=ARL6IP4 PE=1 SV=2		1	11	11	11	11	11	11	11	11	10	11	11	11	11	11	11	11	10	11	11	11	11	11	11	11	10	11	11	23.3	23.3	23.3	44.915	421	421	0	143.94	By MS/MS	By MS/MS	By MS/MS	By MS/MS	By MS/MS	By MS/MS	By MS/MS
sp|P60709|ACTB_HUMAN;sp|P63261|ACTG_HUMAN;sp|Q6S8J3|POTEE_HUMAN;sp|A5A3E0|POTEF_HUMAN;sp|P0CG38|POTEI_HUMAN;sp|Q562R1|ACTBL_HUMAN;sp|P0CG39|POTEJ_HUMAN;sp|Q9BYX7|ACTBM_HUMAN	sp|P60709|ACTB_HUMAN;sp|P63261|ACTG_HUMAN	21;20;7;7;6;5;5;4	21;20;7;7;6;5;5;4	9;8;2;2;2;0;2;2	>sp|P60709|ACTB_HUMAN Actin, cytoplasmic 1 OS=Homo sapiens GN=ACTB PE=1 SV=1;>sp|P63261|ACTG_HUMAN Actin, cytoplasmic 2 OS=Homo sapiens GN=ACTG1 PE=1 SV=1		8	21	21	9	17	21	20	20	21	20	20	21	17	21	20	20	21	20	20	21	7	9	8	8	9	8	8	9	65.3	65.3	37.6	41.736	375	375;375;1075;1075;1075;376;1038;375	0	245.46	By MS/MS	By MS/MS	By MS/MS	By MS/MS	By MS/MS	By MS/MS	By MS/MS
sp|Q5VTL8|PR38B_HUMAN	sp|Q5VTL8|PR38B_HUMAN	23	23	23	>sp|Q5VTL8|PR38B_HUMAN Pre-mRNA-splicing factor 38B OS=Homo sapiens GN=PRPF38B PE=1 SV=1		1	23	23	23	18	19	19	19	20	19	20	21	18	19	19	19	20	19	20	21	18	19	19	19	20	19	20	21	41	41	41	64.467	546	546	0	112.7	By MS/MS	By MS/MS	By MS/MS	By MS/MS	By MS/MS	By MS/MS	By MS/MS
sp|P68104|EF1A1_HUMAN;sp|Q5VTE0|EF1A3_HUMAN;sp|Q05639|EF1A2_HUMAN	sp|P68104|EF1A1_HUMAN;sp|Q5VTE0|EF1A3_HUMAN	17;16;8	17;16;8	17;16;8	>sp|P68104|EF1A1_HUMAN Elongation factor 1-alpha 1 OS=Homo sapiens GN=EEF1A1 PE=1 SV=1;>sp|Q5VTE0|EF1A3_HUMAN Putative elongation factor 1-alpha-like 3 OS=Homo sapiens GN=EEF1A1P5 PE=5 SV=1		3	17	17	17	15	17	13	16	16	14	17	16	15	17	13	16	16	14	17	16	15	17	13	16	16	14	17	16	47.8	47.8	47.8	50.14	462	462;462;463	0	128.31	By MS/MS	By MS/MS	By MS/MS	By MS/MS	By MS/MS	By MS/MS	By MS/MS
sp|O75531|BAF_HUMAN	sp|O75531|BAF_HUMAN	8	8	8	>sp|O75531|BAF_HUMAN Barrier-to-autointegration factor OS=Homo sapiens GN=BANF1 PE=1 SV=1		1	8	8	8	7	8	6	7	7	8	7	7	7	8	6	7	7	8	7	7	7	8	6	7	7	8	7	7	73	73	73	10.058	89	89	0	113.94	By MS/MS	By MS/MS	By MS/MS	By MS/MS	By MS/MS	By MS/MS	By MS/MS
sp|P35659|DEK_HUMAN	sp|P35659|DEK_HUMAN	19	19	19	>sp|P35659|DEK_HUMAN Protein DEK OS=Homo sapiens GN=DEK PE=1 SV=1		1	19	19	19	18	19	18	19	18	18	19	18	18	19	18	19	18	18	19	18	18	19	18	19	18	18	19	18	43.7	43.7	43.7	42.674	375	375	0	124.23	By MS/MS	By MS/MS	By MS/MS	By MS/MS	By MS/MS	By MS/MS	By MS/MS
sp|P38646|GRP75_HUMAN	sp|P38646|GRP75_HUMAN	44	44	43	>sp|P38646|GRP75_HUMAN Stress-70 protein, mitochondrial OS=Homo sapiens GN=HSPA9 PE=1 SV=2		1	44	44	43	42	37	41	41	42	41	40	40	42	37	41	41	42	41	40	40	41	36	40	40	41	40	39	39	57.7	57.7	57.7	73.68	679	679	0	323.31	By MS/MS	By MS/MS	By MS/MS	By MS/MS	By MS/MS	By MS/MS	By MS/MS
sp|Q8WVK2|SNR27_HUMAN	sp|Q8WVK2|SNR27_HUMAN	11	11	11	>sp|Q8WVK2|SNR27_HUMAN U4/U6.U5 small nuclear ribonucleoprotein 27 kDa protein OS=Homo sapiens GN=SNRNP27 PE=1 SV=1		1	11	11	11	10	10	9	11	11	11	10	10	10	10	9	11	11	11	10	10	10	10	9	11	11	11	10	10	42.6	42.6	42.6	18.86	155	155	0	111.02	By MS/MS	By MS/MS	By MS/MS	By MS/MS	By MS/MS	By MS/MS	By MS/MS
sp|Q07955|SRSF1_HUMAN	sp|Q07955|SRSF1_HUMAN	19	19	18	>sp|Q07955|SRSF1_HUMAN Serine/arginine-rich splicing factor 1 OS=Homo sapiens GN=SRSF1 PE=1 SV=2		1	19	19	18	17	17	17	18	19	18	18	18	17	17	17	18	19	18	18	18	16	16	16	17	18	17	17	17	55.6	55.6	52.8	27.744	248	248	0	108.69	By MS/MS	By MS/MS	By MS/MS	By MS/MS	By MS/MS	By MS/MS	By MS/MS
sp|Q9GZP8|IMUP_HUMAN;tr|K7EQZ3|K7EQZ3_HUMAN	sp|Q9GZP8|IMUP_HUMAN	3;1	3;1	3;1	>sp|Q9GZP8|IMUP_HUMAN Immortalization up-regulated protein OS=Homo sapiens GN=IMUP PE=1 SV=1		2	3	3	3	2	3	2	3	3	3	3	3	2	3	2	3	3	3	3	3	2	3	2	3	3	3	3	3	42.5	42.5	42.5	10.897	106	106;153	0	32.125	By MS/MS	By MS/MS	By MS/MS	By MS/MS	By MS/MS	By MS/MS	By MS/MS
CON__P02666	CON__P02666	4	4	4	>P02666 SWISS-PROT:P02666 Beta-casein - Bos taurus (Bovine).		1	4	4	4	4	4	3	4	4	3	4	4	4	4	3	4	4	3	4	4	4	4	3	4	4	3	4	4	18.2	18.2	18.2	23.583	209	209	0	11.424	By MS/MS	By MS/MS	By MS/MS	By MS/MS	By MS/MS	By MS/MS	By MS/MS
sp|P55210|CASP7_HUMAN	sp|P55210|CASP7_HUMAN	1	1	1	>sp|P55210|CASP7_HUMAN Caspase-7 OS=Homo sapiens GN=CASP7 PE=1 SV=1		1	1	1	1	1	1	1	1	1	1	1	1	1	1	1	1	1	1	1	1	1	1	1	1	1	1	1	1	2.3	2.3	2.3	34.276	303	303	1	-2	By MS/MS	By MS/MS	By MS/MS	By MS/MS	By MS/MS	By MS/MS	By matching
sp|Q9UHX1|PUF60_HUMAN	sp|Q9UHX1|PUF60_HUMAN	22	22	22	>sp|Q9UHX1|PUF60_HUMAN Poly(U)-binding-splicing factor PUF60 OS=Homo sapiens GN=PUF60 PE=1 SV=1		1	22	22	22	21	21	20	20	20	20	22	19	21	21	20	20	20	20	22	19	21	21	20	20	20	20	22	19	38.8	38.8	38.8	59.875	559	559	0	178.68	By MS/MS	By MS/MS	By MS/MS	By MS/MS	By MS/MS	By MS/MS	By MS/MS
CON__P02668	CON__P02668	8	8	8	>P02668 SWISS-PROT:P02668 Kappa-casein [Contains: Casoxin C; Casoxin 6; Casoxin A; Casoxin B; Casoplatelin] - Bos taurus (Bovine).		1	8	8	8	8	8	8	8	8	8	8	8	8	8	8	8	8	8	8	8	8	8	8	8	8	8	8	8	58	58	58	18.974	169	169	0	155.11	By MS/MS	By MS/MS	By MS/MS	By MS/MS	By MS/MS	By MS/MS	By MS/MS
CON__P02663	CON__P02663	13	13	13	>P02663 SWISS-PROT:P02663 Alpha-S2-casein [Contains: Casocidin-1 - Bos taurus (Bovine).		1	13	13	13	12	12	12	11	13	12	12	12	12	12	12	11	13	12	12	12	12	12	12	11	13	12	12	12	40.6	40.6	40.6	24.348	207	207	0	45.885	By MS/MS	By MS/MS	By MS/MS	By MS/MS	By MS/MS	By MS/MS	By MS/MS
sp|Q15149|PLEC_HUMAN;sp|P58107|EPIPL_HUMAN;sp|Q9UPN3|MACF1_HUMAN	sp|Q15149|PLEC_HUMAN	161;3;1	161;3;1	161;3;1	>sp|Q15149|PLEC_HUMAN Plectin OS=Homo sapiens GN=PLEC PE=1 SV=3		3	161	161	161	89	158	89	135	101	103	126	121	89	158	89	135	101	103	126	121	89	158	89	135	101	103	126	121	39.9	39.9	39.9	531.78	4684	4684;5090;7388	0	323.31	By MS/MS	By MS/MS	By MS/MS	By MS/MS	By MS/MS	By MS/MS	By MS/MS
sp|Q01081|U2AF1_HUMAN;sp|P0DN76|U2AF5_HUMAN;sp|Q8WU68|U2AF4_HUMAN;tr|M0R2N4|M0R2N4_HUMAN	sp|Q01081|U2AF1_HUMAN;sp|P0DN76|U2AF5_HUMAN	8;8;3;2	8;8;3;2	8;8;3;2	>sp|Q01081|U2AF1_HUMAN Splicing factor U2AF 35 kDa subunit OS=Homo sapiens GN=U2AF1 PE=1 SV=3;>sp|P0DN76|U2AF5_HUMAN Splicing factor U2AF 35 kDa subunit-like protein OS=Homo sapiens GN=U2AF1L5 PE=1 SV=1		4	8	8	8	8	7	7	8	8	8	8	7	8	7	7	8	8	8	8	7	8	7	7	8	8	8	8	7	36.2	36.2	36.2	27.872	240	240;240;220;97	0	61.368	By MS/MS	By MS/MS	By MS/MS	By MS/MS	By MS/MS	By MS/MS	By MS/MS
sp|Q9NWB6|ARGL1_HUMAN	sp|Q9NWB6|ARGL1_HUMAN	18	18	18	>sp|Q9NWB6|ARGL1_HUMAN Arginine and glutamate-rich protein 1 OS=Homo sapiens GN=ARGLU1 PE=1 SV=1		1	18	18	18	14	12	12	17	15	15	14	15	14	12	12	17	15	15	14	15	14	12	12	17	15	15	14	15	34.8	34.8	34.8	33.216	273	273	0	39.214	By MS/MS	By MS/MS	By MS/MS	By MS/MS	By MS/MS	By MS/MS	By MS/MS
sp|P68371|TBB4B_HUMAN;sp|P04350|TBB4A_HUMAN;sp|A6NNZ2|TBB8L_HUMAN;sp|Q9BUF5|TBB6_HUMAN;sp|Q9H4B7|TBB1_HUMAN;CON__ENSEMBL:ENSBTAP00000025008	sp|P68371|TBB4B_HUMAN;sp|P04350|TBB4A_HUMAN	20;16;8;7;5;5	20;16;8;7;5;5	3;3;0;0;0;0	>sp|P68371|TBB4B_HUMAN Tubulin beta-4B chain OS=Homo sapiens GN=TUBB4B PE=1 SV=1;>sp|P04350|TBB4A_HUMAN Tubulin beta-4A chain OS=Homo sapiens GN=TUBB4A PE=1 SV=2		6	20	20	3	17	18	18	18	19	19	20	20	17	18	18	18	19	19	20	20	1	2	2	2	2	2	3	3	51.7	51.7	10.3	49.83	445	445;444;444;446;451;536	0	185.7	By MS/MS	By MS/MS	By MS/MS	By MS/MS	By MS/MS	By MS/MS	By MS/MS
sp|P17096|HMGA1_HUMAN	sp|P17096|HMGA1_HUMAN	11	11	11	>sp|P17096|HMGA1_HUMAN High mobility group protein HMG-I/HMG-Y OS=Homo sapiens GN=HMGA1 PE=1 SV=3		1	11	11	11	9	10	7	8	11	10	9	10	9	10	7	8	11	10	9	10	9	10	7	8	11	10	9	10	61.7	61.7	61.7	11.676	107	107	0	77.678	By MS/MS	By MS/MS	By MS/MS	By MS/MS	By MS/MS	By MS/MS	By MS/MS
CON__Q05B55	CON__Q05B55	12	12	12	>Q05B55 TREMBL:Q05B55 (Bos taurus) Similar to Ig kappa chain C region		1	12	12	12	11	10	10	11	11	10	12	11	11	10	10	11	11	10	12	11	11	10	10	11	11	10	12	11	45	45	45	26.59	240	240	0	265.3	By MS/MS	By MS/MS	By MS/MS	By MS/MS	By MS/MS	By MS/MS	By MS/MS
sp|Q05519|SRS11_HUMAN	sp|Q05519|SRS11_HUMAN	10	10	10	>sp|Q05519|SRS11_HUMAN Serine/arginine-rich splicing factor 11 OS=Homo sapiens GN=SRSF11 PE=1 SV=1		1	10	10	10	10	9	10	10	10	10	10	10	10	9	10	10	10	10	10	10	10	9	10	10	10	10	10	10	21.9	21.9	21.9	53.542	484	484	0	66.707	By MS/MS	By MS/MS	By MS/MS	By MS/MS	By MS/MS	By MS/MS	By MS/MS
sp|P11142|HSP7C_HUMAN;sp|P54652|HSP72_HUMAN	sp|P11142|HSP7C_HUMAN	28;13	27;12	20;6	>sp|P11142|HSP7C_HUMAN Heat shock cognate 71 kDa protein OS=Homo sapiens GN=HSPA8 PE=1 SV=1		2	28	27	20	27	28	26	28	28	28	27	28	26	27	25	27	27	27	26	27	19	20	18	20	20	20	19	20	48	46.9	39.9	70.897	646	646;639	0	188.76	By MS/MS	By MS/MS	By MS/MS	By MS/MS	By MS/MS	By MS/MS	By MS/MS
sp|P68363|TBA1B_HUMAN;sp|P68366|TBA4A_HUMAN;sp|A6NHL2|TBAL3_HUMAN	sp|P68363|TBA1B_HUMAN;sp|P68366|TBA4A_HUMAN	21;17;4	21;17;4	2;2;0	>sp|P68363|TBA1B_HUMAN Tubulin alpha-1B chain OS=Homo sapiens GN=TUBA1B PE=1 SV=1;>sp|P68366|TBA4A_HUMAN Tubulin alpha-4A chain OS=Homo sapiens GN=TUBA4A PE=1 SV=1		3	21	21	2	18	19	20	17	19	21	20	20	18	19	20	17	19	21	20	20	2	1	2	1	2	2	1	2	53.4	53.4	3.1	50.151	451	451;448;446	0	180.63	By MS/MS	By MS/MS	By MS/MS	By MS/MS	By MS/MS	By MS/MS	By MS/MS
CON__Q1RMN8	CON__Q1RMN8	9	9	8	>Q1RMN8 TREMBL:Q1RMN8 (Bos taurus) Similar to Immunoglobulin lambda-like polypeptide 1		1	9	9	8	9	8	9	9	9	9	9	8	9	8	9	9	9	9	9	8	8	8	8	8	8	8	8	7	41.9	41.9	41.9	24.536	234	234	0	133.03	By MS/MS	By MS/MS	By MS/MS	By MS/MS	By MS/MS	By MS/MS	By MS/MS
sp|P06733|ENOA_HUMAN;sp|P13929|ENOB_HUMAN	sp|P06733|ENOA_HUMAN	27;1	27;1	26;0	>sp|P06733|ENOA_HUMAN Alpha-enolase OS=Homo sapiens GN=ENO1 PE=1 SV=2		2	27	27	26	15	10	12	14	25	23	24	24	15	10	12	14	25	23	24	24	15	10	12	14	24	22	23	24	66.4	66.4	62.9	47.168	434	434;434	0	279.75	By MS/MS	By MS/MS	By MS/MS	By MS/MS	By MS/MS	By MS/MS	By MS/MS
sp|P04406|G3P_HUMAN;sp|O14556|G3PT_HUMAN	sp|P04406|G3P_HUMAN	20;1	20;1	20;1	>sp|P04406|G3P_HUMAN Glyceraldehyde-3-phosphate dehydrogenase OS=Homo sapiens GN=GAPDH PE=1 SV=3		2	20	20	20	11	13	14	13	19	20	19	16	11	13	14	13	19	20	19	16	11	13	14	13	19	20	19	16	63.9	63.9	63.9	36.053	335	335;408	0	161.99	By MS/MS	By MS/MS	By MS/MS	By MS/MS	By MS/MS	By MS/MS	By MS/MS
sp|O43143|DHX15_HUMAN	sp|O43143|DHX15_HUMAN	31	31	30	>sp|O43143|DHX15_HUMAN Pre-mRNA-splicing factor ATP-dependent RNA helicase DHX15 OS=Homo sapiens GN=DHX15 PE=1 SV=2		1	31	31	30	29	28	27	30	27	28	28	26	29	28	27	30	27	28	28	26	28	27	26	29	26	27	27	25	42.1	42.1	41	90.932	795	795	0	131.85	By MS/MS	By MS/MS	By MS/MS	By MS/MS	By MS/MS	By MS/MS	By MS/MS
sp|Q9Y5B9|SP16H_HUMAN	sp|Q9Y5B9|SP16H_HUMAN	37	37	37	>sp|Q9Y5B9|SP16H_HUMAN FACT complex subunit SPT16 OS=Homo sapiens GN=SUPT16H PE=1 SV=1		1	37	37	37	33	35	32	35	36	34	36	36	33	35	32	35	36	34	36	36	33	35	32	35	36	34	36	36	36.8	36.8	36.8	119.91	1047	1047	0	156.19	By MS/MS	By MS/MS	By MS/MS	By MS/MS	By MS/MS	By MS/MS	By MS/MS
sp|Q14498|RBM39_HUMAN;sp|Q86U06|RBM23_HUMAN	sp|Q14498|RBM39_HUMAN	22;3	22;3	22;3	>sp|Q14498|RBM39_HUMAN RNA-binding protein 39 OS=Homo sapiens GN=RBM39 PE=1 SV=2		2	22	22	22	22	20	17	20	22	20	22	18	22	20	17	20	22	20	22	18	22	20	17	20	22	20	22	18	39.6	39.6	39.6	59.379	530	530;439	0	146.55	By MS/MS	By MS/MS	By MS/MS	By MS/MS	By MS/MS	By MS/MS	By MS/MS
sp|P02545|LMNA_HUMAN	sp|P02545|LMNA_HUMAN	42	42	40	>sp|P02545|LMNA_HUMAN Prelamin-A/C OS=Homo sapiens GN=LMNA PE=1 SV=1		1	42	42	40	34	42	26	37	36	31	37	40	34	42	26	37	36	31	37	40	32	40	25	36	34	30	36	38	55.3	55.3	53.9	74.139	664	664	0	202.69	By MS/MS	By MS/MS	By MS/MS	By MS/MS	By MS/MS	By MS/MS	By MS/MS
sp|P00338|LDHA_HUMAN;sp|Q6ZMR3|LDH6A_HUMAN;sp|P07864|LDHC_HUMAN	sp|P00338|LDHA_HUMAN	16;1;1	16;1;1	15;0;0	>sp|P00338|LDHA_HUMAN L-lactate dehydrogenase A chain OS=Homo sapiens GN=LDHA PE=1 SV=2		3	16	16	15	3	3	6	5	15	16	15	15	3	3	6	5	15	16	15	15	3	3	6	4	14	15	14	14	50.3	50.3	46.7	36.688	332	332;332;332	0	142.44	By matching	By matching	By matching	By MS/MS	By MS/MS	By MS/MS	By MS/MS
sp|P63173|RL38_HUMAN	sp|P63173|RL38_HUMAN	7	7	7	>sp|P63173|RL38_HUMAN 60S ribosomal protein L38 OS=Homo sapiens GN=RPL38 PE=1 SV=2		1	7	7	7	7	7	7	7	7	7	7	7	7	7	7	7	7	7	7	7	7	7	7	7	7	7	7	7	52.9	52.9	52.9	8.2178	70	70	0	29.954	By MS/MS	By MS/MS	By MS/MS	By MS/MS	By MS/MS	By MS/MS	By MS/MS
sp|P13647|K2C5_HUMAN;CON__P13647;CON__REFSEQ:XP_932229	sp|P13647|K2C5_HUMAN;CON__P13647	35;35;1	25;25;0	5;5;0	>sp|P13647|K2C5_HUMAN Keratin, type II cytoskeletal 5 OS=Homo sapiens GN=KRT5 PE=1 SV=3;>P13647 SWISS-PROT:P13647 Tax_Id=9606 Gene_Symbol=KRT5 Keratin, type II cytoskeletal 5		3	35	25	5	34	34	34	34	34	34	31	34	24	24	24	24	24	25	21	24	5	5	5	5	5	5	4	5	48	38.1	9.2	62.378	590	590;590;345	0	107.96	By MS/MS	By MS/MS	By MS/MS	By MS/MS	By MS/MS	By MS/MS	By MS/MS
sp|P08238|HS90B_HUMAN;sp|Q58FF7|H90B3_HUMAN;sp|Q58FF6|H90B4_HUMAN;sp|Q58FG1|HS904_HUMAN	sp|P08238|HS90B_HUMAN	25;11;2;1	25;11;2;1	14;5;0;0	>sp|P08238|HS90B_HUMAN Heat shock protein HSP 90-beta OS=Homo sapiens GN=HSP90AB1 PE=1 SV=4		4	25	25	14	20	22	21	21	25	24	24	24	20	22	21	21	25	24	24	24	10	12	12	11	14	13	14	13	41	41	23.9	83.263	724	724;597;505;418	0	144.53	By MS/MS	By MS/MS	By MS/MS	By MS/MS	By MS/MS	By MS/MS	By MS/MS
sp|Q7L4I2|RSRC2_HUMAN	sp|Q7L4I2|RSRC2_HUMAN	16	16	16	>sp|Q7L4I2|RSRC2_HUMAN Arginine/serine-rich coiled-coil protein 2 OS=Homo sapiens GN=RSRC2 PE=1 SV=1		1	16	16	16	15	14	14	14	13	14	14	11	15	14	14	14	13	14	14	11	15	14	14	14	13	14	14	11	37.1	37.1	37.1	50.559	434	434	0	86.347	By MS/MS	By MS/MS	By MS/MS	By MS/MS	By MS/MS	By MS/MS	By MS/MS
sp|P02533|K1C14_HUMAN;CON__P02533;CON__A2A4G1;CON__Q61782;CON__Q9D312;sp|Q8N1A0|KT222_HUMAN;CON__Q8N1A0;CON__A2A5Y0;CON__Q92764;sp|Q14532|K1H2_HUMAN;CON__Q14532;sp|O76014|KRT37_HUMAN;CON__A2AB72;sp|Q92764|KRT35_HUMAN;sp|O76015|KRT38_HUMAN;CON__O76015;sp|O76013|KRT36_HUMAN;CON__O76013;sp|Q7Z3Y9|K1C26_HUMAN;CON__Q7Z3Y9;CON__O76014;CON__REFSEQ:XP_986630	sp|P02533|K1C14_HUMAN;CON__P02533	28;28;7;3;2;1;1;1;1;1;1;1;1;1;1;1;1;1;1;1;1;1	24;24;3;3;2;1;1;0;0;0;0;0;0;0;0;0;0;0;0;0;0;0	5;5;0;1;0;0;0;0;0;0;0;0;0;0;0;0;0;0;0;0;0;0	>sp|P02533|K1C14_HUMAN Keratin, type I cytoskeletal 14 OS=Homo sapiens GN=KRT14 PE=1 SV=4;>P02533 SWISS-PROT:P02533 Tax_Id=9606 Gene_Symbol=KRT14 Keratin, type I cytoskeletal 14		22	28	24	5	28	27	26	26	27	27	27	25	24	23	22	22	23	23	23	21	5	5	4	4	5	5	5	4	60.6	55.3	19.3	51.561	472	472;472;456;93;431;295;295;416;425;448;448;449;453;455;456;456;467;467;468;468;471;476	0	144.64	By MS/MS	By MS/MS	By MS/MS	By MS/MS	By MS/MS	By MS/MS	By MS/MS
sp|Q08945|SSRP1_HUMAN	sp|Q08945|SSRP1_HUMAN	23	23	23	>sp|Q08945|SSRP1_HUMAN FACT complex subunit SSRP1 OS=Homo sapiens GN=SSRP1 PE=1 SV=1		1	23	23	23	20	22	20	21	20	21	20	21	20	22	20	21	20	21	20	21	20	22	20	21	20	21	20	21	32	32	32	81.074	709	709	0	110.37	By MS/MS	By MS/MS	By MS/MS	By MS/MS	By MS/MS	By MS/MS	By MS/MS
sp|O60841|IF2P_HUMAN	sp|O60841|IF2P_HUMAN	40	40	40	>sp|O60841|IF2P_HUMAN Eukaryotic translation initiation factor 5B OS=Homo sapiens GN=EIF5B PE=1 SV=4		1	40	40	40	37	30	36	37	34	30	38	36	37	30	36	37	34	30	38	36	37	30	36	37	34	30	38	36	36.3	36.3	36.3	138.83	1220	1220	0	256.75	By MS/MS	By MS/MS	By MS/MS	By MS/MS	By MS/MS	By MS/MS	By MS/MS
sp|Q13247|SRSF6_HUMAN	sp|Q13247|SRSF6_HUMAN	13	13	9	>sp|Q13247|SRSF6_HUMAN Serine/arginine-rich splicing factor 6 OS=Homo sapiens GN=SRSF6 PE=1 SV=2		1	13	13	9	13	13	10	13	13	13	12	12	13	13	10	13	13	13	12	12	9	9	8	9	9	9	8	8	30.8	30.8	26.2	39.586	344	344	0	69.594	By MS/MS	By MS/MS	By MS/MS	By MS/MS	By MS/MS	By MS/MS	By MS/MS
sp|P07355|ANXA2_HUMAN;sp|A6NMY6|AXA2L_HUMAN	sp|P07355|ANXA2_HUMAN;sp|A6NMY6|AXA2L_HUMAN	21;17	21;17	21;17	>sp|P07355|ANXA2_HUMAN Annexin A2 OS=Homo sapiens GN=ANXA2 PE=1 SV=2;>sp|A6NMY6|AXA2L_HUMAN Putative annexin A2-like protein OS=Homo sapiens GN=ANXA2P2 PE=5 SV=2		2	21	21	21	19	18	21	21	21	21	21	19	19	18	21	21	21	21	21	19	19	18	21	21	21	21	21	19	59.3	59.3	59.3	38.604	339	339;339	0	139.6	By MS/MS	By MS/MS	By MS/MS	By MS/MS	By MS/MS	By MS/MS	By MS/MS
sp|P05141|ADT2_HUMAN;sp|Q9H0C2|ADT4_HUMAN	sp|P05141|ADT2_HUMAN	13;3	13;3	5;0	>sp|P05141|ADT2_HUMAN ADP/ATP translocase 2 OS=Homo sapiens GN=SLC25A5 PE=1 SV=7		2	13	13	5	13	12	11	11	12	12	12	13	13	12	11	11	12	12	12	13	5	4	4	3	4	4	4	5	39.3	39.3	16.1	32.852	298	298;315	0	32.956	By MS/MS	By MS/MS	By MS/MS	By MS/MS	By MS/MS	By MS/MS	By MS/MS
sp|Q9UJV9|DDX41_HUMAN	sp|Q9UJV9|DDX41_HUMAN	37	37	37	>sp|Q9UJV9|DDX41_HUMAN Probable ATP-dependent RNA helicase DDX41 OS=Homo sapiens GN=DDX41 PE=1 SV=2		1	37	37	37	31	26	29	30	25	23	36	28	31	26	29	30	25	23	36	28	31	26	29	30	25	23	36	28	63	63	63	69.837	622	622	0	152.17	By MS/MS	By MS/MS	By MS/MS	By MS/MS	By MS/MS	By MS/MS	By MS/MS
sp|P09429|HMGB1_HUMAN;sp|B2RPK0|HGB1A_HUMAN;sp|P23497|SP100_HUMAN	sp|P09429|HMGB1_HUMAN	15;7;2	15;7;2	13;6;2	>sp|P09429|HMGB1_HUMAN High mobility group protein B1 OS=Homo sapiens GN=HMGB1 PE=1 SV=3		3	15	15	13	13	12	13	13	13	13	13	13	13	12	13	13	13	13	13	13	11	10	11	11	11	11	11	11	52.6	52.6	42.8	24.893	215	215;211;879	0	80.173	By MS/MS	By MS/MS	By MS/MS	By MS/MS	By MS/MS	By MS/MS	By MS/MS
sp|O95232|LC7L3_HUMAN;REV__sp|Q15233|NONO_HUMAN;sp|Q9H3P7|GCP60_HUMAN;REV__sp|Q9NUQ3|TXLNG_HUMAN;REV__sp|P23246|SFPQ_HUMAN;sp|Q96KR1|ZFR_HUMAN;sp|Q9HCE9|ANO8_HUMAN;sp|P48634|PRC2A_HUMAN;sp|Q9Y520|PRC2C_HUMAN	sp|O95232|LC7L3_HUMAN	21;1;1;1;1;1;1;1;1	21;1;1;1;1;1;1;1;1	20;0;0;0;0;0;0;0;0	>sp|O95232|LC7L3_HUMAN Luc7-like protein 3 OS=Homo sapiens GN=LUC7L3 PE=1 SV=2		9	21	21	20	19	17	18	18	20	17	19	15	19	17	18	18	20	17	19	15	18	16	17	17	19	16	19	15	44	44	42.4	51.466	432	432;471;528;528;707;1074;1232;2157;2896	0	164.49	By MS/MS	By MS/MS	By MS/MS	By MS/MS	By MS/MS	By MS/MS	By MS/MS
sp|Q16630|CPSF6_HUMAN	sp|Q16630|CPSF6_HUMAN	11	11	11	>sp|Q16630|CPSF6_HUMAN Cleavage and polyadenylation specificity factor subunit 6 OS=Homo sapiens GN=CPSF6 PE=1 SV=2		1	11	11	11	11	10	11	11	11	10	11	9	11	10	11	11	11	10	11	9	11	10	11	11	11	10	11	9	19.6	19.6	19.6	59.209	551	551	0	112.37	By MS/MS	By MS/MS	By MS/MS	By MS/MS	By MS/MS	By MS/MS	By MS/MS
sp|Q9Y2W1|TR150_HUMAN	sp|Q9Y2W1|TR150_HUMAN	26	26	25	>sp|Q9Y2W1|TR150_HUMAN Thyroid hormone receptor-associated protein 3 OS=Homo sapiens GN=THRAP3 PE=1 SV=2		1	26	26	25	22	24	21	26	25	22	22	19	22	24	21	26	25	22	22	19	21	23	20	25	24	21	21	18	28.2	28.2	28.2	108.66	955	955	0	91.887	By MS/MS	By MS/MS	By MS/MS	By MS/MS	By MS/MS	By MS/MS	By MS/MS
sp|P23284|PPIB_HUMAN	sp|P23284|PPIB_HUMAN	13	13	13	>sp|P23284|PPIB_HUMAN Peptidyl-prolyl cis-trans isomerase B OS=Homo sapiens GN=PPIB PE=1 SV=2		1	13	13	13	12	12	11	13	13	10	13	13	12	12	11	13	13	10	13	13	12	12	11	13	13	10	13	13	51.4	51.4	51.4	23.742	216	216	0	43.544	By MS/MS	By MS/MS	By MS/MS	By MS/MS	By MS/MS	By MS/MS	By MS/MS
sp|P11021|GRP78_HUMAN	sp|P11021|GRP78_HUMAN	28	26	26	>sp|P11021|GRP78_HUMAN 78 kDa glucose-regulated protein OS=Homo sapiens GN=HSPA5 PE=1 SV=2		1	28	26	26	25	25	27	26	25	28	27	27	23	23	25	24	23	26	25	25	23	23	25	24	23	26	25	25	47.1	46	46	72.332	654	654	0	125.87	By MS/MS	By MS/MS	By MS/MS	By MS/MS	By MS/MS	By MS/MS	By MS/MS
sp|P21127|CD11B_HUMAN;sp|Q9UQ88|CD11A_HUMAN;sp|Q13882|PTK6_HUMAN	sp|P21127|CD11B_HUMAN;sp|Q9UQ88|CD11A_HUMAN	27;25;1	27;25;1	27;25;1	>sp|P21127|CD11B_HUMAN Cyclin-dependent kinase 11B OS=Homo sapiens GN=CDK11B PE=1 SV=3;>sp|Q9UQ88|CD11A_HUMAN Cyclin-dependent kinase 11A OS=Homo sapiens GN=CDK11A PE=1 SV=4		3	27	27	27	25	25	24	27	25	23	27	22	25	25	24	27	25	23	27	22	25	25	24	27	25	23	27	22	29.1	29.1	29.1	92.706	795	795;783;451	0	75.296	By MS/MS	By MS/MS	By MS/MS	By MS/MS	By MS/MS	By MS/MS	By MS/MS
sp|P16403|H12_HUMAN	sp|P16403|H12_HUMAN	12	12	3	>sp|P16403|H12_HUMAN Histone H1.2 OS=Homo sapiens GN=HIST1H1C PE=1 SV=2		1	12	12	3	6	12	8	10	9	9	10	11	6	12	8	10	9	9	10	11	1	3	1	2	2	2	2	2	39.4	39.4	14.1	21.364	213	213	0	48.095	By MS/MS	By MS/MS	By MS/MS	By MS/MS	By MS/MS	By MS/MS	By MS/MS
sp|P28799|GRN_HUMAN	sp|P28799|GRN_HUMAN	13	13	13	>sp|P28799|GRN_HUMAN Granulins OS=Homo sapiens GN=GRN PE=1 SV=2		1	13	13	13	12	11	12	12	13	12	11	11	12	11	12	12	13	12	11	11	12	11	12	12	13	12	11	11	22.8	22.8	22.8	63.544	593	593	0	69.416	By MS/MS	By MS/MS	By MS/MS	By MS/MS	By MS/MS	By MS/MS	By MS/MS
sp|P35268|RL22_HUMAN	sp|P35268|RL22_HUMAN	3	3	3	>sp|P35268|RL22_HUMAN 60S ribosomal protein L22 OS=Homo sapiens GN=RPL22 PE=1 SV=2		1	3	3	3	3	3	3	3	3	3	3	3	3	3	3	3	3	3	3	3	3	3	3	3	3	3	3	3	19.5	19.5	19.5	14.787	128	128	0	9.6266	By MS/MS	By MS/MS	By MS/MS	By MS/MS	By MS/MS	By MS/MS	By MS/MS
sp|P51148|RAB5C_HUMAN;tr|K7ERQ8|K7ERQ8_HUMAN;sp|P61020|RAB5B_HUMAN;sp|P20339|RAB5A_HUMAN	sp|P51148|RAB5C_HUMAN;tr|K7ERQ8|K7ERQ8_HUMAN	3;2;1;1	3;2;1;1	3;2;1;1	>sp|P51148|RAB5C_HUMAN Ras-related protein Rab-5C OS=Homo sapiens GN=RAB5C PE=1 SV=2;>tr|K7ERQ8|K7ERQ8_HUMAN Uncharacterized protein (Fragment) OS=Homo sapiens PE=4 SV=1		4	3	3	3	3	3	2	2	3	3	3	3	3	3	2	2	3	3	3	3	3	3	2	2	3	3	3	3	17.1	17.1	17.1	23.482	216	216;282;215;215	0	9.7755	By matching	By MS/MS	By MS/MS	By MS/MS	By MS/MS	By MS/MS	By MS/MS
sp|Q8WUA2|PPIL4_HUMAN	sp|Q8WUA2|PPIL4_HUMAN	17	17	17	>sp|Q8WUA2|PPIL4_HUMAN Peptidyl-prolyl cis-trans isomerase-like 4 OS=Homo sapiens GN=PPIL4 PE=1 SV=1		1	17	17	17	16	15	16	17	16	15	15	15	16	15	16	17	16	15	15	15	16	15	16	17	16	15	15	15	44.3	44.3	44.3	57.224	492	492	0	130.25	By MS/MS	By MS/MS	By MS/MS	By MS/MS	By MS/MS	By MS/MS	By MS/MS
sp|O43809|CPSF5_HUMAN	sp|O43809|CPSF5_HUMAN	12	12	12	>sp|O43809|CPSF5_HUMAN Cleavage and polyadenylation specificity factor subunit 5 OS=Homo sapiens GN=NUDT21 PE=1 SV=1		1	12	12	12	10	11	10	12	12	11	12	11	10	11	10	12	12	11	12	11	10	11	10	12	12	11	12	11	45.8	45.8	45.8	26.227	227	227	0	64.257	By MS/MS	By MS/MS	By MS/MS	By MS/MS	By MS/MS	By MS/MS	By MS/MS
sp|O75400|PR40A_HUMAN;sp|Q6NWY9|PR40B_HUMAN	sp|O75400|PR40A_HUMAN	23;3	23;3	23;3	>sp|O75400|PR40A_HUMAN Pre-mRNA-processing factor 40 homolog A OS=Homo sapiens GN=PRPF40A PE=1 SV=2		2	23	23	23	20	20	20	22	18	19	19	18	20	20	20	22	18	19	19	18	20	20	20	22	18	19	19	18	22.7	22.7	22.7	108.8	957	957;871	0	122.94	By MS/MS	By MS/MS	By MS/MS	By MS/MS	By MS/MS	By MS/MS	By MS/MS
sp|P49756|RBM25_HUMAN	sp|P49756|RBM25_HUMAN	24	24	24	>sp|P49756|RBM25_HUMAN RNA-binding protein 25 OS=Homo sapiens GN=RBM25 PE=1 SV=3		1	24	24	24	20	21	19	24	20	20	22	17	20	21	19	24	20	20	22	17	20	21	19	24	20	20	22	17	30.1	30.1	30.1	100.18	843	843	0	108.24	By MS/MS	By MS/MS	By MS/MS	By MS/MS	By MS/MS	By MS/MS	By MS/MS
sp|Q8TA86|RP9_HUMAN	sp|Q8TA86|RP9_HUMAN	13	13	13	>sp|Q8TA86|RP9_HUMAN Retinitis pigmentosa 9 protein OS=Homo sapiens GN=RP9 PE=1 SV=2		1	13	13	13	13	11	12	12	12	13	13	11	13	11	12	12	12	13	13	11	13	11	12	12	12	13	13	11	51.6	51.6	51.6	26.106	221	221	0	61.456	By MS/MS	By MS/MS	By MS/MS	By MS/MS	By MS/MS	By MS/MS	By MS/MS
CON__ENSEMBL:ENSBTAP00000014147;sp|P04208|LV106_HUMAN;sp|P01708|LV205_HUMAN;sp|P06317|LV603_HUMAN;sp|P01712|LV209_HUMAN;sp|P01710|LV207_HUMAN;sp|P01709|LV206_HUMAN;sp|P01707|LV204_HUMAN;sp|P06887|LV108_HUMAN;sp|P01721|LV601_HUMAN;sp|P01700|LV102_HUMAN;tr|A0A075B6I8|A0A075B6I8_HUMAN;tr|A0A0B4J1U1|A0A0B4J1U1_HUMAN;tr|A0A075B6K3|A0A075B6K3_HUMAN;tr|A0A075B6J0|A0A075B6J0_HUMAN;tr|A0A075B6J9|A0A075B6J…	CON__ENSEMBL:ENSBTAP00000014147	6;1;1;1;1;1;1;1;1;1;1;1;1;1;1;1;1;1	5;0;0;0;0;0;0;0;0;0;0;0;0;0;0;0;0;0	5;0;0;0;0;0;0;0;0;0;0;0;0;0;0;0;0;0	>ENSEMBL:ENSBTAP00000014147 (Bos taurus) 12 kDa protein		18	6	5	5	5	5	6	6	6	5	5	6	4	5	5	5	5	4	4	5	4	5	5	5	5	4	4	5	57.5	57.5	57.5	11.756	113	113;109;109;111;111;111;111;111;112;112;112;117;118;119;119;120;148;157	0	33.807	By MS/MS	By MS/MS	By MS/MS	By MS/MS	By MS/MS	By MS/MS	By MS/MS
sp|P22626|ROA2_HUMAN	sp|P22626|ROA2_HUMAN	23	23	23	>sp|P22626|ROA2_HUMAN Heterogeneous nuclear ribonucleoproteins A2/B1 OS=Homo sapiens GN=HNRNPA2B1 PE=1 SV=2		1	23	23	23	17	23	12	19	13	18	17	21	17	23	12	19	13	18	17	21	17	23	12	19	13	18	17	21	69.1	69.1	69.1	37.429	353	353	0	151.56	By MS/MS	By MS/MS	By MS/MS	By MS/MS	By MS/MS	By MS/MS	By MS/MS
sp|P81605|DCD_HUMAN	sp|P81605|DCD_HUMAN	7	7	7	>sp|P81605|DCD_HUMAN Dermcidin OS=Homo sapiens GN=DCD PE=1 SV=2		1	7	7	7	7	7	6	7	7	6	7	7	7	7	6	7	7	6	7	7	7	7	6	7	7	6	7	7	42.7	42.7	42.7	11.284	110	110	0	22.06	By MS/MS	By MS/MS	By MS/MS	By MS/MS	By MS/MS	By MS/MS	By MS/MS
sp|Q71DI3|H32_HUMAN;sp|Q16695|H31T_HUMAN;sp|P84243|H33_HUMAN;sp|P68431|H31_HUMAN;sp|Q6NXT2|H3C_HUMAN	sp|Q71DI3|H32_HUMAN;sp|Q16695|H31T_HUMAN;sp|P84243|H33_HUMAN;sp|P68431|H31_HUMAN;sp|Q6NXT2|H3C_HUMAN	5;5;5;5;4	1;1;1;1;0	1;1;1;1;0	>sp|Q71DI3|H32_HUMAN Histone H3.2 OS=Homo sapiens GN=HIST2H3A PE=1 SV=3;>sp|Q16695|H31T_HUMAN Histone H3.1t OS=Homo sapiens GN=HIST3H3 PE=1 SV=3;>sp|P84243|H33_HUMAN Histone H3.3 OS=Homo sapiens GN=H3F3A PE=1 SV=2;>sp|P68431|H31_HUMAN Histone H3.1 OS=Homo		5	5	1	1	4	5	5	5	4	4	4	5	1	1	1	1	1	1	1	1	1	1	1	1	1	1	1	1	22.8	5.1	5.1	15.388	136	136;136;136;136;135	1	-2	By MS/MS	By MS/MS	By MS/MS	By MS/MS	By MS/MS	By MS/MS	By MS/MS
sp|Q15393|SF3B3_HUMAN	sp|Q15393|SF3B3_HUMAN	28	28	28	>sp|Q15393|SF3B3_HUMAN Splicing factor 3B subunit 3 OS=Homo sapiens GN=SF3B3 PE=1 SV=4		1	28	28	28	22	25	20	28	23	25	26	24	22	25	20	28	23	25	26	24	22	25	20	28	23	25	26	24	29.1	29.1	29.1	135.58	1217	1217	0	125.88	By MS/MS	By MS/MS	By MS/MS	By MS/MS	By MS/MS	By MS/MS	By MS/MS
sp|Q09666|AHNK_HUMAN	sp|Q09666|AHNK_HUMAN	28	28	28	>sp|Q09666|AHNK_HUMAN Neuroblast differentiation-associated protein AHNAK OS=Homo sapiens GN=AHNAK PE=1 SV=2		1	28	28	28	20	18	19	22	23	21	25	22	20	18	19	22	23	21	25	22	20	18	19	22	23	21	25	22	17.5	17.5	17.5	629.09	5890	5890	0	112.23	By MS/MS	By MS/MS	By MS/MS	By MS/MS	By MS/MS	By MS/MS	By MS/MS
sp|Q9P258|RCC2_HUMAN	sp|Q9P258|RCC2_HUMAN	18	18	18	>sp|Q9P258|RCC2_HUMAN Protein RCC2 OS=Homo sapiens GN=RCC2 PE=1 SV=2		1	18	18	18	14	15	15	15	15	18	17	14	14	15	15	15	15	18	17	14	14	15	15	15	15	18	17	14	44.1	44.1	44.1	56.084	522	522	0	111.69	By MS/MS	By MS/MS	By MS/MS	By MS/MS	By MS/MS	By MS/MS	By MS/MS
sp|P08621|RU17_HUMAN	sp|P08621|RU17_HUMAN	21	21	21	>sp|P08621|RU17_HUMAN U1 small nuclear ribonucleoprotein 70 kDa OS=Homo sapiens GN=SNRNP70 PE=1 SV=2		1	21	21	21	18	20	14	20	19	18	19	16	18	20	14	20	19	18	19	16	18	20	14	20	19	18	19	16	46.5	46.5	46.5	51.556	437	437	0	75.127	By MS/MS	By MS/MS	By MS/MS	By MS/MS	By MS/MS	By MS/MS	By MS/MS
sp|P07437|TBB5_HUMAN;sp|Q9BVA1|TBB2B_HUMAN;sp|Q13885|TBB2A_HUMAN	sp|P07437|TBB5_HUMAN;sp|Q9BVA1|TBB2B_HUMAN;sp|Q13885|TBB2A_HUMAN	20;15;15	5;1;1	4;0;0	>sp|P07437|TBB5_HUMAN Tubulin beta chain OS=Homo sapiens GN=TUBB PE=1 SV=2;>sp|Q9BVA1|TBB2B_HUMAN Tubulin beta-2B chain OS=Homo sapiens GN=TUBB2B PE=1 SV=1;>sp|Q13885|TBB2A_HUMAN Tubulin beta-2A chain OS=Homo sapiens GN=TUBB2A PE=1 SV=1		3	20	5	4	19	19	19	19	20	20	20	20	5	5	5	5	5	5	5	5	4	4	4	4	4	4	4	4	54.3	19.6	16.2	49.67	444	444;445;445	0	40.587	By MS/MS	By MS/MS	By MS/MS	By MS/MS	By MS/MS	By MS/MS	By MS/MS
sp|P04075|ALDOA_HUMAN;sp|P09972|ALDOC_HUMAN;sp|P05062|ALDOB_HUMAN	sp|P04075|ALDOA_HUMAN	22;3;1	22;3;1	22;3;1	>sp|P04075|ALDOA_HUMAN Fructose-bisphosphate aldolase A OS=Homo sapiens GN=ALDOA PE=1 SV=2		3	22	22	22	4	7	11	6	21	21	19	19	4	7	11	6	21	21	19	19	4	7	11	6	21	21	19	19	68.1	68.1	68.1	39.42	364	364;364;364	0	157.03	By matching	By MS/MS	By MS/MS	By matching	By MS/MS	By MS/MS	By MS/MS
sp|Q8NAV1|PR38A_HUMAN	sp|Q8NAV1|PR38A_HUMAN	10	10	10	>sp|Q8NAV1|PR38A_HUMAN Pre-mRNA-splicing factor 38A OS=Homo sapiens GN=PRPF38A PE=1 SV=1		1	10	10	10	10	10	10	10	10	10	10	9	10	10	10	10	10	10	10	9	10	10	10	10	10	10	10	9	34	34	34	37.476	312	312	0	68.439	By MS/MS	By MS/MS	By MS/MS	By MS/MS	By MS/MS	By MS/MS	By MS/MS
sp|P07910|HNRPC_HUMAN;sp|P0DMR1|HNRC4_HUMAN;sp|O60812|HNRC1_HUMAN;sp|B7ZW38|HNRC3_HUMAN;sp|B2RXH8|HNRC2_HUMAN;sp|Q86SE5|RALYL_HUMAN	sp|P07910|HNRPC_HUMAN;sp|P0DMR1|HNRC4_HUMAN;sp|O60812|HNRC1_HUMAN;sp|B7ZW38|HNRC3_HUMAN;sp|B2RXH8|HNRC2_HUMAN	12;6;6;6;6;1	12;6;6;6;6;1	12;6;6;6;6;1	>sp|P07910|HNRPC_HUMAN Heterogeneous nuclear ribonucleoproteins C1/C2 OS=Homo sapiens GN=HNRNPC PE=1 SV=4;>sp|P0DMR1|HNRC4_HUMAN Heterogeneous nuclear ribonucleoprotein C-like 4 OS=Homo sapiens GN=HNRNPCL4 PE=3 SV=1;>sp|O60812|HNRC1_HUMAN Heterogeneous nuc		6	12	12	12	8	11	7	12	9	10	11	11	8	11	7	12	9	10	11	11	8	11	7	12	9	10	11	11	31.4	31.4	31.4	33.67	306	306;293;293;293;293;291	0	42.927	By MS/MS	By MS/MS	By MS/MS	By MS/MS	By MS/MS	By MS/MS	By MS/MS
sp|Q8NE71|ABCF1_HUMAN	sp|Q8NE71|ABCF1_HUMAN	22	22	21	>sp|Q8NE71|ABCF1_HUMAN ATP-binding cassette sub-family F member 1 OS=Homo sapiens GN=ABCF1 PE=1 SV=2		1	22	22	21	20	19	19	20	22	19	22	21	20	19	19	20	22	19	22	21	19	19	18	19	21	18	21	20	30.9	30.9	30.1	95.925	845	845	0	120.02	By MS/MS	By MS/MS	By MS/MS	By MS/MS	By MS/MS	By MS/MS	By MS/MS
sp|O15042|SR140_HUMAN	sp|O15042|SR140_HUMAN	30	30	30	>sp|O15042|SR140_HUMAN U2 snRNP-associated SURP motif-containing protein OS=Homo sapiens GN=U2SURP PE=1 SV=2		1	30	30	30	23	27	21	30	28	26	26	23	23	27	21	30	28	26	26	23	23	27	21	30	28	26	26	23	32.3	32.3	32.3	118.29	1029	1029	0	107.83	By MS/MS	By MS/MS	By MS/MS	By MS/MS	By MS/MS	By MS/MS	By MS/MS
sp|P55081|MFAP1_HUMAN;sp|Q00653|NFKB2_HUMAN	sp|P55081|MFAP1_HUMAN	18;1	18;1	18;1	>sp|P55081|MFAP1_HUMAN Microfibrillar-associated protein 1 OS=Homo sapiens GN=MFAP1 PE=1 SV=2		2	18	18	18	15	16	16	17	15	15	16	16	15	16	16	17	15	15	16	16	15	16	16	17	15	15	16	16	46.2	46.2	46.2	51.958	439	439;900	0	91.097	By MS/MS	By MS/MS	By MS/MS	By MS/MS	By MS/MS	By MS/MS	By MS/MS
sp|P36578|RL4_HUMAN	sp|P36578|RL4_HUMAN	19	19	19	>sp|P36578|RL4_HUMAN 60S ribosomal protein L4 OS=Homo sapiens GN=RPL4 PE=1 SV=5		1	19	19	19	15	15	17	17	18	17	17	19	15	15	17	17	18	17	17	19	15	15	17	17	18	17	17	19	41.9	41.9	41.9	47.697	427	427	0	88.234	By MS/MS	By MS/MS	By MS/MS	By MS/MS	By MS/MS	By MS/MS	By MS/MS
sp|P17480|UBF1_HUMAN	sp|P17480|UBF1_HUMAN	21	21	21	>sp|P17480|UBF1_HUMAN Nucleolar transcription factor 1 OS=Homo sapiens GN=UBTF PE=1 SV=1		1	21	21	21	16	13	13	14	14	15	19	14	16	13	13	14	14	15	19	14	16	13	13	14	14	15	19	14	28.7	28.7	28.7	89.405	764	764	0	89.528	By MS/MS	By MS/MS	By MS/MS	By MS/MS	By MS/MS	By MS/MS	By MS/MS
sp|P05787|K2C8_HUMAN;CON__P05787;CON__H-INV:HIT000292931;CON__Q9H552;CON__H-INV:HIT000016045;sp|Q9NSB2|KRT84_HUMAN;CON__Q9NSB2;CON__Q6ISB0;CON__REFSEQ:XP_092267	sp|P05787|K2C8_HUMAN;CON__P05787	33;33;15;11;5;4;4;4;2	25;25;13;7;2;0;0;0;2	23;23;12;7;2;0;0;0;2	>sp|P05787|K2C8_HUMAN Keratin, type II cytoskeletal 8 OS=Homo sapiens GN=KRT8 PE=1 SV=7;>P05787 SWISS-PROT:P05787 Tax_Id=9606 Gene_Symbol=KRT8 Keratin, type II cytoskeletal 8		9	33	25	23	25	32	23	29	30	25	33	33	17	24	15	21	22	18	25	25	15	22	13	19	20	16	23	23	54.5	47.2	43.5	53.704	483	483;483;443;499;99;600;600;600;213	0	103.11	By MS/MS	By MS/MS	By MS/MS	By MS/MS	By MS/MS	By MS/MS	By MS/MS
sp|Q13435|SF3B2_HUMAN	sp|Q13435|SF3B2_HUMAN	21	21	21	>sp|Q13435|SF3B2_HUMAN Splicing factor 3B subunit 2 OS=Homo sapiens GN=SF3B2 PE=1 SV=2		1	21	21	21	19	20	14	21	21	21	21	20	19	20	14	21	21	21	21	20	19	20	14	21	21	21	21	20	32.5	32.5	32.5	100.23	895	895	0	113.17	By MS/MS	By MS/MS	By MS/MS	By MS/MS	By MS/MS	By MS/MS	By MS/MS
sp|Q8WUH6|TM263_HUMAN	sp|Q8WUH6|TM263_HUMAN	6	6	6	>sp|Q8WUH6|TM263_HUMAN Transmembrane protein 263 OS=Homo sapiens GN=TMEM263 PE=1 SV=1		1	6	6	6	5	6	5	5	4	6	6	6	5	6	5	5	4	6	6	6	5	6	5	5	4	6	6	6	68.1	68.1	68.1	11.748	116	116	0	44.18	By MS/MS	By MS/MS	By MS/MS	By MS/MS	By MS/MS	By MS/MS	By MS/MS
sp|Q13427|PPIG_HUMAN	sp|Q13427|PPIG_HUMAN	12	12	12	>sp|Q13427|PPIG_HUMAN Peptidyl-prolyl cis-trans isomerase G OS=Homo sapiens GN=PPIG PE=1 SV=2		1	12	12	12	9	8	10	9	11	11	10	11	9	8	10	9	11	11	10	11	9	8	10	9	11	11	10	11	20.4	20.4	20.4	88.616	754	754	0	43.392	By MS/MS	By MS/MS	By MS/MS	By MS/MS	By MS/MS	By MS/MS	By MS/MS
sp|O95218|ZRAB2_HUMAN	sp|O95218|ZRAB2_HUMAN	13	13	13	>sp|O95218|ZRAB2_HUMAN Zinc finger Ran-binding domain-containing protein 2 OS=Homo sapiens GN=ZRANB2 PE=1 SV=2		1	13	13	13	11	11	10	11	13	12	12	13	11	11	10	11	13	12	12	13	11	11	10	11	13	12	12	13	42.4	42.4	42.4	37.404	330	330	0	57.799	By MS/MS	By MS/MS	By MS/MS	By MS/MS	By MS/MS	By MS/MS	By MS/MS
sp|P26583|HMGB2_HUMAN	sp|P26583|HMGB2_HUMAN	12	10	10	>sp|P26583|HMGB2_HUMAN High mobility group protein B2 OS=Homo sapiens GN=HMGB2 PE=1 SV=2		1	12	10	10	9	10	11	11	12	11	9	10	7	8	9	9	10	9	7	8	7	8	9	9	10	9	7	8	50.7	40.7	40.7	24.033	209	209	0	41.185	By MS/MS	By MS/MS	By MS/MS	By MS/MS	By MS/MS	By MS/MS	By MS/MS
sp|Q86X95|CIR1_HUMAN	sp|Q86X95|CIR1_HUMAN	16	16	16	>sp|Q86X95|CIR1_HUMAN Corepressor interacting with RBPJ 1 OS=Homo sapiens GN=CIR1 PE=1 SV=1		1	16	16	16	12	13	10	11	15	13	13	12	12	13	10	11	15	13	13	12	12	13	10	11	15	13	13	12	41.6	41.6	41.6	52.313	450	450	0	95.612	By MS/MS	By MS/MS	By MS/MS	By MS/MS	By MS/MS	By MS/MS	By MS/MS
sp|Q16629|SRSF7_HUMAN	sp|Q16629|SRSF7_HUMAN	9	8	8	>sp|Q16629|SRSF7_HUMAN Serine/arginine-rich splicing factor 7 OS=Homo sapiens GN=SRSF7 PE=1 SV=1		1	9	8	8	9	9	8	9	9	9	9	9	8	8	7	8	8	8	8	8	8	8	7	8	8	8	8	8	31.5	31.5	31.5	27.366	238	238	0	40.45	By MS/MS	By MS/MS	By MS/MS	By MS/MS	By MS/MS	By MS/MS	By MS/MS
sp|O75533|SF3B1_HUMAN	sp|O75533|SF3B1_HUMAN	30	30	30	>sp|O75533|SF3B1_HUMAN Splicing factor 3B subunit 1 OS=Homo sapiens GN=SF3B1 PE=1 SV=3		1	30	30	30	25	23	16	28	26	25	24	24	25	23	16	28	26	25	24	24	25	23	16	28	26	25	24	24	30.9	30.9	30.9	145.83	1304	1304	0	119.95	By MS/MS	By MS/MS	By MS/MS	By MS/MS	By MS/MS	By MS/MS	By MS/MS
sp|P42166|LAP2A_HUMAN	sp|P42166|LAP2A_HUMAN	21	21	21	>sp|P42166|LAP2A_HUMAN Lamina-associated polypeptide 2, isoform alpha OS=Homo sapiens GN=TMPO PE=1 SV=2		1	21	21	21	16	21	10	18	15	13	18	17	16	21	10	18	15	13	18	17	16	21	10	18	15	13	18	17	38	38	38	75.491	694	694	0	124.47	By MS/MS	By MS/MS	By MS/MS	By MS/MS	By MS/MS	By MS/MS	By MS/MS
sp|P62701|RS4X_HUMAN;sp|Q8TD47|RS4Y2_HUMAN;sp|P22090|RS4Y1_HUMAN	sp|P62701|RS4X_HUMAN;sp|Q8TD47|RS4Y2_HUMAN	15;8;7	15;8;7	15;8;7	>sp|P62701|RS4X_HUMAN 40S ribosomal protein S4, X isoform OS=Homo sapiens GN=RPS4X PE=1 SV=2;>sp|Q8TD47|RS4Y2_HUMAN 40S ribosomal protein S4, Y isoform 2 OS=Homo sapiens GN=RPS4Y2 PE=2 SV=3		3	15	15	15	15	15	15	14	10	13	15	14	15	15	15	14	10	13	15	14	15	15	15	14	10	13	15	14	51.3	51.3	51.3	29.597	263	263;263;263	0	47.49	By MS/MS	By MS/MS	By MS/MS	By MS/MS	By MS/MS	By MS/MS	By MS/MS
sp|P60660|MYL6_HUMAN;sp|P14649|MYL6B_HUMAN	sp|P60660|MYL6_HUMAN	9;2	9;2	9;2	>sp|P60660|MYL6_HUMAN Myosin light polypeptide 6 OS=Homo sapiens GN=MYL6 PE=1 SV=2		2	9	9	9	5	9	6	8	8	7	7	8	5	9	6	8	8	7	7	8	5	9	6	8	8	7	7	8	60.3	60.3	60.3	16.93	151	151;208	0	36.681	By MS/MS	By MS/MS	By MS/MS	By MS/MS	By MS/MS	By MS/MS	By MS/MS
sp|P62158|CALM_HUMAN;sp|P27482|CALL3_HUMAN;sp|P02585|TNNC2_HUMAN	sp|P62158|CALM_HUMAN	6;1;1	6;1;1	6;1;1	>sp|P62158|CALM_HUMAN Calmodulin OS=Homo sapiens GN=CALM1 PE=1 SV=2		3	6	6	6	4	6	6	6	6	5	4	5	4	6	6	6	6	5	4	5	4	6	6	6	6	5	4	5	44.3	44.3	44.3	16.837	149	149;149;160	0	42.71	By MS/MS	By MS/MS	By MS/MS	By MS/MS	By MS/MS	By MS/MS	By MS/MS
sp|P05387|RLA2_HUMAN	sp|P05387|RLA2_HUMAN	6	6	6	>sp|P05387|RLA2_HUMAN 60S acidic ribosomal protein P2 OS=Homo sapiens GN=RPLP2 PE=1 SV=1		1	6	6	6	6	6	6	6	6	6	6	6	6	6	6	6	6	6	6	6	6	6	6	6	6	6	6	6	80	80	80	11.665	115	115	0	55.975	By MS/MS	By MS/MS	By MS/MS	By MS/MS	By MS/MS	By MS/MS	By MS/MS
CON__P00711	CON__P00711	6	6	6	>P00711 SWISS-PROT:P00711 Alpha-lactalbumin - Bos taurus (Bovine).		1	6	6	6	6	6	5	5	6	6	5	6	6	6	5	5	6	6	5	6	6	6	5	5	6	6	5	6	41.5	41.5	41.5	14.186	123	123	0	32.458	By MS/MS	By MS/MS	By MS/MS	By MS/MS	By MS/MS	By MS/MS	By MS/MS
sp|P62316|SMD2_HUMAN	sp|P62316|SMD2_HUMAN	8	8	8	>sp|P62316|SMD2_HUMAN Small nuclear ribonucleoprotein Sm D2 OS=Homo sapiens GN=SNRPD2 PE=1 SV=1		1	8	8	8	8	7	6	7	6	7	6	6	8	7	6	7	6	7	6	6	8	7	6	7	6	7	6	6	61	61	61	13.527	118	118	0	47.423	By MS/MS	By MS/MS	By MS/MS	By MS/MS	By MS/MS	By MS/MS	By MS/MS
sp|Q8N9E0|F133A_HUMAN	sp|Q8N9E0|F133A_HUMAN	5	5	2	>sp|Q8N9E0|F133A_HUMAN Protein FAM133A OS=Homo sapiens GN=FAM133A PE=1 SV=1		1	5	5	2	5	4	4	4	4	4	5	4	5	4	4	4	4	4	5	4	2	1	1	1	1	1	2	1	15.3	15.3	4.8	28.94	248	248	0	13.345	By MS/MS	By MS/MS	By MS/MS	By MS/MS	By MS/MS	By MS/MS	By MS/MS
sp|Q9H5Z1|DHX35_HUMAN	sp|Q9H5Z1|DHX35_HUMAN	18	18	18	>sp|Q9H5Z1|DHX35_HUMAN Probable ATP-dependent RNA helicase DHX35 OS=Homo sapiens GN=DHX35 PE=1 SV=2		1	18	18	18	13	12	11	16	16	14	18	12	13	12	11	16	16	14	18	12	13	12	11	16	16	14	18	12	34.1	34.1	34.1	78.909	703	703	0	86.631	By MS/MS	By MS/MS	By MS/MS	By MS/MS	By MS/MS	By MS/MS	By MS/MS
sp|P53396|ACLY_HUMAN	sp|P53396|ACLY_HUMAN	28	28	28	>sp|P53396|ACLY_HUMAN ATP-citrate synthase OS=Homo sapiens GN=ACLY PE=1 SV=3		1	28	28	28	1	2	4	3	28	25	26	26	1	2	4	3	28	25	26	26	1	2	4	3	28	25	26	26	31	31	31	120.84	1101	1101	0	113.8	By matching	By matching	By matching	By matching	By MS/MS	By MS/MS	By MS/MS
sp|P49327|FAS_HUMAN	sp|P49327|FAS_HUMAN	41	41	41	>sp|P49327|FAS_HUMAN Fatty acid synthase OS=Homo sapiens GN=FASN PE=1 SV=3		1	41	41	41	5	10	11	8	39	39	28	29	5	10	11	8	39	39	28	29	5	10	11	8	39	39	28	29	21.7	21.7	21.7	273.42	2511	2511	0	196.07	By matching	By matching	By MS/MS	By matching	By MS/MS	By MS/MS	By MS/MS
sp|P41226|UBA7_HUMAN	sp|P41226|UBA7_HUMAN	23	23	23	>sp|P41226|UBA7_HUMAN Ubiquitin-like modifier-activating enzyme 7 OS=Homo sapiens GN=UBA7 PE=1 SV=2		1	23	23	23	0	0	21	19	23	22	16	20	0	0	21	19	23	22	16	20	0	0	21	19	23	22	16	20	32.3	32.3	32.3	111.69	1012	1012	0	176.95	By matching	By matching	By MS/MS	By MS/MS	By MS/MS	By MS/MS	By MS/MS
sp|Q96IZ7|RSRC1_HUMAN	sp|Q96IZ7|RSRC1_HUMAN	10	10	10	>sp|Q96IZ7|RSRC1_HUMAN Serine/Arginine-related protein 53 OS=Homo sapiens GN=RSRC1 PE=1 SV=1		1	10	10	10	9	10	7	10	10	9	10	8	9	10	7	10	10	9	10	8	9	10	7	10	10	9	10	8	33.8	33.8	33.8	38.677	334	334	0	79.943	By MS/MS	By MS/MS	By MS/MS	By MS/MS	By MS/MS	By MS/MS	By MS/MS
CON__ENSEMBL:ENSBTAP00000024466	CON__ENSEMBL:ENSBTAP00000024466	15	2	2	>ENSEMBL:ENSBTAP00000024466 (Bos taurus) 44 kDa protein		1	15	2	2	15	15	15	14	14	15	15	14	2	2	2	2	2	2	2	2	2	2	2	2	2	2	2	2	51.1	14	14	43.9	401	401	0	61.029	By MS/MS	By MS/MS	By MS/MS	By MS/MS	By MS/MS	By MS/MS	By MS/MS
sp|P62829|RL23_HUMAN	sp|P62829|RL23_HUMAN	6	6	6	>sp|P62829|RL23_HUMAN 60S ribosomal protein L23 OS=Homo sapiens GN=RPL23 PE=1 SV=1		1	6	6	6	5	5	6	6	6	6	5	5	5	5	6	6	6	6	5	5	5	5	6	6	6	6	5	5	32.1	32.1	32.1	14.865	140	140	0	29.944	By MS/MS	By MS/MS	By MS/MS	By MS/MS	By MS/MS	By MS/MS	By MS/MS
sp|P06748|NPM_HUMAN	sp|P06748|NPM_HUMAN	10	10	10	>sp|P06748|NPM_HUMAN Nucleophosmin OS=Homo sapiens GN=NPM1 PE=1 SV=2		1	10	10	10	8	10	6	9	7	7	8	8	8	10	6	9	7	7	8	8	8	10	6	9	7	7	8	8	31.6	31.6	31.6	32.575	294	294	0	53.419	By MS/MS	By MS/MS	By MS/MS	By MS/MS	By MS/MS	By MS/MS	By MS/MS
sp|Q9H1E3|NUCKS_HUMAN	sp|Q9H1E3|NUCKS_HUMAN	9	9	9	>sp|Q9H1E3|NUCKS_HUMAN Nuclear ubiquitous casein and cyclin-dependent kinase substrate 1 OS=Homo sapiens GN=NUCKS1 PE=1 SV=1		1	9	9	9	5	8	5	7	8	5	9	6	5	8	5	7	8	5	9	6	5	8	5	7	8	5	9	6	26.3	26.3	26.3	27.296	243	243	0	48.351	By MS/MS	By MS/MS	By MS/MS	By MS/MS	By MS/MS	By MS/MS	By MS/MS
sp|P43490|NAMPT_HUMAN	sp|P43490|NAMPT_HUMAN	16	16	16	>sp|P43490|NAMPT_HUMAN Nicotinamide phosphoribosyltransferase OS=Homo sapiens GN=NAMPT PE=1 SV=1		1	16	16	16	2	1	1	0	15	15	16	15	2	1	1	0	15	15	16	15	2	1	1	0	15	15	16	15	35	35	35	55.52	491	491	0	62.207	By matching	By matching	By matching	By matching	By MS/MS	By MS/MS	By MS/MS
sp|Q71UI9|H2AV_HUMAN;sp|P0C0S5|H2AZ_HUMAN	sp|Q71UI9|H2AV_HUMAN;sp|P0C0S5|H2AZ_HUMAN	5;5	3;3	3;3	>sp|Q71UI9|H2AV_HUMAN Histone H2A.V OS=Homo sapiens GN=H2AFV PE=1 SV=3;>sp|P0C0S5|H2AZ_HUMAN Histone H2A.Z OS=Homo sapiens GN=H2AFZ PE=1 SV=2		2	5	3	3	4	5	3	5	4	3	4	4	2	3	1	3	2	1	2	2	2	3	1	3	2	1	2	2	53.9	46.9	46.9	13.509	128	128;128	0	75.432	By matching	By MS/MS	By MS/MS	By MS/MS	By MS/MS	By MS/MS	By MS/MS
sp|Q9NQ29|LUC7L_HUMAN	sp|Q9NQ29|LUC7L_HUMAN	15	7	7	>sp|Q9NQ29|LUC7L_HUMAN Putative RNA-binding protein Luc7-like 1 OS=Homo sapiens GN=LUC7L PE=1 SV=1		1	15	7	7	14	13	13	13	15	14	13	12	6	5	6	5	7	6	6	5	6	5	6	5	7	6	6	5	36.4	19.7	19.7	43.727	371	371	0	26.08	By MS/MS	By MS/MS	By MS/MS	By MS/MS	By MS/MS	By MS/MS	By MS/MS
CON__ENSEMBL:ENSBTAP00000033053	CON__ENSEMBL:ENSBTAP00000033053	5	2	2	>ENSEMBL:ENSBTAP00000033053 (Bos taurus) 15 kDa protein		1	5	2	2	4	5	5	5	4	5	4	4	2	2	2	2	2	2	2	2	2	2	2	2	2	2	2	2	42.4	34.5	34.5	14.759	139	139	0	52.573	By MS/MS	By MS/MS	By MS/MS	By MS/MS	By MS/MS	By MS/MS	By MS/MS
sp|O00571|DDX3X_HUMAN;sp|O15523|DDX3Y_HUMAN;sp|Q9NQI0|DDX4_HUMAN	sp|O00571|DDX3X_HUMAN;sp|O15523|DDX3Y_HUMAN	19;13;1	19;13;1	18;12;1	>sp|O00571|DDX3X_HUMAN ATP-dependent RNA helicase DDX3X OS=Homo sapiens GN=DDX3X PE=1 SV=3;>sp|O15523|DDX3Y_HUMAN ATP-dependent RNA helicase DDX3Y OS=Homo sapiens GN=DDX3Y PE=1 SV=2		3	19	19	18	16	17	15	18	16	14	17	18	16	17	15	18	16	14	17	18	15	16	14	17	15	13	16	17	34.1	34.1	32.5	73.243	662	662;660;724	0	76.964	By MS/MS	By MS/MS	By MS/MS	By MS/MS	By MS/MS	By MS/MS	By MS/MS
sp|Q15365|PCBP1_HUMAN;sp|P57723|PCBP4_HUMAN	sp|Q15365|PCBP1_HUMAN	7;1	7;1	5;0	>sp|Q15365|PCBP1_HUMAN Poly(rC)-binding protein 1 OS=Homo sapiens GN=PCBP1 PE=1 SV=2		2	7	7	5	7	7	6	7	7	7	7	7	7	7	6	7	7	7	7	7	5	5	4	5	5	5	5	5	25.3	25.3	19.9	37.497	356	356;403	0	42.447	By MS/MS	By MS/MS	By MS/MS	By MS/MS	By MS/MS	By MS/MS	By MS/MS
sp|Q00839|HNRPU_HUMAN	sp|Q00839|HNRPU_HUMAN	18	18	18	>sp|Q00839|HNRPU_HUMAN Heterogeneous nuclear ribonucleoprotein U OS=Homo sapiens GN=HNRNPU PE=1 SV=6		1	18	18	18	13	18	12	15	13	13	16	18	13	18	12	15	13	13	16	18	13	18	12	15	13	13	16	18	26.4	26.4	26.4	90.583	825	825	0	78.447	By MS/MS	By MS/MS	By MS/MS	By MS/MS	By MS/MS	By MS/MS	By MS/MS
sp|Q8N9Q2|SR1IP_HUMAN	sp|Q8N9Q2|SR1IP_HUMAN	7	7	7	>sp|Q8N9Q2|SR1IP_HUMAN Protein SREK1IP1 OS=Homo sapiens GN=SREK1IP1 PE=1 SV=1		1	7	7	7	6	4	6	6	6	3	7	5	6	4	6	6	6	3	7	5	6	4	6	6	6	3	7	5	26.5	26.5	26.5	18.177	155	155	0	17.619	By MS/MS	By MS/MS	By MS/MS	By MS/MS	By MS/MS	By MS/MS	By MS/MS
CON__P13646-1;sp|P35900|K1C20_HUMAN;CON__P35900	CON__P13646-1	20;3;3	15;1;1	2;0;0	>P13646-1 SWISS-PROT:P13646-1 Tax_Id=9606 Gene_Symbol=KRT13 Isoform 1 of Keratin, type I cytoskeletal 13		3	20	15	2	11	18	12	19	18	13	13	13	6	13	7	14	13	8	8	8	0	1	0	2	1	1	1	1	38.2	30.6	3.5	49.586	458	458;424;424	0	40.909	By MS/MS	By MS/MS	By matching	By MS/MS	By MS/MS	By MS/MS	By MS/MS
sp|P62424|RL7A_HUMAN	sp|P62424|RL7A_HUMAN	10	10	10	>sp|P62424|RL7A_HUMAN 60S ribosomal protein L7a OS=Homo sapiens GN=RPL7A PE=1 SV=2		1	10	10	10	9	8	9	9	9	10	9	9	9	8	9	9	9	10	9	9	9	8	9	9	9	10	9	9	33.8	33.8	33.8	29.995	266	266	0	60.807	By MS/MS	By MS/MS	By MS/MS	By MS/MS	By MS/MS	By MS/MS	By MS/MS
sp|E9PAV3|NACAM_HUMAN;sp|Q9BZK3|NACP1_HUMAN	sp|E9PAV3|NACAM_HUMAN	4;1	4;1	4;1	>sp|E9PAV3|NACAM_HUMAN Nascent polypeptide-associated complex subunit alpha, muscle-specific form OS=Homo sapiens GN=NACA PE=1 SV=1		2	4	4	4	3	4	4	4	4	4	4	4	3	4	4	4	4	4	4	4	3	4	4	4	4	4	4	4	2.6	2.6	2.6	205.42	2078	2078;213	0	25.757	By MS/MS	By MS/MS	By MS/MS	By MS/MS	By MS/MS	By MS/MS	By MS/MS
sp|P09651|ROA1_HUMAN;sp|Q32P51|RA1L2_HUMAN	sp|P09651|ROA1_HUMAN;sp|Q32P51|RA1L2_HUMAN	12;6	12;6	12;6	>sp|P09651|ROA1_HUMAN Heterogeneous nuclear ribonucleoprotein A1 OS=Homo sapiens GN=HNRNPA1 PE=1 SV=5;>sp|Q32P51|RA1L2_HUMAN Heterogeneous nuclear ribonucleoprotein A1-like 2 OS=Homo sapiens GN=HNRNPA1L2 PE=2 SV=2		2	12	12	12	9	12	7	11	9	10	8	11	9	12	7	11	9	10	8	11	9	12	7	11	9	10	8	11	37.6	37.6	37.6	38.746	372	372;320	0	81.084	By MS/MS	By MS/MS	By MS/MS	By MS/MS	By MS/MS	By MS/MS	By MS/MS
sp|P07900|HS90A_HUMAN;sp|Q14568|HS902_HUMAN;sp|Q58FG0|HS905_HUMAN	sp|P07900|HS90A_HUMAN	25;4;3	16;1;2	16;1;2	>sp|P07900|HS90A_HUMAN Heat shock protein HSP 90-alpha OS=Homo sapiens GN=HSP90AA1 PE=1 SV=5		3	25	16	16	18	20	18	19	25	24	24	23	10	12	11	11	16	15	16	14	10	12	11	11	16	15	16	14	38.5	24.5	24.5	84.659	732	732;343;334	0	76.788	By MS/MS	By MS/MS	By MS/MS	By MS/MS	By MS/MS	By MS/MS	By MS/MS
sp|O75367|H2AY_HUMAN;sp|Q9P0M6|H2AW_HUMAN	sp|O75367|H2AY_HUMAN	14;2	14;2	14;2	>sp|O75367|H2AY_HUMAN Core histone macro-H2A.1 OS=Homo sapiens GN=H2AFY PE=1 SV=4		2	14	14	14	8	14	5	13	6	10	9	10	8	14	5	13	6	10	9	10	8	14	5	13	6	10	9	10	49.7	49.7	49.7	39.617	372	372;372	0	109.4	By MS/MS	By MS/MS	By MS/MS	By MS/MS	By MS/MS	By MS/MS	By MS/MS
sp|Q9BRR8|GPTC1_HUMAN	sp|Q9BRR8|GPTC1_HUMAN	18	18	18	>sp|Q9BRR8|GPTC1_HUMAN G patch domain-containing protein 1 OS=Homo sapiens GN=GPATCH1 PE=1 SV=1		1	18	18	18	15	15	11	15	16	10	18	14	15	15	11	15	16	10	18	14	15	15	11	15	16	10	18	14	25.1	25.1	25.1	103.34	931	931	0	105.08	By MS/MS	By MS/MS	By MS/MS	By MS/MS	By MS/MS	By MS/MS	By MS/MS
sp|P18124|RL7_HUMAN	sp|P18124|RL7_HUMAN	13	13	13	>sp|P18124|RL7_HUMAN 60S ribosomal protein L7 OS=Homo sapiens GN=RPL7 PE=1 SV=1		1	13	13	13	11	12	12	12	11	12	13	12	11	12	12	12	11	12	13	12	11	12	12	12	11	12	13	12	42.3	42.3	42.3	29.225	248	248	0	39.452	By MS/MS	By MS/MS	By MS/MS	By MS/MS	By MS/MS	By MS/MS	By MS/MS
sp|P00558|PGK1_HUMAN;sp|P07205|PGK2_HUMAN	sp|P00558|PGK1_HUMAN	19;3	19;3	19;3	>sp|P00558|PGK1_HUMAN Phosphoglycerate kinase 1 OS=Homo sapiens GN=PGK1 PE=1 SV=3		2	19	19	19	5	5	7	9	18	19	19	19	5	5	7	9	18	19	19	19	5	5	7	9	18	19	19	19	51.8	51.8	51.8	44.614	417	417;417	0	83.621	By matching	By matching	By matching	By matching	By MS/MS	By MS/MS	By MS/MS
sp|P19105|ML12A_HUMAN;sp|O14950|ML12B_HUMAN;sp|P24844|MYL9_HUMAN	sp|P19105|ML12A_HUMAN;sp|O14950|ML12B_HUMAN;sp|P24844|MYL9_HUMAN	9;9;6	9;9;6	9;9;6	>sp|P19105|ML12A_HUMAN Myosin regulatory light chain 12A OS=Homo sapiens GN=MYL12A PE=1 SV=2;>sp|O14950|ML12B_HUMAN Myosin regulatory light chain 12B OS=Homo sapiens GN=MYL12B PE=1 SV=2;>sp|P24844|MYL9_HUMAN Myosin regulatory light polypeptide 9 OS=Homo sa		3	9	9	9	5	9	3	8	6	9	8	7	5	9	3	8	6	9	8	7	5	9	3	8	6	9	8	7	55	55	55	19.794	171	171;172;172	0	74.049	By MS/MS	By MS/MS	By MS/MS	By MS/MS	By MS/MS	By MS/MS	By MS/MS
sp|Q16778|H2B2E_HUMAN;sp|P33778|H2B1B_HUMAN;sp|P23527|H2B1O_HUMAN;sp|P06899|H2B1J_HUMAN;sp|Q8N257|H2B3B_HUMAN;sp|Q6DRA6|H2B2D_HUMAN;sp|Q6DN03|H2B2C_HUMAN	sp|Q16778|H2B2E_HUMAN;sp|P33778|H2B1B_HUMAN;sp|P23527|H2B1O_HUMAN;sp|P06899|H2B1J_HUMAN;sp|Q8N257|H2B3B_HUMAN;sp|Q6DRA6|H2B2D_HUMAN;sp|Q6DN03|H2B2C_HUMAN	10;10;10;10;8;5;5	2;2;2;2;2;2;2	2;2;2;2;2;2;2	>sp|Q16778|H2B2E_HUMAN Histone H2B type 2-E OS=Homo sapiens GN=HIST2H2BE PE=1 SV=3;>sp|P33778|H2B1B_HUMAN Histone H2B type 1-B OS=Homo sapiens GN=HIST1H2BB PE=1 SV=2;>sp|P23527|H2B1O_HUMAN Histone H2B type 1-O OS=Homo sapiens GN=HIST1H2BO PE=1 SV=3;>sp|P06		7	10	2	2	8	10	8	9	8	8	9	10	2	2	2	2	2	2	2	2	2	2	2	2	2	2	2	2	63.5	7.9	7.9	13.92	126	126;126;126;126;126;164;193	0	4.2854	By MS/MS	By MS/MS	By MS/MS	By MS/MS	By MS/MS	By MS/MS	By MS/MS
sp|P0DMV9|HS71B_HUMAN;sp|P0DMV8|HS71A_HUMAN	sp|P0DMV9|HS71B_HUMAN;sp|P0DMV8|HS71A_HUMAN	22;22	17;17	7;7	>sp|P0DMV9|HS71B_HUMAN Heat shock 70 kDa protein 1B OS=Homo sapiens GN=HSPA1B PE=1 SV=1;>sp|P0DMV8|HS71A_HUMAN Heat shock 70 kDa protein 1A OS=Homo sapiens GN=HSPA1A PE=1 SV=1		2	22	17	7	20	17	17	18	22	21	18	20	15	12	12	13	17	16	13	15	6	4	4	4	7	7	5	6	36.2	30.6	14.2	70.051	641	641;641	0	68.518	By MS/MS	By MS/MS	By MS/MS	By MS/MS	By MS/MS	By MS/MS	By MS/MS
sp|P02538|K2C6A_HUMAN;CON__P02538;CON__Q8VED5	sp|P02538|K2C6A_HUMAN;CON__P02538	33;33;8	15;15;1	1;1;0	>sp|P02538|K2C6A_HUMAN Keratin, type II cytoskeletal 6A OS=Homo sapiens GN=KRT6A PE=1 SV=3;>P02538 SWISS-PROT:P02538 Tax_Id=9606 Gene_Symbol=KRT6A Keratin, type II cytoskeletal 6A		3	33	15	1	32	30	32	28	30	29	28	26	14	13	14	10	12	12	11	9	1	1	1	0	1	1	1	1	50.7	28	1.8	60.044	564	564;564;531	0	52.15	By MS/MS	By MS/MS	By MS/MS	By MS/MS	By MS/MS	By MS/MS	By MS/MS
sp|Q9NYF8|BCLF1_HUMAN	sp|Q9NYF8|BCLF1_HUMAN	20	19	19	>sp|Q9NYF8|BCLF1_HUMAN Bcl-2-associated transcription factor 1 OS=Homo sapiens GN=BCLAF1 PE=1 SV=2		1	20	19	19	17	15	14	17	18	15	18	13	16	14	13	16	17	14	17	12	16	14	13	16	17	14	17	12	23.3	23.3	23.3	106.12	920	920	0	96.105	By MS/MS	By MS/MS	By MS/MS	By MS/MS	By MS/MS	By MS/MS	By MS/MS
sp|Q9UBB9|TFP11_HUMAN	sp|Q9UBB9|TFP11_HUMAN	21	21	21	>sp|Q9UBB9|TFP11_HUMAN Tuftelin-interacting protein 11 OS=Homo sapiens GN=TFIP11 PE=1 SV=1		1	21	21	21	16	18	14	20	18	17	21	16	16	18	14	20	18	17	21	16	16	18	14	20	18	17	21	16	30.6	30.6	30.6	96.819	837	837	0	81.159	By MS/MS	By MS/MS	By MS/MS	By MS/MS	By MS/MS	By MS/MS	By MS/MS
sp|P23396|RS3_HUMAN	sp|P23396|RS3_HUMAN	14	14	14	>sp|P23396|RS3_HUMAN 40S ribosomal protein S3 OS=Homo sapiens GN=RPS3 PE=1 SV=2		1	14	14	14	9	10	10	13	12	13	12	10	9	10	10	13	12	13	12	10	9	10	10	13	12	13	12	10	67.5	67.5	67.5	26.688	243	243	0	47.946	By MS/MS	By MS/MS	By MS/MS	By MS/MS	By MS/MS	By MS/MS	By MS/MS
sp|Q13243|SRSF5_HUMAN	sp|Q13243|SRSF5_HUMAN	10	9	9	>sp|Q13243|SRSF5_HUMAN Serine/arginine-rich splicing factor 5 OS=Homo sapiens GN=SRSF5 PE=1 SV=1		1	10	9	9	9	10	7	8	10	9	9	9	8	9	6	7	9	8	8	8	8	9	6	7	9	8	8	8	30.5	27.2	27.2	31.263	272	272	0	36.3	By MS/MS	By MS/MS	By MS/MS	By MS/MS	By MS/MS	By MS/MS	By MS/MS
sp|P63162|RSMN_HUMAN;sp|P14678|RSMB_HUMAN	sp|P63162|RSMN_HUMAN;sp|P14678|RSMB_HUMAN	7;7	7;7	7;7	>sp|P63162|RSMN_HUMAN Small nuclear ribonucleoprotein-associated protein N OS=Homo sapiens GN=SNRPN PE=1 SV=1;>sp|P14678|RSMB_HUMAN Small nuclear ribonucleoprotein-associated proteins B and B OS=Homo sapiens GN=SNRPB PE=1 SV=2		2	7	7	7	6	7	7	7	6	6	7	6	6	7	7	7	6	6	7	6	6	7	7	7	6	6	7	6	24.6	24.6	24.6	24.614	240	240;240	0	32.374	By MS/MS	By MS/MS	By MS/MS	By MS/MS	By MS/MS	By MS/MS	By MS/MS
sp|P39023|RL3_HUMAN;sp|Q92901|RL3L_HUMAN	sp|P39023|RL3_HUMAN	15;1	15;1	15;1	>sp|P39023|RL3_HUMAN 60S ribosomal protein L3 OS=Homo sapiens GN=RPL3 PE=1 SV=2		2	15	15	15	12	11	12	15	13	14	13	15	12	11	12	15	13	14	13	15	12	11	12	15	13	14	13	15	41.2	41.2	41.2	46.108	403	403;407	0	58.466	By MS/MS	By MS/MS	By MS/MS	By MS/MS	By MS/MS	By MS/MS	By MS/MS
sp|P29401|TKT_HUMAN	sp|P29401|TKT_HUMAN	18	18	18	>sp|P29401|TKT_HUMAN Transketolase OS=Homo sapiens GN=TKT PE=1 SV=3		1	18	18	18	2	4	2	3	18	15	18	18	2	4	2	3	18	15	18	18	2	4	2	3	18	15	18	18	38.2	38.2	38.2	67.877	623	623	0	105.26	By matching	By matching	By matching	By matching	By MS/MS	By MS/MS	By MS/MS
sp|P30050|RL12_HUMAN	sp|P30050|RL12_HUMAN	5	5	5	>sp|P30050|RL12_HUMAN 60S ribosomal protein L12 OS=Homo sapiens GN=RPL12 PE=1 SV=1		1	5	5	5	5	5	5	5	5	5	5	5	5	5	5	5	5	5	5	5	5	5	5	5	5	5	5	5	45.5	45.5	45.5	17.818	165	165	0	61.961	By MS/MS	By MS/MS	By MS/MS	By MS/MS	By MS/MS	By MS/MS	By MS/MS
sp|Q06830|PRDX1_HUMAN	sp|Q06830|PRDX1_HUMAN	11	11	8	>sp|Q06830|PRDX1_HUMAN Peroxiredoxin-1 OS=Homo sapiens GN=PRDX1 PE=1 SV=1		1	11	11	8	6	9	9	8	9	10	9	9	6	9	9	8	9	10	9	9	4	6	7	5	6	7	6	6	61.3	61.3	48.2	22.11	199	199	0	36.056	By MS/MS	By MS/MS	By MS/MS	By MS/MS	By MS/MS	By MS/MS	By MS/MS
sp|Q14978|NOLC1_HUMAN	sp|Q14978|NOLC1_HUMAN	15	15	15	>sp|Q14978|NOLC1_HUMAN Nucleolar and coiled-body phosphoprotein 1 OS=Homo sapiens GN=NOLC1 PE=1 SV=2		1	15	15	15	12	13	13	15	13	12	13	12	12	13	13	15	13	12	13	12	12	13	13	15	13	12	13	12	19.2	19.2	19.2	73.602	699	699	0	37.707	By MS/MS	By MS/MS	By MS/MS	By MS/MS	By MS/MS	By MS/MS	By MS/MS
sp|P62280|RS11_HUMAN	sp|P62280|RS11_HUMAN	6	6	6	>sp|P62280|RS11_HUMAN 40S ribosomal protein S11 OS=Homo sapiens GN=RPS11 PE=1 SV=3		1	6	6	6	5	6	6	6	6	6	6	5	5	6	6	6	6	6	6	5	5	6	6	6	6	6	6	5	38	38	38	18.431	158	158	0	18.12	By MS/MS	By MS/MS	By MS/MS	By MS/MS	By MS/MS	By MS/MS	By MS/MS
sp|P27635|RL10_HUMAN;sp|Q96L21|RL10L_HUMAN	sp|P27635|RL10_HUMAN	10;4	10;4	10;4	>sp|P27635|RL10_HUMAN 60S ribosomal protein L10 OS=Homo sapiens GN=RPL10 PE=1 SV=4		2	10	10	10	10	10	8	10	10	8	9	10	10	10	8	10	10	8	9	10	10	10	8	10	10	8	9	10	46.3	46.3	46.3	24.604	214	214;214	0	48.855	By MS/MS	By MS/MS	By MS/MS	By MS/MS	By MS/MS	By MS/MS	By MS/MS
sp|P05783|K1C18_HUMAN;CON__H-INV:HIT000015463	sp|P05783|K1C18_HUMAN	21;1	19;1	15;1	>sp|P05783|K1C18_HUMAN Keratin, type I cytoskeletal 18 OS=Homo sapiens GN=KRT18 PE=1 SV=2		2	21	19	15	9	21	12	14	10	13	16	14	7	19	10	12	8	11	14	12	5	15	7	9	6	8	10	8	56	52.3	43.5	48.057	430	430;295	0	110.01	By MS/MS	By MS/MS	By MS/MS	By MS/MS	By MS/MS	By MS/MS	By MS/MS
sp|Q96AG4|LRC59_HUMAN	sp|Q96AG4|LRC59_HUMAN	8	8	8	>sp|Q96AG4|LRC59_HUMAN Leucine-rich repeat-containing protein 59 OS=Homo sapiens GN=LRRC59 PE=1 SV=1		1	8	8	8	6	6	4	7	6	7	7	8	6	6	4	7	6	7	7	8	6	6	4	7	6	7	7	8	27.7	27.7	27.7	34.93	307	307	0	35.557	By MS/MS	By MS/MS	By MS/MS	By MS/MS	By MS/MS	By MS/MS	By MS/MS
sp|P09012|SNRPA_HUMAN	sp|P09012|SNRPA_HUMAN	7	7	5	>sp|P09012|SNRPA_HUMAN U1 small nuclear ribonucleoprotein A OS=Homo sapiens GN=SNRPA PE=1 SV=3		1	7	7	5	6	7	7	5	7	6	6	5	6	7	7	5	7	6	6	5	4	5	5	3	5	4	4	3	29.1	29.1	23.8	31.279	282	282	0	28.902	By MS/MS	By MS/MS	By MS/MS	By MS/MS	By MS/MS	By MS/MS	By MS/MS
sp|Q9UQ35|SRRM2_HUMAN	sp|Q9UQ35|SRRM2_HUMAN	18	18	18	>sp|Q9UQ35|SRRM2_HUMAN Serine/arginine repetitive matrix protein 2 OS=Homo sapiens GN=SRRM2 PE=1 SV=2		1	18	18	18	10	12	6	14	15	16	15	13	10	12	6	14	15	16	15	13	10	12	6	14	15	16	15	13	9	9	9	299.61	2752	2752	0	93.948	By MS/MS	By MS/MS	By MS/MS	By MS/MS	By MS/MS	By MS/MS	By MS/MS
sp|Q96CT7|CC124_HUMAN	sp|Q96CT7|CC124_HUMAN	11	11	11	>sp|Q96CT7|CC124_HUMAN Coiled-coil domain-containing protein 124 OS=Homo sapiens GN=CCDC124 PE=1 SV=1		1	11	11	11	10	9	11	11	9	7	10	9	10	9	11	11	9	7	10	9	10	9	11	11	9	7	10	9	43.9	43.9	43.9	25.835	223	223	0	53.747	By MS/MS	By MS/MS	By MS/MS	By MS/MS	By MS/MS	By MS/MS	By MS/MS
sp|Q8IYB3|SRRM1_HUMAN	sp|Q8IYB3|SRRM1_HUMAN	9	9	9	>sp|Q8IYB3|SRRM1_HUMAN Serine/arginine repetitive matrix protein 1 OS=Homo sapiens GN=SRRM1 PE=1 SV=2		1	9	9	9	8	7	9	9	9	8	8	6	8	7	9	9	9	8	8	6	8	7	9	9	9	8	8	6	10.5	10.5	10.5	102.33	904	904	0	46.88	By MS/MS	By MS/MS	By MS/MS	By MS/MS	By MS/MS	By MS/MS	By MS/MS
sp|P06703|S10A6_HUMAN	sp|P06703|S10A6_HUMAN	4	4	4	>sp|P06703|S10A6_HUMAN Protein S100-A6 OS=Homo sapiens GN=S100A6 PE=1 SV=1		1	4	4	4	4	4	3	2	2	3	3	4	4	4	3	2	2	3	3	4	4	4	3	2	2	3	3	4	43.3	43.3	43.3	10.18	90	90	0	19.996	By MS/MS	By MS/MS	By MS/MS	By matching	By MS/MS	By MS/MS	By MS/MS
sp|P19338|NUCL_HUMAN	sp|P19338|NUCL_HUMAN	19	19	19	>sp|P19338|NUCL_HUMAN Nucleolin OS=Homo sapiens GN=NCL PE=1 SV=3		1	19	19	19	14	15	15	14	18	15	17	15	14	15	15	14	18	15	17	15	14	15	15	14	18	15	17	15	27.6	27.6	27.6	76.613	710	710	0	67.641	By MS/MS	By MS/MS	By MS/MS	By MS/MS	By MS/MS	By MS/MS	By MS/MS
sp|Q8WXA9|SREK1_HUMAN	sp|Q8WXA9|SREK1_HUMAN	8	8	8	>sp|Q8WXA9|SREK1_HUMAN Splicing regulatory glutamine/lysine-rich protein 1 OS=Homo sapiens GN=SREK1 PE=1 SV=1		1	8	8	8	7	8	7	7	7	5	7	5	7	8	7	7	7	5	7	5	7	8	7	7	7	5	7	5	21.1	21.1	21.1	59.38	508	508	0	43.767	By MS/MS	By MS/MS	By MS/MS	By MS/MS	By MS/MS	By MS/MS	By MS/MS
sp|P10809|CH60_HUMAN	sp|P10809|CH60_HUMAN	19	19	19	>sp|P10809|CH60_HUMAN 60 kDa heat shock protein, mitochondrial OS=Homo sapiens GN=HSPD1 PE=1 SV=2		1	19	19	19	10	9	12	9	16	19	16	18	10	9	12	9	16	19	16	18	10	9	12	9	16	19	16	18	35.4	35.4	35.4	61.054	573	573	0	68.124	By MS/MS	By MS/MS	By MS/MS	By MS/MS	By MS/MS	By MS/MS	By MS/MS
sp|Q9UHR5|S30BP_HUMAN	sp|Q9UHR5|S30BP_HUMAN	9	9	9	>sp|Q9UHR5|S30BP_HUMAN SAP30-binding protein OS=Homo sapiens GN=SAP30BP PE=1 SV=1		1	9	9	9	8	8	6	9	8	8	9	6	8	8	6	9	8	8	9	6	8	8	6	9	8	8	9	6	29.9	29.9	29.9	33.87	308	308	0	44.825	By MS/MS	By MS/MS	By MS/MS	By MS/MS	By MS/MS	By MS/MS	By MS/MS
sp|P62277|RS13_HUMAN	sp|P62277|RS13_HUMAN	8	8	8	>sp|P62277|RS13_HUMAN 40S ribosomal protein S13 OS=Homo sapiens GN=RPS13 PE=1 SV=2		1	8	8	8	7	7	8	8	7	8	6	7	7	7	8	8	7	8	6	7	7	7	8	8	7	8	6	7	41.7	41.7	41.7	17.222	151	151	0	27.703	By MS/MS	By MS/MS	By MS/MS	By MS/MS	By MS/MS	By MS/MS	By MS/MS
sp|P21333|FLNA_HUMAN	sp|P21333|FLNA_HUMAN	28	24	24	>sp|P21333|FLNA_HUMAN Filamin-A OS=Homo sapiens GN=FLNA PE=1 SV=4		1	28	24	24	4	11	24	26	23	26	26	22	4	10	20	22	19	22	22	18	4	10	20	22	19	22	22	18	13.5	12.4	12.4	280.74	2647	2647	0	80.362	By matching	By matching	By MS/MS	By MS/MS	By MS/MS	By MS/MS	By MS/MS
sp|O43707|ACTN4_HUMAN;sp|Q9H254|SPTN4_HUMAN	sp|O43707|ACTN4_HUMAN	23;1	23;1	13;1	>sp|O43707|ACTN4_HUMAN Alpha-actinin-4 OS=Homo sapiens GN=ACTN4 PE=1 SV=2		2	23	23	13	7	13	12	15	22	22	20	19	7	13	12	15	22	22	20	19	5	7	9	10	12	12	12	12	32.7	32.7	20.1	104.85	911	911;2564	0	77.946	By matching	By matching	By MS/MS	By MS/MS	By MS/MS	By MS/MS	By MS/MS
sp|Q9UBN7|HDAC6_HUMAN	sp|Q9UBN7|HDAC6_HUMAN	9	9	9	>sp|Q9UBN7|HDAC6_HUMAN Histone deacetylase 6 OS=Homo sapiens GN=HDAC6 PE=1 SV=2		1	9	9	9	9	8	8	7	9	9	9	8	9	8	8	7	9	9	9	8	9	8	8	7	9	9	9	8	8.8	8.8	8.8	131.42	1215	1215	0	38.798	By MS/MS	By MS/MS	By MS/MS	By MS/MS	By MS/MS	By MS/MS	By MS/MS
sp|Q02878|RL6_HUMAN	sp|Q02878|RL6_HUMAN	11	11	11	>sp|Q02878|RL6_HUMAN 60S ribosomal protein L6 OS=Homo sapiens GN=RPL6 PE=1 SV=3		1	11	11	11	10	11	9	10	10	6	10	9	10	11	9	10	10	6	10	9	10	11	9	10	10	6	10	9	36.8	36.8	36.8	32.728	288	288	0	25.904	By MS/MS	By MS/MS	By MS/MS	By MS/MS	By MS/MS	By MS/MS	By MS/MS
sp|P08727|K1C19_HUMAN;CON__P08727;CON__P19001	sp|P08727|K1C19_HUMAN;CON__P08727	21;21;8	13;13;2	10;10;1	>sp|P08727|K1C19_HUMAN Keratin, type I cytoskeletal 19 OS=Homo sapiens GN=KRT19 PE=1 SV=4;>P08727 SWISS-PROT:P08727 Tax_Id=9606 Gene_Symbol=KRT19 Keratin, type I cytoskeletal 19		3	21	13	10	15	20	16	20	18	16	20	19	7	12	9	13	10	9	13	12	6	10	8	10	8	7	10	10	49.2	35.8	29	44.105	400	400;400;403	0	36.135	By matching	By MS/MS	By MS/MS	By MS/MS	By MS/MS	By MS/MS	By MS/MS
sp|P62306|RUXF_HUMAN	sp|P62306|RUXF_HUMAN	2	2	2	>sp|P62306|RUXF_HUMAN Small nuclear ribonucleoprotein F OS=Homo sapiens GN=SNRPF PE=1 SV=1		1	2	2	2	2	2	2	2	2	2	2	2	2	2	2	2	2	2	2	2	2	2	2	2	2	2	2	2	39.5	39.5	39.5	9.7251	86	86	0	27.566	By MS/MS	By MS/MS	By MS/MS	By MS/MS	By MS/MS	By MS/MS	By MS/MS
sp|P25705|ATPA_HUMAN	sp|P25705|ATPA_HUMAN	12	12	12	>sp|P25705|ATPA_HUMAN ATP synthase subunit alpha, mitochondrial OS=Homo sapiens GN=ATP5A1 PE=1 SV=1		1	12	12	12	10	9	7	9	12	11	11	12	10	9	7	9	12	11	11	12	10	9	7	9	12	11	11	12	25.7	25.7	25.7	59.75	553	553	0	52.697	By MS/MS	By matching	By MS/MS	By MS/MS	By MS/MS	By MS/MS	By MS/MS
sp|P26373|RL13_HUMAN	sp|P26373|RL13_HUMAN	10	10	10	>sp|P26373|RL13_HUMAN 60S ribosomal protein L13 OS=Homo sapiens GN=RPL13 PE=1 SV=4		1	10	10	10	7	7	7	6	9	6	6	5	7	7	7	6	9	6	6	5	7	7	7	6	9	6	6	5	42.2	42.2	42.2	24.261	211	211	0	21.493	By MS/MS	By MS/MS	By MS/MS	By MS/MS	By MS/MS	By MS/MS	By MS/MS
sp|P13984|T2FB_HUMAN	sp|P13984|T2FB_HUMAN	10	10	10	>sp|P13984|T2FB_HUMAN General transcription factor IIF subunit 2 OS=Homo sapiens GN=GTF2F2 PE=1 SV=2		1	10	10	10	7	6	7	10	7	5	9	9	7	6	7	10	7	5	9	9	7	6	7	10	7	5	9	9	45.4	45.4	45.4	28.38	249	249	0	42.97	By MS/MS	By MS/MS	By MS/MS	By MS/MS	By MS/MS	By MS/MS	By MS/MS
sp|P06576|ATPB_HUMAN	sp|P06576|ATPB_HUMAN	12	12	12	>sp|P06576|ATPB_HUMAN ATP synthase subunit beta, mitochondrial OS=Homo sapiens GN=ATP5B PE=1 SV=3		1	12	12	12	8	9	11	10	11	12	11	10	8	9	11	10	11	12	11	10	8	9	11	10	11	12	11	10	33.8	33.8	33.8	56.559	529	529	0	64.368	By MS/MS	By MS/MS	By MS/MS	By MS/MS	By MS/MS	By MS/MS	By MS/MS
sp|P61978|HNRPK_HUMAN	sp|P61978|HNRPK_HUMAN	12	12	12	>sp|P61978|HNRPK_HUMAN Heterogeneous nuclear ribonucleoprotein K OS=Homo sapiens GN=HNRNPK PE=1 SV=1		1	12	12	12	9	11	10	8	10	12	11	11	9	11	10	8	10	12	11	11	9	11	10	8	10	12	11	11	32.8	32.8	32.8	50.976	463	463	0	71.711	By MS/MS	By MS/MS	By MS/MS	By MS/MS	By MS/MS	By MS/MS	By MS/MS
sp|O75369|FLNB_HUMAN	sp|O75369|FLNB_HUMAN	29	29	24	>sp|O75369|FLNB_HUMAN Filamin-B OS=Homo sapiens GN=FLNB PE=1 SV=2		1	29	29	24	2	4	20	24	27	23	27	23	2	4	20	24	27	23	27	23	2	3	16	20	22	18	22	19	14.5	14.5	12.7	278.16	2602	2602	0	98.232	By matching	By matching	By MS/MS	By MS/MS	By MS/MS	By MS/MS	By MS/MS
sp|Q15459|SF3A1_HUMAN	sp|Q15459|SF3A1_HUMAN	19	19	19	>sp|Q15459|SF3A1_HUMAN Splicing factor 3A subunit 1 OS=Homo sapiens GN=SF3A1 PE=1 SV=1		1	19	19	19	18	16	11	17	17	15	17	15	18	16	11	17	17	15	17	15	18	16	11	17	17	15	17	15	30.5	30.5	30.5	88.885	793	793	0	59.876	By MS/MS	By MS/MS	By matching	By MS/MS	By MS/MS	By MS/MS	By MS/MS
sp|Q9NP64|NO40_HUMAN	sp|Q9NP64|NO40_HUMAN	10	10	10	>sp|Q9NP64|NO40_HUMAN Nucleolar protein of 40 kDa OS=Homo sapiens GN=ZCCHC17 PE=1 SV=1		1	10	10	10	10	8	9	9	10	9	10	8	10	8	9	9	10	9	10	8	10	8	9	9	10	9	10	8	39	39	39	27.569	241	241	0	41.659	By MS/MS	By MS/MS	By MS/MS	By MS/MS	By MS/MS	By MS/MS	By MS/MS
sp|P62979|RS27A_HUMAN;sp|P62987|RL40_HUMAN;sp|P0CG47|UBB_HUMAN;sp|P0CG48|UBC_HUMAN	sp|P62979|RS27A_HUMAN;sp|P62987|RL40_HUMAN;sp|P0CG47|UBB_HUMAN;sp|P0CG48|UBC_HUMAN	4;3;3;3	4;3;3;3	4;3;3;3	>sp|P62979|RS27A_HUMAN Ubiquitin-40S ribosomal protein S27a OS=Homo sapiens GN=RPS27A PE=1 SV=2;>sp|P62987|RL40_HUMAN Ubiquitin-60S ribosomal protein L40 OS=Homo sapiens GN=UBA52 PE=1 SV=2;>sp|P0CG47|UBB_HUMAN Polyubiquitin-B OS=Homo sapiens GN=UBB PE=1 SV		4	4	4	4	4	4	3	4	4	4	4	3	4	4	3	4	4	4	4	3	4	4	3	4	4	4	4	3	34	34	34	17.965	156	156;128;229;685	0	33.013	By MS/MS	By MS/MS	By MS/MS	By MS/MS	By MS/MS	By MS/MS	By MS/MS
sp|P17844|DDX5_HUMAN	sp|P17844|DDX5_HUMAN	11	10	6	>sp|P17844|DDX5_HUMAN Probable ATP-dependent RNA helicase DDX5 OS=Homo sapiens GN=DDX5 PE=1 SV=1		1	11	10	6	11	11	9	11	10	9	11	11	10	10	8	10	9	8	10	10	6	6	4	6	5	4	6	6	19.7	17.9	10.9	69.147	614	614	0	29.492	By MS/MS	By MS/MS	By MS/MS	By MS/MS	By MS/MS	By MS/MS	By MS/MS
sp|Q9Y5B6|PAXB1_HUMAN	sp|Q9Y5B6|PAXB1_HUMAN	19	19	19	>sp|Q9Y5B6|PAXB1_HUMAN PAX3- and PAX7-binding protein 1 OS=Homo sapiens GN=PAXBP1 PE=1 SV=2		1	19	19	19	15	11	9	16	16	14	18	11	15	11	9	16	16	14	18	11	15	11	9	16	16	14	18	11	26.1	26.1	26.1	104.8	917	917	0	57.914	By MS/MS	By MS/MS	By MS/MS	By MS/MS	By MS/MS	By MS/MS	By MS/MS
sp|O14617|AP3D1_HUMAN	sp|O14617|AP3D1_HUMAN	16	16	16	>sp|O14617|AP3D1_HUMAN AP-3 complex subunit delta-1 OS=Homo sapiens GN=AP3D1 PE=1 SV=1		1	16	16	16	13	13	11	13	11	10	14	10	13	13	11	13	11	10	14	10	13	13	11	13	11	10	14	10	16.7	16.7	16.7	130.16	1153	1153	0	53.144	By MS/MS	By MS/MS	By MS/MS	By MS/MS	By MS/MS	By MS/MS	By MS/MS
sp|P09874|PARP1_HUMAN	sp|P09874|PARP1_HUMAN	19	19	19	>sp|P09874|PARP1_HUMAN Poly [ADP-ribose] polymerase 1 OS=Homo sapiens GN=PARP1 PE=1 SV=4		1	19	19	19	13	14	11	18	11	15	17	19	13	14	11	18	11	15	17	19	13	14	11	18	11	15	17	19	24.4	24.4	24.4	113.08	1014	1014	0	58.6	By MS/MS	By MS/MS	By MS/MS	By MS/MS	By MS/MS	By MS/MS	By MS/MS
sp|P19013|K2C4_HUMAN;CON__P19013	sp|P19013|K2C4_HUMAN;CON__P19013	21;21	19;19	13;13	>sp|P19013|K2C4_HUMAN Keratin, type II cytoskeletal 4 OS=Homo sapiens GN=KRT4 PE=1 SV=4;>P19013 SWISS-PROT:P19013 Tax_Id=9606 Gene_Symbol=KRT4 keratin 4		2	21	19	13	8	8	6	18	19	11	4	6	6	6	4	16	17	9	2	4	4	3	3	10	11	6	0	2	37.8	34.8	25.5	57.285	534	534;594	0	65.19	By matching	By matching	By matching	By MS/MS	By MS/MS	By MS/MS	By matching
sp|P08865|RSSA_HUMAN	sp|P08865|RSSA_HUMAN	9	9	9	>sp|P08865|RSSA_HUMAN 40S ribosomal protein SA OS=Homo sapiens GN=RPSA PE=1 SV=4		1	9	9	9	9	8	9	9	9	8	9	9	9	8	9	9	9	8	9	9	9	8	9	9	9	8	9	9	37.3	37.3	37.3	32.854	295	295	0	87.258	By MS/MS	By MS/MS	By MS/MS	By MS/MS	By MS/MS	By MS/MS	By MS/MS
sp|P07996|TSP1_HUMAN;CON__Q28194	sp|P07996|TSP1_HUMAN;CON__Q28194	21;14	21;14	21;14	>sp|P07996|TSP1_HUMAN Thrombospondin-1 OS=Homo sapiens GN=THBS1 PE=1 SV=2;>Q28194 TREMBL:Q28194 (Bos taurus) Thrombospondin-1		2	21	21	21	21	14	8	11	11	10	6	5	21	14	8	11	11	10	6	5	21	14	8	11	11	10	6	5	21.9	21.9	21.9	129.38	1170	1170;1170	0	94.93	By MS/MS	By MS/MS	By MS/MS	By MS/MS	By matching	By MS/MS	By MS/MS
sp|P35269|T2FA_HUMAN	sp|P35269|T2FA_HUMAN	11	11	11	>sp|P35269|T2FA_HUMAN General transcription factor IIF subunit 1 OS=Homo sapiens GN=GTF2F1 PE=1 SV=2		1	11	11	11	9	9	8	11	9	8	8	8	9	9	8	11	9	8	8	8	9	9	8	11	9	8	8	8	25.9	25.9	25.9	58.24	517	517	0	55.461	By MS/MS	By MS/MS	By MS/MS	By MS/MS	By MS/MS	By MS/MS	By MS/MS
sp|P08779|K1C16_HUMAN;CON__P08779	sp|P08779|K1C16_HUMAN;CON__P08779	28;28	14;14	11;11	>sp|P08779|K1C16_HUMAN Keratin, type I cytoskeletal 16 OS=Homo sapiens GN=KRT16 PE=1 SV=4;>P08779 SWISS-PROT:P08779 Tax_Id=9606 Gene_Symbol=KRT16 Keratin, type I cytoskeletal 16		2	28	14	11	24	26	26	20	28	23	18	19	10	12	12	6	14	9	4	5	8	9	9	5	11	7	4	5	62.6	38.9	30.4	51.267	473	473;473	0	90.315	By MS/MS	By MS/MS	By MS/MS	By MS/MS	By MS/MS	By MS/MS	By matching
sp|P62241|RS8_HUMAN	sp|P62241|RS8_HUMAN	10	10	10	>sp|P62241|RS8_HUMAN 40S ribosomal protein S8 OS=Homo sapiens GN=RPS8 PE=1 SV=2		1	10	10	10	9	9	9	10	9	9	10	7	9	9	9	10	9	9	10	7	9	9	9	10	9	9	10	7	48.1	48.1	48.1	24.205	208	208	0	49.79	By MS/MS	By MS/MS	By MS/MS	By MS/MS	By MS/MS	By MS/MS	By MS/MS
sp|P62913|RL11_HUMAN	sp|P62913|RL11_HUMAN	5	5	5	>sp|P62913|RL11_HUMAN 60S ribosomal protein L11 OS=Homo sapiens GN=RPL11 PE=1 SV=2		1	5	5	5	4	4	4	5	4	4	4	4	4	4	4	5	4	4	4	4	4	4	4	5	4	4	4	4	28.1	28.1	28.1	20.252	178	178	0	22.146	By MS/MS	By MS/MS	By MS/MS	By MS/MS	By MS/MS	By MS/MS	By MS/MS
sp|Q8TF72|SHRM3_HUMAN	sp|Q8TF72|SHRM3_HUMAN	1	1	1	>sp|Q8TF72|SHRM3_HUMAN Protein Shroom3 OS=Homo sapiens GN=SHROOM3 PE=1 SV=2		1	1	1	1	1	1	1	1	1	1	1	1	1	1	1	1	1	1	1	1	1	1	1	1	1	1	1	1	0.5	0.5	0.5	216.85	1996	1996	0.0039216	2.1774	By MS/MS	By MS/MS	By MS/MS	By MS/MS	By MS/MS	By MS/MS	By MS/MS
sp|P06744|G6PI_HUMAN;CON__Q3ZBD7;tr|K7ESF4|K7ESF4_HUMAN	sp|P06744|G6PI_HUMAN	14;3;2	14;3;2	14;3;2	>sp|P06744|G6PI_HUMAN Glucose-6-phosphate isomerase OS=Homo sapiens GN=GPI PE=1 SV=4		3	14	14	14	0	0	0	0	13	12	12	11	0	0	0	0	13	12	12	11	0	0	0	0	13	12	12	11	30.6	30.6	30.6	63.146	558	558;557;209	0	102.97	By matching	By matching	By matching	By matching	By MS/MS	By MS/MS	By MS/MS
sp|P36957|ODO2_HUMAN	sp|P36957|ODO2_HUMAN	9	9	9	>sp|P36957|ODO2_HUMAN Dihydrolipoyllysine-residue succinyltransferase component of 2-oxoglutarate dehydrogenase complex, mitochondrial OS=Homo sapiens GN=DLST PE=1 SV=4		1	9	9	9	7	7	9	7	8	8	9	9	7	7	9	7	8	8	9	9	7	7	9	7	8	8	9	9	22.5	22.5	22.5	48.755	453	453	0	46.285	By MS/MS	By MS/MS	By MS/MS	By MS/MS	By MS/MS	By MS/MS	By MS/MS
sp|P61513|RL37A_HUMAN;sp|A6NKH3|RL37L_HUMAN	sp|P61513|RL37A_HUMAN	7;2	7;2	7;2	>sp|P61513|RL37A_HUMAN 60S ribosomal protein L37a OS=Homo sapiens GN=RPL37A PE=1 SV=2		2	7	7	7	6	6	6	6	6	7	6	7	6	6	6	6	6	7	6	7	6	6	6	6	6	7	6	7	73.9	73.9	73.9	10.275	92	92;93	0	13.714	By MS/MS	By MS/MS	By MS/MS	By MS/MS	By MS/MS	By MS/MS	By MS/MS
sp|P21980|TGM2_HUMAN	sp|P21980|TGM2_HUMAN	14	14	14	>sp|P21980|TGM2_HUMAN Protein-glutamine gamma-glutamyltransferase 2 OS=Homo sapiens GN=TGM2 PE=1 SV=2		1	14	14	14	6	10	4	5	13	14	13	13	6	10	4	5	13	14	13	13	6	10	4	5	13	14	13	13	23	23	23	77.328	687	687	0	54.692	By MS/MS	By MS/MS	By MS/MS	By MS/MS	By MS/MS	By MS/MS	By MS/MS
sp|O00159|MYO1C_HUMAN	sp|O00159|MYO1C_HUMAN	19	19	19	>sp|O00159|MYO1C_HUMAN Unconventional myosin-Ic OS=Homo sapiens GN=MYO1C PE=1 SV=4		1	19	19	19	3	18	2	19	2	14	9	16	3	18	2	19	2	14	9	16	3	18	2	19	2	14	9	16	23.1	23.1	23.1	121.68	1063	1063	0	78.967	By matching	By MS/MS	By matching	By MS/MS	By matching	By MS/MS	By MS/MS
sp|P62888|RL30_HUMAN	sp|P62888|RL30_HUMAN	5	5	5	>sp|P62888|RL30_HUMAN 60S ribosomal protein L30 OS=Homo sapiens GN=RPL30 PE=1 SV=2		1	5	5	5	5	4	5	5	5	3	4	3	5	4	5	5	5	3	4	3	5	4	5	5	5	3	4	3	58.3	58.3	58.3	12.784	115	115	0	28.734	By MS/MS	By MS/MS	By MS/MS	By MS/MS	By MS/MS	By MS/MS	By MS/MS
sp|P05388|RLA0_HUMAN;sp|Q8NHW5|RLA0L_HUMAN	sp|P05388|RLA0_HUMAN;sp|Q8NHW5|RLA0L_HUMAN	7;6	7;6	7;6	>sp|P05388|RLA0_HUMAN 60S acidic ribosomal protein P0 OS=Homo sapiens GN=RPLP0 PE=1 SV=1;>sp|Q8NHW5|RLA0L_HUMAN 60S acidic ribosomal protein P0-like OS=Homo sapiens GN=RPLP0P6 PE=5 SV=1		2	7	7	7	5	6	6	6	6	5	6	6	5	6	6	6	6	5	6	6	5	6	6	6	6	5	6	6	26.5	26.5	26.5	34.273	317	317;317	0	32.383	By MS/MS	By MS/MS	By MS/MS	By MS/MS	By MS/MS	By MS/MS	By MS/MS
sp|P62906|RL10A_HUMAN	sp|P62906|RL10A_HUMAN	8	8	8	>sp|P62906|RL10A_HUMAN 60S ribosomal protein L10a OS=Homo sapiens GN=RPL10A PE=1 SV=2		1	8	8	8	8	7	8	7	8	8	7	7	8	7	8	7	8	8	7	7	8	7	8	7	8	8	7	7	38.7	38.7	38.7	24.831	217	217	0	35.591	By MS/MS	By MS/MS	By MS/MS	By MS/MS	By MS/MS	By MS/MS	By MS/MS
sp|P84090|ERH_HUMAN	sp|P84090|ERH_HUMAN	5	5	5	>sp|P84090|ERH_HUMAN Enhancer of rudimentary homolog OS=Homo sapiens GN=ERH PE=1 SV=1		1	5	5	5	4	5	5	5	5	5	4	5	4	5	5	5	5	5	4	5	4	5	5	5	5	5	4	5	39.4	39.4	39.4	12.259	104	104	0	40.499	By MS/MS	By MS/MS	By MS/MS	By MS/MS	By MS/MS	By MS/MS	By MS/MS
sp|Q9NZT1|CALL5_HUMAN	sp|Q9NZT1|CALL5_HUMAN	4	4	4	>sp|Q9NZT1|CALL5_HUMAN Calmodulin-like protein 5 OS=Homo sapiens GN=CALML5 PE=1 SV=2		1	4	4	4	4	3	3	3	4	3	4	3	4	3	3	3	4	3	4	3	4	3	3	3	4	3	4	3	30.8	30.8	30.8	15.892	146	146	0	58.054	By MS/MS	By MS/MS	By MS/MS	By MS/MS	By MS/MS	By MS/MS	By MS/MS
sp|P52272|HNRPM_HUMAN	sp|P52272|HNRPM_HUMAN	21	21	21	>sp|P52272|HNRPM_HUMAN Heterogeneous nuclear ribonucleoprotein M OS=Homo sapiens GN=HNRNPM PE=1 SV=3		1	21	21	21	14	21	9	20	12	16	19	20	14	21	9	20	12	16	19	20	14	21	9	20	12	16	19	20	34.8	34.8	34.8	77.515	730	730	0	67.157	By MS/MS	By MS/MS	By MS/MS	By MS/MS	By matching	By MS/MS	By MS/MS
sp|P11940|PABP1_HUMAN;sp|Q9H361|PABP3_HUMAN;sp|Q4VXU2|PAP1L_HUMAN;sp|Q5JQF8|PAP1M_HUMAN;sp|Q96DU9|PABP5_HUMAN	sp|P11940|PABP1_HUMAN;sp|Q9H361|PABP3_HUMAN	13;8;5;1;1	13;8;5;1;1	9;6;3;1;1	>sp|P11940|PABP1_HUMAN Polyadenylate-binding protein 1 OS=Homo sapiens GN=PABPC1 PE=1 SV=2;>sp|Q9H361|PABP3_HUMAN Polyadenylate-binding protein 3 OS=Homo sapiens GN=PABPC3 PE=1 SV=2		5	13	13	9	9	9	8	11	12	12	11	10	9	9	8	11	12	12	11	10	6	7	5	7	8	8	7	7	24.5	24.5	16.5	70.67	636	636;631;614;200;382	0	49.429	By MS/MS	By MS/MS	By MS/MS	By MS/MS	By MS/MS	By MS/MS	By MS/MS
sp|P46781|RS9_HUMAN	sp|P46781|RS9_HUMAN	9	9	9	>sp|P46781|RS9_HUMAN 40S ribosomal protein S9 OS=Homo sapiens GN=RPS9 PE=1 SV=3		1	9	9	9	9	9	8	8	8	8	8	8	9	9	8	8	8	8	8	8	9	9	8	8	8	8	8	8	38.1	38.1	38.1	22.591	194	194	0	20.057	By MS/MS	By MS/MS	By MS/MS	By MS/MS	By MS/MS	By MS/MS	By MS/MS
sp|P17066|HSP76_HUMAN;sp|P48741|HSP77_HUMAN	sp|P17066|HSP76_HUMAN;sp|P48741|HSP77_HUMAN	10;5	1;1	1;1	>sp|P17066|HSP76_HUMAN Heat shock 70 kDa protein 6 OS=Homo sapiens GN=HSPA6 PE=1 SV=2;>sp|P48741|HSP77_HUMAN Putative heat shock 70 kDa protein 7 OS=Homo sapiens GN=HSPA7 PE=5 SV=2		2	10	1	1	10	10	10	10	10	10	9	10	1	1	1	1	1	1	1	1	1	1	1	1	1	1	1	1	14.5	1.7	1.7	71.027	643	643;367	0	9.0382	By MS/MS	By MS/MS	By MS/MS	By MS/MS	By MS/MS	By MS/MS	By MS/MS
sp|P45973|CBX5_HUMAN	sp|P45973|CBX5_HUMAN	6	6	6	>sp|P45973|CBX5_HUMAN Chromobox protein homolog 5 OS=Homo sapiens GN=CBX5 PE=1 SV=1		1	6	6	6	5	5	5	6	6	4	5	4	5	5	5	6	6	4	5	4	5	5	5	6	6	4	5	4	39.8	39.8	39.8	22.225	191	191	0	23.944	By MS/MS	By MS/MS	By MS/MS	By MS/MS	By MS/MS	By MS/MS	By MS/MS
sp|P12268|IMDH2_HUMAN;sp|P20839|IMDH1_HUMAN	sp|P12268|IMDH2_HUMAN	15;1	15;1	15;1	>sp|P12268|IMDH2_HUMAN Inosine-5-monophosphate dehydrogenase 2 OS=Homo sapiens GN=IMPDH2 PE=1 SV=2		2	15	15	15	5	6	4	7	14	12	12	14	5	6	4	7	14	12	12	14	5	6	4	7	14	12	12	14	40.3	40.3	40.3	55.804	514	514;514	0	113.57	By matching	By MS/MS	By matching	By MS/MS	By MS/MS	By MS/MS	By MS/MS
sp|P62304|RUXE_HUMAN	sp|P62304|RUXE_HUMAN	3	3	3	>sp|P62304|RUXE_HUMAN Small nuclear ribonucleoprotein E OS=Homo sapiens GN=SNRPE PE=1 SV=1		1	3	3	3	2	3	2	3	2	2	3	2	2	3	2	3	2	2	3	2	2	3	2	3	2	2	3	2	29.3	29.3	29.3	10.803	92	92	0	13.445	By MS/MS	By MS/MS	By MS/MS	By MS/MS	By MS/MS	By MS/MS	By MS/MS
sp|Q8IWX8|CHERP_HUMAN	sp|Q8IWX8|CHERP_HUMAN	13	13	13	>sp|Q8IWX8|CHERP_HUMAN Calcium homeostasis endoplasmic reticulum protein OS=Homo sapiens GN=CHERP PE=1 SV=3		1	13	13	13	12	10	6	12	12	12	10	10	12	10	6	12	12	12	10	10	12	10	6	12	12	12	10	10	15.9	15.9	15.9	103.7	916	916	0	42.609	By MS/MS	By MS/MS	By MS/MS	By MS/MS	By MS/MS	By MS/MS	By MS/MS
sp|O14933|UB2L6_HUMAN	sp|O14933|UB2L6_HUMAN	10	10	10	>sp|O14933|UB2L6_HUMAN Ubiquitin/ISG15-conjugating enzyme E2 L6 OS=Homo sapiens GN=UBE2L6 PE=1 SV=4		1	10	10	10	0	0	0	0	10	10	7	6	0	0	0	0	10	10	7	6	0	0	0	0	10	10	7	6	68.6	68.6	68.6	17.769	153	153	0	62.92	By matching	By matching	By matching	By matching	By MS/MS	By MS/MS	By MS/MS
sp|P09382|LEG1_HUMAN	sp|P09382|LEG1_HUMAN	5	5	5	>sp|P09382|LEG1_HUMAN Galectin-1 OS=Homo sapiens GN=LGALS1 PE=1 SV=2		1	5	5	5	5	5	3	5	2	5	4	4	5	5	3	5	2	5	4	4	5	5	3	5	2	5	4	4	46.7	46.7	46.7	14.716	135	135	0	23.658	By MS/MS	By MS/MS	By MS/MS	By MS/MS	By matching	By MS/MS	By MS/MS
sp|Q8N5F7|NKAP_HUMAN;sp|Q5M9Q1|NKAPL_HUMAN	sp|Q8N5F7|NKAP_HUMAN	8;2	8;2	8;2	>sp|Q8N5F7|NKAP_HUMAN NF-kappa-B-activating protein OS=Homo sapiens GN=NKAP PE=1 SV=1		2	8	8	8	4	4	4	6	5	4	8	4	4	4	4	6	5	4	8	4	4	4	4	6	5	4	8	4	26.7	26.7	26.7	47.138	415	415;402	0	63.813	By MS/MS	By MS/MS	By MS/MS	By MS/MS	By MS/MS	By MS/MS	By MS/MS
sp|P15880|RS2_HUMAN	sp|P15880|RS2_HUMAN	9	9	9	>sp|P15880|RS2_HUMAN 40S ribosomal protein S2 OS=Homo sapiens GN=RPS2 PE=1 SV=2		1	9	9	9	7	8	8	8	9	7	8	8	7	8	8	8	9	7	8	8	7	8	8	8	9	7	8	8	32.4	32.4	32.4	31.324	293	293	0	19.97	By MS/MS	By MS/MS	By MS/MS	By MS/MS	By MS/MS	By MS/MS	By MS/MS
sp|P62266|RS23_HUMAN	sp|P62266|RS23_HUMAN	6	6	6	>sp|P62266|RS23_HUMAN 40S ribosomal protein S23 OS=Homo sapiens GN=RPS23 PE=1 SV=3		1	6	6	6	6	6	5	6	6	4	6	6	6	6	5	6	6	4	6	6	6	6	5	6	6	4	6	6	30.1	30.1	30.1	15.807	143	143	0	16.977	By MS/MS	By MS/MS	By MS/MS	By MS/MS	By MS/MS	By MS/MS	By MS/MS
sp|Q9UKD2|MRT4_HUMAN	sp|Q9UKD2|MRT4_HUMAN	7	7	7	>sp|Q9UKD2|MRT4_HUMAN mRNA turnover protein 4 homolog OS=Homo sapiens GN=MRTO4 PE=1 SV=2		1	7	7	7	6	7	6	7	7	6	7	5	6	7	6	7	7	6	7	5	6	7	6	7	7	6	7	5	31.4	31.4	31.4	27.56	239	239	0	47.014	By MS/MS	By MS/MS	By MS/MS	By MS/MS	By MS/MS	By MS/MS	By MS/MS
sp|P63104|1433Z_HUMAN;sp|Q04917|1433F_HUMAN	sp|P63104|1433Z_HUMAN	9;2	9;2	6;0	>sp|P63104|1433Z_HUMAN 14-3-3 protein zeta/delta OS=Homo sapiens GN=YWHAZ PE=1 SV=1		2	9	9	6	8	6	9	9	9	9	9	8	8	6	9	9	9	9	9	8	5	5	6	6	6	6	6	6	40	40	30.2	27.745	245	245;246	0	37.96	By MS/MS	By MS/MS	By MS/MS	By MS/MS	By MS/MS	By MS/MS	By MS/MS
sp|P62249|RS16_HUMAN	sp|P62249|RS16_HUMAN	7	7	7	>sp|P62249|RS16_HUMAN 40S ribosomal protein S16 OS=Homo sapiens GN=RPS16 PE=1 SV=2		1	7	7	7	6	7	5	7	6	6	6	5	6	7	5	7	6	6	6	5	6	7	5	7	6	6	6	5	50	50	50	16.445	146	146	0	17.999	By MS/MS	By MS/MS	By MS/MS	By MS/MS	By MS/MS	By MS/MS	By MS/MS
sp|P20700|LMNB1_HUMAN	sp|P20700|LMNB1_HUMAN	17	15	13	>sp|P20700|LMNB1_HUMAN Lamin-B1 OS=Homo sapiens GN=LMNB1 PE=1 SV=2		1	17	15	13	10	17	12	13	8	10	12	14	8	15	11	12	6	9	11	12	6	13	9	10	4	7	9	10	34.5	32.9	30.2	66.408	586	586	0	41.183	By MS/MS	By MS/MS	By matching	By MS/MS	By MS/MS	By matching	By MS/MS
sp|O00622|CYR61_HUMAN	sp|O00622|CYR61_HUMAN	9	9	9	>sp|O00622|CYR61_HUMAN Protein CYR61 OS=Homo sapiens GN=CYR61 PE=1 SV=1		1	9	9	9	8	8	7	8	7	8	9	8	8	8	7	8	7	8	9	8	8	8	7	8	7	8	9	8	31.5	31.5	31.5	42.026	381	381	0	26.692	By MS/MS	By MS/MS	By MS/MS	By MS/MS	By MS/MS	By MS/MS	By MS/MS
sp|P40429|RL13A_HUMAN;sp|Q6NVV1|R13P3_HUMAN	sp|P40429|RL13A_HUMAN	5;2	5;2	5;2	>sp|P40429|RL13A_HUMAN 60S ribosomal protein L13a OS=Homo sapiens GN=RPL13A PE=1 SV=2		2	5	5	5	4	5	5	5	4	4	5	5	4	5	5	5	4	4	5	5	4	5	5	5	4	4	5	5	23.2	23.2	23.2	23.577	203	203;102	0	10.244	By MS/MS	By MS/MS	By MS/MS	By MS/MS	By MS/MS	By MS/MS	By MS/MS
sp|Q02543|RL18A_HUMAN	sp|Q02543|RL18A_HUMAN	6	6	6	>sp|Q02543|RL18A_HUMAN 60S ribosomal protein L18a OS=Homo sapiens GN=RPL18A PE=1 SV=2		1	6	6	6	6	5	4	6	6	5	6	5	6	5	4	6	6	5	6	5	6	5	4	6	6	5	6	5	34.1	34.1	34.1	20.762	176	176	0	17.227	By MS/MS	By MS/MS	By MS/MS	By MS/MS	By MS/MS	By MS/MS	By MS/MS
sp|Q16777|H2A2C_HUMAN;sp|Q6FI13|H2A2A_HUMAN	sp|Q16777|H2A2C_HUMAN;sp|Q6FI13|H2A2A_HUMAN	7;7	1;1	1;1	>sp|Q16777|H2A2C_HUMAN Histone H2A type 2-C OS=Homo sapiens GN=HIST2H2AC PE=1 SV=4;>sp|Q6FI13|H2A2A_HUMAN Histone H2A type 2-A OS=Homo sapiens GN=HIST2H2AA3 PE=1 SV=3		2	7	1	1	6	5	5	6	5	4	5	6	1	1	1	0	1	0	0	1	1	1	1	0	1	0	0	1	48.8	22.5	22.5	13.988	129	129;130	0	39.904	By MS/MS	By MS/MS	By MS/MS	By matching	By MS/MS	By matching	By matching
sp|P26599|PTBP1_HUMAN;sp|O95758|PTBP3_HUMAN	sp|P26599|PTBP1_HUMAN	9;2	9;2	9;2	>sp|P26599|PTBP1_HUMAN Polypyrimidine tract-binding protein 1 OS=Homo sapiens GN=PTBP1 PE=1 SV=1		2	9	9	9	6	9	4	7	8	8	8	9	6	9	4	7	8	8	8	9	6	9	4	7	8	8	8	9	25.4	25.4	25.4	57.221	531	531;552	0	46.697	By MS/MS	By MS/MS	By MS/MS	By MS/MS	By MS/MS	By MS/MS	By MS/MS
sp|Q00610|CLH1_HUMAN;sp|P53675|CLH2_HUMAN	sp|Q00610|CLH1_HUMAN	16;2	16;2	16;2	>sp|Q00610|CLH1_HUMAN Clathrin heavy chain 1 OS=Homo sapiens GN=CLTC PE=1 SV=5		2	16	16	16	5	13	7	11	13	13	13	16	5	13	7	11	13	13	13	16	5	13	7	11	13	13	13	16	13.5	13.5	13.5	191.61	1675	1675;1640	0	71.384	By MS/MS	By MS/MS	By MS/MS	By MS/MS	By MS/MS	By MS/MS	By MS/MS
sp|P07737|PROF1_HUMAN;CON__P02584	sp|P07737|PROF1_HUMAN	7;2	7;2	7;2	>sp|P07737|PROF1_HUMAN Profilin-1 OS=Homo sapiens GN=PFN1 PE=1 SV=2		2	7	7	7	6	7	7	4	7	7	7	6	6	7	7	4	7	7	7	6	6	7	7	4	7	7	7	6	63.6	63.6	63.6	15.054	140	140;140	0	22.804	By MS/MS	By MS/MS	By MS/MS	By MS/MS	By MS/MS	By MS/MS	By MS/MS
sp|Q9BRX9|WDR83_HUMAN	sp|Q9BRX9|WDR83_HUMAN	11	11	11	>sp|Q9BRX9|WDR83_HUMAN WD repeat domain-containing protein 83 OS=Homo sapiens GN=WDR83 PE=1 SV=1		1	11	11	11	6	6	5	10	8	8	11	6	6	6	5	10	8	8	11	6	6	6	5	10	8	8	11	6	48.3	48.3	48.3	34.342	315	315	0	52.782	By MS/MS	By MS/MS	By MS/MS	By MS/MS	By MS/MS	By MS/MS	By MS/MS
sp|Q96EY4|TMA16_HUMAN	sp|Q96EY4|TMA16_HUMAN	6	6	6	>sp|Q96EY4|TMA16_HUMAN Translation machinery-associated protein 16 OS=Homo sapiens GN=TMA16 PE=1 SV=2		1	6	6	6	6	4	5	6	6	6	6	4	6	4	5	6	6	6	6	4	6	4	5	6	6	6	6	4	23.6	23.6	23.6	23.864	203	203	0	18.057	By MS/MS	By MS/MS	By MS/MS	By MS/MS	By MS/MS	By MS/MS	By MS/MS
sp|P12956|XRCC6_HUMAN	sp|P12956|XRCC6_HUMAN	16	16	16	>sp|P12956|XRCC6_HUMAN X-ray repair cross-complementing protein 6 OS=Homo sapiens GN=XRCC6 PE=1 SV=2		1	16	16	16	8	16	9	15	12	10	11	11	8	16	9	15	12	10	11	11	8	16	9	15	12	10	11	11	30.4	30.4	30.4	69.842	609	609	0	51.883	By matching	By MS/MS	By matching	By MS/MS	By MS/MS	By MS/MS	By MS/MS
sp|P11387|TOP1_HUMAN;sp|Q969P6|TOP1M_HUMAN	sp|P11387|TOP1_HUMAN	11;1	11;1	11;1	>sp|P11387|TOP1_HUMAN DNA topoisomerase 1 OS=Homo sapiens GN=TOP1 PE=1 SV=2		2	11	11	11	8	8	3	8	4	5	7	8	8	8	3	8	4	5	7	8	8	8	3	8	4	5	7	8	17.3	17.3	17.3	90.725	765	765;601	0	40.424	By MS/MS	By MS/MS	By MS/MS	By MS/MS	By MS/MS	By MS/MS	By MS/MS
sp|P46776|RL27A_HUMAN	sp|P46776|RL27A_HUMAN	5	5	5	>sp|P46776|RL27A_HUMAN 60S ribosomal protein L27a OS=Homo sapiens GN=RPL27A PE=1 SV=2		1	5	5	5	5	5	5	5	4	5	4	5	5	5	5	5	4	5	4	5	5	5	5	5	4	5	4	5	33.8	33.8	33.8	16.561	148	148	0	12.684	By MS/MS	By MS/MS	By MS/MS	By MS/MS	By MS/MS	By MS/MS	By MS/MS
sp|Q08211|DHX9_HUMAN	sp|Q08211|DHX9_HUMAN	13	13	13	>sp|Q08211|DHX9_HUMAN ATP-dependent RNA helicase A OS=Homo sapiens GN=DHX9 PE=1 SV=4		1	13	13	13	7	12	6	12	11	11	10	13	7	12	6	12	11	11	10	13	7	12	6	12	11	11	10	13	12.3	12.3	12.3	140.96	1270	1270	0	51.169	By matching	By MS/MS	By matching	By MS/MS	By MS/MS	By MS/MS	By MS/MS
CON__P12763	CON__P12763	5	5	5	>P12763 SWISS-PROT:P12763 (Bos taurus) Alpha-2-HS-glycoprotein precursor		1	5	5	5	5	5	5	5	5	5	5	5	5	5	5	5	5	5	5	5	5	5	5	5	5	5	5	5	17	17	17	38.418	359	359	0	18.304	By MS/MS	By MS/MS	By MS/MS	By MS/MS	By MS/MS	By MS/MS	By MS/MS
sp|P61247|RS3A_HUMAN	sp|P61247|RS3A_HUMAN	9	9	9	>sp|P61247|RS3A_HUMAN 40S ribosomal protein S3a OS=Homo sapiens GN=RPS3A PE=1 SV=2		1	9	9	9	8	9	5	8	8	7	7	7	8	9	5	8	8	7	7	7	8	9	5	8	8	7	7	7	32.6	32.6	32.6	29.945	264	264	0	22.133	By MS/MS	By MS/MS	By matching	By MS/MS	By MS/MS	By MS/MS	By MS/MS
sp|Q12874|SF3A3_HUMAN	sp|Q12874|SF3A3_HUMAN	9	9	9	>sp|Q12874|SF3A3_HUMAN Splicing factor 3A subunit 3 OS=Homo sapiens GN=SF3A3 PE=1 SV=1		1	9	9	9	6	7	5	8	7	7	7	4	6	7	5	8	7	7	7	4	6	7	5	8	7	7	7	4	21.2	21.2	21.2	58.848	501	501	0	29.736	By MS/MS	By MS/MS	By MS/MS	By MS/MS	By MS/MS	By MS/MS	By MS/MS
sp|P22087|FBRL_HUMAN	sp|P22087|FBRL_HUMAN	8	8	7	>sp|P22087|FBRL_HUMAN rRNA 2-O-methyltransferase fibrillarin OS=Homo sapiens GN=FBL PE=1 SV=2		1	8	8	7	2	8	0	5	3	5	3	6	2	8	0	5	3	5	3	6	2	7	0	5	2	4	3	6	32.4	32.4	29	33.784	321	321	0	31.291	By MS/MS	By MS/MS	By matching	By MS/MS	By matching	By MS/MS	By MS/MS
sp|P62750|RL23A_HUMAN	sp|P62750|RL23A_HUMAN	6	6	6	>sp|P62750|RL23A_HUMAN 60S ribosomal protein L23a OS=Homo sapiens GN=RPL23A PE=1 SV=1		1	6	6	6	6	5	5	5	5	6	5	6	6	5	5	5	5	6	5	6	6	5	5	5	5	6	5	6	38.5	38.5	38.5	17.695	156	156	0	15.876	By MS/MS	By MS/MS	By MS/MS	By MS/MS	By MS/MS	By MS/MS	By MS/MS
sp|P62314|SMD1_HUMAN	sp|P62314|SMD1_HUMAN	3	3	3	>sp|P62314|SMD1_HUMAN Small nuclear ribonucleoprotein Sm D1 OS=Homo sapiens GN=SNRPD1 PE=1 SV=1		1	3	3	3	3	3	3	3	3	3	3	3	3	3	3	3	3	3	3	3	3	3	3	3	3	3	3	3	37.8	37.8	37.8	13.281	119	119	0	38.015	By MS/MS	By MS/MS	By matching	By MS/MS	By MS/MS	By MS/MS	By MS/MS
sp|Q6NZI2|PTRF_HUMAN	sp|Q6NZI2|PTRF_HUMAN	6	6	6	>sp|Q6NZI2|PTRF_HUMAN Polymerase I and transcript release factor OS=Homo sapiens GN=PTRF PE=1 SV=1		1	6	6	6	5	6	6	6	6	6	6	6	5	6	6	6	6	6	6	6	5	6	6	6	6	6	6	6	19.5	19.5	19.5	43.476	390	390	0	60.931	By MS/MS	By MS/MS	By MS/MS	By MS/MS	By MS/MS	By MS/MS	By MS/MS
sp|Q13442|HAP28_HUMAN	sp|Q13442|HAP28_HUMAN	6	6	6	>sp|Q13442|HAP28_HUMAN 28 kDa heat- and acid-stable phosphoprotein OS=Homo sapiens GN=PDAP1 PE=1 SV=1		1	6	6	6	5	4	6	5	4	4	6	6	5	4	6	5	4	4	6	6	5	4	6	5	4	4	6	6	31.5	31.5	31.5	20.63	181	181	0	24.275	By MS/MS	By MS/MS	By MS/MS	By MS/MS	By MS/MS	By MS/MS	By MS/MS
sp|Q63HN8|RN213_HUMAN	sp|Q63HN8|RN213_HUMAN	16	16	16	>sp|Q63HN8|RN213_HUMAN E3 ubiquitin-protein ligase RNF213 OS=Homo sapiens GN=RNF213 PE=1 SV=3		1	16	16	16	1	0	14	13	9	9	12	10	1	0	14	13	9	9	12	10	1	0	14	13	9	9	12	10	4.1	4.1	4.1	591.4	5207	5207	0	46.671	By matching	By matching	By MS/MS	By MS/MS	By MS/MS	By MS/MS	By MS/MS
sp|P62263|RS14_HUMAN	sp|P62263|RS14_HUMAN	5	5	5	>sp|P62263|RS14_HUMAN 40S ribosomal protein S14 OS=Homo sapiens GN=RPS14 PE=1 SV=3		1	5	5	5	5	4	4	4	4	3	4	3	5	4	4	4	4	3	4	3	5	4	4	4	4	3	4	3	37.1	37.1	37.1	16.273	151	151	0	22.29	By MS/MS	By MS/MS	By MS/MS	By MS/MS	By MS/MS	By MS/MS	By MS/MS
sp|P04792|HSPB1_HUMAN	sp|P04792|HSPB1_HUMAN	7	7	7	>sp|P04792|HSPB1_HUMAN Heat shock protein beta-1 OS=Homo sapiens GN=HSPB1 PE=1 SV=2		1	7	7	7	4	4	6	6	6	6	5	7	4	4	6	6	6	6	5	7	4	4	6	6	6	6	5	7	40.5	40.5	40.5	22.782	205	205	0	35.876	By matching	By MS/MS	By MS/MS	By MS/MS	By MS/MS	By MS/MS	By MS/MS
sp|P62854|RS26_HUMAN;sp|Q5JNZ5|RS26L_HUMAN	sp|P62854|RS26_HUMAN;sp|Q5JNZ5|RS26L_HUMAN	3;2	3;2	3;2	>sp|P62854|RS26_HUMAN 40S ribosomal protein S26 OS=Homo sapiens GN=RPS26 PE=1 SV=3;>sp|Q5JNZ5|RS26L_HUMAN Putative 40S ribosomal protein S26-like 1 OS=Homo sapiens GN=RPS26P11 PE=5 SV=1		2	3	3	3	3	3	3	3	3	2	3	2	3	3	3	3	3	2	3	2	3	3	3	3	3	2	3	2	27	27	27	13.015	115	115;115	0	10.973	By MS/MS	By MS/MS	By MS/MS	By MS/MS	By MS/MS	By MS/MS	By MS/MS
sp|P18621|RL17_HUMAN;tr|A0A0A6YYL6|A0A0A6YYL6_HUMAN	sp|P18621|RL17_HUMAN;tr|A0A0A6YYL6|A0A0A6YYL6_HUMAN	8;8	8;8	8;8	>sp|P18621|RL17_HUMAN 60S ribosomal protein L17 OS=Homo sapiens GN=RPL17 PE=1 SV=3;>tr|A0A0A6YYL6|A0A0A6YYL6_HUMAN Protein RPL17-C18orf32 OS=Homo sapiens GN=RPL17-C18orf32 PE=3 SV=1		2	8	8	8	7	7	5	8	7	5	7	6	7	7	5	8	7	5	7	6	7	7	5	8	7	5	7	6	46.2	46.2	46.2	21.397	184	184;228	0	30.615	By MS/MS	By MS/MS	By MS/MS	By MS/MS	By MS/MS	By MS/MS	By MS/MS
sp|P29692|EF1D_HUMAN	sp|P29692|EF1D_HUMAN	8	8	7	>sp|P29692|EF1D_HUMAN Elongation factor 1-delta OS=Homo sapiens GN=EEF1D PE=1 SV=5		1	8	8	7	4	4	5	7	7	8	7	5	4	4	5	7	7	8	7	5	4	3	4	6	6	7	6	5	36.7	36.7	33.5	31.121	281	281	0	54.619	By MS/MS	By MS/MS	By MS/MS	By MS/MS	By MS/MS	By MS/MS	By MS/MS
sp|P23246|SFPQ_HUMAN	sp|P23246|SFPQ_HUMAN	11	11	11	>sp|P23246|SFPQ_HUMAN Splicing factor, proline- and glutamine-rich OS=Homo sapiens GN=SFPQ PE=1 SV=2		1	11	11	11	7	11	5	11	8	7	10	10	7	11	5	11	8	7	10	10	7	11	5	11	8	7	10	10	18.1	18.1	18.1	76.149	707	707	0	38.634	By MS/MS	By MS/MS	By MS/MS	By MS/MS	By MS/MS	By MS/MS	By MS/MS
sp|P68133|ACTS_HUMAN;sp|P68032|ACTC_HUMAN;sp|P63267|ACTH_HUMAN;sp|P62736|ACTA_HUMAN	sp|P68133|ACTS_HUMAN;sp|P68032|ACTC_HUMAN;sp|P63267|ACTH_HUMAN;sp|P62736|ACTA_HUMAN	13;13;12;12	1;1;1;1	1;1;1;1	>sp|P68133|ACTS_HUMAN Actin, alpha skeletal muscle OS=Homo sapiens GN=ACTA1 PE=1 SV=1;>sp|P68032|ACTC_HUMAN Actin, alpha cardiac muscle 1 OS=Homo sapiens GN=ACTC1 PE=1 SV=1;>sp|P63267|ACTH_HUMAN Actin, gamma-enteric smooth muscle OS=Homo sapiens GN=ACTG2 P		4	13	1	1	11	13	13	13	13	13	13	13	1	1	1	1	1	1	1	1	1	1	1	1	1	1	1	1	31.8	4.2	4.2	42.051	377	377;377;376;377	0	9.5282	By MS/MS	By MS/MS	By MS/MS	By MS/MS	By MS/MS	By MS/MS	By MS/MS
sp|P13639|EF2_HUMAN	sp|P13639|EF2_HUMAN	12	12	11	>sp|P13639|EF2_HUMAN Elongation factor 2 OS=Homo sapiens GN=EEF2 PE=1 SV=4		1	12	12	11	6	5	9	9	10	10	11	10	6	5	9	9	10	10	11	10	5	4	8	8	9	9	10	9	17.7	17.7	16.6	95.337	858	858	0	61.06	By MS/MS	By MS/MS	By MS/MS	By MS/MS	By MS/MS	By MS/MS	By MS/MS
sp|P62308|RUXG_HUMAN;sp|A8MWD9|RUXGL_HUMAN	sp|P62308|RUXG_HUMAN;sp|A8MWD9|RUXGL_HUMAN	4;4	4;4	4;4	>sp|P62308|RUXG_HUMAN Small nuclear ribonucleoprotein G OS=Homo sapiens GN=SNRPG PE=1 SV=1;>sp|A8MWD9|RUXGL_HUMAN Putative small nuclear ribonucleoprotein G-like protein 15 OS=Homo sapiens GN=SNRPGP15 PE=5 SV=2		2	4	4	4	3	4	4	4	4	3	3	4	3	4	4	4	4	3	3	4	3	4	4	4	4	3	3	4	36.8	36.8	36.8	8.496	76	76;76	0	12.469	By MS/MS	By MS/MS	By MS/MS	By MS/MS	By MS/MS	By MS/MS	By MS/MS
sp|P61313|RL15_HUMAN	sp|P61313|RL15_HUMAN	7	7	7	>sp|P61313|RL15_HUMAN 60S ribosomal protein L15 OS=Homo sapiens GN=RPL15 PE=1 SV=2		1	7	7	7	7	7	6	6	6	6	7	6	7	7	6	6	6	6	7	6	7	7	6	6	6	6	7	6	27.5	27.5	27.5	24.146	204	204	0	17.395	By MS/MS	By MS/MS	By MS/MS	By MS/MS	By MS/MS	By MS/MS	By MS/MS
sp|P51991|ROA3_HUMAN	sp|P51991|ROA3_HUMAN	11	11	11	>sp|P51991|ROA3_HUMAN Heterogeneous nuclear ribonucleoprotein A3 OS=Homo sapiens GN=HNRNPA3 PE=1 SV=2		1	11	11	11	5	11	3	9	3	7	6	10	5	11	3	9	3	7	6	10	5	11	3	9	3	7	6	10	34.4	34.4	34.4	39.594	378	378	0	63.648	By MS/MS	By MS/MS	By matching	By MS/MS	By matching	By MS/MS	By matching
sp|P60866|RS20_HUMAN	sp|P60866|RS20_HUMAN	4	4	4	>sp|P60866|RS20_HUMAN 40S ribosomal protein S20 OS=Homo sapiens GN=RPS20 PE=1 SV=1		1	4	4	4	4	4	3	4	4	4	4	4	4	4	3	4	4	4	4	4	4	4	3	4	4	4	4	4	28.6	28.6	28.6	13.373	119	119	0	16.535	By MS/MS	By MS/MS	By MS/MS	By MS/MS	By MS/MS	By MS/MS	By MS/MS
sp|Q8N684|CPSF7_HUMAN	sp|Q8N684|CPSF7_HUMAN	11	11	11	>sp|Q8N684|CPSF7_HUMAN Cleavage and polyadenylation specificity factor subunit 7 OS=Homo sapiens GN=CPSF7 PE=1 SV=1		1	11	11	11	10	7	9	11	11	9	11	9	10	7	9	11	11	9	11	9	10	7	9	11	11	9	11	9	26.8	26.8	26.8	52.049	471	471	0	31.912	By MS/MS	By MS/MS	By MS/MS	By MS/MS	By MS/MS	By MS/MS	By MS/MS
sp|P08729|K2C7_HUMAN;CON__Q3KNV1;CON__P08729;CON__Q9DCV7	sp|P08729|K2C7_HUMAN;CON__Q3KNV1;CON__P08729	20;20;18;6	14;14;12;1	12;12;10;1	>sp|P08729|K2C7_HUMAN Keratin, type II cytoskeletal 7 OS=Homo sapiens GN=KRT7 PE=1 SV=5;>Q3KNV1 TREMBL:Q3KNV1;Q96GE1 Tax_Id=9606 Gene_Symbol=KRT7 keratin 7;>P08729 SWISS-PROT:P08729 Tax_Id=9606 Gene_Symbol=KRT7 Keratin, type II cytoskeletal 7		4	20	14	12	12	18	15	19	14	12	16	14	7	12	10	13	8	7	10	8	7	10	9	12	7	6	9	7	38.6	31.3	28.8	51.385	469	469;469;469;457	0	47.231	By MS/MS	By MS/MS	By MS/MS	By MS/MS	By MS/MS	By MS/MS	By MS/MS
sp|P31943|HNRH1_HUMAN;sp|P55795|HNRH2_HUMAN	sp|P31943|HNRH1_HUMAN;sp|P55795|HNRH2_HUMAN	7;4	7;4	6;3	>sp|P31943|HNRH1_HUMAN Heterogeneous nuclear ribonucleoprotein H OS=Homo sapiens GN=HNRNPH1 PE=1 SV=4;>sp|P55795|HNRH2_HUMAN Heterogeneous nuclear ribonucleoprotein H2 OS=Homo sapiens GN=HNRNPH2 PE=1 SV=1		2	7	7	6	5	7	5	7	4	6	6	7	5	7	5	7	4	6	6	7	4	6	4	6	3	5	5	6	21.6	21.6	19.4	49.229	449	449;449	0	34.581	By MS/MS	By MS/MS	By MS/MS	By MS/MS	By MS/MS	By MS/MS	By MS/MS
sp|P61353|RL27_HUMAN	sp|P61353|RL27_HUMAN	5	5	5	>sp|P61353|RL27_HUMAN 60S ribosomal protein L27 OS=Homo sapiens GN=RPL27 PE=1 SV=2		1	5	5	5	4	5	3	3	5	5	5	3	4	5	3	3	5	5	5	3	4	5	3	3	5	5	5	3	43.4	43.4	43.4	15.798	136	136	0	18.647	By MS/MS	By MS/MS	By MS/MS	By MS/MS	By MS/MS	By MS/MS	By MS/MS
CON__Q1RMK2	CON__Q1RMK2	8	8	5	>Q1RMK2 TREMBL:Q1RMK2 (Bos taurus) IGHM protein		1	8	8	5	7	7	7	8	7	8	7	7	7	7	7	8	7	8	7	7	5	4	4	5	5	5	5	5	15.1	15.1	11.9	65.056	597	597	0	36.834	By MS/MS	By MS/MS	By MS/MS	By MS/MS	By MS/MS	By MS/MS	By MS/MS
sp|Q13523|PRP4B_HUMAN	sp|Q13523|PRP4B_HUMAN	13	13	13	>sp|Q13523|PRP4B_HUMAN Serine/threonine-protein kinase PRP4 homolog OS=Homo sapiens GN=PRPF4B PE=1 SV=3		1	13	13	13	13	10	5	7	11	8	10	5	13	10	5	7	11	8	10	5	13	10	5	7	11	8	10	5	14.2	14.2	14.2	116.99	1007	1007	0	54.452	By MS/MS	By MS/MS	By MS/MS	By MS/MS	By MS/MS	By MS/MS	By MS/MS
sp|Q96I25|SPF45_HUMAN	sp|Q96I25|SPF45_HUMAN	9	9	9	>sp|Q96I25|SPF45_HUMAN Splicing factor 45 OS=Homo sapiens GN=RBM17 PE=1 SV=1		1	9	9	9	5	7	5	9	6	6	6	7	5	7	5	9	6	6	6	7	5	7	5	9	6	6	6	7	22.9	22.9	22.9	44.961	401	401	0	23.578	By MS/MS	By MS/MS	By matching	By MS/MS	By MS/MS	By MS/MS	By MS/MS
sp|Q9UK58|CCNL1_HUMAN	sp|Q9UK58|CCNL1_HUMAN	6	6	6	>sp|Q9UK58|CCNL1_HUMAN Cyclin-L1 OS=Homo sapiens GN=CCNL1 PE=1 SV=1		1	6	6	6	6	6	5	6	6	5	6	5	6	6	5	6	6	5	6	5	6	6	5	6	6	5	6	5	14.6	14.6	14.6	59.633	526	526	0	32.394	By MS/MS	By MS/MS	By MS/MS	By MS/MS	By MS/MS	By MS/MS	By MS/MS
sp|Q12906|ILF3_HUMAN;sp|Q96SI9|STRBP_HUMAN	sp|Q12906|ILF3_HUMAN	13;2	13;2	13;2	>sp|Q12906|ILF3_HUMAN Interleukin enhancer-binding factor 3 OS=Homo sapiens GN=ILF3 PE=1 SV=3		2	13	13	13	9	13	4	10	5	8	9	11	9	13	4	10	5	8	9	11	9	13	4	10	5	8	9	11	16.9	16.9	16.9	95.337	894	894;672	0	108.51	By matching	By MS/MS	By matching	By MS/MS	By matching	By MS/MS	By MS/MS
sp|Q9NXE8|CWC25_HUMAN	sp|Q9NXE8|CWC25_HUMAN	8	8	8	>sp|Q9NXE8|CWC25_HUMAN Pre-mRNA-splicing factor CWC25 homolog OS=Homo sapiens GN=CWC25 PE=1 SV=1		1	8	8	8	8	7	8	8	8	8	8	6	8	7	8	8	8	8	8	6	8	7	8	8	8	8	8	6	16.9	16.9	16.9	49.647	425	425	0	16.856	By MS/MS	By MS/MS	By MS/MS	By MS/MS	By MS/MS	By MS/MS	By MS/MS
sp|P46779|RL28_HUMAN	sp|P46779|RL28_HUMAN	5	5	5	>sp|P46779|RL28_HUMAN 60S ribosomal protein L28 OS=Homo sapiens GN=RPL28 PE=1 SV=3		1	5	5	5	4	5	4	5	5	4	5	4	4	5	4	5	5	4	5	4	4	5	4	5	5	4	5	4	34.3	34.3	34.3	15.747	137	137	0	12.985	By MS/MS	By MS/MS	By MS/MS	By MS/MS	By MS/MS	By MS/MS	By MS/MS
sp|P62910|RL32_HUMAN	sp|P62910|RL32_HUMAN	5	5	5	>sp|P62910|RL32_HUMAN 60S ribosomal protein L32 OS=Homo sapiens GN=RPL32 PE=1 SV=2		1	5	5	5	5	5	5	5	5	5	5	4	5	5	5	5	5	5	5	4	5	5	5	5	5	5	5	4	42.2	42.2	42.2	15.86	135	135	0	14.754	By MS/MS	By MS/MS	By MS/MS	By MS/MS	By MS/MS	By MS/MS	By MS/MS
sp|P50914|RL14_HUMAN	sp|P50914|RL14_HUMAN	4	4	4	>sp|P50914|RL14_HUMAN 60S ribosomal protein L14 OS=Homo sapiens GN=RPL14 PE=1 SV=4		1	4	4	4	2	2	3	4	3	3	3	2	2	2	3	4	3	3	3	2	2	2	3	4	3	3	3	2	20	20	20	23.432	215	215	0	13.232	By MS/MS	By MS/MS	By MS/MS	By MS/MS	By MS/MS	By MS/MS	By MS/MS
sp|Q7Z4V5|HDGR2_HUMAN	sp|Q7Z4V5|HDGR2_HUMAN	7	7	7	>sp|Q7Z4V5|HDGR2_HUMAN Hepatoma-derived growth factor-related protein 2 OS=Homo sapiens GN=HDGFRP2 PE=1 SV=1		1	7	7	7	6	6	6	6	6	5	7	5	6	6	6	6	6	5	7	5	6	6	6	6	6	5	7	5	11.3	11.3	11.3	74.316	671	671	0	28.73	By MS/MS	By MS/MS	By MS/MS	By MS/MS	By MS/MS	By MS/MS	By MS/MS
sp|P62917|RL8_HUMAN	sp|P62917|RL8_HUMAN	7	7	7	>sp|P62917|RL8_HUMAN 60S ribosomal protein L8 OS=Homo sapiens GN=RPL8 PE=1 SV=2		1	7	7	7	6	6	6	6	5	7	7	7	6	6	6	6	5	7	7	7	6	6	6	6	5	7	7	7	18.3	18.3	18.3	28.024	257	257	0	13.825	By MS/MS	By MS/MS	By MS/MS	By MS/MS	By MS/MS	By MS/MS	By MS/MS
sp|P62851|RS25_HUMAN	sp|P62851|RS25_HUMAN	5	5	5	>sp|P62851|RS25_HUMAN 40S ribosomal protein S25 OS=Homo sapiens GN=RPS25 PE=1 SV=1		1	5	5	5	5	5	5	5	3	4	4	3	5	5	5	5	3	4	4	3	5	5	5	5	3	4	4	3	29.6	29.6	29.6	13.742	125	125	0	12.07	By MS/MS	By MS/MS	By MS/MS	By MS/MS	By MS/MS	By MS/MS	By MS/MS
sp|Q16531|DDB1_HUMAN	sp|Q16531|DDB1_HUMAN	12	12	12	>sp|Q16531|DDB1_HUMAN DNA damage-binding protein 1 OS=Homo sapiens GN=DDB1 PE=1 SV=1		1	12	12	12	8	10	10	11	9	9	10	8	8	10	10	11	9	9	10	8	8	10	10	11	9	9	10	8	12.6	12.6	12.6	126.97	1140	1140	0	37.932	By MS/MS	By MS/MS	By MS/MS	By MS/MS	By MS/MS	By MS/MS	By MS/MS
sp|O60506|HNRPQ_HUMAN	sp|O60506|HNRPQ_HUMAN	11	11	8	>sp|O60506|HNRPQ_HUMAN Heterogeneous nuclear ribonucleoprotein Q OS=Homo sapiens GN=SYNCRIP PE=1 SV=2		1	11	11	8	7	11	6	8	6	7	8	9	7	11	6	8	6	7	8	9	6	8	5	6	5	4	6	7	21.8	21.8	16.9	69.602	623	623	0	32.542	By MS/MS	By MS/MS	By MS/MS	By MS/MS	By MS/MS	By MS/MS	By MS/MS
sp|Q14192|FHL2_HUMAN	sp|Q14192|FHL2_HUMAN	9	9	9	>sp|Q14192|FHL2_HUMAN Four and a half LIM domains protein 2 OS=Homo sapiens GN=FHL2 PE=1 SV=3		1	9	9	9	7	7	5	8	7	8	9	8	7	7	5	8	7	8	9	8	7	7	5	8	7	8	9	8	40.9	40.9	40.9	32.193	279	279	0	27.614	By MS/MS	By MS/MS	By MS/MS	By MS/MS	By MS/MS	By MS/MS	By MS/MS
sp|P09661|RU2A_HUMAN	sp|P09661|RU2A_HUMAN	7	7	7	>sp|P09661|RU2A_HUMAN U2 small nuclear ribonucleoprotein A OS=Homo sapiens GN=SNRPA1 PE=1 SV=2		1	7	7	7	5	6	4	6	5	6	6	4	5	6	4	6	5	6	6	4	5	6	4	6	5	6	6	4	29	29	29	28.415	255	255	0	32.722	By MS/MS	By MS/MS	By matching	By MS/MS	By MS/MS	By MS/MS	By MS/MS
tr|J3QQQ9|J3QQQ9_HUMAN;sp|P61254|RL26_HUMAN;sp|Q9UNX3|RL26L_HUMAN	tr|J3QQQ9|J3QQQ9_HUMAN;sp|P61254|RL26_HUMAN;sp|Q9UNX3|RL26L_HUMAN	5;5;4	5;5;4	5;5;4	>tr|J3QQQ9|J3QQQ9_HUMAN Uncharacterized protein OS=Homo sapiens PE=4 SV=1;>sp|P61254|RL26_HUMAN 60S ribosomal protein L26 OS=Homo sapiens GN=RPL26 PE=1 SV=1;>sp|Q9UNX3|RL26L_HUMAN 60S ribosomal protein L26-like 1 OS=Homo sapiens GN=RPL26L1 PE=1 SV=1		3	5	5	5	5	5	5	4	5	5	5	5	5	5	5	4	5	5	5	5	5	5	5	4	5	5	5	5	38.3	38.3	38.3	12.692	107	107;145;145	0	15.948	By MS/MS	By MS/MS	By MS/MS	By MS/MS	By MS/MS	By MS/MS	By MS/MS
sp|Q9NPA8|ENY2_HUMAN	sp|Q9NPA8|ENY2_HUMAN	4	4	4	>sp|Q9NPA8|ENY2_HUMAN Transcription and mRNA export factor ENY2 OS=Homo sapiens GN=ENY2 PE=1 SV=1		1	4	4	4	4	3	3	4	4	2	4	3	4	3	3	4	4	2	4	3	4	3	3	4	4	2	4	3	41.6	41.6	41.6	11.528	101	101	0	16.276	By MS/MS	By MS/MS	By MS/MS	By MS/MS	By MS/MS	By MS/MS	By MS/MS
sp|Q9Y4Z0|LSM4_HUMAN	sp|Q9Y4Z0|LSM4_HUMAN	1	1	1	>sp|Q9Y4Z0|LSM4_HUMAN U6 snRNA-associated Sm-like protein LSm4 OS=Homo sapiens GN=LSM4 PE=1 SV=1		1	1	1	1	1	1	1	1	1	1	1	1	1	1	1	1	1	1	1	1	1	1	1	1	1	1	1	1	5	5	5	15.35	139	139	0.0026882	2.2958	By MS/MS	By MS/MS	By MS/MS	By MS/MS	By MS/MS	By MS/MS	By MS/MS
sp|Q07020|RL18_HUMAN	sp|Q07020|RL18_HUMAN	4	4	4	>sp|Q07020|RL18_HUMAN 60S ribosomal protein L18 OS=Homo sapiens GN=RPL18 PE=1 SV=2		1	4	4	4	4	4	4	4	4	4	4	4	4	4	4	4	4	4	4	4	4	4	4	4	4	4	4	4	19.1	19.1	19.1	21.634	188	188	0	15.903	By MS/MS	By MS/MS	By MS/MS	By MS/MS	By MS/MS	By MS/MS	By MS/MS
sp|P55072|TERA_HUMAN	sp|P55072|TERA_HUMAN	15	15	15	>sp|P55072|TERA_HUMAN Transitional endoplasmic reticulum ATPase OS=Homo sapiens GN=VCP PE=1 SV=4		1	15	15	15	2	1	4	4	14	13	10	12	2	1	4	4	14	13	10	12	2	1	4	4	14	13	10	12	19.1	19.1	19.1	89.321	806	806	0	72.64	By matching	By matching	By matching	By MS/MS	By MS/MS	By MS/MS	By MS/MS
sp|P23528|COF1_HUMAN;sp|Q9Y281|COF2_HUMAN	sp|P23528|COF1_HUMAN	6;1	6;1	6;1	>sp|P23528|COF1_HUMAN Cofilin-1 OS=Homo sapiens GN=CFL1 PE=1 SV=3		2	6	6	6	6	6	6	4	4	5	5	5	6	6	6	4	4	5	5	5	6	6	6	4	4	5	5	5	42.2	42.2	42.2	18.502	166	166;166	0	18.477	By MS/MS	By MS/MS	By MS/MS	By MS/MS	By MS/MS	By MS/MS	By MS/MS
sp|P38159|RBMX_HUMAN;sp|Q96E39|RMXL1_HUMAN	sp|P38159|RBMX_HUMAN;sp|Q96E39|RMXL1_HUMAN	9;6	9;6	7;4	>sp|P38159|RBMX_HUMAN RNA-binding motif protein, X chromosome OS=Homo sapiens GN=RBMX PE=1 SV=3;>sp|Q96E39|RMXL1_HUMAN RNA binding motif protein, X-linked-like-1 OS=Homo sapiens GN=RBMXL1 PE=1 SV=1		2	9	9	7	7	9	3	9	3	7	7	8	7	9	3	9	3	7	7	8	5	7	2	7	2	5	5	6	22.8	22.8	17.1	42.331	391	391;390	0	24.146	By MS/MS	By MS/MS	By matching	By MS/MS	By matching	By MS/MS	By MS/MS
sp|P83731|RL24_HUMAN	sp|P83731|RL24_HUMAN	4	4	4	>sp|P83731|RL24_HUMAN 60S ribosomal protein L24 OS=Homo sapiens GN=RPL24 PE=1 SV=1		1	4	4	4	3	3	2	3	3	2	4	4	3	3	2	3	3	2	4	4	3	3	2	3	3	2	4	4	23.6	23.6	23.6	17.779	157	157	0	9.6536	By MS/MS	By MS/MS	By MS/MS	By MS/MS	By MS/MS	By MS/MS	By MS/MS
sp|Q16851|UGPA_HUMAN	sp|Q16851|UGPA_HUMAN	11	11	11	>sp|Q16851|UGPA_HUMAN UTP--glucose-1-phosphate uridylyltransferase OS=Homo sapiens GN=UGP2 PE=1 SV=5		1	11	11	11	0	0	1	0	11	8	9	10	0	0	1	0	11	8	9	10	0	0	1	0	11	8	9	10	27.4	27.4	27.4	56.94	508	508	0	55.557	By matching	By matching	By matching	By matching	By MS/MS	By MS/MS	By MS/MS
sp|P00387|NB5R3_HUMAN	sp|P00387|NB5R3_HUMAN	5	5	5	>sp|P00387|NB5R3_HUMAN NADH-cytochrome b5 reductase 3 OS=Homo sapiens GN=CYB5R3 PE=1 SV=3		1	5	5	5	5	5	5	3	4	4	4	3	5	5	5	3	4	4	4	3	5	5	5	3	4	4	4	3	27.2	27.2	27.2	34.234	301	301	0	31.79	By MS/MS	By MS/MS	By MS/MS	By MS/MS	By MS/MS	By MS/MS	By MS/MS
sp|P62753|RS6_HUMAN	sp|P62753|RS6_HUMAN	4	4	4	>sp|P62753|RS6_HUMAN 40S ribosomal protein S6 OS=Homo sapiens GN=RPS6 PE=1 SV=1		1	4	4	4	4	3	3	4	4	4	4	4	4	3	3	4	4	4	4	4	4	3	3	4	4	4	4	4	17.3	17.3	17.3	28.68	249	249	0	16.056	By MS/MS	By MS/MS	By MS/MS	By MS/MS	By MS/MS	By MS/MS	By MS/MS
sp|P62244|RS15A_HUMAN;tr|H3BN98|H3BN98_HUMAN	sp|P62244|RS15A_HUMAN;tr|H3BN98|H3BN98_HUMAN	5;4	5;4	5;4	>sp|P62244|RS15A_HUMAN 40S ribosomal protein S15a OS=Homo sapiens GN=RPS15A PE=1 SV=2;>tr|H3BN98|H3BN98_HUMAN Uncharacterized protein (Fragment) OS=Homo sapiens PE=4 SV=2		2	5	5	5	5	5	5	5	5	4	5	5	5	5	5	5	5	4	5	5	5	5	5	5	5	4	5	5	36.9	36.9	36.9	14.839	130	130;237	0	18.569	By MS/MS	By MS/MS	By MS/MS	By MS/MS	By MS/MS	By MS/MS	By MS/MS
sp|P05204|HMGN2_HUMAN;sp|Q15651|HMGN3_HUMAN	sp|P05204|HMGN2_HUMAN;sp|Q15651|HMGN3_HUMAN	3;2	3;2	2;2	>sp|P05204|HMGN2_HUMAN Non-histone chromosomal protein HMG-17 OS=Homo sapiens GN=HMGN2 PE=1 SV=3;>sp|Q15651|HMGN3_HUMAN High mobility group nucleosome-binding domain-containing protein 3 OS=Homo sapiens GN=HMGN3 PE=1 SV=2		2	3	3	2	3	3	2	3	2	3	3	2	3	3	2	3	2	3	3	2	2	2	2	2	2	2	2	1	23.3	23.3	14.4	9.3926	90	90;99	0	8.3073	By MS/MS	By MS/MS	By MS/MS	By matching	By MS/MS	By MS/MS	By MS/MS
sp|O75494|SRS10_HUMAN;sp|Q8WXF0|SRS12_HUMAN	sp|O75494|SRS10_HUMAN	7;3	7;3	7;3	>sp|O75494|SRS10_HUMAN Serine/arginine-rich splicing factor 10 OS=Homo sapiens GN=SRSF10 PE=1 SV=1		2	7	7	7	6	6	4	6	6	5	6	5	6	6	4	6	6	5	6	5	6	6	4	6	6	5	6	5	17.9	17.9	17.9	31.3	262	262;261	0	38.111	By MS/MS	By MS/MS	By MS/MS	By MS/MS	By MS/MS	By MS/MS	By MS/MS
REV__sp|Q9P219|DAPLE_HUMAN	REV__sp|Q9P219|DAPLE_HUMAN	2	2	2	>sp|Q9P219|DAPLE_HUMAN Protein Daple OS=Homo sapiens GN=CCDC88C PE=1 SV=3		1	2	2	2	1	1	1	1	1	0	1	0	1	1	1	1	1	0	1	0	1	1	1	1	1	0	1	0	0	0	0	228.23	2028	2028	0.0014771	3.3637	By MS/MS	By MS/MS	By matching	By matching	By MS/MS	By matching	By MS/MS
sp|P26038|MOES_HUMAN	sp|P26038|MOES_HUMAN	9	9	5	>sp|P26038|MOES_HUMAN Moesin OS=Homo sapiens GN=MSN PE=1 SV=3		1	9	9	5	4	3	6	4	8	8	8	9	4	3	6	4	8	8	8	9	0	0	2	0	4	4	4	5	14.6	14.6	8.7	67.819	577	577	0	24.086	By matching	By matching	By MS/MS	By MS/MS	By MS/MS	By MS/MS	By MS/MS
sp|P62995|TRA2B_HUMAN	sp|P62995|TRA2B_HUMAN	8	8	6	>sp|P62995|TRA2B_HUMAN Transformer-2 protein homolog beta OS=Homo sapiens GN=TRA2B PE=1 SV=1		1	8	8	6	7	5	5	6	6	6	5	5	7	5	5	6	6	6	5	5	6	4	4	4	5	4	4	4	27.8	27.8	24.3	33.665	288	288	0	27.885	By MS/MS	By MS/MS	By MS/MS	By MS/MS	By MS/MS	By MS/MS	By MS/MS
sp|P10155|RO60_HUMAN	sp|P10155|RO60_HUMAN	8	8	8	>sp|P10155|RO60_HUMAN 60 kDa SS-A/Ro ribonucleoprotein OS=Homo sapiens GN=TROVE2 PE=1 SV=2		1	8	8	8	6	4	3	7	7	4	6	6	6	4	3	7	7	4	6	6	6	4	3	7	7	4	6	6	18	18	18	60.67	538	538	0	29.94	By MS/MS	By MS/MS	By matching	By MS/MS	By MS/MS	By MS/MS	By MS/MS
sp|P62899|RL31_HUMAN	sp|P62899|RL31_HUMAN	3	3	3	>sp|P62899|RL31_HUMAN 60S ribosomal protein L31 OS=Homo sapiens GN=RPL31 PE=1 SV=1		1	3	3	3	2	3	2	3	3	3	3	3	2	3	2	3	3	3	3	3	2	3	2	3	3	3	3	3	19.2	19.2	19.2	14.463	125	125	0	5.5489	By MS/MS	By MS/MS	By MS/MS	By MS/MS	By MS/MS	By MS/MS	By MS/MS
sp|P01891|1A68_HUMAN;sp|P01893|HLAH_HUMAN;sp|P30511|HLAF_HUMAN	sp|P01891|1A68_HUMAN	7;2;1	7;2;1	5;1;1	>sp|P01891|1A68_HUMAN HLA class I histocompatibility antigen, A-68 alpha chain OS=Homo sapiens GN=HLA-A PE=1 SV=4		3	7	7	5	4	7	6	6	7	7	7	7	4	7	6	6	7	7	7	7	3	5	4	4	5	5	5	5	25.8	25.8	15.3	40.908	365	365;362;346	0	55.472	By MS/MS	By MS/MS	By MS/MS	By MS/MS	By MS/MS	By MS/MS	By MS/MS
sp|B9A064|IGLL5_HUMAN	sp|B9A064|IGLL5_HUMAN	3	3	1	>sp|B9A064|IGLL5_HUMAN Immunoglobulin lambda-like polypeptide 5 OS=Homo sapiens GN=IGLL5 PE=2 SV=2		1	3	3	1	2	2	2	3	3	3	3	2	2	2	2	3	3	3	3	2	1	1	1	1	1	1	1	1	17.8	17.8	3.7	23.063	214	214	0	7.9235	By MS/MS	By MS/MS	By MS/MS	By MS/MS	By MS/MS	By MS/MS	By MS/MS
sp|P41091|IF2G_HUMAN;sp|Q2VIR3|IF2GL_HUMAN;tr|F8W810|F8W810_HUMAN	sp|P41091|IF2G_HUMAN;sp|Q2VIR3|IF2GL_HUMAN;tr|F8W810|F8W810_HUMAN	15;12;11	15;12;11	15;12;11	>sp|P41091|IF2G_HUMAN Eukaryotic translation initiation factor 2 subunit 3 OS=Homo sapiens GN=EIF2S3 PE=1 SV=3;>sp|Q2VIR3|IF2GL_HUMAN Putative eukaryotic translation initiation factor 2 subunit 3-like protein OS=Homo sapiens GN=EIF2S3L PE=5 SV=2;>tr|F8W810		3	15	15	15	6	6	7	7	9	7	6	15	6	6	7	7	9	7	6	15	6	6	7	7	9	7	6	15	44.9	44.9	44.9	51.109	472	472;472;466	0	62.623	By MS/MS	By matching	By matching	By matching	By MS/MS	By MS/MS	By MS/MS
sp|P50990|TCPQ_HUMAN	sp|P50990|TCPQ_HUMAN	13	13	13	>sp|P50990|TCPQ_HUMAN T-complex protein 1 subunit theta OS=Homo sapiens GN=CCT8 PE=1 SV=4		1	13	13	13	2	3	3	4	13	9	10	8	2	3	3	4	13	9	10	8	2	3	3	4	13	9	10	8	26.8	26.8	26.8	59.62	548	548	0	31.18	By matching	By matching	By matching	By MS/MS	By MS/MS	By MS/MS	By MS/MS
sp|Q12905|ILF2_HUMAN	sp|Q12905|ILF2_HUMAN	8	8	8	>sp|Q12905|ILF2_HUMAN Interleukin enhancer-binding factor 2 OS=Homo sapiens GN=ILF2 PE=1 SV=2		1	8	8	8	4	8	3	7	3	3	6	7	4	8	3	7	3	3	6	7	4	8	3	7	3	3	6	7	28.7	28.7	28.7	43.062	390	390	0	36.155	By MS/MS	By MS/MS	By matching	By MS/MS	By MS/MS	By MS/MS	By MS/MS
sp|P42766|RL35_HUMAN	sp|P42766|RL35_HUMAN	5	5	5	>sp|P42766|RL35_HUMAN 60S ribosomal protein L35 OS=Homo sapiens GN=RPL35 PE=1 SV=2		1	5	5	5	4	4	4	3	4	3	4	4	4	4	4	3	4	3	4	4	4	4	4	3	4	3	4	4	26	26	26	14.551	123	123	0	12.322	By MS/MS	By MS/MS	By matching	By MS/MS	By MS/MS	By MS/MS	By MS/MS
sp|Q3ZCM7|TBB8_HUMAN	sp|Q3ZCM7|TBB8_HUMAN	11	2	2	>sp|Q3ZCM7|TBB8_HUMAN Tubulin beta-8 chain OS=Homo sapiens GN=TUBB8 PE=1 SV=2		1	11	2	2	10	9	10	10	11	11	11	11	2	1	2	2	2	2	2	2	2	1	2	2	2	2	2	2	24.5	7.4	7.4	49.775	444	444	0	63.995	By MS/MS	By MS/MS	By MS/MS	By MS/MS	By MS/MS	By MS/MS	By MS/MS
sp|P15924|DESP_HUMAN	sp|P15924|DESP_HUMAN	16	16	16	>sp|P15924|DESP_HUMAN Desmoplakin OS=Homo sapiens GN=DSP PE=1 SV=3		1	16	16	16	10	8	12	15	14	8	8	7	10	8	12	15	14	8	8	7	10	8	12	15	14	8	8	7	6.5	6.5	6.5	331.77	2871	2871	0	43.268	By MS/MS	By MS/MS	By MS/MS	By MS/MS	By MS/MS	By MS/MS	By matching
sp|P07195|LDHB_HUMAN	sp|P07195|LDHB_HUMAN	8	7	7	>sp|P07195|LDHB_HUMAN L-lactate dehydrogenase B chain OS=Homo sapiens GN=LDHB PE=1 SV=2		1	8	7	7	0	1	1	3	8	7	6	5	0	1	1	2	7	6	5	4	0	1	1	2	7	6	5	4	26.6	23.1	23.1	36.638	334	334	0	22.242	By matching	By matching	By matching	By matching	By MS/MS	By MS/MS	By MS/MS
sp|P09234|RU1C_HUMAN	sp|P09234|RU1C_HUMAN	3	3	3	>sp|P09234|RU1C_HUMAN U1 small nuclear ribonucleoprotein C OS=Homo sapiens GN=SNRPC PE=1 SV=1		1	3	3	3	3	3	2	2	3	2	3	3	3	3	2	2	3	2	3	3	3	3	2	2	3	2	3	3	24.5	24.5	24.5	17.394	159	159	0	22.565	By MS/MS	By MS/MS	By MS/MS	By MS/MS	By MS/MS	By MS/MS	By MS/MS
sp|Q5T749|KPRP_HUMAN	sp|Q5T749|KPRP_HUMAN	6	6	6	>sp|Q5T749|KPRP_HUMAN Keratinocyte proline-rich protein OS=Homo sapiens GN=KPRP PE=1 SV=1		1	6	6	6	5	4	6	4	5	6	5	4	5	4	6	4	5	6	5	4	5	4	6	4	5	6	5	4	12.8	12.8	12.8	64.135	579	579	0	22.699	By MS/MS	By MS/MS	By MS/MS	By MS/MS	By MS/MS	By MS/MS	By MS/MS
sp|P14866|HNRPL_HUMAN;tr|M0QYT0|M0QYT0_HUMAN;sp|Q8WVV9|HNRLL_HUMAN	sp|P14866|HNRPL_HUMAN;tr|M0QYT0|M0QYT0_HUMAN	12;7;1	12;7;1	12;7;1	>sp|P14866|HNRPL_HUMAN Heterogeneous nuclear ribonucleoprotein L OS=Homo sapiens GN=HNRNPL PE=1 SV=2;>tr|M0QYT0|M0QYT0_HUMAN Uncharacterized protein (Fragment) OS=Homo sapiens PE=1 SV=1		3	12	12	12	4	12	1	10	1	4	3	9	4	12	1	10	1	4	3	9	4	12	1	10	1	4	3	9	28.7	28.7	28.7	64.132	589	589;321;542	0	41.953	By matching	By MS/MS	By matching	By MS/MS	By matching	By MS/MS	By matching
sp|P62269|RS18_HUMAN	sp|P62269|RS18_HUMAN	7	7	7	>sp|P62269|RS18_HUMAN 40S ribosomal protein S18 OS=Homo sapiens GN=RPS18 PE=1 SV=3		1	7	7	7	6	7	4	7	6	6	5	4	6	7	4	7	6	6	5	4	6	7	4	7	6	6	5	4	36.8	36.8	36.8	17.718	152	152	0	14.892	By MS/MS	By MS/MS	By MS/MS	By MS/MS	By MS/MS	By MS/MS	By MS/MS
sp|Q92541|RTF1_HUMAN	sp|Q92541|RTF1_HUMAN	8	8	8	>sp|Q92541|RTF1_HUMAN RNA polymerase-associated protein RTF1 homolog OS=Homo sapiens GN=RTF1 PE=1 SV=4		1	8	8	8	8	7	6	8	8	6	7	5	8	7	6	8	8	6	7	5	8	7	6	8	8	6	7	5	11.1	11.1	11.1	80.313	710	710	0	22.243	By MS/MS	By MS/MS	By MS/MS	By MS/MS	By MS/MS	By MS/MS	By MS/MS
sp|P49207|RL34_HUMAN	sp|P49207|RL34_HUMAN	6	6	6	>sp|P49207|RL34_HUMAN 60S ribosomal protein L34 OS=Homo sapiens GN=RPL34 PE=1 SV=3		1	6	6	6	6	6	5	6	6	6	6	6	6	6	5	6	6	6	6	6	6	6	5	6	6	6	6	6	36.8	36.8	36.8	13.293	117	117	0	11.716	By MS/MS	By MS/MS	By MS/MS	By MS/MS	By MS/MS	By MS/MS	By MS/MS
REV__sp|Q9NT99|LRC4B_HUMAN	REV__sp|Q9NT99|LRC4B_HUMAN	1	1	1	>sp|Q9NT99|LRC4B_HUMAN Leucine-rich repeat-containing protein 4B OS=Homo sapiens GN=LRRC4B PE=2 SV=3		1	1	1	1	1	1	1	1	1	1	1	1	1	1	1	1	1	1	1	1	1	1	1	1	1	1	1	1	0	0	0	76.433	713	713	0.0051613	2.0994	By MS/MS	By MS/MS	By MS/MS	By MS/MS	By MS/MS	By matching	By MS/MS
sp|P25398|RS12_HUMAN	sp|P25398|RS12_HUMAN	2	2	2	>sp|P25398|RS12_HUMAN 40S ribosomal protein S12 OS=Homo sapiens GN=RPS12 PE=1 SV=3		1	2	2	2	2	2	2	2	2	2	2	2	2	2	2	2	2	2	2	2	2	2	2	2	2	2	2	2	18.9	18.9	18.9	14.515	132	132	0	14.349	By MS/MS	By MS/MS	By MS/MS	By MS/MS	By MS/MS	By MS/MS	By MS/MS
sp|P32969|RL9_HUMAN	sp|P32969|RL9_HUMAN	6	6	6	>sp|P32969|RL9_HUMAN 60S ribosomal protein L9 OS=Homo sapiens GN=RPL9 PE=1 SV=1		1	6	6	6	6	5	2	4	4	4	5	5	6	5	2	4	4	4	5	5	6	5	2	4	4	4	5	5	43.2	43.2	43.2	21.863	192	192	0	25.778	By MS/MS	By MS/MS	By MS/MS	By MS/MS	By MS/MS	By MS/MS	By MS/MS
sp|P12273|PIP_HUMAN	sp|P12273|PIP_HUMAN	7	7	7	>sp|P12273|PIP_HUMAN Prolactin-inducible protein OS=Homo sapiens GN=PIP PE=1 SV=1		1	7	7	7	5	5	6	6	6	5	6	5	5	5	6	6	6	5	6	5	5	5	6	6	6	5	6	5	57.5	57.5	57.5	16.572	146	146	0	22.822	By MS/MS	By MS/MS	By MS/MS	By MS/MS	By MS/MS	By MS/MS	By MS/MS
sp|P67809|YBOX1_HUMAN;sp|P16989|YBOX3_HUMAN;sp|Q9Y2T7|YBOX2_HUMAN	sp|P67809|YBOX1_HUMAN	7;3;2	7;3;2	7;3;2	>sp|P67809|YBOX1_HUMAN Nuclease-sensitive element-binding protein 1 OS=Homo sapiens GN=YBX1 PE=1 SV=3		3	7	7	7	7	7	5	7	6	5	6	3	7	7	5	7	6	5	6	3	7	7	5	7	6	5	6	3	38.6	38.6	38.6	35.924	324	324;372;364	0	42.766	By MS/MS	By MS/MS	By MS/MS	By MS/MS	By MS/MS	By MS/MS	By MS/MS
sp|P62820|RAB1A_HUMAN;sp|Q92930|RAB8B_HUMAN;sp|P61006|RAB8A_HUMAN;sp|P61026|RAB10_HUMAN;sp|Q92928|RAB1C_HUMAN;sp|P51153|RAB13_HUMAN;sp|P59190|RAB15_HUMAN	sp|P62820|RAB1A_HUMAN;sp|Q92930|RAB8B_HUMAN;sp|P61006|RAB8A_HUMAN	4;2;2;1;1;1;1	4;2;2;1;1;1;1	1;0;0;0;0;0;0	>sp|P62820|RAB1A_HUMAN Ras-related protein Rab-1A OS=Homo sapiens GN=RAB1A PE=1 SV=3;>sp|Q92930|RAB8B_HUMAN Ras-related protein Rab-8B OS=Homo sapiens GN=RAB8B PE=1 SV=2;>sp|P61006|RAB8A_HUMAN Ras-related protein Rab-8A OS=Homo sapiens GN=RAB8A PE=1 SV=1		7	4	4	1	1	4	3	2	4	3	2	3	1	4	3	2	4	3	2	3	0	1	0	0	1	1	0	1	21	21	8.3	22.677	205	205;207;207;200;201;203;212	0	12.698	By MS/MS	By MS/MS	By MS/MS	By matching	By MS/MS	By MS/MS	By MS/MS
sp|Q9H0G5|NSRP1_HUMAN	sp|Q9H0G5|NSRP1_HUMAN	12	12	12	>sp|Q9H0G5|NSRP1_HUMAN Nuclear speckle splicing regulatory protein 1 OS=Homo sapiens GN=NSRP1 PE=1 SV=1		1	12	12	12	6	9	7	11	10	9	11	6	6	9	7	11	10	9	11	6	6	9	7	11	10	9	11	6	19.9	19.9	19.9	66.389	558	558	0	30.797	By MS/MS	By MS/MS	By MS/MS	By MS/MS	By MS/MS	By MS/MS	By MS/MS
sp|P46777|RL5_HUMAN	sp|P46777|RL5_HUMAN	7	7	7	>sp|P46777|RL5_HUMAN 60S ribosomal protein L5 OS=Homo sapiens GN=RPL5 PE=1 SV=3		1	7	7	7	6	7	6	6	7	7	7	6	6	7	6	6	7	7	7	6	6	7	6	6	7	7	7	6	21.2	21.2	21.2	34.362	297	297	0	24.828	By MS/MS	By MS/MS	By matching	By MS/MS	By MS/MS	By MS/MS	By MS/MS
sp|Q9BU76|MMTA2_HUMAN	sp|Q9BU76|MMTA2_HUMAN	5	5	5	>sp|Q9BU76|MMTA2_HUMAN Multiple myeloma tumor-associated protein 2 OS=Homo sapiens GN=MMTAG2 PE=1 SV=1		1	5	5	5	5	4	3	4	4	3	4	5	5	4	3	4	4	3	4	5	5	4	3	4	4	3	4	5	24	24	24	29.411	263	263	0	18.201	By MS/MS	By MS/MS	By MS/MS	By MS/MS	By MS/MS	By MS/MS	By MS/MS
sp|Q86V81|THOC4_HUMAN	sp|Q86V81|THOC4_HUMAN	4	4	4	>sp|Q86V81|THOC4_HUMAN THO complex subunit 4 OS=Homo sapiens GN=ALYREF PE=1 SV=3		1	4	4	4	4	4	3	4	4	3	4	4	4	4	3	4	4	3	4	4	4	4	3	4	4	3	4	4	26.1	26.1	26.1	26.888	257	257	0	19.178	By MS/MS	By MS/MS	By MS/MS	By MS/MS	By MS/MS	By MS/MS	By MS/MS
sp|Q86YZ3|HORN_HUMAN;CON__Q86YZ3	sp|Q86YZ3|HORN_HUMAN;CON__Q86YZ3	6;6	6;6	6;6	>sp|Q86YZ3|HORN_HUMAN Hornerin OS=Homo sapiens GN=HRNR PE=1 SV=2;>Q86YZ3 SWISS-PROT:Q86YZ3 Tax_Id=9606 Gene_Symbol=HRNR Hornerin		2	6	6	6	4	3	5	4	6	4	4	5	4	3	5	4	6	4	4	5	4	3	5	4	6	4	4	5	8.2	8.2	8.2	282.39	2850	2850;2850	0	38.711	By MS/MS	By MS/MS	By MS/MS	By MS/MS	By MS/MS	By MS/MS	By MS/MS
sp|Q9UDY2|ZO2_HUMAN	sp|Q9UDY2|ZO2_HUMAN	13	13	13	>sp|Q9UDY2|ZO2_HUMAN Tight junction protein ZO-2 OS=Homo sapiens GN=TJP2 PE=1 SV=2		1	13	13	13	12	8	8	13	11	8	13	10	12	8	8	13	11	8	13	10	12	8	8	13	11	8	13	10	11.9	11.9	11.9	133.96	1190	1190	0	23.132	By MS/MS	By matching	By MS/MS	By MS/MS	By MS/MS	By MS/MS	By MS/MS
sp|P62937|PPIA_HUMAN;tr|A0A075B767|A0A075B767_HUMAN;sp|Q9Y536|PAL4A_HUMAN;sp|P0DN26|PAL4F_HUMAN;sp|F5H284|PAL4D_HUMAN;sp|A0A0B4J2A2|PAL4C_HUMAN;sp|A0A075B759|PAL4E_HUMAN	sp|P62937|PPIA_HUMAN	5;1;1;1;1;1;1	5;1;1;1;1;1;1	5;1;1;1;1;1;1	>sp|P62937|PPIA_HUMAN Peptidyl-prolyl cis-trans isomerase A OS=Homo sapiens GN=PPIA PE=1 SV=2		7	5	5	5	4	4	4	4	4	5	5	5	4	4	4	4	4	5	5	5	4	4	4	4	4	5	5	5	44.2	44.2	44.2	18.012	165	165;164;164;164;164;164;164	0	38.107	By MS/MS	By MS/MS	By MS/MS	By MS/MS	By MS/MS	By MS/MS	By MS/MS
sp|P62318|SMD3_HUMAN	sp|P62318|SMD3_HUMAN	2	2	2	>sp|P62318|SMD3_HUMAN Small nuclear ribonucleoprotein Sm D3 OS=Homo sapiens GN=SNRPD3 PE=1 SV=1		1	2	2	2	1	2	1	1	2	1	2	2	1	2	1	1	2	1	2	2	1	2	1	1	2	1	2	2	23.8	23.8	23.8	13.916	126	126	0	12.376	By MS/MS	By MS/MS	By MS/MS	By MS/MS	By matching	By matching	By MS/MS
sp|Q9NX08|COMD8_HUMAN	sp|Q9NX08|COMD8_HUMAN	1	1	1	>sp|Q9NX08|COMD8_HUMAN COMM domain-containing protein 8 OS=Homo sapiens GN=COMMD8 PE=1 SV=1		1	1	1	1	1	1	1	1	1	1	1	1	1	1	1	1	1	1	1	1	1	1	1	1	1	1	1	1	10.9	10.9	10.9	21.09	183	183	0.0014663	3.2613	By matching	By matching	By matching	By MS/MS	By MS/MS	By matching	By MS/MS
sp|P39019|RS19_HUMAN	sp|P39019|RS19_HUMAN	4	4	4	>sp|P39019|RS19_HUMAN 40S ribosomal protein S19 OS=Homo sapiens GN=RPS19 PE=1 SV=2		1	4	4	4	4	4	4	4	4	4	4	4	4	4	4	4	4	4	4	4	4	4	4	4	4	4	4	4	20	20	20	16.06	145	145	0	9.392	By MS/MS	By MS/MS	By MS/MS	By MS/MS	By MS/MS	By MS/MS	By MS/MS
sp|Q14789|GOGB1_HUMAN	sp|Q14789|GOGB1_HUMAN	2	2	2	>sp|Q14789|GOGB1_HUMAN Golgin subfamily B member 1 OS=Homo sapiens GN=GOLGB1 PE=1 SV=2		1	2	2	2	2	1	2	1	1	1	2	2	2	1	2	1	1	1	2	2	2	1	2	1	1	1	2	2	0.8	0.8	0.8	376.01	3259	3259	0.0051414	2.0817	By MS/MS	By matching	By matching	By matching	By matching	By matching	By MS/MS
sp|Q15366|PCBP2_HUMAN	sp|Q15366|PCBP2_HUMAN	6	4	3	>sp|Q15366|PCBP2_HUMAN Poly(rC)-binding protein 2 OS=Homo sapiens GN=PCBP2 PE=1 SV=1		1	6	4	3	5	5	3	6	6	6	6	6	3	3	1	4	4	4	4	4	3	3	1	3	3	3	3	3	20	14.8	11	38.58	365	365	0	19.304	By MS/MS	By MS/MS	By matching	By MS/MS	By MS/MS	By MS/MS	By MS/MS
sp|O00203|AP3B1_HUMAN;sp|Q13367|AP3B2_HUMAN	sp|O00203|AP3B1_HUMAN	12;1	12;1	12;1	>sp|O00203|AP3B1_HUMAN AP-3 complex subunit beta-1 OS=Homo sapiens GN=AP3B1 PE=1 SV=3		2	12	12	12	7	5	6	11	11	8	10	8	7	5	6	11	11	8	10	8	7	5	6	11	11	8	10	8	12.2	12.2	12.2	121.32	1094	1094;1082	0	27.588	By MS/MS	By matching	By matching	By MS/MS	By MS/MS	By MS/MS	By MS/MS
sp|O43795|MYO1B_HUMAN;sp|Q9UBC5|MYO1A_HUMAN	sp|O43795|MYO1B_HUMAN	13;2	13;2	13;2	>sp|O43795|MYO1B_HUMAN Unconventional myosin-Ib OS=Homo sapiens GN=MYO1B PE=1 SV=3		2	13	13	13	2	13	0	13	0	3	3	11	2	13	0	13	0	3	3	11	2	13	0	13	0	3	3	11	14.3	14.3	14.3	131.98	1136	1136;1043	0	47.688	By matching	By MS/MS	By matching	By MS/MS	By matching	By matching	By matching
sp|P46940|IQGA1_HUMAN	sp|P46940|IQGA1_HUMAN	13	13	13	>sp|P46940|IQGA1_HUMAN Ras GTPase-activating-like protein IQGAP1 OS=Homo sapiens GN=IQGAP1 PE=1 SV=1		1	13	13	13	2	2	3	4	12	11	9	12	2	2	3	4	12	11	9	12	2	2	3	4	12	11	9	12	10.8	10.8	10.8	189.25	1657	1657	0	66.435	By matching	By matching	By MS/MS	By matching	By MS/MS	By MS/MS	By MS/MS
sp|P67936|TPM4_HUMAN;sp|P07951|TPM2_HUMAN;CON__Q3SX28;sp|Q2TAC2|CCD57_HUMAN	sp|P67936|TPM4_HUMAN	8;3;3;1	8;3;3;1	5;1;1;1	>sp|P67936|TPM4_HUMAN Tropomyosin alpha-4 chain OS=Homo sapiens GN=TPM4 PE=1 SV=3		4	8	8	5	4	8	7	8	7	5	6	7	4	8	7	8	7	5	6	7	2	5	4	5	4	3	3	4	30.2	30.2	21.4	28.521	248	248;284;284;916	0	20.953	By MS/MS	By MS/MS	By MS/MS	By MS/MS	By MS/MS	By matching	By MS/MS
sp|Q8NHM4|TRY6_HUMAN;sp|P07478|TRY2_HUMAN;sp|P07477|TRY1_HUMAN;CON__P07477	sp|Q8NHM4|TRY6_HUMAN;sp|P07478|TRY2_HUMAN;sp|P07477|TRY1_HUMAN;CON__P07477	1;1;1;1	1;1;1;1	1;1;1;1	>sp|Q8NHM4|TRY6_HUMAN Putative trypsin-6 OS=Homo sapiens GN=PRSS3P2 PE=5 SV=2;>sp|P07478|TRY2_HUMAN Trypsin-2 OS=Homo sapiens GN=PRSS2 PE=1 SV=1;>sp|P07477|TRY1_HUMAN Trypsin-1 OS=Homo sapiens GN=PRSS1 PE=1 SV=1;>P07477 SWISS-PROT:P07477 Tax_Id=9606 Gene_S		4	1	1	1	1	1	1	1	1	1	1	1	1	1	1	1	1	1	1	1	1	1	1	1	1	1	1	1	8.1	8.1	8.1	26.537	247	247;247;247;247	0.0014728	3.3387	By MS/MS	By MS/MS	By MS/MS	By matching	By MS/MS	By matching	By matching
sp|Q15287|RNPS1_HUMAN	sp|Q15287|RNPS1_HUMAN	5	5	5	>sp|Q15287|RNPS1_HUMAN RNA-binding protein with serine-rich domain 1 OS=Homo sapiens GN=RNPS1 PE=1 SV=1		1	5	5	5	5	5	3	5	5	5	5	3	5	5	3	5	5	5	5	3	5	5	3	5	5	5	5	3	23.3	23.3	23.3	34.208	305	305	0	36.237	By MS/MS	By MS/MS	By MS/MS	By MS/MS	By MS/MS	By MS/MS	By MS/MS
sp|P49368|TCPG_HUMAN	sp|P49368|TCPG_HUMAN	8	8	8	>sp|P49368|TCPG_HUMAN T-complex protein 1 subunit gamma OS=Homo sapiens GN=CCT3 PE=1 SV=4		1	8	8	8	2	4	3	5	7	8	8	8	2	4	3	5	7	8	8	8	2	4	3	5	7	8	8	8	17.2	17.2	17.2	60.533	545	545	0	19.728	By matching	By matching	By matching	By matching	By MS/MS	By MS/MS	By MS/MS
sp|P46778|RL21_HUMAN	sp|P46778|RL21_HUMAN	2	2	2	>sp|P46778|RL21_HUMAN 60S ribosomal protein L21 OS=Homo sapiens GN=RPL21 PE=1 SV=2		1	2	2	2	2	2	1	2	2	2	2	2	2	2	1	2	2	2	2	2	2	2	1	2	2	2	2	2	13.8	13.8	13.8	18.565	160	160	0	21.482	By MS/MS	By MS/MS	By MS/MS	By MS/MS	By MS/MS	By MS/MS	By MS/MS
sp|Q93077|H2A1C_HUMAN;sp|Q7L7L0|H2A3_HUMAN;sp|P04908|H2A1B_HUMAN	sp|Q93077|H2A1C_HUMAN;sp|Q7L7L0|H2A3_HUMAN;sp|P04908|H2A1B_HUMAN	6;5;5	1;1;1	1;1;1	>sp|Q93077|H2A1C_HUMAN Histone H2A type 1-C OS=Homo sapiens GN=HIST1H2AC PE=1 SV=3;>sp|Q7L7L0|H2A3_HUMAN Histone H2A type 3 OS=Homo sapiens GN=HIST3H2A PE=1 SV=3;>sp|P04908|H2A1B_HUMAN Histone H2A type 1-B/E OS=Homo sapiens GN=HIST1H2AB PE=1 SV=2		3	6	1	1	3	4	4	6	5	5	6	4	0	1	1	1	1	1	1	1	0	1	1	1	1	1	1	1	48.5	8.5	8.5	14.105	130	130;130;130	0.0014347	3.0285	By matching	By MS/MS	By matching	By MS/MS	By matching	By matching	By MS/MS
sp|Q14103|HNRPD_HUMAN	sp|Q14103|HNRPD_HUMAN	6	6	5	>sp|Q14103|HNRPD_HUMAN Heterogeneous nuclear ribonucleoprotein D0 OS=Homo sapiens GN=HNRNPD PE=1 SV=1		1	6	6	5	4	6	4	5	1	6	5	6	4	6	4	5	1	6	5	6	3	5	3	4	1	5	4	5	13.8	13.8	11.5	38.434	355	355	0	16.491	By matching	By MS/MS	By matching	By MS/MS	By matching	By MS/MS	By MS/MS
sp|Q8IWS0|PHF6_HUMAN	sp|Q8IWS0|PHF6_HUMAN	7	7	7	>sp|Q8IWS0|PHF6_HUMAN PHD finger protein 6 OS=Homo sapiens GN=PHF6 PE=1 SV=1		1	7	7	7	7	7	7	7	6	6	7	6	7	7	7	7	6	6	7	6	7	7	7	7	6	6	7	6	20.5	20.5	20.5	41.29	365	365	0	14.961	By MS/MS	By MS/MS	By MS/MS	By MS/MS	By MS/MS	By MS/MS	By MS/MS
sp|P47914|RL29_HUMAN	sp|P47914|RL29_HUMAN	2	2	2	>sp|P47914|RL29_HUMAN 60S ribosomal protein L29 OS=Homo sapiens GN=RPL29 PE=1 SV=2		1	2	2	2	2	2	2	2	2	2	2	2	2	2	2	2	2	2	2	2	2	2	2	2	2	2	2	2	14.5	14.5	14.5	17.752	159	159	0	6.7302	By MS/MS	By MS/MS	By MS/MS	By MS/MS	By MS/MS	By MS/MS	By MS/MS
sp|P84098|RL19_HUMAN	sp|P84098|RL19_HUMAN	4	4	4	>sp|P84098|RL19_HUMAN 60S ribosomal protein L19 OS=Homo sapiens GN=RPL19 PE=1 SV=1		1	4	4	4	2	4	3	4	2	3	2	4	2	4	3	4	2	3	2	4	2	4	3	4	2	3	2	4	21.4	21.4	21.4	23.466	196	196	0	18.843	By MS/MS	By MS/MS	By matching	By MS/MS	By matching	By MS/MS	By MS/MS
sp|P13010|XRCC5_HUMAN	sp|P13010|XRCC5_HUMAN	10	10	10	>sp|P13010|XRCC5_HUMAN X-ray repair cross-complementing protein 5 OS=Homo sapiens GN=XRCC5 PE=1 SV=3		1	10	10	10	2	10	3	7	6	5	7	6	2	10	3	7	6	5	7	6	2	10	3	7	6	5	7	6	16.5	16.5	16.5	82.704	732	732	0	49.244	By matching	By MS/MS	By MS/MS	By MS/MS	By MS/MS	By MS/MS	By MS/MS
sp|P60842|IF4A1_HUMAN;sp|Q14240|IF4A2_HUMAN	sp|P60842|IF4A1_HUMAN;sp|Q14240|IF4A2_HUMAN	4;3	3;2	3;2	>sp|P60842|IF4A1_HUMAN Eukaryotic initiation factor 4A-I OS=Homo sapiens GN=EIF4A1 PE=1 SV=1;>sp|Q14240|IF4A2_HUMAN Eukaryotic initiation factor 4A-II OS=Homo sapiens GN=EIF4A2 PE=1 SV=2		2	4	3	3	2	4	3	4	4	4	4	4	1	3	2	3	3	3	3	3	1	3	2	3	3	3	3	3	13.5	9.6	9.6	46.153	406	406;407	0	9.3398	By MS/MS	By MS/MS	By MS/MS	By MS/MS	By MS/MS	By MS/MS	By MS/MS
sp|Q9UKM9|RALY_HUMAN	sp|Q9UKM9|RALY_HUMAN	9	9	9	>sp|Q9UKM9|RALY_HUMAN RNA-binding protein Raly OS=Homo sapiens GN=RALY PE=1 SV=1		1	9	9	9	2	9	2	4	3	4	5	7	2	9	2	4	3	4	5	7	2	9	2	4	3	4	5	7	30.1	30.1	30.1	32.463	306	306	0	23.131	By matching	By MS/MS	By matching	By MS/MS	By matching	By MS/MS	By MS/MS
sp|Q12872|SFSWA_HUMAN	sp|Q12872|SFSWA_HUMAN	9	9	9	>sp|Q12872|SFSWA_HUMAN Splicing factor, suppressor of white-apricot homolog OS=Homo sapiens GN=SFSWAP PE=1 SV=3		1	9	9	9	7	6	4	7	8	5	9	5	7	6	4	7	8	5	9	5	7	6	4	7	8	5	9	5	9.3	9.3	9.3	104.82	951	951	0	19.467	By MS/MS	By MS/MS	By matching	By MS/MS	By MS/MS	By matching	By MS/MS
sp|Q9Y2X3|NOP58_HUMAN	sp|Q9Y2X3|NOP58_HUMAN	7	7	7	>sp|Q9Y2X3|NOP58_HUMAN Nucleolar protein 58 OS=Homo sapiens GN=NOP58 PE=1 SV=1		1	7	7	7	2	7	2	5	3	3	4	7	2	7	2	5	3	3	4	7	2	7	2	5	3	3	4	7	18.5	18.5	18.5	59.578	529	529	0	30.657	By MS/MS	By MS/MS	By matching	By MS/MS	By matching	By matching	By matching
sp|Q9BUJ2|HNRL1_HUMAN	sp|Q9BUJ2|HNRL1_HUMAN	6	6	6	>sp|Q9BUJ2|HNRL1_HUMAN Heterogeneous nuclear ribonucleoprotein U-like protein 1 OS=Homo sapiens GN=HNRNPUL1 PE=1 SV=2		1	6	6	6	5	6	3	6	4	5	5	6	5	6	3	6	4	5	5	6	5	6	3	6	4	5	5	6	9.3	9.3	9.3	95.737	856	856	0	17.377	By MS/MS	By MS/MS	By matching	By MS/MS	By MS/MS	By MS/MS	By MS/MS
sp|Q9H307|PININ_HUMAN	sp|Q9H307|PININ_HUMAN	7	7	7	>sp|Q9H307|PININ_HUMAN Pinin OS=Homo sapiens GN=PNN PE=1 SV=4		1	7	7	7	7	6	5	4	6	2	7	5	7	6	5	4	6	2	7	5	7	6	5	4	6	2	7	5	9.6	9.6	9.6	81.613	717	717	0	22.269	By MS/MS	By MS/MS	By MS/MS	By MS/MS	By MS/MS	By MS/MS	By MS/MS
sp|P19474|RO52_HUMAN	sp|P19474|RO52_HUMAN	7	7	7	>sp|P19474|RO52_HUMAN E3 ubiquitin-protein ligase TRIM21 OS=Homo sapiens GN=TRIM21 PE=1 SV=1		1	7	7	7	7	6	6	4	4	4	3	3	7	6	6	4	4	4	3	3	7	6	6	4	4	4	3	3	18.9	18.9	18.9	54.169	475	475	0	29.554	By MS/MS	By MS/MS	By MS/MS	By MS/MS	By MS/MS	By MS/MS	By MS/MS
sp|P04083|ANXA1_HUMAN	sp|P04083|ANXA1_HUMAN	11	11	11	>sp|P04083|ANXA1_HUMAN Annexin A1 OS=Homo sapiens GN=ANXA1 PE=1 SV=2		1	11	11	11	1	4	5	10	10	10	5	6	1	4	5	10	10	10	5	6	1	4	5	10	10	10	5	6	39	39	39	38.714	346	346	0	38.459	By matching	By matching	By matching	By MS/MS	By MS/MS	By MS/MS	By matching
sp|Q13428|TCOF_HUMAN	sp|Q13428|TCOF_HUMAN	8	8	8	>sp|Q13428|TCOF_HUMAN Treacle protein OS=Homo sapiens GN=TCOF1 PE=1 SV=3		1	8	8	8	5	5	4	5	5	5	7	5	5	5	4	5	5	5	7	5	5	5	4	5	5	5	7	5	6.7	6.7	6.7	152.1	1488	1488	0	24.779	By MS/MS	By MS/MS	By MS/MS	By MS/MS	By MS/MS	By matching	By MS/MS
sp|Q01813|PFKAP_HUMAN;sp|P17858|PFKAL_HUMAN;sp|P08237|PFKAM_HUMAN	sp|Q01813|PFKAP_HUMAN	11;3;2	11;3;2	11;3;2	>sp|Q01813|PFKAP_HUMAN ATP-dependent 6-phosphofructokinase, platelet type OS=Homo sapiens GN=PFKP PE=1 SV=2		3	11	11	11	2	1	4	6	10	9	9	9	2	1	4	6	10	9	9	9	2	1	4	6	10	9	9	9	17.7	17.7	17.7	85.595	784	784;780;780	0	44.234	By matching	By matching	By matching	By matching	By MS/MS	By MS/MS	By MS/MS
sp|Q14331|FRG1_HUMAN	sp|Q14331|FRG1_HUMAN	5	5	5	>sp|Q14331|FRG1_HUMAN Protein FRG1 OS=Homo sapiens GN=FRG1 PE=1 SV=1		1	5	5	5	5	4	5	3	4	3	4	3	5	4	5	3	4	3	4	3	5	4	5	3	4	3	4	3	20.5	20.5	20.5	29.172	258	258	0	12.835	By MS/MS	By MS/MS	By MS/MS	By MS/MS	By MS/MS	By MS/MS	By MS/MS
sp|Q08170|SRSF4_HUMAN	sp|Q08170|SRSF4_HUMAN	11	7	7	>sp|Q08170|SRSF4_HUMAN Serine/arginine-rich splicing factor 4 OS=Homo sapiens GN=SRSF4 PE=1 SV=2		1	11	7	7	7	7	6	9	9	8	10	8	3	3	4	5	5	4	6	4	3	3	4	5	5	4	6	4	21.9	16.2	16.2	56.678	494	494	0	37.594	By MS/MS	By MS/MS	By MS/MS	By MS/MS	By MS/MS	By MS/MS	By MS/MS
sp|P17987|TCPA_HUMAN	sp|P17987|TCPA_HUMAN	7	7	7	>sp|P17987|TCPA_HUMAN T-complex protein 1 subunit alpha OS=Homo sapiens GN=TCP1 PE=1 SV=1		1	7	7	7	2	3	1	0	6	6	7	6	2	3	1	0	6	6	7	6	2	3	1	0	6	6	7	6	14.2	14.2	14.2	60.343	556	556	0	18.932	By matching	By matching	By matching	By matching	By MS/MS	By MS/MS	By MS/MS
sp|P47813|IF1AX_HUMAN;sp|O14602|IF1AY_HUMAN	sp|P47813|IF1AX_HUMAN;sp|O14602|IF1AY_HUMAN	4;2	4;2	4;2	>sp|P47813|IF1AX_HUMAN Eukaryotic translation initiation factor 1A, X-chromosomal OS=Homo sapiens GN=EIF1AX PE=1 SV=2;>sp|O14602|IF1AY_HUMAN Eukaryotic translation initiation factor 1A, Y-chromosomal OS=Homo sapiens GN=EIF1AY PE=1 SV=4		2	4	4	4	4	4	4	4	4	4	4	4	4	4	4	4	4	4	4	4	4	4	4	4	4	4	4	4	22.9	22.9	22.9	16.46	144	144;144	0	9.8073	By MS/MS	By MS/MS	By MS/MS	By MS/MS	By MS/MS	By MS/MS	By MS/MS
sp|P17812|PYRG1_HUMAN	sp|P17812|PYRG1_HUMAN	3	3	3	>sp|P17812|PYRG1_HUMAN CTP synthase 1 OS=Homo sapiens GN=CTPS1 PE=1 SV=2		1	3	3	3	2	1	2	3	3	1	2	1	2	1	2	3	3	1	2	1	2	1	2	3	3	1	2	1	7.1	7.1	7.1	66.69	591	591	0	5.4055	By matching	By matching	By matching	By MS/MS	By MS/MS	By matching	By matching
sp|P08708|RS17_HUMAN;tr|H3BNC9|H3BNC9_HUMAN	sp|P08708|RS17_HUMAN	3;1	3;1	3;1	>sp|P08708|RS17_HUMAN 40S ribosomal protein S17 OS=Homo sapiens GN=RPS17 PE=1 SV=2		2	3	3	3	3	3	3	3	3	3	3	3	3	3	3	3	3	3	3	3	3	3	3	3	3	3	3	3	23.7	23.7	23.7	15.55	135	135;293	0	6.7505	By MS/MS	By MS/MS	By MS/MS	By MS/MS	By MS/MS	By MS/MS	By MS/MS
sp|P18085|ARF4_HUMAN	sp|P18085|ARF4_HUMAN	5	5	3	>sp|P18085|ARF4_HUMAN ADP-ribosylation factor 4 OS=Homo sapiens GN=ARF4 PE=1 SV=3		1	5	5	3	4	5	5	4	5	5	5	5	4	5	5	4	5	5	5	5	3	3	3	2	3	3	3	3	32.2	32.2	15	20.511	180	180	0	9.5189	By MS/MS	By MS/MS	By MS/MS	By MS/MS	By MS/MS	By MS/MS	By MS/MS
sp|Q15428|SF3A2_HUMAN	sp|Q15428|SF3A2_HUMAN	5	5	5	>sp|Q15428|SF3A2_HUMAN Splicing factor 3A subunit 2 OS=Homo sapiens GN=SF3A2 PE=1 SV=2		1	5	5	5	4	5	4	5	5	5	3	3	4	5	4	5	5	5	3	3	4	5	4	5	5	5	3	3	13.6	13.6	13.6	49.255	464	464	0	22.859	By MS/MS	By MS/MS	By matching	By MS/MS	By MS/MS	By MS/MS	By MS/MS
sp|Q9Y3B4|SF3B6_HUMAN	sp|Q9Y3B4|SF3B6_HUMAN	3	3	3	>sp|Q9Y3B4|SF3B6_HUMAN Splicing factor 3B subunit 6 OS=Homo sapiens GN=SF3B6 PE=1 SV=1		1	3	3	3	3	3	3	3	3	2	2	2	3	3	3	3	3	2	2	2	3	3	3	3	3	2	2	2	32	32	32	14.585	125	125	0	16.284	By MS/MS	By MS/MS	By MS/MS	By MS/MS	By MS/MS	By MS/MS	By MS/MS
sp|P62857|RS28_HUMAN	sp|P62857|RS28_HUMAN	2	2	2	>sp|P62857|RS28_HUMAN 40S ribosomal protein S28 OS=Homo sapiens GN=RPS28 PE=1 SV=1		1	2	2	2	2	2	2	2	2	2	2	2	2	2	2	2	2	2	2	2	2	2	2	2	2	2	2	2	30.4	30.4	30.4	7.8409	69	69	0	5.8625	By MS/MS	By MS/MS	By MS/MS	By MS/MS	By MS/MS	By MS/MS	By MS/MS
sp|Q9H4M9|EHD1_HUMAN;sp|Q9NZN3|EHD3_HUMAN	sp|Q9H4M9|EHD1_HUMAN	8;1	8;1	8;1	>sp|Q9H4M9|EHD1_HUMAN EH domain-containing protein 1 OS=Homo sapiens GN=EHD1 PE=1 SV=2		2	8	8	8	1	0	2	1	8	7	7	7	1	0	2	1	8	7	7	7	1	0	2	1	8	7	7	7	21.7	21.7	21.7	60.626	534	534;535	0	22.267	By matching	By matching	By matching	By matching	By MS/MS	By MS/MS	By MS/MS
sp|P35637|FUS_HUMAN;sp|Q92804|RBP56_HUMAN	sp|P35637|FUS_HUMAN	5;2	5;2	5;2	>sp|P35637|FUS_HUMAN RNA-binding protein FUS OS=Homo sapiens GN=FUS PE=1 SV=1		2	5	5	5	4	5	2	3	2	3	5	5	4	5	2	3	2	3	5	5	4	5	2	3	2	3	5	5	8.6	8.6	8.6	53.425	526	526;592	0	15.319	By MS/MS	By MS/MS	By MS/MS	By MS/MS	By matching	By MS/MS	By MS/MS
sp|Q15233|NONO_HUMAN	sp|Q15233|NONO_HUMAN	6	6	6	>sp|Q15233|NONO_HUMAN Non-POU domain-containing octamer-binding protein OS=Homo sapiens GN=NONO PE=1 SV=4		1	6	6	6	4	6	2	5	6	4	6	6	4	6	2	5	6	4	6	6	4	6	2	5	6	4	6	6	16.6	16.6	16.6	54.231	471	471	0	15.232	By matching	By MS/MS	By matching	By MS/MS	By MS/MS	By MS/MS	By MS/MS
sp|Q96S94|CCNL2_HUMAN	sp|Q96S94|CCNL2_HUMAN	4	4	4	>sp|Q96S94|CCNL2_HUMAN Cyclin-L2 OS=Homo sapiens GN=CCNL2 PE=1 SV=1		1	4	4	4	3	2	1	4	4	4	4	4	3	2	1	4	4	4	4	4	3	2	1	4	4	4	4	4	15.8	15.8	15.8	58.147	520	520	0	27.293	By matching	By matching	By matching	By MS/MS	By MS/MS	By matching	By MS/MS
sp|P18077|RL35A_HUMAN	sp|P18077|RL35A_HUMAN	6	6	6	>sp|P18077|RL35A_HUMAN 60S ribosomal protein L35a OS=Homo sapiens GN=RPL35A PE=1 SV=2		1	6	6	6	4	6	5	6	6	3	5	5	4	6	5	6	6	3	5	5	4	6	5	6	6	3	5	5	47.3	47.3	47.3	12.538	110	110	0	11.18	By MS/MS	By MS/MS	By MS/MS	By MS/MS	By MS/MS	By MS/MS	By MS/MS
sp|P14923|PLAK_HUMAN;sp|P35222|CTNB1_HUMAN	sp|P14923|PLAK_HUMAN	7;1	7;1	7;1	>sp|P14923|PLAK_HUMAN Junction plakoglobin OS=Homo sapiens GN=JUP PE=1 SV=3		2	7	7	7	6	7	7	4	7	7	4	5	6	7	7	4	7	7	4	5	6	7	7	4	7	7	4	5	12.8	12.8	12.8	81.744	745	745;781	0	30.671	By MS/MS	By MS/MS	By MS/MS	By matching	By MS/MS	By matching	By MS/MS
sp|Q9Y6A4|CFA20_HUMAN	sp|Q9Y6A4|CFA20_HUMAN	5	5	5	>sp|Q9Y6A4|CFA20_HUMAN Cilia- and flagella-associated protein 20 OS=Homo sapiens GN=CFAP20 PE=1 SV=1		1	5	5	5	2	2	3	4	4	2	5	3	2	2	3	4	4	2	5	3	2	2	3	4	4	2	5	3	24.9	24.9	24.9	22.774	193	193	0	11.733	By MS/MS	By MS/MS	By MS/MS	By MS/MS	By MS/MS	By matching	By MS/MS
sp|Q5D862|FILA2_HUMAN;CON__Q5D862	sp|Q5D862|FILA2_HUMAN;CON__Q5D862	2;2	2;2	2;2	>sp|Q5D862|FILA2_HUMAN Filaggrin-2 OS=Homo sapiens GN=FLG2 PE=1 SV=1;>Q5D862 SWISS-PROT:Q5D862 Tax_Id=9606 Gene_Symbol=FLG2 Filaggrin-2		2	2	2	2	2	2	2	2	2	2	2	2	2	2	2	2	2	2	2	2	2	2	2	2	2	2	2	2	1	1	1	248.07	2391	2391;2391	0	7.7046	By MS/MS	By MS/MS	By MS/MS	By MS/MS	By MS/MS	By MS/MS	By MS/MS
sp|P22314|UBA1_HUMAN	sp|P22314|UBA1_HUMAN	10	10	10	>sp|P22314|UBA1_HUMAN Ubiquitin-like modifier-activating enzyme 1 OS=Homo sapiens GN=UBA1 PE=1 SV=3		1	10	10	10	0	2	1	4	9	8	9	8	0	2	1	4	9	8	9	8	0	2	1	4	9	8	9	8	12.7	12.7	12.7	117.85	1058	1058	0	30.698	By matching	By matching	By matching	By matching	By MS/MS	By MS/MS	By MS/MS
sp|Q2TBE0|C19L2_HUMAN	sp|Q2TBE0|C19L2_HUMAN	7	7	7	>sp|Q2TBE0|C19L2_HUMAN CWF19-like protein 2 OS=Homo sapiens GN=CWF19L2 PE=1 SV=4		1	7	7	7	7	4	7	6	7	4	7	4	7	4	7	6	7	4	7	4	7	4	7	6	7	4	7	4	8.1	8.1	8.1	103.79	894	894	0	14.692	By MS/MS	By matching	By matching	By MS/MS	By MS/MS	By matching	By MS/MS
sp|P78371|TCPB_HUMAN	sp|P78371|TCPB_HUMAN	7	7	7	>sp|P78371|TCPB_HUMAN T-complex protein 1 subunit beta OS=Homo sapiens GN=CCT2 PE=1 SV=4		1	7	7	7	0	1	1	1	7	6	7	6	0	1	1	1	7	6	7	6	0	1	1	1	7	6	7	6	17.9	17.9	17.9	57.488	535	535	0	32.832	By matching	By matching	By matching	By matching	By MS/MS	By MS/MS	By MS/MS
sp|P21796|VDAC1_HUMAN	sp|P21796|VDAC1_HUMAN	4	4	4	>sp|P21796|VDAC1_HUMAN Voltage-dependent anion-selective channel protein 1 OS=Homo sapiens GN=VDAC1 PE=1 SV=2		1	4	4	4	3	4	3	3	4	3	4	3	3	4	3	3	4	3	4	3	3	4	3	3	4	3	4	3	18.7	18.7	18.7	30.772	283	283	0	8.9091	By MS/MS	By MS/MS	By MS/MS	By MS/MS	By MS/MS	By MS/MS	By MS/MS
sp|Q02218|ODO1_HUMAN;sp|Q9ULD0|OGDHL_HUMAN	sp|Q02218|ODO1_HUMAN	7;2	7;2	7;2	>sp|Q02218|ODO1_HUMAN 2-oxoglutarate dehydrogenase, mitochondrial OS=Homo sapiens GN=OGDH PE=1 SV=3		2	7	7	7	5	6	6	3	5	4	7	7	5	6	6	3	5	4	7	7	5	6	6	3	5	4	7	7	8.4	8.4	8.4	115.93	1023	1023;1010	0	17.962	By MS/MS	By MS/MS	By MS/MS	By matching	By MS/MS	By matching	By MS/MS
sp|Q07021|C1QBP_HUMAN	sp|Q07021|C1QBP_HUMAN	3	3	3	>sp|Q07021|C1QBP_HUMAN Complement component 1 Q subcomponent-binding protein, mitochondrial OS=Homo sapiens GN=C1QBP PE=1 SV=1		1	3	3	3	2	2	2	2	3	3	3	2	2	2	2	2	3	3	3	2	2	2	2	2	3	3	3	2	21.6	21.6	21.6	31.362	282	282	0	14.252	By MS/MS	By matching	By MS/MS	By MS/MS	By MS/MS	By MS/MS	By MS/MS
sp|P62081|RS7_HUMAN	sp|P62081|RS7_HUMAN	5	5	5	>sp|P62081|RS7_HUMAN 40S ribosomal protein S7 OS=Homo sapiens GN=RPS7 PE=1 SV=1		1	5	5	5	4	4	5	5	4	4	4	4	4	4	5	5	4	4	4	4	4	4	5	5	4	4	4	4	28.9	28.9	28.9	22.127	194	194	0	10.196	By MS/MS	By MS/MS	By MS/MS	By MS/MS	By MS/MS	By MS/MS	By MS/MS
sp|P43243|MATR3_HUMAN	sp|P43243|MATR3_HUMAN	10	10	10	>sp|P43243|MATR3_HUMAN Matrin-3 OS=Homo sapiens GN=MATR3 PE=1 SV=2		1	10	10	10	3	10	2	9	4	7	7	6	3	10	2	9	4	7	7	6	3	10	2	9	4	7	7	6	15.1	15.1	15.1	94.622	847	847	0	45.794	By matching	By MS/MS	By matching	By MS/MS	By matching	By matching	By matching
sp|Q99613|EIF3C_HUMAN;sp|B5ME19|EIFCL_HUMAN	sp|Q99613|EIF3C_HUMAN;sp|B5ME19|EIFCL_HUMAN	6;6	6;6	6;6	>sp|Q99613|EIF3C_HUMAN Eukaryotic translation initiation factor 3 subunit C OS=Homo sapiens GN=EIF3C PE=1 SV=1;>sp|B5ME19|EIFCL_HUMAN Eukaryotic translation initiation factor 3 subunit C-like protein OS=Homo sapiens GN=EIF3CL PE=3 SV=1		2	6	6	6	4	4	3	4	4	4	5	5	4	4	3	4	4	4	5	5	4	4	3	4	4	4	5	5	6.1	6.1	6.1	105.34	913	913;914	0	17.769	By MS/MS	By MS/MS	By MS/MS	By MS/MS	By MS/MS	By matching	By MS/MS
REV__sp|Q96MD2|CL066_HUMAN	REV__sp|Q96MD2|CL066_HUMAN	1	1	1	>sp|Q96MD2|CL066_HUMAN UPF0536 protein C12orf66 OS=Homo sapiens GN=C12orf66 PE=2 SV=4		1	1	1	1	1	1	1	1	1	1	1	1	1	1	1	1	1	1	1	1	1	1	1	1	1	1	1	1	0	0	0	50.414	445	445	0.0027972	2.7805	By matching	By matching	By MS/MS	By MS/MS	By MS/MS	By MS/MS	By MS/MS
sp|Q7RTV0|PHF5A_HUMAN	sp|Q7RTV0|PHF5A_HUMAN	6	6	6	>sp|Q7RTV0|PHF5A_HUMAN PHD finger-like domain-containing protein 5A OS=Homo sapiens GN=PHF5A PE=1 SV=1		1	6	6	6	6	6	5	5	6	4	6	4	6	6	5	5	6	4	6	4	6	6	5	5	6	4	6	4	41.8	41.8	41.8	12.405	110	110	0	11.075	By MS/MS	By MS/MS	By matching	By MS/MS	By MS/MS	By MS/MS	By MS/MS
sp|Q9Y490|TLN1_HUMAN	sp|Q9Y490|TLN1_HUMAN	6	6	6	>sp|Q9Y490|TLN1_HUMAN Talin-1 OS=Homo sapiens GN=TLN1 PE=1 SV=3		1	6	6	6	2	3	3	2	4	4	5	3	2	3	3	2	4	4	5	3	2	3	3	2	4	4	5	3	3.4	3.4	3.4	269.76	2541	2541	0	29.635	By matching	By matching	By MS/MS	By MS/MS	By MS/MS	By MS/MS	By MS/MS
sp|P62879|GBB2_HUMAN;sp|Q9HAV0|GBB4_HUMAN	sp|P62879|GBB2_HUMAN;sp|Q9HAV0|GBB4_HUMAN	6;4	6;4	2;1	>sp|P62879|GBB2_HUMAN Guanine nucleotide-binding protein G(I)/G(S)/G(T) subunit beta-2 OS=Homo sapiens GN=GNB2 PE=1 SV=3;>sp|Q9HAV0|GBB4_HUMAN Guanine nucleotide-binding protein subunit beta-4 OS=Homo sapiens GN=GNB4 PE=1 SV=3		2	6	6	2	5	6	4	5	5	5	5	6	5	6	4	5	5	5	5	6	1	2	1	1	2	2	2	2	21.2	21.2	10	37.331	340	340;340	0	21.459	By MS/MS	By MS/MS	By MS/MS	By MS/MS	By MS/MS	By MS/MS	By MS/MS
sp|Q16555|DPYL2_HUMAN;sp|Q14195|DPYL3_HUMAN;sp|Q14194|DPYL1_HUMAN	sp|Q16555|DPYL2_HUMAN	9;2;2	9;2;2	9;2;2	>sp|Q16555|DPYL2_HUMAN Dihydropyrimidinase-related protein 2 OS=Homo sapiens GN=DPYSL2 PE=1 SV=1		3	9	9	9	0	1	0	0	8	9	6	6	0	1	0	0	8	9	6	6	0	1	0	0	8	9	6	6	25.2	25.2	25.2	62.293	572	572;570;572	0	40.696	By matching	By matching	By matching	By matching	By MS/MS	By MS/MS	By MS/MS
sp|Q13242|SRSF9_HUMAN	sp|Q13242|SRSF9_HUMAN	6	5	5	>sp|Q13242|SRSF9_HUMAN Serine/arginine-rich splicing factor 9 OS=Homo sapiens GN=SRSF9 PE=1 SV=1		1	6	5	5	6	6	3	4	6	4	6	6	5	5	2	3	5	3	5	5	5	5	2	3	5	3	5	5	25.8	22.6	22.6	25.542	221	221	0	8.3901	By MS/MS	By MS/MS	By MS/MS	By MS/MS	By matching	By matching	By MS/MS
sp|P60174|TPIS_HUMAN	sp|P60174|TPIS_HUMAN	8	8	8	>sp|P60174|TPIS_HUMAN Triosephosphate isomerase OS=Homo sapiens GN=TPI1 PE=1 SV=3		1	8	8	8	2	4	6	2	6	6	8	7	2	4	6	2	6	6	8	7	2	4	6	2	6	6	8	7	37.8	37.8	37.8	30.791	286	286	0	29.737	By matching	By MS/MS	By MS/MS	By matching	By MS/MS	By MS/MS	By MS/MS
sp|P05976|MYL1_HUMAN;sp|P08590|MYL3_HUMAN	sp|P05976|MYL1_HUMAN;sp|P08590|MYL3_HUMAN	1;1	1;1	1;1	>sp|P05976|MYL1_HUMAN Myosin light chain 1/3, skeletal muscle isoform OS=Homo sapiens GN=MYL1 PE=2 SV=3;>sp|P08590|MYL3_HUMAN Myosin light chain 3 OS=Homo sapiens GN=MYL3 PE=1 SV=3		2	1	1	1	1	1	0	1	1	1	1	1	1	1	0	1	1	1	1	1	1	1	0	1	1	1	1	1	8.2	8.2	8.2	21.145	194	194;195	0	6.5473	By matching	By MS/MS	By matching	By MS/MS	By MS/MS	By MS/MS	By MS/MS
sp|P38919|IF4A3_HUMAN	sp|P38919|IF4A3_HUMAN	5	5	4	>sp|P38919|IF4A3_HUMAN Eukaryotic initiation factor 4A-III OS=Homo sapiens GN=EIF4A3 PE=1 SV=4		1	5	5	4	3	4	3	5	3	3	4	3	3	4	3	5	3	3	4	3	2	3	2	4	2	2	3	2	14.8	14.8	10.9	46.871	411	411	0	16.667	By MS/MS	By MS/MS	By MS/MS	By MS/MS	By MS/MS	By MS/MS	By MS/MS
sp|Q9UKJ3|GPTC8_HUMAN	sp|Q9UKJ3|GPTC8_HUMAN	9	9	9	>sp|Q9UKJ3|GPTC8_HUMAN G patch domain-containing protein 8 OS=Homo sapiens GN=GPATCH8 PE=1 SV=2		1	9	9	9	5	6	4	8	9	6	9	7	5	6	4	8	9	6	9	7	5	6	4	8	9	6	9	7	6.3	6.3	6.3	164.2	1502	1502	0	14.603	By MS/MS	By matching	By matching	By MS/MS	By MS/MS	By matching	By MS/MS
sp|P20290|BTF3_HUMAN	sp|P20290|BTF3_HUMAN	2	2	2	>sp|P20290|BTF3_HUMAN Transcription factor BTF3 OS=Homo sapiens GN=BTF3 PE=1 SV=1		1	2	2	2	2	2	2	2	2	2	2	2	2	2	2	2	2	2	2	2	2	2	2	2	2	2	2	2	22.8	22.8	22.8	22.168	206	206	0	33.625	By matching	By matching	By MS/MS	By matching	By MS/MS	By MS/MS	By MS/MS
sp|Q8N2M8|CLASR_HUMAN	sp|Q8N2M8|CLASR_HUMAN	4	4	4	>sp|Q8N2M8|CLASR_HUMAN CLK4-associating serine/arginine rich protein OS=Homo sapiens GN=CLASRP PE=1 SV=4		1	4	4	4	3	2	2	3	4	3	4	3	3	2	2	3	4	3	4	3	3	2	2	3	4	3	4	3	7.4	7.4	7.4	77.16	674	674	0	12.049	By MS/MS	By matching	By MS/MS	By MS/MS	By MS/MS	By matching	By MS/MS
sp|Q7KZF4|SND1_HUMAN	sp|Q7KZF4|SND1_HUMAN	9	9	9	>sp|Q7KZF4|SND1_HUMAN Staphylococcal nuclease domain-containing protein 1 OS=Homo sapiens GN=SND1 PE=1 SV=1		1	9	9	9	1	3	2	3	8	7	8	8	1	3	2	3	8	7	8	8	1	3	2	3	8	7	8	8	10	10	10	102	910	910	0	18.115	By matching	By matching	By matching	By matching	By MS/MS	By MS/MS	By MS/MS
sp|O95399|UTS2_HUMAN	sp|O95399|UTS2_HUMAN	1	1	1	>sp|O95399|UTS2_HUMAN Urotensin-2 OS=Homo sapiens GN=UTS2 PE=1 SV=1		1	1	1	1	1	1	1	1	1	1	1	1	1	1	1	1	1	1	1	1	1	1	1	1	1	1	1	1	6.5	6.5	6.5	14.295	124	124	0.0027739	2.6503	By MS/MS	By MS/MS	By MS/MS	By MS/MS	By MS/MS	By MS/MS	By MS/MS
sp|P18669|PGAM1_HUMAN;sp|P15259|PGAM2_HUMAN	sp|P18669|PGAM1_HUMAN;sp|P15259|PGAM2_HUMAN	3;2	3;2	3;2	>sp|P18669|PGAM1_HUMAN Phosphoglycerate mutase 1 OS=Homo sapiens GN=PGAM1 PE=1 SV=2;>sp|P15259|PGAM2_HUMAN Phosphoglycerate mutase 2 OS=Homo sapiens GN=PGAM2 PE=1 SV=3		2	3	3	3	2	2	2	1	3	3	3	3	2	2	2	1	3	3	3	3	2	2	2	1	3	3	3	3	16.5	16.5	16.5	28.804	254	254;253	0	21.055	By matching	By matching	By matching	By matching	By MS/MS	By MS/MS	By MS/MS
sp|Q8TF01|PNISR_HUMAN	sp|Q8TF01|PNISR_HUMAN	4	4	4	>sp|Q8TF01|PNISR_HUMAN Arginine/serine-rich protein PNISR OS=Homo sapiens GN=PNISR PE=1 SV=2		1	4	4	4	4	3	3	4	4	3	3	2	4	3	3	4	4	3	3	2	4	3	3	4	4	3	3	2	4.6	4.6	4.6	92.576	805	805	0	8.4861	By MS/MS	By matching	By MS/MS	By MS/MS	By MS/MS	By MS/MS	By MS/MS
sp|P12814|ACTN1_HUMAN;sp|P35609|ACTN2_HUMAN;sp|Q08043|ACTN3_HUMAN	sp|P12814|ACTN1_HUMAN	18;4;2	8;0;0	8;0;0	>sp|P12814|ACTN1_HUMAN Alpha-actinin-1 OS=Homo sapiens GN=ACTN1 PE=1 SV=2		3	18	8	8	3	9	5	9	18	14	12	10	1	3	2	4	8	4	4	3	1	3	2	4	8	4	4	3	26.3	13.5	13.5	103.06	892	892;894;901	0	27.952	By matching	By matching	By matching	By matching	By MS/MS	By MS/MS	By matching
sp|P26641|EF1G_HUMAN	sp|P26641|EF1G_HUMAN	7	7	7	>sp|P26641|EF1G_HUMAN Elongation factor 1-gamma OS=Homo sapiens GN=EEF1G PE=1 SV=3		1	7	7	7	3	4	3	3	6	6	7	6	3	4	3	3	6	6	7	6	3	4	3	3	6	6	7	6	19.7	19.7	19.7	50.118	437	437	0	15.354	By matching	By matching	By matching	By MS/MS	By MS/MS	By MS/MS	By MS/MS
sp|Q9UKV3|ACINU_HUMAN	sp|Q9UKV3|ACINU_HUMAN	5	5	5	>sp|Q9UKV3|ACINU_HUMAN Apoptotic chromatin condensation inducer in the nucleus OS=Homo sapiens GN=ACIN1 PE=1 SV=2		1	5	5	5	5	5	1	4	2	2	3	2	5	5	1	4	2	2	3	2	5	5	1	4	2	2	3	2	5.7	5.7	5.7	151.86	1341	1341	0	59.05	By MS/MS	By MS/MS	By matching	By MS/MS	By matching	By matching	By MS/MS
sp|Q99623|PHB2_HUMAN	sp|Q99623|PHB2_HUMAN	5	5	5	>sp|Q99623|PHB2_HUMAN Prohibitin-2 OS=Homo sapiens GN=PHB2 PE=1 SV=2		1	5	5	5	4	3	4	4	4	5	5	3	4	3	4	4	4	5	5	3	4	3	4	4	4	5	5	3	21.1	21.1	21.1	33.296	299	299	0	23.171	By MS/MS	By matching	By matching	By MS/MS	By MS/MS	By MS/MS	By MS/MS
sp|Q14204|DYHC1_HUMAN	sp|Q14204|DYHC1_HUMAN	8	8	8	>sp|Q14204|DYHC1_HUMAN Cytoplasmic dynein 1 heavy chain 1 OS=Homo sapiens GN=DYNC1H1 PE=1 SV=5		1	8	8	8	3	4	4	6	8	8	8	5	3	4	4	6	8	8	8	5	3	4	4	6	8	8	8	5	1.9	1.9	1.9	532.4	4646	4646	0	12.811	By MS/MS	By matching	By matching	By MS/MS	By MS/MS	By MS/MS	By MS/MS
sp|P11388|TOP2A_HUMAN	sp|P11388|TOP2A_HUMAN	14	14	11	>sp|P11388|TOP2A_HUMAN DNA topoisomerase 2-alpha OS=Homo sapiens GN=TOP2A PE=1 SV=3		1	14	14	11	4	13	1	10	2	3	4	5	4	13	1	10	2	3	4	5	2	10	1	8	2	2	3	4	10.8	10.8	8.6	174.38	1531	1531	0	43.3	By matching	By MS/MS	By matching	By MS/MS	By matching	By matching	By matching
sp|O75955|FLOT1_HUMAN	sp|O75955|FLOT1_HUMAN	7	7	7	>sp|O75955|FLOT1_HUMAN Flotillin-1 OS=Homo sapiens GN=FLOT1 PE=1 SV=3		1	7	7	7	5	7	7	5	3	6	6	4	5	7	7	5	3	6	6	4	5	7	7	5	3	6	6	4	19.7	19.7	19.7	47.355	427	427	0	17.631	By MS/MS	By MS/MS	By MS/MS	By MS/MS	By matching	By matching	By MS/MS
sp|Q9Y3U8|RL36_HUMAN	sp|Q9Y3U8|RL36_HUMAN	2	2	2	>sp|Q9Y3U8|RL36_HUMAN 60S ribosomal protein L36 OS=Homo sapiens GN=RPL36 PE=1 SV=3		1	2	2	2	2	2	2	2	2	2	2	2	2	2	2	2	2	2	2	2	2	2	2	2	2	2	2	2	20	20	20	12.254	105	105	0	5.9892	By MS/MS	By MS/MS	By MS/MS	By MS/MS	By MS/MS	By MS/MS	By MS/MS
sp|P42677|RS27_HUMAN;sp|Q71UM5|RS27L_HUMAN	sp|P42677|RS27_HUMAN;sp|Q71UM5|RS27L_HUMAN	2;1	2;1	2;1	>sp|P42677|RS27_HUMAN 40S ribosomal protein S27 OS=Homo sapiens GN=RPS27 PE=1 SV=3;>sp|Q71UM5|RS27L_HUMAN 40S ribosomal protein S27-like OS=Homo sapiens GN=RPS27L PE=1 SV=3		2	2	2	2	2	2	2	2	2	2	2	2	2	2	2	2	2	2	2	2	2	2	2	2	2	2	2	2	31	31	31	9.461	84	84;84	0	7.915	By MS/MS	By MS/MS	By MS/MS	By MS/MS	By MS/MS	By MS/MS	By MS/MS
sp|P04899|GNAI2_HUMAN;sp|P63096|GNAI1_HUMAN;sp|P08754|GNAI3_HUMAN;sp|P11488|GNAT1_HUMAN;sp|P19087|GNAT2_HUMAN;sp|P09471|GNAO_HUMAN;sp|A8MTJ3|GNAT3_HUMAN;sp|P38405|GNAL_HUMAN;sp|Q5JWF2|GNAS1_HUMAN	sp|P04899|GNAI2_HUMAN;sp|P63096|GNAI1_HUMAN;sp|P08754|GNAI3_HUMAN	4;3;3;1;1;1;1;1;1	4;3;3;1;1;1;1;1;1	4;3;3;1;1;1;1;1;1	>sp|P04899|GNAI2_HUMAN Guanine nucleotide-binding protein G(i) subunit alpha-2 OS=Homo sapiens GN=GNAI2 PE=1 SV=3;>sp|P63096|GNAI1_HUMAN Guanine nucleotide-binding protein G(i) subunit alpha-1 OS=Homo sapiens GN=GNAI1 PE=1 SV=2;>sp|P08754|GNAI3_HUMAN Guani		9	4	4	4	3	4	3	4	3	3	4	4	3	4	3	4	3	3	4	4	3	4	3	4	3	3	4	4	13.5	13.5	13.5	40.45	355	355;354;354;350;354;354;354;381;1037	0	9.2032	By matching	By MS/MS	By matching	By MS/MS	By MS/MS	By MS/MS	By MS/MS
sp|P12236|ADT3_HUMAN	sp|P12236|ADT3_HUMAN	10	2	1	>sp|P12236|ADT3_HUMAN ADP/ATP translocase 3 OS=Homo sapiens GN=SLC25A6 PE=1 SV=4		1	10	2	1	10	9	9	10	10	10	10	10	2	1	2	2	2	2	2	2	1	1	1	1	1	1	1	1	31.2	8.1	4.4	32.866	298	298	0	4.6233	By MS/MS	By MS/MS	By MS/MS	By MS/MS	By MS/MS	By MS/MS	By MS/MS
sp|Q7Z406|MYH14_HUMAN	sp|Q7Z406|MYH14_HUMAN	8	1	1	>sp|Q7Z406|MYH14_HUMAN Myosin-14 OS=Homo sapiens GN=MYH14 PE=1 SV=2		1	8	1	1	5	7	7	7	8	8	7	8	1	1	1	1	1	1	1	1	1	1	1	1	1	1	1	1	3.9	0.6	0.6	227.87	1995	1995	0.0027174	2.3997	By MS/MS	By MS/MS	By matching	By MS/MS	By MS/MS	By MS/MS	By MS/MS
sp|Q6UN15|FIP1_HUMAN;tr|A0A0B4J203|A0A0B4J203_HUMAN	sp|Q6UN15|FIP1_HUMAN	4;1	4;1	4;1	>sp|Q6UN15|FIP1_HUMAN Pre-mRNA 3-end-processing factor FIP1 OS=Homo sapiens GN=FIP1L1 PE=1 SV=1		2	4	4	4	1	2	2	3	3	4	1	1	1	2	2	3	3	4	1	1	1	2	2	3	3	4	1	1	10.1	10.1	10.1	66.526	594	594;849	0	17.889	By matching	By MS/MS	By MS/MS	By MS/MS	By MS/MS	By MS/MS	By MS/MS
sp|P48643|TCPE_HUMAN	sp|P48643|TCPE_HUMAN	5	5	5	>sp|P48643|TCPE_HUMAN T-complex protein 1 subunit epsilon OS=Homo sapiens GN=CCT5 PE=1 SV=1		1	5	5	5	1	3	3	2	5	5	4	5	1	3	3	2	5	5	4	5	1	3	3	2	5	5	4	5	11.6	11.6	11.6	59.67	541	541	0	24.646	By matching	By matching	By matching	By matching	By MS/MS	By MS/MS	By MS/MS
sp|Q9BWJ5|SF3B5_HUMAN	sp|Q9BWJ5|SF3B5_HUMAN	3	3	3	>sp|Q9BWJ5|SF3B5_HUMAN Splicing factor 3B subunit 5 OS=Homo sapiens GN=SF3B5 PE=1 SV=1		1	3	3	3	3	3	2	3	2	3	3	2	3	3	2	3	2	3	3	2	3	3	2	3	2	3	3	2	45.3	45.3	45.3	10.135	86	86	0	11.245	By MS/MS	By MS/MS	By MS/MS	By MS/MS	By MS/MS	By MS/MS	By MS/MS
sp|P46782|RS5_HUMAN	sp|P46782|RS5_HUMAN	5	5	5	>sp|P46782|RS5_HUMAN 40S ribosomal protein S5 OS=Homo sapiens GN=RPS5 PE=1 SV=4		1	5	5	5	4	2	3	4	3	3	3	3	4	2	3	4	3	3	3	3	4	2	3	4	3	3	3	3	18.1	18.1	18.1	22.876	204	204	0	9.1349	By MS/MS	By MS/MS	By matching	By MS/MS	By MS/MS	By matching	By matching
sp|Q59GN2|R39L5_HUMAN;sp|P62891|RL39_HUMAN	sp|Q59GN2|R39L5_HUMAN;sp|P62891|RL39_HUMAN	1;1	1;1	1;1	>sp|Q59GN2|R39L5_HUMAN Putative 60S ribosomal protein L39-like 5 OS=Homo sapiens GN=RPL39P5 PE=5 SV=2;>sp|P62891|RL39_HUMAN 60S ribosomal protein L39 OS=Homo sapiens GN=RPL39 PE=1 SV=2		2	1	1	1	1	1	1	1	1	1	1	1	1	1	1	1	1	1	1	1	1	1	1	1	1	1	1	1	19.6	19.6	19.6	6.3225	51	51;51	0	3.5689	By MS/MS	By MS/MS	By MS/MS	By MS/MS	By MS/MS	By MS/MS	By MS/MS
sp|Q00059|TFAM_HUMAN	sp|Q00059|TFAM_HUMAN	5	5	5	>sp|Q00059|TFAM_HUMAN Transcription factor A, mitochondrial OS=Homo sapiens GN=TFAM PE=1 SV=1		1	5	5	5	4	4	3	5	3	2	2	3	4	4	3	5	3	2	2	3	4	4	3	5	3	2	2	3	19.9	19.9	19.9	29.096	246	246	0	11.535	By matching	By MS/MS	By matching	By MS/MS	By MS/MS	By matching	By matching
sp|Q03135|CAV1_HUMAN	sp|Q03135|CAV1_HUMAN	2	2	2	>sp|Q03135|CAV1_HUMAN Caveolin-1 OS=Homo sapiens GN=CAV1 PE=1 SV=4		1	2	2	2	2	2	2	2	2	2	2	2	2	2	2	2	2	2	2	2	2	2	2	2	2	2	2	2	12.9	12.9	12.9	20.471	178	178	0	9.4149	By matching	By MS/MS	By MS/MS	By MS/MS	By MS/MS	By MS/MS	By MS/MS
sp|Q8IUE6|H2A2B_HUMAN	sp|Q8IUE6|H2A2B_HUMAN	6	2	2	>sp|Q8IUE6|H2A2B_HUMAN Histone H2A type 2-B OS=Homo sapiens GN=HIST2H2AB PE=1 SV=3		1	6	2	2	4	4	3	6	4	4	5	3	2	2	1	2	1	1	1	1	2	2	1	2	1	1	1	1	52.3	12.3	12.3	13.995	130	130	0.0027778	2.6623	By matching	By MS/MS	By matching	By MS/MS	By matching	By matching	By matching
sp|Q9NZM1|MYOF_HUMAN;sp|O75923|DYSF_HUMAN	sp|Q9NZM1|MYOF_HUMAN	9;1	9;1	9;1	>sp|Q9NZM1|MYOF_HUMAN Myoferlin OS=Homo sapiens GN=MYOF PE=1 SV=1		2	9	9	9	1	0	0	1	7	7	7	8	1	0	0	1	7	7	7	8	1	0	0	1	7	7	7	8	5.2	5.2	5.2	234.71	2061	2061;2080	0	21.834	By matching	By matching	By matching	By matching	By MS/MS	By MS/MS	By MS/MS
REV__sp|O60313|OPA1_HUMAN	REV__sp|O60313|OPA1_HUMAN	1	1	1	>sp|O60313|OPA1_HUMAN Dynamin-like 120 kDa protein, mitochondrial OS=Homo sapiens GN=OPA1 PE=1 SV=3		1	1	1	1	0	1	0	0	0	0	0	1	0	1	0	0	0	0	0	1	0	1	0	0	0	0	0	1	0	0	0	111.63	960	960	0.006402	2.0646	By matching	By MS/MS	By matching	By matching	By matching	By matching	By matching
sp|Q969Q0|RL36L_HUMAN;sp|P83881|RL36A_HUMAN;tr|H7BZ11|H7BZ11_HUMAN	sp|Q969Q0|RL36L_HUMAN;sp|P83881|RL36A_HUMAN;tr|H7BZ11|H7BZ11_HUMAN	2;2;2	2;2;2	2;2;2	>sp|Q969Q0|RL36L_HUMAN 60S ribosomal protein L36a-like OS=Homo sapiens GN=RPL36AL PE=1 SV=3;>sp|P83881|RL36A_HUMAN 60S ribosomal protein L36a OS=Homo sapiens GN=RPL36A PE=1 SV=2;>tr|H7BZ11|H7BZ11_HUMAN Protein RPL36A-HNRNPH2 OS=Homo sapiens GN=RPL36A-HNRNP		3	2	2	2	2	2	2	2	2	2	2	2	2	2	2	2	2	2	2	2	2	2	2	2	2	2	2	2	17	17	17	12.469	106	106;106;118	0	5.0633	By MS/MS	By MS/MS	By MS/MS	By MS/MS	By MS/MS	By MS/MS	By MS/MS
sp|P22061|PIMT_HUMAN	sp|P22061|PIMT_HUMAN	4	4	4	>sp|P22061|PIMT_HUMAN Protein-L-isoaspartate(D-aspartate) O-methyltransferase OS=Homo sapiens GN=PCMT1 PE=1 SV=4		1	4	4	4	3	2	3	4	4	3	3	3	3	2	3	4	4	3	3	3	3	2	3	4	4	3	3	3	20.7	20.7	20.7	24.636	227	227	0	14.349	By MS/MS	By matching	By MS/MS	By matching	By MS/MS	By MS/MS	By MS/MS
sp|Q02413|DSG1_HUMAN	sp|Q02413|DSG1_HUMAN	6	6	6	>sp|Q02413|DSG1_HUMAN Desmoglein-1 OS=Homo sapiens GN=DSG1 PE=1 SV=2		1	6	6	6	6	3	5	4	5	3	5	3	6	3	5	4	5	3	5	3	6	3	5	4	5	3	5	3	8.5	8.5	8.5	113.75	1049	1049	0	23.194	By MS/MS	By MS/MS	By MS/MS	By MS/MS	By MS/MS	By matching	By matching
sp|P60903|S10AA_HUMAN	sp|P60903|S10AA_HUMAN	2	2	2	>sp|P60903|S10AA_HUMAN Protein S100-A10 OS=Homo sapiens GN=S100A10 PE=1 SV=2		1	2	2	2	1	1	2	2	2	2	2	2	1	1	2	2	2	2	2	2	1	1	2	2	2	2	2	2	27.8	27.8	27.8	11.203	97	97	0	6.4788	By MS/MS	By MS/MS	By MS/MS	By MS/MS	By MS/MS	By MS/MS	By MS/MS
sp|P40227|TCPZ_HUMAN	sp|P40227|TCPZ_HUMAN	5	5	5	>sp|P40227|TCPZ_HUMAN T-complex protein 1 subunit zeta OS=Homo sapiens GN=CCT6A PE=1 SV=3		1	5	5	5	0	1	2	1	5	3	4	4	0	1	2	1	5	3	4	4	0	1	2	1	5	3	4	4	13.2	13.2	13.2	58.024	531	531	0	40.181	By matching	By matching	By matching	By matching	By MS/MS	By MS/MS	By MS/MS
sp|P36871|PGM1_HUMAN	sp|P36871|PGM1_HUMAN	8	8	8	>sp|P36871|PGM1_HUMAN Phosphoglucomutase-1 OS=Homo sapiens GN=PGM1 PE=1 SV=3		1	8	8	8	0	0	0	0	7	7	8	5	0	0	0	0	7	7	8	5	0	0	0	0	7	7	8	5	19.8	19.8	19.8	61.448	562	562	0	19.592	By matching	By matching	By matching	By matching	By MS/MS	By MS/MS	By MS/MS
sp|P50991|TCPD_HUMAN	sp|P50991|TCPD_HUMAN	6	6	6	>sp|P50991|TCPD_HUMAN T-complex protein 1 subunit delta OS=Homo sapiens GN=CCT4 PE=1 SV=4		1	6	6	6	2	1	1	1	4	4	5	5	2	1	1	1	4	4	5	5	2	1	1	1	4	4	5	5	12.6	12.6	12.6	57.924	539	539	0	16.191	By matching	By matching	By matching	By matching	By MS/MS	By MS/MS	By MS/MS
sp|Q9BZF1|OSBL8_HUMAN	sp|Q9BZF1|OSBL8_HUMAN	6	6	6	>sp|Q9BZF1|OSBL8_HUMAN Oxysterol-binding protein-related protein 8 OS=Homo sapiens GN=OSBPL8 PE=1 SV=3		1	6	6	6	1	1	0	2	6	5	6	5	1	1	0	2	6	5	6	5	1	1	0	2	6	5	6	5	10.3	10.3	10.3	101.19	889	889	0	34.342	By MS/MS	By matching	By matching	By matching	By MS/MS	By MS/MS	By MS/MS
sp|P55209|NP1L1_HUMAN;sp|Q99733|NP1L4_HUMAN	sp|P55209|NP1L1_HUMAN	3;1	3;1	3;1	>sp|P55209|NP1L1_HUMAN Nucleosome assembly protein 1-like 1 OS=Homo sapiens GN=NAP1L1 PE=1 SV=1		2	3	3	3	2	1	1	2	2	1	2	3	2	1	1	2	2	1	2	3	2	1	1	2	2	1	2	3	11.5	11.5	11.5	45.374	391	391;375	0	20.762	By matching	By matching	By matching	By matching	By MS/MS	By MS/MS	By MS/MS
sp|P06702|S10A9_HUMAN	sp|P06702|S10A9_HUMAN	3	3	3	>sp|P06702|S10A9_HUMAN Protein S100-A9 OS=Homo sapiens GN=S100A9 PE=1 SV=1		1	3	3	3	3	3	2	2	1	3	3	3	3	3	2	2	1	3	3	3	3	3	2	2	1	3	3	3	30.7	30.7	30.7	13.242	114	114	0	10.137	By MS/MS	By MS/MS	By MS/MS	By matching	By matching	By MS/MS	By MS/MS
sp|P35232|PHB_HUMAN	sp|P35232|PHB_HUMAN	5	5	5	>sp|P35232|PHB_HUMAN Prohibitin OS=Homo sapiens GN=PHB PE=1 SV=1		1	5	5	5	4	1	5	4	5	4	4	4	4	1	5	4	5	4	4	4	4	1	5	4	5	4	4	4	19.9	19.9	19.9	29.804	272	272	0	11.399	By MS/MS	By MS/MS	By MS/MS	By MS/MS	By MS/MS	By MS/MS	By MS/MS
sp|Q6ZUT1|CK057_HUMAN	sp|Q6ZUT1|CK057_HUMAN	3	3	3	>sp|Q6ZUT1|CK057_HUMAN Uncharacterized protein C11orf57 OS=Homo sapiens GN=C11orf57 PE=1 SV=2		1	3	3	3	2	0	3	1	3	0	3	2	2	0	3	1	3	0	3	2	2	0	3	1	3	0	3	2	12.3	12.3	12.3	34.109	292	292	0	11.469	By MS/MS	By matching	By MS/MS	By matching	By MS/MS	By matching	By MS/MS
sp|P37108|SRP14_HUMAN	sp|P37108|SRP14_HUMAN	4	4	4	>sp|P37108|SRP14_HUMAN Signal recognition particle 14 kDa protein OS=Homo sapiens GN=SRP14 PE=1 SV=2		1	4	4	4	3	4	3	4	4	4	3	4	3	4	3	4	4	4	3	4	3	4	3	4	4	4	3	4	44.9	44.9	44.9	14.57	136	136	0	14.094	By MS/MS	By MS/MS	By matching	By MS/MS	By MS/MS	By MS/MS	By MS/MS
sp|P26639|SYTC_HUMAN;sp|A2RTX5|SYTC2_HUMAN	sp|P26639|SYTC_HUMAN	6;1	6;1	6;1	>sp|P26639|SYTC_HUMAN Threonine--tRNA ligase, cytoplasmic OS=Homo sapiens GN=TARS PE=1 SV=3		2	6	6	6	0	0	0	1	6	5	6	6	0	0	0	1	6	5	6	6	0	0	0	1	6	5	6	6	9.7	9.7	9.7	83.434	723	723;802	0	12.84	By matching	By matching	By matching	By matching	By MS/MS	By MS/MS	By MS/MS
sp|P50395|GDIB_HUMAN	sp|P50395|GDIB_HUMAN	6	6	6	>sp|P50395|GDIB_HUMAN Rab GDP dissociation inhibitor beta OS=Homo sapiens GN=GDI2 PE=1 SV=2		1	6	6	6	1	0	0	2	6	6	6	6	1	0	0	2	6	6	6	6	1	0	0	2	6	6	6	6	19.1	19.1	19.1	50.663	445	445	0	13.275	By matching	By matching	By matching	By matching	By MS/MS	By MS/MS	By MS/MS
sp|Q9Y2S6|TMA7_HUMAN	sp|Q9Y2S6|TMA7_HUMAN	3	3	3	>sp|Q9Y2S6|TMA7_HUMAN Translation machinery-associated protein 7 OS=Homo sapiens GN=TMA7 PE=1 SV=1		1	3	3	3	3	3	2	3	3	2	3	3	3	3	2	3	3	2	3	3	3	3	2	3	3	2	3	3	31.2	31.2	31.2	7.0662	64	64	0	6.2453	By MS/MS	By matching	By MS/MS	By MS/MS	By MS/MS	By matching	By matching
sp|O76021|RL1D1_HUMAN	sp|O76021|RL1D1_HUMAN	7	7	7	>sp|O76021|RL1D1_HUMAN Ribosomal L1 domain-containing protein 1 OS=Homo sapiens GN=RSL1D1 PE=1 SV=3		1	7	7	7	2	7	1	7	1	2	4	6	2	7	1	7	1	2	4	6	2	7	1	7	1	2	4	6	13.1	13.1	13.1	54.972	490	490	0	17.68	By matching	By MS/MS	By matching	By MS/MS	By matching	By matching	By matching
sp|Q16881|TRXR1_HUMAN;sp|Q9NNW7|TRXR2_HUMAN	sp|Q16881|TRXR1_HUMAN	3;1	3;1	3;1	>sp|Q16881|TRXR1_HUMAN Thioredoxin reductase 1, cytoplasmic OS=Homo sapiens GN=TXNRD1 PE=1 SV=3		2	3	3	3	0	0	0	0	3	3	3	3	0	0	0	0	3	3	3	3	0	0	0	0	3	3	3	3	8.5	8.5	8.5	70.905	649	649;524	0	38.435	By matching	By matching	By matching	By matching	By MS/MS	By MS/MS	By MS/MS
sp|Q14315|FLNC_HUMAN	sp|Q14315|FLNC_HUMAN	10	6	6	>sp|Q14315|FLNC_HUMAN Filamin-C OS=Homo sapiens GN=FLNC PE=1 SV=3		1	10	6	6	1	4	8	7	10	9	10	9	1	3	5	4	6	5	6	6	1	3	5	4	6	5	6	6	4.7	3.3	3.3	291.02	2725	2725	0	19.096	By matching	By MS/MS	By matching	By MS/MS	By MS/MS	By MS/MS	By MS/MS
sp|P04156|PRIO_HUMAN	sp|P04156|PRIO_HUMAN	2	2	2	>sp|P04156|PRIO_HUMAN Major prion protein OS=Homo sapiens GN=PRNP PE=1 SV=1		1	2	2	2	2	2	1	1	1	2	2	2	2	2	1	1	1	2	2	2	2	2	1	1	1	2	2	2	9.5	9.5	9.5	27.661	253	253	0	10.334	By MS/MS	By MS/MS	By MS/MS	By MS/MS	By matching	By MS/MS	By MS/MS
sp|P05109|S10A8_HUMAN	sp|P05109|S10A8_HUMAN	3	3	3	>sp|P05109|S10A8_HUMAN Protein S100-A8 OS=Homo sapiens GN=S100A8 PE=1 SV=1		1	3	3	3	2	3	3	3	3	3	2	3	2	3	3	3	3	3	2	3	2	3	3	3	3	3	2	3	31.2	31.2	31.2	10.834	93	93	0	7.4855	By MS/MS	By MS/MS	By MS/MS	By MS/MS	By MS/MS	By MS/MS	By matching
sp|Q14739|LBR_HUMAN	sp|Q14739|LBR_HUMAN	4	4	4	>sp|Q14739|LBR_HUMAN Lamin-B receptor OS=Homo sapiens GN=LBR PE=1 SV=2		1	4	4	4	3	3	1	2	4	4	4	2	3	3	1	2	4	4	4	2	3	3	1	2	4	4	4	2	8.9	8.9	8.9	70.702	615	615	0	10.134	By MS/MS	By matching	By matching	By matching	By MS/MS	By MS/MS	By MS/MS
sp|Q14254|FLOT2_HUMAN	sp|Q14254|FLOT2_HUMAN	6	6	6	>sp|Q14254|FLOT2_HUMAN Flotillin-2 OS=Homo sapiens GN=FLOT2 PE=1 SV=2		1	6	6	6	2	6	4	4	2	2	3	2	2	6	4	4	2	2	3	2	2	6	4	4	2	2	3	2	18	18	18	47.064	428	428	0	20.038	By matching	By MS/MS	By MS/MS	By MS/MS	By matching	By matching	By matching
sp|P61586|RHOA_HUMAN;sp|P08134|RHOC_HUMAN;tr|U3KQV3|U3KQV3_HUMAN	sp|P61586|RHOA_HUMAN;sp|P08134|RHOC_HUMAN	3;3;1	3;3;1	3;3;1	>sp|P61586|RHOA_HUMAN Transforming protein RhoA OS=Homo sapiens GN=RHOA PE=1 SV=1;>sp|P08134|RHOC_HUMAN Rho-related GTP-binding protein RhoC OS=Homo sapiens GN=RHOC PE=1 SV=1		3	3	3	3	3	3	3	3	3	3	3	3	3	3	3	3	3	3	3	3	3	3	3	3	3	3	3	3	17.6	17.6	17.6	21.768	193	193;193;272	0	8.7968	By MS/MS	By MS/MS	By MS/MS	By MS/MS	By MS/MS	By MS/MS	By MS/MS
sp|Q9BXP5|SRRT_HUMAN	sp|Q9BXP5|SRRT_HUMAN	6	6	6	>sp|Q9BXP5|SRRT_HUMAN Serrate RNA effector molecule homolog OS=Homo sapiens GN=SRRT PE=1 SV=1		1	6	6	6	5	4	4	4	3	4	4	1	5	4	4	4	3	4	4	1	5	4	4	4	3	4	4	1	6.4	6.4	6.4	100.67	876	876	0	11.884	By MS/MS	By MS/MS	By matching	By MS/MS	By MS/MS	By matching	By MS/MS
sp|Q8N9N8|EIF1A_HUMAN	sp|Q8N9N8|EIF1A_HUMAN	4	4	4	>sp|Q8N9N8|EIF1A_HUMAN Probable RNA-binding protein EIF1AD OS=Homo sapiens GN=EIF1AD PE=1 SV=1		1	4	4	4	2	2	3	3	4	2	4	2	2	2	3	3	4	2	4	2	2	2	3	3	4	2	4	2	33.9	33.9	33.9	19.053	165	165	0	22.626	By MS/MS	By matching	By MS/MS	By MS/MS	By matching	By matching	By MS/MS
sp|P55769|NH2L1_HUMAN	sp|P55769|NH2L1_HUMAN	4	4	4	>sp|P55769|NH2L1_HUMAN NHP2-like protein 1 OS=Homo sapiens GN=SNU13 PE=1 SV=3		1	4	4	4	3	4	1	4	2	3	2	4	3	4	1	4	2	3	2	4	3	4	1	4	2	3	2	4	37.5	37.5	37.5	14.173	128	128	0	14.739	By matching	By MS/MS	By matching	By MS/MS	By matching	By matching	By matching
sp|Q13595|TRA2A_HUMAN	sp|Q13595|TRA2A_HUMAN	6	4	4	>sp|Q13595|TRA2A_HUMAN Transformer-2 protein homolog alpha OS=Homo sapiens GN=TRA2A PE=1 SV=1		1	6	4	4	4	5	3	5	3	6	4	4	3	4	2	3	2	4	3	3	3	4	2	3	2	4	3	3	18.8	15.2	15.2	32.688	282	282	0	11.143	By MS/MS	By MS/MS	By matching	By MS/MS	By MS/MS	By MS/MS	By MS/MS
sp|P05386|RLA1_HUMAN	sp|P05386|RLA1_HUMAN	1	1	1	>sp|P05386|RLA1_HUMAN 60S acidic ribosomal protein P1 OS=Homo sapiens GN=RPLP1 PE=1 SV=1		1	1	1	1	1	0	0	1	1	1	1	0	1	0	0	1	1	1	1	0	1	0	0	1	1	1	1	0	37.7	37.7	37.7	11.514	114	114	0	6.0152	By MS/MS	By matching	By matching	By MS/MS	By matching	By MS/MS	By matching
sp|P05198|IF2A_HUMAN	sp|P05198|IF2A_HUMAN	5	5	5	>sp|P05198|IF2A_HUMAN Eukaryotic translation initiation factor 2 subunit 1 OS=Homo sapiens GN=EIF2S1 PE=1 SV=3		1	5	5	5	1	2	1	0	2	1	2	5	1	2	1	0	2	1	2	5	1	2	1	0	2	1	2	5	20	20	20	36.112	315	315	0	30.173	By matching	By matching	By matching	By matching	By MS/MS	By matching	By matching
sp|Q5BKY9|F133B_HUMAN	sp|Q5BKY9|F133B_HUMAN	5	2	2	>sp|Q5BKY9|F133B_HUMAN Protein FAM133B OS=Homo sapiens GN=FAM133B PE=1 SV=1		1	5	2	2	4	4	4	5	4	5	5	5	1	1	1	2	1	2	2	2	1	1	1	2	1	2	2	2	15.4	4.9	4.9	28.385	247	247	0	4.6329	By MS/MS	By MS/MS	By MS/MS	By MS/MS	By MS/MS	By MS/MS	By MS/MS
sp|O60551|NMT2_HUMAN	sp|O60551|NMT2_HUMAN	4	4	3	>sp|O60551|NMT2_HUMAN Glycylpeptide N-tetradecanoyltransferase 2 OS=Homo sapiens GN=NMT2 PE=1 SV=1		1	4	4	3	3	3	2	4	4	3	3	4	3	3	2	4	4	3	3	4	2	2	1	3	3	2	2	3	10.4	10.4	9	56.98	498	498	0	15.041	By MS/MS	By matching	By matching	By matching	By MS/MS	By matching	By MS/MS
sp|O00299|CLIC1_HUMAN	sp|O00299|CLIC1_HUMAN	3	3	3	>sp|O00299|CLIC1_HUMAN Chloride intracellular channel protein 1 OS=Homo sapiens GN=CLIC1 PE=1 SV=4		1	3	3	3	2	2	2	3	3	3	3	2	2	2	2	3	3	3	3	2	2	2	2	3	3	3	3	2	19.5	19.5	19.5	26.922	241	241	0	15.405	By matching	By matching	By matching	By matching	By MS/MS	By MS/MS	By MS/MS
sp|P25685|DNJB1_HUMAN	sp|P25685|DNJB1_HUMAN	6	6	6	>sp|P25685|DNJB1_HUMAN DnaJ homolog subfamily B member 1 OS=Homo sapiens GN=DNAJB1 PE=1 SV=4		1	6	6	6	0	0	0	0	6	5	6	5	0	0	0	0	6	5	6	5	0	0	0	0	6	5	6	5	21.5	21.5	21.5	38.044	340	340	0	22.351	By matching	By matching	By matching	By matching	By MS/MS	By MS/MS	By MS/MS
sp|Q92900|RENT1_HUMAN	sp|Q92900|RENT1_HUMAN	3	3	3	>sp|Q92900|RENT1_HUMAN Regulator of nonsense transcripts 1 OS=Homo sapiens GN=UPF1 PE=1 SV=2		1	3	3	3	1	0	2	2	3	2	3	3	1	0	2	2	3	2	3	3	1	0	2	2	3	2	3	3	3.2	3.2	3.2	124.34	1129	1129	0	5.5001	By matching	By matching	By MS/MS	By MS/MS	By MS/MS	By MS/MS	By MS/MS
sp|Q8WUM4|PDC6I_HUMAN	sp|Q8WUM4|PDC6I_HUMAN	8	8	8	>sp|Q8WUM4|PDC6I_HUMAN Programmed cell death 6-interacting protein OS=Homo sapiens GN=PDCD6IP PE=1 SV=1		1	8	8	8	0	1	2	3	6	6	7	7	0	1	2	3	6	6	7	7	0	1	2	3	6	6	7	7	11.8	11.8	11.8	96.022	868	868	0	19.99	By matching	By matching	By matching	By MS/MS	By MS/MS	By MS/MS	By MS/MS
sp|Q13151|ROA0_HUMAN	sp|Q13151|ROA0_HUMAN	2	2	2	>sp|Q13151|ROA0_HUMAN Heterogeneous nuclear ribonucleoprotein A0 OS=Homo sapiens GN=HNRNPA0 PE=1 SV=1		1	2	2	2	1	2	1	2	0	1	1	1	1	2	1	2	0	1	1	1	1	2	1	2	0	1	1	1	7.2	7.2	7.2	30.84	305	305	0.002751	2.5409	By MS/MS	By MS/MS	By matching	By MS/MS	By matching	By matching	By MS/MS
sp|Q03252|LMNB2_HUMAN	sp|Q03252|LMNB2_HUMAN	14	10	10	>sp|Q03252|LMNB2_HUMAN Lamin-B2 OS=Homo sapiens GN=LMNB2 PE=1 SV=4		1	14	10	10	6	14	4	8	5	9	9	10	2	10	1	5	1	6	6	6	2	10	1	5	1	6	6	6	20.3	16.3	16.3	69.948	620	620	0	22.089	By matching	By MS/MS	By matching	By matching	By matching	By matching	By MS/MS
sp|O43290|SNUT1_HUMAN	sp|O43290|SNUT1_HUMAN	3	3	3	>sp|O43290|SNUT1_HUMAN U4/U6.U5 tri-snRNP-associated protein 1 OS=Homo sapiens GN=SART1 PE=1 SV=1		1	3	3	3	3	2	3	3	2	3	3	2	3	2	3	3	2	3	3	2	3	2	3	3	2	3	3	2	6.9	6.9	6.9	90.254	800	800	0	21.288	By MS/MS	By MS/MS	By MS/MS	By MS/MS	By MS/MS	By MS/MS	By MS/MS
sp|O60264|SMCA5_HUMAN;sp|P28370|SMCA1_HUMAN	sp|O60264|SMCA5_HUMAN;sp|P28370|SMCA1_HUMAN	9;6	9;6	9;6	>sp|O60264|SMCA5_HUMAN SWI/SNF-related matrix-associated actin-dependent regulator of chromatin subfamily A member 5 OS=Homo sapiens GN=SMARCA5 PE=1 SV=1;>sp|P28370|SMCA1_HUMAN Probable global transcription activator SNF2L1 OS=Homo sapiens GN=SMARCA1 PE=1		2	9	9	9	1	9	0	7	0	1	2	5	1	9	0	7	0	1	2	5	1	9	0	7	0	1	2	5	10.6	10.6	10.6	121.9	1052	1052;1054	0	26.816	By matching	By MS/MS	By matching	By MS/MS	By matching	By matching	By matching
sp|Q15427|SF3B4_HUMAN	sp|Q15427|SF3B4_HUMAN	2	2	2	>sp|Q15427|SF3B4_HUMAN Splicing factor 3B subunit 4 OS=Homo sapiens GN=SF3B4 PE=1 SV=1		1	2	2	2	2	2	2	2	2	2	2	1	2	2	2	2	2	2	2	1	2	2	2	2	2	2	2	1	5.2	5.2	5.2	44.385	424	424	0	8.8667	By MS/MS	By MS/MS	By MS/MS	By MS/MS	By MS/MS	By MS/MS	By MS/MS
sp|P16070|CD44_HUMAN	sp|P16070|CD44_HUMAN	5	5	5	>sp|P16070|CD44_HUMAN CD44 antigen OS=Homo sapiens GN=CD44 PE=1 SV=3		1	5	5	5	4	4	3	3	5	5	5	5	4	4	3	3	5	5	5	5	4	4	3	3	5	5	5	5	7.1	7.1	7.1	81.537	742	742	0	12.349	By MS/MS	By MS/MS	By matching	By MS/MS	By MS/MS	By MS/MS	By MS/MS
sp|Q9HCG8|CWC22_HUMAN	sp|Q9HCG8|CWC22_HUMAN	3	3	3	>sp|Q9HCG8|CWC22_HUMAN Pre-mRNA-splicing factor CWC22 homolog OS=Homo sapiens GN=CWC22 PE=1 SV=3		1	3	3	3	2	2	3	3	3	3	3	3	2	2	3	3	3	3	3	3	2	2	3	3	3	3	3	3	3	3	3	105.47	908	908	0	7.6143	By MS/MS	By matching	By MS/MS	By MS/MS	By MS/MS	By MS/MS	By MS/MS
sp|Q9NRW1|RAB6B_HUMAN;sp|P20340|RAB6A_HUMAN;sp|Q14964|RB39A_HUMAN	sp|Q9NRW1|RAB6B_HUMAN;sp|P20340|RAB6A_HUMAN;sp|Q14964|RB39A_HUMAN	1;1;1	1;1;1	1;1;1	>sp|Q9NRW1|RAB6B_HUMAN Ras-related protein Rab-6B OS=Homo sapiens GN=RAB6B PE=1 SV=1;>sp|P20340|RAB6A_HUMAN Ras-related protein Rab-6A OS=Homo sapiens GN=RAB6A PE=1 SV=3;>sp|Q14964|RB39A_HUMAN Ras-related protein Rab-39A OS=Homo sapiens GN=RAB39A PE=1 SV=2		3	1	1	1	1	1	1	1	1	1	1	1	1	1	1	1	1	1	1	1	1	1	1	1	1	1	1	1	5.3	5.3	5.3	23.461	208	208;208;217	0.0039683	2.2373	By matching	By MS/MS	By MS/MS	By MS/MS	By MS/MS	By MS/MS	By MS/MS
sp|Q8N1N4|K2C78_HUMAN;CON__Q8N1N4-2;CON__Q7RTT2	sp|Q8N1N4|K2C78_HUMAN;CON__Q8N1N4-2;CON__Q7RTT2	6;6;6	4;4;4	4;4;4	>sp|Q8N1N4|K2C78_HUMAN Keratin, type II cytoskeletal 78 OS=Homo sapiens GN=KRT78 PE=2 SV=2;>Q8N1N4-2 SWISS-PROT:Q8N1N4-2 Tax_Id=9606 Gene_Symbol=KRT78 Isoform 2 of Keratin, type II cytoskeletal 78;>Q7RTT2 TREMBL:Q7RTT2 Tax_Id=9606 Gene_Symbol=KRT78 Keratin		3	6	4	4	6	5	5	5	6	5	5	5	4	3	3	3	4	4	3	3	4	3	3	3	4	4	3	3	12.1	9.2	9.2	56.865	520	520;521;521	0	8.2643	By MS/MS	By matching	By matching	By matching	By MS/MS	By MS/MS	By matching
sp|P20042|IF2B_HUMAN	sp|P20042|IF2B_HUMAN	7	7	7	>sp|P20042|IF2B_HUMAN Eukaryotic translation initiation factor 2 subunit 2 OS=Homo sapiens GN=EIF2S2 PE=1 SV=2		1	7	7	7	4	4	1	3	3	4	4	7	4	4	1	3	3	4	4	7	4	4	1	3	3	4	4	7	22.2	22.2	22.2	38.388	333	333	0	15.081	By MS/MS	By matching	By matching	By matching	By MS/MS	By matching	By MS/MS
sp|Q99986|VRK1_HUMAN	sp|Q99986|VRK1_HUMAN	3	3	3	>sp|Q99986|VRK1_HUMAN Serine/threonine-protein kinase VRK1 OS=Homo sapiens GN=VRK1 PE=1 SV=1		1	3	3	3	3	3	2	3	2	3	3	2	3	3	2	3	2	3	3	2	3	3	2	3	2	3	3	2	11.4	11.4	11.4	45.476	396	396	0	15.516	By MS/MS	By MS/MS	By matching	By matching	By MS/MS	By matching	By MS/MS
sp|P08133|ANXA6_HUMAN	sp|P08133|ANXA6_HUMAN	5	5	5	>sp|P08133|ANXA6_HUMAN Annexin A6 OS=Homo sapiens GN=ANXA6 PE=1 SV=3		1	5	5	5	0	1	1	1	4	5	4	4	0	1	1	1	4	5	4	4	0	1	1	1	4	5	4	4	10.1	10.1	10.1	75.872	673	673	0	16.938	By matching	By matching	By matching	By matching	By MS/MS	By MS/MS	By matching
sp|Q13310|PABP4_HUMAN	sp|Q13310|PABP4_HUMAN	8	4	4	>sp|Q13310|PABP4_HUMAN Polyadenylate-binding protein 4 OS=Homo sapiens GN=PABPC4 PE=1 SV=1		1	8	4	4	7	6	7	8	8	7	8	7	4	4	4	4	4	3	4	4	4	4	4	4	4	3	4	4	16	8.1	8.1	70.782	644	644	0	8.0066	By matching	By matching	By matching	By MS/MS	By MS/MS	By MS/MS	By matching
sp|O00422|SAP18_HUMAN	sp|O00422|SAP18_HUMAN	4	4	4	>sp|O00422|SAP18_HUMAN Histone deacetylase complex subunit SAP18 OS=Homo sapiens GN=SAP18 PE=1 SV=1		1	4	4	4	4	3	2	4	4	2	3	3	4	3	2	4	4	2	3	3	4	3	2	4	4	2	3	3	20.3	20.3	20.3	17.561	153	153	0	6.4839	By MS/MS	By MS/MS	By matching	By MS/MS	By MS/MS	By matching	By MS/MS
sp|P06737|PYGL_HUMAN;sp|P11217|PYGM_HUMAN	sp|P06737|PYGL_HUMAN;sp|P11217|PYGM_HUMAN	7;4	7;4	3;0	>sp|P06737|PYGL_HUMAN Glycogen phosphorylase, liver form OS=Homo sapiens GN=PYGL PE=1 SV=4;>sp|P11217|PYGM_HUMAN Glycogen phosphorylase, muscle form OS=Homo sapiens GN=PYGM PE=1 SV=6		2	7	7	3	1	1	0	0	7	6	5	5	1	1	0	0	7	6	5	5	0	0	0	0	3	3	2	3	8.3	8.3	4.1	97.147	847	847;842	0	18.974	By matching	By matching	By matching	By matching	By MS/MS	By MS/MS	By MS/MS
sp|Q99832|TCPH_HUMAN	sp|Q99832|TCPH_HUMAN	5	5	5	>sp|Q99832|TCPH_HUMAN T-complex protein 1 subunit eta OS=Homo sapiens GN=CCT7 PE=1 SV=2		1	5	5	5	0	1	2	1	4	5	4	4	0	1	2	1	4	5	4	4	0	1	2	1	4	5	4	4	12.2	12.2	12.2	59.366	543	543	0	12.065	By matching	By matching	By matching	By matching	By MS/MS	By MS/MS	By MS/MS
sp|P01040|CYTA_HUMAN	sp|P01040|CYTA_HUMAN	3	3	3	>sp|P01040|CYTA_HUMAN Cystatin-A OS=Homo sapiens GN=CSTA PE=1 SV=1		1	3	3	3	2	3	3	3	3	3	3	2	2	3	3	3	3	3	3	2	2	3	3	3	3	3	3	2	41.8	41.8	41.8	11.006	98	98	0	8.399	By MS/MS	By matching	By MS/MS	By matching	By matching	By matching	By matching
sp|Q00325|MPCP_HUMAN	sp|Q00325|MPCP_HUMAN	4	4	4	>sp|Q00325|MPCP_HUMAN Phosphate carrier protein, mitochondrial OS=Homo sapiens GN=SLC25A3 PE=1 SV=2		1	4	4	4	1	2	0	3	3	3	4	4	1	2	0	3	3	3	4	4	1	2	0	3	3	3	4	4	12.7	12.7	12.7	40.094	362	362	0	9.837	By matching	By MS/MS	By matching	By matching	By MS/MS	By MS/MS	By MS/MS
sp|Q14974|IMB1_HUMAN	sp|Q14974|IMB1_HUMAN	3	3	3	>sp|Q14974|IMB1_HUMAN Importin subunit beta-1 OS=Homo sapiens GN=KPNB1 PE=1 SV=2		1	3	3	3	2	3	2	3	3	3	3	3	2	3	2	3	3	3	3	3	2	3	2	3	3	3	3	3	4	4	4	97.169	876	876	0	12.761	By MS/MS	By matching	By MS/MS	By MS/MS	By MS/MS	By MS/MS	By MS/MS
sp|P37802|TAGL2_HUMAN	sp|P37802|TAGL2_HUMAN	3	3	3	>sp|P37802|TAGL2_HUMAN Transgelin-2 OS=Homo sapiens GN=TAGLN2 PE=1 SV=3		1	3	3	3	2	3	3	2	3	3	3	3	2	3	3	2	3	3	3	3	2	3	3	2	3	3	3	3	15.6	15.6	15.6	22.391	199	199	0	7.7121	By matching	By MS/MS	By MS/MS	By MS/MS	By MS/MS	By MS/MS	By MS/MS
sp|Q15185|TEBP_HUMAN	sp|Q15185|TEBP_HUMAN	2	2	2	>sp|Q15185|TEBP_HUMAN Prostaglandin E synthase 3 OS=Homo sapiens GN=PTGES3 PE=1 SV=1		1	2	2	2	2	2	2	2	2	2	1	2	2	2	2	2	2	2	1	2	2	2	2	2	2	2	1	2	18.8	18.8	18.8	18.697	160	160	0	6.8859	By MS/MS	By MS/MS	By MS/MS	By MS/MS	By matching	By MS/MS	By matching
sp|P30153|2AAA_HUMAN	sp|P30153|2AAA_HUMAN	1	1	1	>sp|P30153|2AAA_HUMAN Serine/threonine-protein phosphatase 2A 65 kDa regulatory subunit A alpha isoform OS=Homo sapiens GN=PPP2R1A PE=1 SV=4		1	1	1	1	1	1	1	1	1	1	1	1	1	1	1	1	1	1	1	1	1	1	1	1	1	1	1	1	3.4	3.4	3.4	65.308	589	589	0	10.119	By matching	By matching	By MS/MS	By matching	By MS/MS	By matching	By matching
sp|Q04941|PLP2_HUMAN	sp|Q04941|PLP2_HUMAN	1	1	1	>sp|Q04941|PLP2_HUMAN Proteolipid protein 2 OS=Homo sapiens GN=PLP2 PE=1 SV=1		1	1	1	1	1	1	1	1	1	1	1	1	1	1	1	1	1	1	1	1	1	1	1	1	1	1	1	1	8.6	8.6	8.6	16.691	152	152	0	4.3353	By MS/MS	By matching	By MS/MS	By MS/MS	By MS/MS	By MS/MS	By MS/MS
sp|P04632|CPNS1_HUMAN;sp|Q96L46|CPNS2_HUMAN	sp|P04632|CPNS1_HUMAN	3;1	3;1	3;1	>sp|P04632|CPNS1_HUMAN Calpain small subunit 1 OS=Homo sapiens GN=CAPNS1 PE=1 SV=1		2	3	3	3	3	2	1	1	3	3	3	3	3	2	1	1	3	3	3	3	3	2	1	1	3	3	3	3	11.2	11.2	11.2	28.315	268	268;248	0	5.7131	By matching	By matching	By matching	By matching	By MS/MS	By MS/MS	By matching
sp|P15311|EZRI_HUMAN;sp|P35241|RADI_HUMAN	sp|P15311|EZRI_HUMAN;sp|P35241|RADI_HUMAN	8;4	4;0	4;0	>sp|P15311|EZRI_HUMAN Ezrin OS=Homo sapiens GN=EZR PE=1 SV=4;>sp|P35241|RADI_HUMAN Radixin OS=Homo sapiens GN=RDX PE=1 SV=1		2	8	4	4	6	6	5	6	8	8	8	8	2	3	1	2	4	4	4	4	2	3	1	2	4	4	4	4	13.8	8	8	69.412	586	586;583	0	13.373	By matching	By matching	By matching	By matching	By MS/MS	By MS/MS	By MS/MS
sp|O00567|NOP56_HUMAN	sp|O00567|NOP56_HUMAN	8	8	8	>sp|O00567|NOP56_HUMAN Nucleolar protein 56 OS=Homo sapiens GN=NOP56 PE=1 SV=4		1	8	8	8	1	8	0	5	2	1	4	5	1	8	0	5	2	1	4	5	1	8	0	5	2	1	4	5	16.2	16.2	16.2	66.049	594	594	0	17.708	By matching	By MS/MS	By matching	By MS/MS	By matching	By matching	By matching
sp|Q13185|CBX3_HUMAN;sp|P83916|CBX1_HUMAN	sp|Q13185|CBX3_HUMAN	3;1	3;1	3;1	>sp|Q13185|CBX3_HUMAN Chromobox protein homolog 3 OS=Homo sapiens GN=CBX3 PE=1 SV=4		2	3	3	3	3	3	2	3	2	3	3	2	3	3	2	3	2	3	3	2	3	3	2	3	2	3	3	2	23	23	23	20.811	183	183;185	0	9.625	By matching	By MS/MS	By matching	By MS/MS	By MS/MS	By MS/MS	By matching
sp|Q06210|GFPT1_HUMAN	sp|Q06210|GFPT1_HUMAN	5	5	5	>sp|Q06210|GFPT1_HUMAN Glutamine--fructose-6-phosphate aminotransferase [isomerizing] 1 OS=Homo sapiens GN=GFPT1 PE=1 SV=3		1	5	5	5	2	4	2	2	4	5	4	1	2	4	2	2	4	5	4	1	2	4	2	2	4	5	4	1	9.3	9.3	9.3	78.806	699	699	0	20.032	By matching	By matching	By matching	By matching	By MS/MS	By MS/MS	By MS/MS
sp|Q9BRS2|RIOK1_HUMAN	sp|Q9BRS2|RIOK1_HUMAN	6	6	6	>sp|Q9BRS2|RIOK1_HUMAN Serine/threonine-protein kinase RIO1 OS=Homo sapiens GN=RIOK1 PE=1 SV=2		1	6	6	6	4	3	2	6	5	4	5	3	4	3	2	6	5	4	5	3	4	3	2	6	5	4	5	3	11.3	11.3	11.3	65.582	568	568	0	16.154	By matching	By matching	By MS/MS	By MS/MS	By MS/MS	By matching	By MS/MS
sp|Q9HB71|CYBP_HUMAN	sp|Q9HB71|CYBP_HUMAN	2	2	2	>sp|Q9HB71|CYBP_HUMAN Calcyclin-binding protein OS=Homo sapiens GN=CACYBP PE=1 SV=2		1	2	2	2	0	2	2	1	2	2	2	2	0	2	2	1	2	2	2	2	0	2	2	1	2	2	2	2	8.8	8.8	8.8	26.21	228	228	0	7.2513	By matching	By matching	By MS/MS	By MS/MS	By MS/MS	By matching	By MS/MS
sp|P21589|5NTD_HUMAN	sp|P21589|5NTD_HUMAN	4	4	4	>sp|P21589|5NTD_HUMAN 5-nucleotidase OS=Homo sapiens GN=NT5E PE=1 SV=1		1	4	4	4	1	4	0	3	0	2	2	4	1	4	0	3	0	2	2	4	1	4	0	3	0	2	2	4	9.2	9.2	9.2	63.367	574	574	0	14.927	By matching	By MS/MS	By matching	By MS/MS	By matching	By matching	By MS/MS
sp|P51149|RAB7A_HUMAN	sp|P51149|RAB7A_HUMAN	3	3	3	>sp|P51149|RAB7A_HUMAN Ras-related protein Rab-7a OS=Homo sapiens GN=RAB7A PE=1 SV=1		1	3	3	3	2	3	2	2	3	3	3	3	2	3	2	2	3	3	3	3	2	3	2	2	3	3	3	3	21.7	21.7	21.7	23.489	207	207	0	26.423	By matching	By MS/MS	By matching	By matching	By MS/MS	By MS/MS	By MS/MS
sp|Q96TA1|NIBL1_HUMAN	sp|Q96TA1|NIBL1_HUMAN	6	6	6	>sp|Q96TA1|NIBL1_HUMAN Niban-like protein 1 OS=Homo sapiens GN=FAM129B PE=1 SV=3		1	6	6	6	2	2	1	1	6	4	5	4	2	2	1	1	6	4	5	4	2	2	1	1	6	4	5	4	8.7	8.7	8.7	84.137	746	746	0	14.299	By matching	By matching	By matching	By matching	By MS/MS	By MS/MS	By MS/MS
sp|P62847|RS24_HUMAN	sp|P62847|RS24_HUMAN	2	2	2	>sp|P62847|RS24_HUMAN 40S ribosomal protein S24 OS=Homo sapiens GN=RPS24 PE=1 SV=1		1	2	2	2	2	1	1	2	2	2	2	1	2	1	1	2	2	2	2	1	2	1	1	2	2	2	2	1	19.5	19.5	19.5	15.423	133	133	0	6.3578	By MS/MS	By MS/MS	By MS/MS	By MS/MS	By MS/MS	By MS/MS	By MS/MS
sp|Q01658|NC2B_HUMAN	sp|Q01658|NC2B_HUMAN	1	1	1	>sp|Q01658|NC2B_HUMAN Protein Dr1 OS=Homo sapiens GN=DR1 PE=1 SV=1		1	1	1	1	1	1	1	1	1	1	1	1	1	1	1	1	1	1	1	1	1	1	1	1	1	1	1	1	7.4	7.4	7.4	19.443	176	176	0	4.1939	By MS/MS	By MS/MS	By MS/MS	By MS/MS	By MS/MS	By matching	By MS/MS
sp|P13987|CD59_HUMAN	sp|P13987|CD59_HUMAN	2	2	2	>sp|P13987|CD59_HUMAN CD59 glycoprotein OS=Homo sapiens GN=CD59 PE=1 SV=1		1	2	2	2	2	2	2	2	2	2	2	2	2	2	2	2	2	2	2	2	2	2	2	2	2	2	2	2	18.8	18.8	18.8	14.177	128	128	0	4.5579	By matching	By MS/MS	By matching	By MS/MS	By matching	By MS/MS	By matching
sp|Q9NR30|DDX21_HUMAN;sp|Q9BQ39|DDX50_HUMAN	sp|Q9NR30|DDX21_HUMAN	7;1	7;1	7;1	>sp|Q9NR30|DDX21_HUMAN Nucleolar RNA helicase 2 OS=Homo sapiens GN=DDX21 PE=1 SV=5		2	7	7	7	0	7	0	6	0	4	1	6	0	7	0	6	0	4	1	6	0	7	0	6	0	4	1	6	11.7	11.7	11.7	87.343	783	783;737	0	11.899	By matching	By MS/MS	By matching	By MS/MS	By matching	By matching	By matching
sp|O75083|WDR1_HUMAN	sp|O75083|WDR1_HUMAN	5	5	5	>sp|O75083|WDR1_HUMAN WD repeat-containing protein 1 OS=Homo sapiens GN=WDR1 PE=1 SV=4		1	5	5	5	0	3	0	2	5	4	5	5	0	3	0	2	5	4	5	5	0	3	0	2	5	4	5	5	10.2	10.2	10.2	66.193	606	606	0	10.655	By matching	By matching	By matching	By matching	By MS/MS	By MS/MS	By MS/MS
sp|Q04695|K1C17_HUMAN;CON__Q04695;CON__Q99PS0	sp|Q04695|K1C17_HUMAN;CON__Q04695	17;17;1	5;5;1	2;2;0	>sp|Q04695|K1C17_HUMAN Keratin, type I cytoskeletal 17 OS=Homo sapiens GN=KRT17 PE=1 SV=2;>Q04695 SWISS-PROT:Q04695 Tax_Id=9606 Gene_Symbol=KRT17 Keratin, type I cytoskeletal 17		3	17	5	2	15	14	14	14	16	13	14	12	4	3	4	3	5	3	3	2	2	1	2	1	2	1	2	1	31.7	10.4	3.5	48.105	432	432;432;422	0	11.622	By MS/MS	By matching	By matching	By matching	By MS/MS	By matching	By matching
CON__ENSEMBL:ENSBTAP00000011227	CON__ENSEMBL:ENSBTAP00000011227	4	1	1	>ENSEMBL:ENSBTAP00000011227 (Bos taurus) 15 kDa protein		1	4	1	1	3	4	4	4	3	3	3	3	1	1	1	1	1	0	1	1	1	1	1	1	1	0	1	1	32.1	24.1	24.1	14.629	137	137	0	5.2424	By MS/MS	By MS/MS	By MS/MS	By MS/MS	By MS/MS	By matching	By MS/MS
sp|P14868|SYDC_HUMAN	sp|P14868|SYDC_HUMAN	6	6	6	>sp|P14868|SYDC_HUMAN Aspartate--tRNA ligase, cytoplasmic OS=Homo sapiens GN=DARS PE=1 SV=2		1	6	6	6	0	1	1	1	6	6	4	6	0	1	1	1	6	6	4	6	0	1	1	1	6	6	4	6	11.8	11.8	11.8	57.136	501	501	0	13.85	By matching	By matching	By matching	By matching	By MS/MS	By MS/MS	By MS/MS
sp|Q71U36|TBA1A_HUMAN;sp|Q13748|TBA3C_HUMAN;sp|Q6PEY2|TBA3E_HUMAN;sp|Q9NY65|TBA8_HUMAN	sp|Q71U36|TBA1A_HUMAN;sp|Q13748|TBA3C_HUMAN;sp|Q6PEY2|TBA3E_HUMAN;sp|Q9NY65|TBA8_HUMAN	20;16;11;10	1;1;1;1	0;0;0;0	>sp|Q71U36|TBA1A_HUMAN Tubulin alpha-1A chain OS=Homo sapiens GN=TUBA1A PE=1 SV=1;>sp|Q13748|TBA3C_HUMAN Tubulin alpha-3C/D chain OS=Homo sapiens GN=TUBA3C PE=1 SV=3;>sp|Q6PEY2|TBA3E_HUMAN Tubulin alpha-3E chain OS=Homo sapiens GN=TUBA3E PE=1 SV=2;>sp|Q9NY		4	20	1	0	17	19	19	17	18	20	20	19	1	1	1	1	1	1	1	1	0	0	0	0	0	0	0	0	53.2	2.9	0	50.135	451	451;450;450;449	0.0014535	3.1743	By matching	By matching	By matching	By matching	By matching	By matching	By MS/MS
sp|Q13643|FHL3_HUMAN	sp|Q13643|FHL3_HUMAN	2	2	2	>sp|Q13643|FHL3_HUMAN Four and a half LIM domains protein 3 OS=Homo sapiens GN=FHL3 PE=1 SV=4		1	2	2	2	2	2	2	2	2	2	2	2	2	2	2	2	2	2	2	2	2	2	2	2	2	2	2	2	7.1	7.1	7.1	31.192	280	280	0	5.1118	By MS/MS	By MS/MS	By matching	By MS/MS	By MS/MS	By MS/MS	By MS/MS
sp|Q01518|CAP1_HUMAN;sp|P40123|CAP2_HUMAN	sp|Q01518|CAP1_HUMAN	4;1	4;1	4;1	>sp|Q01518|CAP1_HUMAN Adenylyl cyclase-associated protein 1 OS=Homo sapiens GN=CAP1 PE=1 SV=5		2	4	4	4	1	3	2	3	4	3	3	3	1	3	2	3	4	3	3	3	1	3	2	3	4	3	3	3	8.6	8.6	8.6	51.901	475	475;477	0	9.2604	By matching	By matching	By matching	By matching	By MS/MS	By MS/MS	By MS/MS
sp|Q14152|EIF3A_HUMAN	sp|Q14152|EIF3A_HUMAN	5	5	5	>sp|Q14152|EIF3A_HUMAN Eukaryotic translation initiation factor 3 subunit A OS=Homo sapiens GN=EIF3A PE=1 SV=1		1	5	5	5	4	2	2	3	4	2	4	2	4	2	2	3	4	2	4	2	4	2	2	3	4	2	4	2	3.9	3.9	3.9	166.57	1382	1382	0	13.953	By MS/MS	By MS/MS	By MS/MS	By MS/MS	By MS/MS	By matching	By MS/MS
sp|P21399|ACOC_HUMAN	sp|P21399|ACOC_HUMAN	4	4	4	>sp|P21399|ACOC_HUMAN Cytoplasmic aconitate hydratase OS=Homo sapiens GN=ACO1 PE=1 SV=3		1	4	4	4	1	1	1	0	3	2	2	4	1	1	1	0	3	2	2	4	1	1	1	0	3	2	2	4	7.1	7.1	7.1	98.398	889	889	0	15.547	By matching	By matching	By matching	By matching	By MS/MS	By MS/MS	By MS/MS
sp|P08758|ANXA5_HUMAN	sp|P08758|ANXA5_HUMAN	4	4	4	>sp|P08758|ANXA5_HUMAN Annexin A5 OS=Homo sapiens GN=ANXA5 PE=1 SV=2		1	4	4	4	3	2	2	2	3	3	4	2	3	2	2	2	3	3	4	2	3	2	2	2	3	3	4	2	12.8	12.8	12.8	35.936	320	320	0	7.3301	By matching	By matching	By matching	By matching	By MS/MS	By MS/MS	By MS/MS
sp|O15347|HMGB3_HUMAN	sp|O15347|HMGB3_HUMAN	2	2	2	>sp|O15347|HMGB3_HUMAN High mobility group protein B3 OS=Homo sapiens GN=HMGB3 PE=1 SV=4		1	2	2	2	2	2	1	1	2	2	2	1	2	2	1	1	2	2	2	1	2	2	1	1	2	2	2	1	14.5	14.5	14.5	22.98	200	200	0	6.0054	By MS/MS	By matching	By MS/MS	By MS/MS	By MS/MS	By MS/MS	By MS/MS
sp|Q16891|MIC60_HUMAN	sp|Q16891|MIC60_HUMAN	5	5	5	>sp|Q16891|MIC60_HUMAN MICOS complex subunit MIC60 OS=Homo sapiens GN=IMMT PE=1 SV=1		1	5	5	5	0	5	5	4	2	3	2	3	0	5	5	4	2	3	2	3	0	5	5	4	2	3	2	3	8.2	8.2	8.2	83.677	758	758	0	11.923	By matching	By MS/MS	By matching	By MS/MS	By matching	By matching	By matching
sp|O00303|EIF3F_HUMAN	sp|O00303|EIF3F_HUMAN	4	4	4	>sp|O00303|EIF3F_HUMAN Eukaryotic translation initiation factor 3 subunit F OS=Homo sapiens GN=EIF3F PE=1 SV=1		1	4	4	4	2	3	4	3	2	3	4	2	2	3	4	3	2	3	4	2	2	3	4	3	2	3	4	2	17.1	17.1	17.1	37.563	357	357	0	10.592	By MS/MS	By matching	By matching	By MS/MS	By MS/MS	By matching	By MS/MS
sp|P10515|ODP2_HUMAN	sp|P10515|ODP2_HUMAN	4	4	4	>sp|P10515|ODP2_HUMAN Dihydrolipoyllysine-residue acetyltransferase component of pyruvate dehydrogenase complex, mitochondrial OS=Homo sapiens GN=DLAT PE=1 SV=3		1	4	4	4	3	3	4	3	3	4	3	2	3	3	4	3	3	4	3	2	3	3	4	3	3	4	3	2	8.5	8.5	8.5	68.996	647	647	0	16.773	By MS/MS	By matching	By MS/MS	By MS/MS	By MS/MS	By MS/MS	By MS/MS
sp|P98179|RBM3_HUMAN	sp|P98179|RBM3_HUMAN	2	2	2	>sp|P98179|RBM3_HUMAN RNA-binding protein 3 OS=Homo sapiens GN=RBM3 PE=1 SV=1		1	2	2	2	2	2	2	1	1	2	2	2	2	2	2	1	1	2	2	2	2	2	2	1	1	2	2	2	17.8	17.8	17.8	17.17	157	157	0	10.968	By matching	By MS/MS	By matching	By matching	By MS/MS	By MS/MS	By MS/MS
sp|P07384|CAN1_HUMAN	sp|P07384|CAN1_HUMAN	5	5	5	>sp|P07384|CAN1_HUMAN Calpain-1 catalytic subunit OS=Homo sapiens GN=CAPN1 PE=1 SV=1		1	5	5	5	0	0	1	0	5	4	4	4	0	0	1	0	5	4	4	4	0	0	1	0	5	4	4	4	7	7	7	81.889	714	714	0	9.212	By matching	By matching	By matching	By matching	By MS/MS	By MS/MS	By MS/MS
sp|Q95604|1C17_HUMAN;sp|Q31612|1B73_HUMAN	sp|Q95604|1C17_HUMAN;sp|Q31612|1B73_HUMAN	4;2	2;1	2;1	>sp|Q95604|1C17_HUMAN HLA class I histocompatibility antigen, Cw-17 alpha chain OS=Homo sapiens GN=HLA-C PE=1 SV=1;>sp|Q31612|1B73_HUMAN HLA class I histocompatibility antigen, B-73 alpha chain OS=Homo sapiens GN=HLA-B PE=1 SV=1		2	4	2	2	3	4	3	3	4	4	4	4	2	2	1	1	2	2	2	2	2	2	1	1	2	2	2	2	16.7	6.5	6.5	41.238	372	372;363	0	6.6487	By MS/MS	By MS/MS	By MS/MS	By matching	By MS/MS	By MS/MS	By MS/MS
sp|P52907|CAZA1_HUMAN;sp|P47755|CAZA2_HUMAN	sp|P52907|CAZA1_HUMAN;sp|P47755|CAZA2_HUMAN	2;1	2;1	2;1	>sp|P52907|CAZA1_HUMAN F-actin-capping protein subunit alpha-1 OS=Homo sapiens GN=CAPZA1 PE=1 SV=3;>sp|P47755|CAZA2_HUMAN F-actin-capping protein subunit alpha-2 OS=Homo sapiens GN=CAPZA2 PE=1 SV=3		2	2	2	2	1	2	1	1	2	2	1	2	1	2	1	1	2	2	1	2	1	2	1	1	2	2	1	2	9.8	9.8	9.8	32.922	286	286;286	0	4.2212	By matching	By MS/MS	By MS/MS	By matching	By MS/MS	By MS/MS	By MS/MS
sp|Q14847|LASP1_HUMAN	sp|Q14847|LASP1_HUMAN	3	3	3	>sp|Q14847|LASP1_HUMAN LIM and SH3 domain protein 1 OS=Homo sapiens GN=LASP1 PE=1 SV=2		1	3	3	3	1	3	3	0	3	3	2	3	1	3	3	0	3	3	2	3	1	3	3	0	3	3	2	3	13	13	13	29.717	261	261	0	10.55	By matching	By matching	By matching	By matching	By MS/MS	By matching	By MS/MS
sp|O43719|HTSF1_HUMAN	sp|O43719|HTSF1_HUMAN	3	3	3	>sp|O43719|HTSF1_HUMAN HIV Tat-specific factor 1 OS=Homo sapiens GN=HTATSF1 PE=1 SV=1		1	3	3	3	3	3	2	3	3	3	3	2	3	3	2	3	3	3	3	2	3	3	2	3	3	3	3	2	3.3	3.3	3.3	85.852	755	755	0	4.8552	By MS/MS	By MS/MS	By matching	By matching	By MS/MS	By MS/MS	By MS/MS
sp|P11177|ODPB_HUMAN	sp|P11177|ODPB_HUMAN	4	4	4	>sp|P11177|ODPB_HUMAN Pyruvate dehydrogenase E1 component subunit beta, mitochondrial OS=Homo sapiens GN=PDHB PE=1 SV=3		1	4	4	4	1	0	3	2	4	4	2	2	1	0	3	2	4	4	2	2	1	0	3	2	4	4	2	2	14.2	14.2	14.2	39.233	359	359	0	14.673	By matching	By matching	By matching	By MS/MS	By MS/MS	By MS/MS	By matching
sp|P26447|S10A4_HUMAN	sp|P26447|S10A4_HUMAN	2	2	2	>sp|P26447|S10A4_HUMAN Protein S100-A4 OS=Homo sapiens GN=S100A4 PE=1 SV=1		1	2	2	2	2	2	2	1	2	2	2	1	2	2	2	1	2	2	2	1	2	2	2	1	2	2	2	1	18.8	18.8	18.8	11.728	101	101	0	4.0749	By MS/MS	By MS/MS	By MS/MS	By matching	By MS/MS	By MS/MS	By MS/MS
sp|P14174|MIF_HUMAN	sp|P14174|MIF_HUMAN	1	1	1	>sp|P14174|MIF_HUMAN Macrophage migration inhibitory factor OS=Homo sapiens GN=MIF PE=1 SV=4		1	1	1	1	1	1	1	1	1	1	1	1	1	1	1	1	1	1	1	1	1	1	1	1	1	1	1	1	7.8	7.8	7.8	12.476	115	115	0.0026918	2.3064	By matching	By matching	By matching	By MS/MS	By matching	By matching	By MS/MS
sp|Q15029|U5S1_HUMAN	sp|Q15029|U5S1_HUMAN	4	3	3	>sp|Q15029|U5S1_HUMAN 116 kDa U5 small nuclear ribonucleoprotein component OS=Homo sapiens GN=EFTUD2 PE=1 SV=1		1	4	3	3	4	4	2	4	3	2	4	3	3	3	1	3	2	1	3	2	3	3	1	3	2	1	3	2	5.3	4.3	4.3	109.43	972	972	0	8.0534	By matching	By MS/MS	By matching	By MS/MS	By matching	By matching	By MS/MS
sp|O75643|U520_HUMAN	sp|O75643|U520_HUMAN	6	6	6	>sp|O75643|U520_HUMAN U5 small nuclear ribonucleoprotein 200 kDa helicase OS=Homo sapiens GN=SNRNP200 PE=1 SV=2		1	6	6	6	4	5	1	6	1	4	5	4	4	5	1	6	1	4	5	4	4	5	1	6	1	4	5	4	3.1	3.1	3.1	244.5	2136	2136	0	10.577	By matching	By MS/MS	By matching	By MS/MS	By matching	By matching	By matching
sp|P56537|IF6_HUMAN;tr|A0A0U1RQV5|A0A0U1RQV5_HUMAN	sp|P56537|IF6_HUMAN	4;1	4;1	4;1	>sp|P56537|IF6_HUMAN Eukaryotic translation initiation factor 6 OS=Homo sapiens GN=EIF6 PE=1 SV=1		2	4	4	4	0	4	1	3	2	2	3	2	0	4	1	3	2	2	3	2	0	4	1	3	2	2	3	2	27.3	27.3	27.3	26.599	245	245;110	0	13.769	By matching	By MS/MS	By matching	By matching	By MS/MS	By matching	By matching
sp|Q58FF8|H90B2_HUMAN	sp|Q58FF8|H90B2_HUMAN	5	1	1	>sp|Q58FF8|H90B2_HUMAN Putative heat shock protein HSP 90-beta 2 OS=Homo sapiens GN=HSP90AB2P PE=1 SV=2		1	5	1	1	4	4	4	4	5	5	4	5	1	1	1	0	1	1	1	1	1	1	1	0	1	1	1	1	15	3.9	3.9	44.348	381	381	0	11.929	By MS/MS	By MS/MS	By MS/MS	By matching	By MS/MS	By MS/MS	By MS/MS
sp|P11586|C1TC_HUMAN	sp|P11586|C1TC_HUMAN	4	4	4	>sp|P11586|C1TC_HUMAN C-1-tetrahydrofolate synthase, cytoplasmic OS=Homo sapiens GN=MTHFD1 PE=1 SV=3		1	4	4	4	1	0	1	1	4	4	4	4	1	0	1	1	4	4	4	4	1	0	1	1	4	4	4	4	4.2	4.2	4.2	101.56	935	935	0	6.6742	By matching	By matching	By matching	By matching	By MS/MS	By MS/MS	By MS/MS
sp|P23526|SAHH_HUMAN	sp|P23526|SAHH_HUMAN	3	3	3	>sp|P23526|SAHH_HUMAN Adenosylhomocysteinase OS=Homo sapiens GN=AHCY PE=1 SV=4		1	3	3	3	1	0	1	0	3	3	3	2	1	0	1	0	3	3	3	2	1	0	1	0	3	3	3	2	8.6	8.6	8.6	47.716	432	432	0	9.3866	By matching	By matching	By matching	By matching	By MS/MS	By MS/MS	By MS/MS
sp|P45880|VDAC2_HUMAN	sp|P45880|VDAC2_HUMAN	3	3	3	>sp|P45880|VDAC2_HUMAN Voltage-dependent anion-selective channel protein 2 OS=Homo sapiens GN=VDAC2 PE=1 SV=2		1	3	3	3	1	3	3	3	1	1	2	2	1	3	3	3	1	1	2	2	1	3	3	3	1	1	2	2	10.2	10.2	10.2	31.566	294	294	0	5.6342	By matching	By MS/MS	By MS/MS	By matching	By matching	By matching	By MS/MS
sp|P62258|1433E_HUMAN	sp|P62258|1433E_HUMAN	4	2	2	>sp|P62258|1433E_HUMAN 14-3-3 protein epsilon OS=Homo sapiens GN=YWHAE PE=1 SV=1		1	4	2	2	4	3	4	4	4	4	4	3	2	2	2	2	2	2	2	2	2	2	2	2	2	2	2	2	15.3	9.4	9.4	29.174	255	255	0	6.4455	By matching	By MS/MS	By matching	By matching	By MS/MS	By MS/MS	By MS/MS
sp|Q15717|ELAV1_HUMAN;sp|Q12926|ELAV2_HUMAN;sp|P26378|ELAV4_HUMAN	sp|Q15717|ELAV1_HUMAN	4;1;1	4;1;1	4;1;1	>sp|Q15717|ELAV1_HUMAN ELAV-like protein 1 OS=Homo sapiens GN=ELAVL1 PE=1 SV=2		3	4	4	4	3	3	1	4	2	3	1	4	3	3	1	4	2	3	1	4	3	3	1	4	2	3	1	4	14.4	14.4	14.4	36.091	326	326;359;380	0	18.444	By MS/MS	By MS/MS	By matching	By MS/MS	By matching	By MS/MS	By matching
sp|O14646|CHD1_HUMAN;sp|O14647|CHD2_HUMAN	sp|O14646|CHD1_HUMAN	4;1	4;1	4;1	>sp|O14646|CHD1_HUMAN Chromodomain-helicase-DNA-binding protein 1 OS=Homo sapiens GN=CHD1 PE=1 SV=2		2	4	4	4	3	2	1	3	4	2	3	1	3	2	1	3	4	2	3	1	3	2	1	3	4	2	3	1	3.3	3.3	3.3	196.69	1710	1710;1828	0	5.2219	By matching	By matching	By matching	By MS/MS	By MS/MS	By matching	By MS/MS
sp|P05089|ARGI1_HUMAN	sp|P05089|ARGI1_HUMAN	4	4	4	>sp|P05089|ARGI1_HUMAN Arginase-1 OS=Homo sapiens GN=ARG1 PE=1 SV=2		1	4	4	4	3	4	3	2	3	3	1	0	3	4	3	2	3	3	1	0	3	4	3	2	3	3	1	0	18.9	18.9	18.9	34.735	322	322	0	12.079	By MS/MS	By MS/MS	By MS/MS	By matching	By matching	By matching	By matching
sp|Q15059|BRD3_HUMAN;sp|Q58F21|BRDT_HUMAN;sp|O60885|BRD4_HUMAN	sp|Q15059|BRD3_HUMAN	3;1;1	3;1;1	3;1;1	>sp|Q15059|BRD3_HUMAN Bromodomain-containing protein 3 OS=Homo sapiens GN=BRD3 PE=1 SV=1		3	3	3	3	2	2	2	3	3	1	3	2	2	2	2	3	3	1	3	2	2	2	2	3	3	1	3	2	5.5	5.5	5.5	79.541	726	726;947;1362	0	8.0683	By MS/MS	By matching	By matching	By MS/MS	By MS/MS	By matching	By MS/MS
tr|K7EQG2|K7EQG2_HUMAN;sp|Q8IY67|RAVR1_HUMAN	tr|K7EQG2|K7EQG2_HUMAN;sp|Q8IY67|RAVR1_HUMAN	1;1	1;1	1;1	>tr|K7EQG2|K7EQG2_HUMAN Uncharacterized protein (Fragment) OS=Homo sapiens PE=1 SV=1;>sp|Q8IY67|RAVR1_HUMAN Ribonucleoprotein PTB-binding 1 OS=Homo sapiens GN=RAVER1 PE=1 SV=1		2	1	1	1	1	1	0	1	0	0	1	1	1	1	0	1	0	0	1	1	1	1	0	1	0	0	1	1	17.8	17.8	17.8	16.448	157	157;606	0	8.9909	By MS/MS	By matching	By matching	By MS/MS	By matching	By matching	By matching
sp|Q9UPW6|SATB2_HUMAN	sp|Q9UPW6|SATB2_HUMAN	2	2	2	>sp|Q9UPW6|SATB2_HUMAN DNA-binding protein SATB2 OS=Homo sapiens GN=SATB2 PE=1 SV=2		1	2	2	2	2	2	1	1	0	0	1	0	2	2	1	1	0	0	1	0	2	2	1	1	0	0	1	0	5.3	5.3	5.3	82.554	733	733	0	6.9838	By MS/MS	By MS/MS	By matching	By matching	By matching	By matching	By matching
sp|P10599|THIO_HUMAN	sp|P10599|THIO_HUMAN	2	2	2	>sp|P10599|THIO_HUMAN Thioredoxin OS=Homo sapiens GN=TXN PE=1 SV=3		1	2	2	2	1	1	1	2	1	1	1	1	1	1	1	2	1	1	1	1	1	1	1	2	1	1	1	1	19	19	19	11.737	105	105	0	3.838	By MS/MS	By MS/MS	By MS/MS	By MS/MS	By MS/MS	By MS/MS	By MS/MS
sp|P09211|GSTP1_HUMAN	sp|P09211|GSTP1_HUMAN	3	3	3	>sp|P09211|GSTP1_HUMAN Glutathione S-transferase P OS=Homo sapiens GN=GSTP1 PE=1 SV=2		1	3	3	3	1	1	2	2	3	3	3	2	1	1	2	2	3	3	3	2	1	1	2	2	3	3	3	2	19.5	19.5	19.5	23.356	210	210	0	8.3911	By matching	By matching	By MS/MS	By matching	By MS/MS	By MS/MS	By MS/MS
sp|P16949|STMN1_HUMAN	sp|P16949|STMN1_HUMAN	2	2	2	>sp|P16949|STMN1_HUMAN Stathmin OS=Homo sapiens GN=STMN1 PE=1 SV=3		1	2	2	2	2	2	2	1	2	2	2	2	2	2	2	1	2	2	2	2	2	2	2	1	2	2	2	2	14.1	14.1	14.1	17.302	149	149	0	5.2919	By MS/MS	By matching	By MS/MS	By matching	By matching	By matching	By MS/MS
sp|P05090|APOD_HUMAN	sp|P05090|APOD_HUMAN	3	3	3	>sp|P05090|APOD_HUMAN Apolipoprotein D OS=Homo sapiens GN=APOD PE=1 SV=1		1	3	3	3	0	1	0	0	3	0	2	0	0	1	0	0	3	0	2	0	0	1	0	0	3	0	2	0	15.3	15.3	15.3	21.275	189	189	0	7.3123	By matching	By matching	By matching	By matching	By MS/MS	By matching	By matching
sp|Q99584|S10AD_HUMAN	sp|Q99584|S10AD_HUMAN	2	2	2	>sp|Q99584|S10AD_HUMAN Protein S100-A13 OS=Homo sapiens GN=S100A13 PE=1 SV=1		1	2	2	2	0	0	2	0	2	2	2	2	0	0	2	0	2	2	2	2	0	0	2	0	2	2	2	2	23.5	23.5	23.5	11.471	98	98	0	5.3443	By matching	By matching	By matching	By matching	By MS/MS	By MS/MS	By MS/MS
sp|Q99729|ROAA_HUMAN	sp|Q99729|ROAA_HUMAN	3	3	3	>sp|Q99729|ROAA_HUMAN Heterogeneous nuclear ribonucleoprotein A/B OS=Homo sapiens GN=HNRNPAB PE=1 SV=2		1	3	3	3	1	3	1	3	1	1	1	3	1	3	1	3	1	1	1	3	1	3	1	3	1	1	1	3	10.8	10.8	10.8	36.224	332	332	0	10.386	By matching	By MS/MS	By matching	By MS/MS	By matching	By MS/MS	By matching
sp|P25205|MCM3_HUMAN	sp|P25205|MCM3_HUMAN	3	3	3	>sp|P25205|MCM3_HUMAN DNA replication licensing factor MCM3 OS=Homo sapiens GN=MCM3 PE=1 SV=3		1	3	3	3	2	1	0	2	2	2	2	2	2	1	0	2	2	2	2	2	2	1	0	2	2	2	2	2	3.6	3.6	3.6	90.98	808	808	0	6.39	By matching	By MS/MS	By matching	By MS/MS	By MS/MS	By MS/MS	By MS/MS
sp|O43390|HNRPR_HUMAN	sp|O43390|HNRPR_HUMAN	6	3	3	>sp|O43390|HNRPR_HUMAN Heterogeneous nuclear ribonucleoprotein R OS=Homo sapiens GN=HNRNPR PE=1 SV=1		1	6	3	3	2	6	1	4	2	4	3	3	1	3	0	2	1	1	1	1	1	3	0	2	1	1	1	1	9	4.1	4.1	70.942	633	633	0	7.451	By matching	By MS/MS	By matching	By matching	By matching	By matching	By matching
sp|Q86U42|PABP2_HUMAN	sp|Q86U42|PABP2_HUMAN	2	2	2	>sp|Q86U42|PABP2_HUMAN Polyadenylate-binding protein 2 OS=Homo sapiens GN=PABPN1 PE=1 SV=3		1	2	2	2	1	2	1	2	1	2	1	2	1	2	1	2	1	2	1	2	1	2	1	2	1	2	1	2	8.8	8.8	8.8	32.749	306	306	0	12.572	By matching	By MS/MS	By matching	By MS/MS	By MS/MS	By MS/MS	By MS/MS
sp|P31947|1433S_HUMAN	sp|P31947|1433S_HUMAN	4	2	2	>sp|P31947|1433S_HUMAN 14-3-3 protein sigma OS=Homo sapiens GN=SFN PE=1 SV=1		1	4	2	2	4	2	4	4	4	4	4	3	2	1	2	2	2	2	2	2	2	1	2	2	2	2	2	2	14.5	8.5	8.5	27.774	248	248	0	4.0627	By matching	By matching	By MS/MS	By MS/MS	By MS/MS	By matching	By matching
sp|P62328|TYB4_HUMAN	sp|P62328|TYB4_HUMAN	1	1	1	>sp|P62328|TYB4_HUMAN Thymosin beta-4 OS=Homo sapiens GN=TMSB4X PE=1 SV=2		1	1	1	1	0	1	1	1	1	1	1	1	0	1	1	1	1	1	1	1	0	1	1	1	1	1	1	1	31.8	31.8	31.8	5.0526	44	44	0	4.2695	By matching	By matching	By MS/MS	By matching	By matching	By matching	By matching
sp|P30041|PRDX6_HUMAN	sp|P30041|PRDX6_HUMAN	3	3	3	>sp|P30041|PRDX6_HUMAN Peroxiredoxin-6 OS=Homo sapiens GN=PRDX6 PE=1 SV=3		1	3	3	3	1	2	1	3	3	3	3	3	1	2	1	3	3	3	3	3	1	2	1	3	3	3	3	3	17.9	17.9	17.9	25.035	224	224	0	22.584	By matching	By matching	By matching	By matching	By MS/MS	By MS/MS	By MS/MS
sp|P54136|SYRC_HUMAN	sp|P54136|SYRC_HUMAN	6	6	6	>sp|P54136|SYRC_HUMAN Arginine--tRNA ligase, cytoplasmic OS=Homo sapiens GN=RARS PE=1 SV=2		1	6	6	6	0	0	0	0	6	4	3	4	0	0	0	0	6	4	3	4	0	0	0	0	6	4	3	4	10.2	10.2	10.2	75.378	660	660	0	10.723	By matching	By matching	By matching	By matching	By MS/MS	By MS/MS	By matching
sp|P23381|SYWC_HUMAN	sp|P23381|SYWC_HUMAN	4	4	4	>sp|P23381|SYWC_HUMAN Tryptophan--tRNA ligase, cytoplasmic OS=Homo sapiens GN=WARS PE=1 SV=2		1	4	4	4	0	0	0	0	3	4	4	2	0	0	0	0	3	4	4	2	0	0	0	0	3	4	4	2	9.6	9.6	9.6	53.165	471	471	0	7.5828	By matching	By matching	By matching	By matching	By MS/MS	By MS/MS	By MS/MS
sp|P51659|DHB4_HUMAN	sp|P51659|DHB4_HUMAN	3	3	3	>sp|P51659|DHB4_HUMAN Peroxisomal multifunctional enzyme type 2 OS=Homo sapiens GN=HSD17B4 PE=1 SV=3		1	3	3	3	0	1	0	0	3	3	3	3	0	1	0	0	3	3	3	3	0	1	0	0	3	3	3	3	5.2	5.2	5.2	79.685	736	736	0	10.039	By matching	By matching	By matching	By matching	By MS/MS	By MS/MS	By MS/MS
sp|P11166|GTR1_HUMAN	sp|P11166|GTR1_HUMAN	2	2	2	>sp|P11166|GTR1_HUMAN Solute carrier family 2, facilitated glucose transporter member 1 OS=Homo sapiens GN=SLC2A1 PE=1 SV=2		1	2	2	2	0	1	2	2	2	2	2	2	0	1	2	2	2	2	2	2	0	1	2	2	2	2	2	2	3.7	3.7	3.7	54.083	492	492	0	5.3345	By matching	By MS/MS	By MS/MS	By MS/MS	By MS/MS	By MS/MS	By MS/MS
sp|Q92572|AP3S1_HUMAN	sp|Q92572|AP3S1_HUMAN	2	2	2	>sp|Q92572|AP3S1_HUMAN AP-3 complex subunit sigma-1 OS=Homo sapiens GN=AP3S1 PE=1 SV=1		1	2	2	2	2	1	1	2	1	2	2	1	2	1	1	2	1	2	2	1	2	1	1	2	1	2	2	1	9.8	9.8	9.8	21.732	193	193	0	4.1168	By MS/MS	By matching	By matching	By matching	By matching	By matching	By MS/MS
sp|P51965|UB2E1_HUMAN;sp|Q96LR5|UB2E2_HUMAN;sp|Q969T4|UB2E3_HUMAN	sp|P51965|UB2E1_HUMAN;sp|Q96LR5|UB2E2_HUMAN;sp|Q969T4|UB2E3_HUMAN	2;1;1	2;1;1	2;1;1	>sp|P51965|UB2E1_HUMAN Ubiquitin-conjugating enzyme E2 E1 OS=Homo sapiens GN=UBE2E1 PE=1 SV=1;>sp|Q96LR5|UB2E2_HUMAN Ubiquitin-conjugating enzyme E2 E2 OS=Homo sapiens GN=UBE2E2 PE=1 SV=1;>sp|Q969T4|UB2E3_HUMAN Ubiquitin-conjugating enzyme E2 E3 OS=Homo sa		3	2	2	2	2	1	2	1	2	2	2	2	2	1	2	1	2	2	2	2	2	1	2	1	2	2	2	2	13.5	13.5	13.5	21.404	193	193;201;207	0	12.239	By MS/MS	By matching	By matching	By MS/MS	By MS/MS	By MS/MS	By MS/MS
sp|P15086|CBPB1_HUMAN	sp|P15086|CBPB1_HUMAN	1	1	1	>sp|P15086|CBPB1_HUMAN Carboxypeptidase B OS=Homo sapiens GN=CPB1 PE=1 SV=4		1	1	1	1	0	1	1	1	1	1	1	1	0	1	1	1	1	1	1	1	0	1	1	1	1	1	1	1	3.4	3.4	3.4	47.367	417	417	0.0039526	2.2198	By matching	By matching	By matching	By matching	By matching	By matching	By MS/MS
sp|P36915|GNL1_HUMAN	sp|P36915|GNL1_HUMAN	2	2	2	>sp|P36915|GNL1_HUMAN Guanine nucleotide-binding protein-like 1 OS=Homo sapiens GN=GNL1 PE=1 SV=2		1	2	2	2	2	1	1	1	2	1	2	1	2	1	1	1	2	1	2	1	2	1	1	1	2	1	2	1	3.5	3.5	3.5	68.66	607	607	0	3.6547	By MS/MS	By MS/MS	By matching	By MS/MS	By MS/MS	By matching	By MS/MS
sp|P61088|UBE2N_HUMAN;sp|Q5JXB2|UE2NL_HUMAN	sp|P61088|UBE2N_HUMAN;sp|Q5JXB2|UE2NL_HUMAN	2;1	2;1	2;1	>sp|P61088|UBE2N_HUMAN Ubiquitin-conjugating enzyme E2 N OS=Homo sapiens GN=UBE2N PE=1 SV=1;>sp|Q5JXB2|UE2NL_HUMAN Putative ubiquitin-conjugating enzyme E2 N-like OS=Homo sapiens GN=UBE2NL PE=1 SV=1		2	2	2	2	0	0	2	1	2	2	1	2	0	0	2	1	2	2	1	2	0	0	2	1	2	2	1	2	20.4	20.4	20.4	17.138	152	152;153	0	9.6094	By matching	By matching	By matching	By matching	By MS/MS	By matching	By MS/MS
sp|P50402|EMD_HUMAN	sp|P50402|EMD_HUMAN	4	4	4	>sp|P50402|EMD_HUMAN Emerin OS=Homo sapiens GN=EMD PE=1 SV=1		1	4	4	4	4	4	2	3	4	2	3	4	4	4	2	3	4	2	3	4	4	4	2	3	4	2	3	4	19.7	19.7	19.7	28.994	254	254	0	8.7185	By matching	By MS/MS	By matching	By MS/MS	By matching	By matching	By MS/MS
sp|P24534|EF1B_HUMAN	sp|P24534|EF1B_HUMAN	4	3	3	>sp|P24534|EF1B_HUMAN Elongation factor 1-beta OS=Homo sapiens GN=EEF1B2 PE=1 SV=3		1	4	3	3	2	2	1	4	4	4	4	2	2	1	0	3	3	3	3	2	2	1	0	3	3	3	3	2	21.8	17.8	17.8	24.763	225	225	0	10.219	By matching	By matching	By matching	By matching	By MS/MS	By matching	By MS/MS
CON__P04259	CON__P04259	33	2	0	>P04259 SWISS-PROT:P04259 Tax_Id=9606 Gene_Symbol=KRT6B Keratin, type II cytoskeletal 6B		1	33	2	0	31	29	32	28	30	27	26	25	1	1	2	1	2	0	0	1	0	0	0	0	0	0	0	0	50.7	4.8	0	59.998	564	564	0	3.7859	By matching	By MS/MS	By MS/MS	By MS/MS	By MS/MS	By matching	By matching
sp|P63220|RS21_HUMAN	sp|P63220|RS21_HUMAN	2	2	2	>sp|P63220|RS21_HUMAN 40S ribosomal protein S21 OS=Homo sapiens GN=RPS21 PE=1 SV=1		1	2	2	2	2	2	1	2	2	2	2	2	2	2	1	2	2	2	2	2	2	2	1	2	2	2	2	2	22.9	22.9	22.9	9.1113	83	83	0	3.9862	By matching	By matching	By matching	By MS/MS	By matching	By matching	By MS/MS
sp|Q09028|RBBP4_HUMAN;sp|Q16576|RBBP7_HUMAN	sp|Q09028|RBBP4_HUMAN	3;1	3;1	3;1	>sp|Q09028|RBBP4_HUMAN Histone-binding protein RBBP4 OS=Homo sapiens GN=RBBP4 PE=1 SV=3		2	3	3	3	2	3	0	3	3	1	2	2	2	3	0	3	3	1	2	2	2	3	0	3	3	1	2	2	11.5	11.5	11.5	47.655	425	425;425	0	7.4588	By matching	By MS/MS	By matching	By MS/MS	By matching	By matching	By MS/MS
sp|P27824|CALX_HUMAN	sp|P27824|CALX_HUMAN	2	2	2	>sp|P27824|CALX_HUMAN Calnexin OS=Homo sapiens GN=CANX PE=1 SV=2		1	2	2	2	1	2	1	1	2	2	2	1	1	2	1	1	2	2	2	1	1	2	1	1	2	2	2	1	5.2	5.2	5.2	67.567	592	592	0	8.0494	By MS/MS	By MS/MS	By matching	By MS/MS	By MS/MS	By MS/MS	By MS/MS
sp|P62256|UBE2H_HUMAN	sp|P62256|UBE2H_HUMAN	2	2	2	>sp|P62256|UBE2H_HUMAN Ubiquitin-conjugating enzyme E2 H OS=Homo sapiens GN=UBE2H PE=1 SV=1		1	2	2	2	2	2	2	1	2	1	2	0	2	2	2	1	2	1	2	0	2	2	2	1	2	1	2	0	12.6	12.6	12.6	20.655	183	183	0	17.373	By MS/MS	By MS/MS	By matching	By MS/MS	By matching	By matching	By MS/MS
sp|Q9NR31|SAR1A_HUMAN;sp|Q9Y6B6|SAR1B_HUMAN	sp|Q9NR31|SAR1A_HUMAN;sp|Q9Y6B6|SAR1B_HUMAN	2;1	2;1	2;1	>sp|Q9NR31|SAR1A_HUMAN GTP-binding protein SAR1a OS=Homo sapiens GN=SAR1A PE=1 SV=1;>sp|Q9Y6B6|SAR1B_HUMAN GTP-binding protein SAR1b OS=Homo sapiens GN=SAR1B PE=1 SV=1		2	2	2	2	2	2	1	1	2	1	1	2	2	2	1	1	2	1	1	2	2	2	1	1	2	1	1	2	11.6	11.6	11.6	22.367	198	198;198	0	4.529	By MS/MS	By matching	By MS/MS	By matching	By MS/MS	By matching	By MS/MS
sp|Q9Y2T2|AP3M1_HUMAN;sp|P53677|AP3M2_HUMAN	sp|Q9Y2T2|AP3M1_HUMAN;sp|P53677|AP3M2_HUMAN	2;1	2;1	2;1	>sp|Q9Y2T2|AP3M1_HUMAN AP-3 complex subunit mu-1 OS=Homo sapiens GN=AP3M1 PE=1 SV=1;>sp|P53677|AP3M2_HUMAN AP-3 complex subunit mu-2 OS=Homo sapiens GN=AP3M2 PE=2 SV=1		2	2	2	2	1	1	2	2	2	1	2	0	1	1	2	2	2	1	2	0	1	1	2	2	2	1	2	0	7.9	7.9	7.9	46.939	418	418;418	0	8.8622	By matching	By matching	By matching	By MS/MS	By matching	By matching	By MS/MS
sp|Q9UBI6|GBG12_HUMAN	sp|Q9UBI6|GBG12_HUMAN	2	2	2	>sp|Q9UBI6|GBG12_HUMAN Guanine nucleotide-binding protein G(I)/G(S)/G(O) subunit gamma-12 OS=Homo sapiens GN=GNG12 PE=1 SV=3		1	2	2	2	2	2	2	2	2	1	2	2	2	2	2	2	2	1	2	2	2	2	2	2	2	1	2	2	31.9	31.9	31.9	8.0061	72	72	0	8.9025	By matching	By MS/MS	By matching	By MS/MS	By matching	By MS/MS	By MS/MS
sp|P30536|TSPO_HUMAN	sp|P30536|TSPO_HUMAN	1	1	1	>sp|P30536|TSPO_HUMAN Translocator protein OS=Homo sapiens GN=TSPO PE=1 SV=3		1	1	1	1	1	1	1	1	1	1	1	1	1	1	1	1	1	1	1	1	1	1	1	1	1	1	1	1	4.7	4.7	4.7	18.828	169	169	0.0039841	2.2448	By MS/MS	By MS/MS	By MS/MS	By matching	By matching	By MS/MS	By MS/MS
sp|O15235|RT12_HUMAN	sp|O15235|RT12_HUMAN	2	2	2	>sp|O15235|RT12_HUMAN 28S ribosomal protein S12, mitochondrial OS=Homo sapiens GN=MRPS12 PE=1 SV=1		1	2	2	2	1	1	2	1	2	1	1	2	1	1	2	1	2	1	1	2	1	1	2	1	2	1	1	2	24.6	24.6	24.6	15.173	138	138	0.0014164	2.8534	By MS/MS	By matching	By MS/MS	By matching	By matching	By matching	By MS/MS
sp|P07305|H10_HUMAN	sp|P07305|H10_HUMAN	2	2	2	>sp|P07305|H10_HUMAN Histone H1.0 OS=Homo sapiens GN=H1F0 PE=1 SV=3		1	2	2	2	1	2	0	1	1	2	2	2	1	2	0	1	1	2	2	2	1	2	0	1	1	2	2	2	11.9	11.9	11.9	20.863	194	194	0	6.0363	By matching	By MS/MS	By matching	By MS/MS	By matching	By matching	By MS/MS
sp|P22234|PUR6_HUMAN	sp|P22234|PUR6_HUMAN	4	4	4	>sp|P22234|PUR6_HUMAN Multifunctional protein ADE2 OS=Homo sapiens GN=PAICS PE=1 SV=3		1	4	4	4	1	0	1	1	4	4	3	4	1	0	1	1	4	4	3	4	1	0	1	1	4	4	3	4	9.9	9.9	9.9	47.079	425	425	0	7.29	By matching	By matching	By matching	By matching	By MS/MS	By MS/MS	By MS/MS
CON__P34955	CON__P34955	3	3	3	>P34955 SWISS-PROT:P34955 (Bos taurus) Alpha-1-antiproteinase precursor		1	3	3	3	1	1	1	2	2	1	1	1	1	1	1	2	2	1	1	1	1	1	1	2	2	1	1	1	7.9	7.9	7.9	46.103	416	416	0	13.15	By MS/MS	By matching	By MS/MS	By MS/MS	By MS/MS	By matching	By matching
sp|Q15637|SF01_HUMAN	sp|Q15637|SF01_HUMAN	2	2	2	>sp|Q15637|SF01_HUMAN Splicing factor 1 OS=Homo sapiens GN=SF1 PE=1 SV=4		1	2	2	2	2	2	0	1	1	2	1	1	2	2	0	1	1	2	1	1	2	2	0	1	1	2	1	1	6.6	6.6	6.6	68.329	639	639	0	5.4458	By matching	By MS/MS	By matching	By matching	By matching	By matching	By MS/MS
sp|Q9UJZ1|STML2_HUMAN	sp|Q9UJZ1|STML2_HUMAN	4	4	4	>sp|Q9UJZ1|STML2_HUMAN Stomatin-like protein 2, mitochondrial OS=Homo sapiens GN=STOML2 PE=1 SV=1		1	4	4	4	2	2	3	2	3	2	1	0	2	2	3	2	3	2	1	0	2	2	3	2	3	2	1	0	14.9	14.9	14.9	38.534	356	356	0	10.401	By MS/MS	By matching	By MS/MS	By matching	By MS/MS	By MS/MS	By matching
sp|P40925|MDHC_HUMAN	sp|P40925|MDHC_HUMAN	4	4	4	>sp|P40925|MDHC_HUMAN Malate dehydrogenase, cytoplasmic OS=Homo sapiens GN=MDH1 PE=1 SV=4		1	4	4	4	0	0	0	0	4	3	3	2	0	0	0	0	4	3	3	2	0	0	0	0	4	3	3	2	14.1	14.1	14.1	36.426	334	334	0	10.92	By matching	By matching	By matching	By matching	By MS/MS	By MS/MS	By MS/MS
sp|Q9Y2W2|WBP11_HUMAN	sp|Q9Y2W2|WBP11_HUMAN	2	2	2	>sp|Q9Y2W2|WBP11_HUMAN WW domain-binding protein 11 OS=Homo sapiens GN=WBP11 PE=1 SV=1		1	2	2	2	1	1	2	2	2	1	2	1	1	1	2	2	2	1	2	1	1	1	2	2	2	1	2	1	3.9	3.9	3.9	69.997	641	641	0	5.1689	By matching	By MS/MS	By matching	By MS/MS	By MS/MS	By matching	By MS/MS
sp|Q04637|IF4G1_HUMAN	sp|Q04637|IF4G1_HUMAN	3	3	3	>sp|Q04637|IF4G1_HUMAN Eukaryotic translation initiation factor 4 gamma 1 OS=Homo sapiens GN=EIF4G1 PE=1 SV=4		1	3	3	3	1	1	1	2	2	1	3	3	1	1	1	2	2	1	3	3	1	1	1	2	2	1	3	3	2.8	2.8	2.8	175.49	1599	1599	0	5.3147	By matching	By matching	By matching	By matching	By MS/MS	By matching	By MS/MS
sp|Q9BQE3|TBA1C_HUMAN	sp|Q9BQE3|TBA1C_HUMAN	20	2	2	>sp|Q9BQE3|TBA1C_HUMAN Tubulin alpha-1C chain OS=Homo sapiens GN=TUBA1C PE=1 SV=1		1	20	2	2	17	18	19	16	18	20	19	19	1	1	2	1	2	2	1	2	1	1	2	1	2	2	1	2	53.5	9.1	9.1	49.895	449	449	0	23.943	By matching	By matching	By MS/MS	By matching	By MS/MS	By MS/MS	By MS/MS
sp|P53621|COPA_HUMAN	sp|P53621|COPA_HUMAN	5	5	5	>sp|P53621|COPA_HUMAN Coatomer subunit alpha OS=Homo sapiens GN=COPA PE=1 SV=2		1	5	5	5	0	0	0	2	5	2	5	4	0	0	0	2	5	2	5	4	0	0	0	2	5	2	5	4	5.5	5.5	5.5	138.34	1224	1224	0	9.018	By matching	By matching	By matching	By matching	By MS/MS	By matching	By MS/MS
REV__sp|Q9NQW6|ANLN_HUMAN	REV__sp|Q9NQW6|ANLN_HUMAN	1	1	1	>sp|Q9NQW6|ANLN_HUMAN Actin-binding protein anillin OS=Homo sapiens GN=ANLN PE=1 SV=2		1	1	1	1	1	1	1	1	1	1	0	1	1	1	1	1	1	1	0	1	1	1	1	1	1	1	0	1	0	0	0	124.2	1124	1124	0.0089514	2.0205	By MS/MS	By matching	By matching	By matching	By MS/MS	By matching	By matching
sp|Q8NEV1|CSK23_HUMAN;sp|P68400|CSK21_HUMAN	sp|Q8NEV1|CSK23_HUMAN;sp|P68400|CSK21_HUMAN	2;2	2;2	2;2	>sp|Q8NEV1|CSK23_HUMAN Casein kinase II subunit alpha 3 OS=Homo sapiens GN=CSNK2A3 PE=1 SV=2;>sp|P68400|CSK21_HUMAN Casein kinase II subunit alpha OS=Homo sapiens GN=CSNK2A1 PE=1 SV=1		2	2	2	2	2	0	1	2	2	2	2	2	2	0	1	2	2	2	2	2	2	0	1	2	2	2	2	2	7.4	7.4	7.4	45.219	391	391;391	0	11.245	By MS/MS	By matching	By matching	By MS/MS	By MS/MS	By MS/MS	By MS/MS
sp|Q01844|EWS_HUMAN	sp|Q01844|EWS_HUMAN	2	2	2	>sp|Q01844|EWS_HUMAN RNA-binding protein EWS OS=Homo sapiens GN=EWSR1 PE=1 SV=1		1	2	2	2	1	2	2	1	1	1	2	2	1	2	2	1	1	1	2	2	1	2	2	1	1	1	2	2	5.8	5.8	5.8	68.477	656	656	0	3.4687	By matching	By MS/MS	By matching	By matching	By matching	By matching	By MS/MS
sp|Q8TDN6|BRX1_HUMAN	sp|Q8TDN6|BRX1_HUMAN	2	2	2	>sp|Q8TDN6|BRX1_HUMAN Ribosome biogenesis protein BRX1 homolog OS=Homo sapiens GN=BRIX1 PE=1 SV=2		1	2	2	2	1	2	1	2	2	1	2	2	1	2	1	2	2	1	2	2	1	2	1	2	2	1	2	2	5.7	5.7	5.7	41.401	353	353	0	5.2327	By matching	By MS/MS	By matching	By MS/MS	By matching	By matching	By matching
sp|P52565|GDIR1_HUMAN	sp|P52565|GDIR1_HUMAN	2	2	2	>sp|P52565|GDIR1_HUMAN Rho GDP-dissociation inhibitor 1 OS=Homo sapiens GN=ARHGDIA PE=1 SV=3		1	2	2	2	1	1	1	1	2	2	2	2	1	1	1	1	2	2	2	2	1	1	1	1	2	2	2	2	15.7	15.7	15.7	23.207	204	204	0	9.442	By matching	By matching	By matching	By matching	By MS/MS	By MS/MS	By MS/MS
sp|P57088|TMM33_HUMAN	sp|P57088|TMM33_HUMAN	1	1	1	>sp|P57088|TMM33_HUMAN Transmembrane protein 33 OS=Homo sapiens GN=TMEM33 PE=1 SV=2		1	1	1	1	1	1	1	1	1	1	1	1	1	1	1	1	1	1	1	1	1	1	1	1	1	1	1	1	4.9	4.9	4.9	27.978	247	247	0	5.231	By MS/MS	By MS/MS	By MS/MS	By MS/MS	By MS/MS	By matching	By matching
CON__REFSEQ:XP_001252647;CON__A2I7N3;CON__Q9TTE1;CON__A2I7N1	CON__REFSEQ:XP_001252647;CON__A2I7N3;CON__Q9TTE1;CON__A2I7N1	2;2;1;1	2;2;1;1	2;2;1;1	>REFSEQ:XP_001252647 (Bos taurus) similar to endopin 2B;>A2I7N3 TREMBL:A2I7N3;Q27984 (Bos taurus) SERPINA3-7;>Q9TTE1 SWISS-PROT:Q9TTE1 (Bos taurus) Endopin-1 precursor;>A2I7N1 TREMBL:A2I7N1 (Bos taurus) SERPINA3-5		4	2	2	2	2	1	2	1	2	1	2	1	2	1	2	1	2	1	2	1	2	1	2	1	2	1	2	1	4.1	4.1	4.1	46.897	417	417;417;411;411	0.0014706	3.3198	By MS/MS	By matching	By MS/MS	By MS/MS	By MS/MS	By MS/MS	By matching
sp|P35321|SPR1A_HUMAN;sp|P22528|SPR1B_HUMAN	sp|P35321|SPR1A_HUMAN;sp|P22528|SPR1B_HUMAN	2;2	2;2	2;2	>sp|P35321|SPR1A_HUMAN Cornifin-A OS=Homo sapiens GN=SPRR1A PE=1 SV=2;>sp|P22528|SPR1B_HUMAN Cornifin-B OS=Homo sapiens GN=SPRR1B PE=1 SV=2		2	2	2	2	2	2	1	1	2	2	1	2	2	2	1	1	2	2	1	2	2	2	1	1	2	2	1	2	27	27	27	9.8774	89	89;89	0.0014327	3.0099	By MS/MS	By MS/MS	By matching	By matching	By MS/MS	By MS/MS	By matching
sp|P17655|CAN2_HUMAN	sp|P17655|CAN2_HUMAN	4	4	4	>sp|P17655|CAN2_HUMAN Calpain-2 catalytic subunit OS=Homo sapiens GN=CAPN2 PE=1 SV=6		1	4	4	4	2	0	1	1	2	3	4	3	2	0	1	1	2	3	4	3	2	0	1	1	2	3	4	3	6.6	6.6	6.6	79.994	700	700	0	5.6674	By matching	By matching	By matching	By matching	By MS/MS	By MS/MS	By MS/MS
sp|P18583|SON_HUMAN	sp|P18583|SON_HUMAN	3	3	3	>sp|P18583|SON_HUMAN Protein SON OS=Homo sapiens GN=SON PE=1 SV=4		1	3	3	3	2	3	0	3	2	2	1	2	2	3	0	3	2	2	1	2	2	3	0	3	2	2	1	2	2	2	2	263.83	2426	2426	0	5.9988	By matching	By MS/MS	By matching	By MS/MS	By MS/MS	By matching	By matching
sp|Q969S8|HDA10_HUMAN	sp|Q969S8|HDA10_HUMAN	2	2	2	>sp|Q969S8|HDA10_HUMAN Histone deacetylase 10 OS=Homo sapiens GN=HDAC10 PE=1 SV=1		1	2	2	2	2	2	2	2	2	2	1	1	2	2	2	2	2	2	1	1	2	2	2	2	2	2	1	1	3.1	3.1	3.1	71.444	669	669	0	8.3422	By MS/MS	By matching	By MS/MS	By MS/MS	By MS/MS	By MS/MS	By matching
sp|Q01469|FABP5_HUMAN	sp|Q01469|FABP5_HUMAN	1	1	1	>sp|Q01469|FABP5_HUMAN Fatty acid-binding protein, epidermal OS=Homo sapiens GN=FABP5 PE=1 SV=3		1	1	1	1	1	1	1	0	1	1	1	1	1	1	1	0	1	1	1	1	1	1	1	0	1	1	1	1	10.4	10.4	10.4	15.164	135	135	0	6.5114	By MS/MS	By MS/MS	By MS/MS	By matching	By MS/MS	By MS/MS	By matching
sp|P51114|FXR1_HUMAN;sp|P51116|FXR2_HUMAN;sp|Q06787|FMR1_HUMAN	sp|P51114|FXR1_HUMAN;sp|P51116|FXR2_HUMAN;sp|Q06787|FMR1_HUMAN	2;2;1	2;2;1	2;2;1	>sp|P51114|FXR1_HUMAN Fragile X mental retardation syndrome-related protein 1 OS=Homo sapiens GN=FXR1 PE=1 SV=3;>sp|P51116|FXR2_HUMAN Fragile X mental retardation syndrome-related protein 2 OS=Homo sapiens GN=FXR2 PE=1 SV=2;>sp|Q06787|FMR1_HUMAN Synaptic f		3	2	2	2	2	2	2	1	2	2	2	2	2	2	2	1	2	2	2	2	2	2	2	1	2	2	2	2	2.6	2.6	2.6	69.72	621	621;673;632	0	3.3682	By matching	By matching	By matching	By matching	By MS/MS	By matching	By MS/MS
sp|Q15417|CNN3_HUMAN	sp|Q15417|CNN3_HUMAN	2	2	2	>sp|Q15417|CNN3_HUMAN Calponin-3 OS=Homo sapiens GN=CNN3 PE=1 SV=1		1	2	2	2	2	2	2	0	2	2	2	2	2	2	2	0	2	2	2	2	2	2	2	0	2	2	2	2	8.2	8.2	8.2	36.413	329	329	0	5.302	By matching	By matching	By matching	By matching	By MS/MS	By matching	By MS/MS
sp|Q15181|IPYR_HUMAN	sp|Q15181|IPYR_HUMAN	3	3	3	>sp|Q15181|IPYR_HUMAN Inorganic pyrophosphatase OS=Homo sapiens GN=PPA1 PE=1 SV=2		1	3	3	3	0	0	1	0	3	1	3	3	0	0	1	0	3	1	3	3	0	0	1	0	3	1	3	3	15.9	15.9	15.9	32.66	289	289	0	14.362	By matching	By matching	By matching	By matching	By matching	By MS/MS	By MS/MS
sp|Q15056|IF4H_HUMAN	sp|Q15056|IF4H_HUMAN	2	2	2	>sp|Q15056|IF4H_HUMAN Eukaryotic translation initiation factor 4H OS=Homo sapiens GN=EIF4H PE=1 SV=5		1	2	2	2	0	2	2	1	2	1	2	2	0	2	2	1	2	1	2	2	0	2	2	1	2	1	2	2	12.5	12.5	12.5	27.385	248	248	0	8.7842	By matching	By MS/MS	By MS/MS	By matching	By MS/MS	By MS/MS	By MS/MS
sp|Q5JVF3|PCID2_HUMAN	sp|Q5JVF3|PCID2_HUMAN	3	3	3	>sp|Q5JVF3|PCID2_HUMAN PCI domain-containing protein 2 OS=Homo sapiens GN=PCID2 PE=1 SV=2		1	3	3	3	3	2	2	3	2	2	3	2	3	2	2	3	2	2	3	2	3	2	2	3	2	2	3	2	8.5	8.5	8.5	46.029	399	399	0	5.3018	By matching	By matching	By matching	By matching	By matching	By matching	By MS/MS
sp|P25440|BRD2_HUMAN	sp|P25440|BRD2_HUMAN	2	2	2	>sp|P25440|BRD2_HUMAN Bromodomain-containing protein 2 OS=Homo sapiens GN=BRD2 PE=1 SV=2		1	2	2	2	2	2	1	2	2	1	2	0	2	2	1	2	2	1	2	0	2	2	1	2	2	1	2	0	4.4	4.4	4.4	88.06	801	801	0	4.3195	By matching	By matching	By matching	By MS/MS	By MS/MS	By matching	By MS/MS
sp|P01861|IGHG4_HUMAN;sp|P01857|IGHG1_HUMAN;sp|P01860|IGHG3_HUMAN	sp|P01861|IGHG4_HUMAN;sp|P01857|IGHG1_HUMAN;sp|P01860|IGHG3_HUMAN	2;2;2	2;2;2	1;1;1	>sp|P01861|IGHG4_HUMAN Ig gamma-4 chain C region OS=Homo sapiens GN=IGHG4 PE=1 SV=1;>sp|P01857|IGHG1_HUMAN Ig gamma-1 chain C region OS=Homo sapiens GN=IGHG1 PE=1 SV=1;>sp|P01860|IGHG3_HUMAN Ig gamma-3 chain C region OS=Homo sapiens GN=IGHG3 PE=1 SV=2		3	2	2	1	2	2	1	1	1	1	1	0	2	2	1	1	1	1	1	0	1	1	0	0	0	0	0	0	8	8	4.9	35.94	327	327;330;377	0	7.9594	By MS/MS	By matching	By MS/MS	By matching	By matching	By matching	By MS/MS
sp|P47897|SYQ_HUMAN	sp|P47897|SYQ_HUMAN	3	3	3	>sp|P47897|SYQ_HUMAN Glutamine--tRNA ligase OS=Homo sapiens GN=QARS PE=1 SV=1		1	3	3	3	1	1	0	0	3	3	3	3	1	1	0	0	3	3	3	3	1	1	0	0	3	3	3	3	5.2	5.2	5.2	87.798	775	775	0	9.0023	By matching	By matching	By matching	By matching	By MS/MS	By MS/MS	By MS/MS
sp|Q8IZP2|ST134_HUMAN;sp|P50502|F10A1_HUMAN;sp|Q8NFI4|F10A5_HUMAN	sp|Q8IZP2|ST134_HUMAN;sp|P50502|F10A1_HUMAN;sp|Q8NFI4|F10A5_HUMAN	3;3;2	3;3;2	3;3;2	>sp|Q8IZP2|ST134_HUMAN Putative protein FAM10A4 OS=Homo sapiens GN=ST13P4 PE=5 SV=1;>sp|P50502|F10A1_HUMAN Hsc70-interacting protein OS=Homo sapiens GN=ST13 PE=1 SV=2;>sp|Q8NFI4|F10A5_HUMAN Putative protein FAM10A5 OS=Homo sapiens GN=ST13P5 PE=5 SV=1		3	3	3	3	1	0	2	2	3	3	3	3	1	0	2	2	3	3	3	3	1	0	2	2	3	3	3	3	12.9	12.9	12.9	27.406	240	240;369;369	0	4.4231	By matching	By matching	By matching	By matching	By MS/MS	By matching	By MS/MS
sp|O75821|EIF3G_HUMAN	sp|O75821|EIF3G_HUMAN	1	1	1	>sp|O75821|EIF3G_HUMAN Eukaryotic translation initiation factor 3 subunit G OS=Homo sapiens GN=EIF3G PE=1 SV=2		1	1	1	1	1	1	1	1	1	1	1	1	1	1	1	1	1	1	1	1	1	1	1	1	1	1	1	1	5	5	5	35.611	320	320	0	7.4888	By matching	By MS/MS	By MS/MS	By matching	By matching	By matching	By matching
sp|Q8NC56|LEMD2_HUMAN	sp|Q8NC56|LEMD2_HUMAN	4	4	4	>sp|Q8NC56|LEMD2_HUMAN LEM domain-containing protein 2 OS=Homo sapiens GN=LEMD2 PE=1 SV=1		1	4	4	4	2	3	1	1	3	1	2	2	2	3	1	1	3	1	2	2	2	3	1	1	3	1	2	2	8.5	8.5	8.5	56.974	503	503	0	12.546	By matching	By MS/MS	By matching	By matching	By MS/MS	By matching	By matching
sp|Q5T750|XP32_HUMAN	sp|Q5T750|XP32_HUMAN	2	2	2	>sp|Q5T750|XP32_HUMAN Skin-specific protein 32 OS=Homo sapiens GN=XP32 PE=1 SV=1		1	2	2	2	2	2	2	2	2	2	2	2	2	2	2	2	2	2	2	2	2	2	2	2	2	2	2	2	3.6	3.6	3.6	26.238	250	250	0	4.2518	By MS/MS	By MS/MS	By MS/MS	By matching	By MS/MS	By MS/MS	By MS/MS
sp|P62491|RB11A_HUMAN;sp|Q15907|RB11B_HUMAN	sp|P62491|RB11A_HUMAN;sp|Q15907|RB11B_HUMAN	3;3	3;3	3;3	>sp|P62491|RB11A_HUMAN Ras-related protein Rab-11A OS=Homo sapiens GN=RAB11A PE=1 SV=3;>sp|Q15907|RB11B_HUMAN Ras-related protein Rab-11B OS=Homo sapiens GN=RAB11B PE=1 SV=4		2	3	3	3	1	1	2	2	2	2	2	3	1	1	2	2	2	2	2	3	1	1	2	2	2	2	2	3	14.8	14.8	14.8	24.393	216	216;218	0	5.618	By matching	By matching	By MS/MS	By matching	By MS/MS	By matching	By MS/MS
sp|P31151|S10A7_HUMAN;sp|Q86SG5|S1A7A_HUMAN	sp|P31151|S10A7_HUMAN;sp|Q86SG5|S1A7A_HUMAN	2;1	2;1	2;1	>sp|P31151|S10A7_HUMAN Protein S100-A7 OS=Homo sapiens GN=S100A7 PE=1 SV=4;>sp|Q86SG5|S1A7A_HUMAN Protein S100-A7A OS=Homo sapiens GN=S100A7A PE=1 SV=3		2	2	2	2	2	1	2	0	0	1	2	2	2	1	2	0	0	1	2	2	2	1	2	0	0	1	2	2	21.8	21.8	21.8	11.471	101	101;101	0	3.3647	By MS/MS	By matching	By matching	By matching	By matching	By MS/MS	By MS/MS
sp|O95816|BAG2_HUMAN	sp|O95816|BAG2_HUMAN	1	1	1	>sp|O95816|BAG2_HUMAN BAG family molecular chaperone regulator 2 OS=Homo sapiens GN=BAG2 PE=1 SV=1		1	1	1	1	0	1	1	1	1	0	1	1	0	1	1	1	1	0	1	1	0	1	1	1	1	0	1	1	5.2	5.2	5.2	23.772	211	211	0	3.3649	By matching	By MS/MS	By matching	By matching	By MS/MS	By matching	By MS/MS
sp|Q8WUQ7|CATIN_HUMAN	sp|Q8WUQ7|CATIN_HUMAN	4	4	4	>sp|Q8WUQ7|CATIN_HUMAN Cactin OS=Homo sapiens GN=CACTIN PE=1 SV=3		1	4	4	4	1	2	2	4	3	1	4	0	1	2	2	4	3	1	4	0	1	2	2	4	3	1	4	0	6.6	6.6	6.6	88.701	758	758	0	13.569	By matching	By matching	By matching	By MS/MS	By matching	By matching	By MS/MS
CON__P01966;sp|P69905|HBA_HUMAN;sp|P02008|HBAZ_HUMAN	CON__P01966;sp|P69905|HBA_HUMAN;sp|P02008|HBAZ_HUMAN	2;1;1	2;1;1	2;1;1	>P01966 SWISS-PROT:P01966 (Bos taurus) Hemoglobin subunit alpha;>sp|P69905|HBA_HUMAN Hemoglobin subunit alpha OS=Homo sapiens GN=HBA1 PE=1 SV=2;>sp|P02008|HBAZ_HUMAN Hemoglobin subunit zeta OS=Homo sapiens GN=HBZ PE=1 SV=2		3	2	2	2	2	2	1	2	1	1	1	1	2	2	1	2	1	1	1	1	2	2	1	2	1	1	1	1	20.4	20.4	20.4	15.184	142	142;142;142	0.0014641	3.233	By MS/MS	By MS/MS	By matching	By matching	By matching	By matching	By matching
sp|Q14764|MVP_HUMAN	sp|Q14764|MVP_HUMAN	3	3	3	>sp|Q14764|MVP_HUMAN Major vault protein OS=Homo sapiens GN=MVP PE=1 SV=4		1	3	3	3	2	2	2	0	1	0	3	2	2	2	2	0	1	0	3	2	2	2	2	0	1	0	3	2	4.5	4.5	4.5	99.326	893	893	0	5.2104	By MS/MS	By matching	By matching	By matching	By matching	By matching	By MS/MS
sp|Q9NZ01|TECR_HUMAN	sp|Q9NZ01|TECR_HUMAN	2	2	2	>sp|Q9NZ01|TECR_HUMAN Very-long-chain enoyl-CoA reductase OS=Homo sapiens GN=TECR PE=1 SV=1		1	2	2	2	0	1	2	1	1	2	2	2	0	1	2	1	1	2	2	2	0	1	2	1	1	2	2	2	8.4	8.4	8.4	36.034	308	308	0	4.0481	By matching	By matching	By matching	By matching	By MS/MS	By matching	By MS/MS
sp|P49458|SRP09_HUMAN	sp|P49458|SRP09_HUMAN	1	1	1	>sp|P49458|SRP09_HUMAN Signal recognition particle 9 kDa protein OS=Homo sapiens GN=SRP9 PE=1 SV=2		1	1	1	1	0	1	0	1	1	1	1	1	0	1	0	1	1	1	1	1	0	1	0	1	1	1	1	1	12.8	12.8	12.8	10.112	86	86	0.0051546	2.0969	By matching	By matching	By matching	By matching	By matching	By matching	By matching
sp|Q14562|DHX8_HUMAN	sp|Q14562|DHX8_HUMAN	3	2	2	>sp|Q14562|DHX8_HUMAN ATP-dependent RNA helicase DHX8 OS=Homo sapiens GN=DHX8 PE=1 SV=1		1	3	2	2	3	2	2	3	3	2	3	1	2	1	1	2	2	1	2	0	2	1	1	2	2	1	2	0	2.5	1.8	1.8	139.31	1220	1220	0	4.7565	By matching	By matching	By matching	By MS/MS	By MS/MS	By matching	By MS/MS
CON__Q3SX09	CON__Q3SX09	2	2	1	>Q3SX09 TREMBL:Q3SX09 (Bos taurus) similar to HBG protein		1	2	2	1	1	2	1	1	2	2	1	1	1	2	1	1	2	2	1	1	1	1	0	1	1	1	1	1	11.4	11.4	6.5	22.06	201	201	0	4.3228	By matching	By MS/MS	By matching	By MS/MS	By matching	By matching	By matching
sp|Q96K17|BT3L4_HUMAN	sp|Q96K17|BT3L4_HUMAN	1	1	1	>sp|Q96K17|BT3L4_HUMAN Transcription factor BTF3 homolog 4 OS=Homo sapiens GN=BTF3L4 PE=1 SV=1		1	1	1	1	0	0	1	1	1	0	1	0	0	0	1	1	1	0	1	0	0	0	1	1	1	0	1	0	17.7	17.7	17.7	17.27	158	158	0	8.8864	By matching	By matching	By matching	By matching	By MS/MS	By matching	By MS/MS
sp|O00193|SMAP_HUMAN	sp|O00193|SMAP_HUMAN	1	1	1	>sp|O00193|SMAP_HUMAN Small acidic protein OS=Homo sapiens GN=SMAP PE=1 SV=1		1	1	1	1	1	1	1	1	1	1	1	1	1	1	1	1	1	1	1	1	1	1	1	1	1	1	1	1	8.7	8.7	8.7	20.332	183	183	0	13.398	By matching	By matching	By MS/MS	By matching	By MS/MS	By MS/MS	By MS/MS
sp|P78527|PRKDC_HUMAN	sp|P78527|PRKDC_HUMAN	4	4	4	>sp|P78527|PRKDC_HUMAN DNA-dependent protein kinase catalytic subunit OS=Homo sapiens GN=PRKDC PE=1 SV=3		1	4	4	4	0	1	0	0	2	4	2	1	0	1	0	0	2	4	2	1	0	1	0	0	2	4	2	1	1.2	1.2	1.2	469.08	4128	4128	0	8.4605	By matching	By matching	By matching	By matching	By MS/MS	By MS/MS	By MS/MS
sp|Q92576|PHF3_HUMAN	sp|Q92576|PHF3_HUMAN	2	2	2	>sp|Q92576|PHF3_HUMAN PHD finger protein 3 OS=Homo sapiens GN=PHF3 PE=1 SV=3		1	2	2	2	1	1	2	1	1	2	1	1	1	1	2	1	1	2	1	1	1	1	2	1	1	2	1	1	0.9	0.9	0.9	229.48	2039	2039	0	5.4573	By matching	By matching	By MS/MS	By MS/MS	By MS/MS	By MS/MS	By MS/MS
sp|O60361|NDK8_HUMAN;sp|P22392|NDKB_HUMAN;sp|P15531|NDKA_HUMAN	sp|O60361|NDK8_HUMAN;sp|P22392|NDKB_HUMAN;sp|P15531|NDKA_HUMAN	3;3;2	3;3;2	3;3;2	>sp|O60361|NDK8_HUMAN Putative nucleoside diphosphate kinase OS=Homo sapiens GN=NME2P1 PE=5 SV=1;>sp|P22392|NDKB_HUMAN Nucleoside diphosphate kinase B OS=Homo sapiens GN=NME2 PE=1 SV=1;>sp|P15531|NDKA_HUMAN Nucleoside diphosphate kinase A OS=Homo sapiens G		3	3	3	3	1	1	2	2	3	1	1	1	1	1	2	2	3	1	1	1	1	1	2	2	3	1	1	1	26.3	26.3	26.3	15.529	137	137;152;152	0	8.7482	By matching	By matching	By matching	By matching	By MS/MS	By matching	By MS/MS
sp|P12235|ADT1_HUMAN	sp|P12235|ADT1_HUMAN	10	2	2	>sp|P12235|ADT1_HUMAN ADP/ATP translocase 1 OS=Homo sapiens GN=SLC25A4 PE=1 SV=4		1	10	2	2	10	7	9	10	10	9	9	9	2	0	2	2	2	1	1	1	2	0	2	2	2	1	1	1	31.2	7.4	7.4	33.064	298	298	0	5.0859	By MS/MS	By matching	By MS/MS	By matching	By MS/MS	By matching	By matching
sp|Q9NQC3|RTN4_HUMAN	sp|Q9NQC3|RTN4_HUMAN	2	2	2	>sp|Q9NQC3|RTN4_HUMAN Reticulon-4 OS=Homo sapiens GN=RTN4 PE=1 SV=2		1	2	2	2	2	1	2	2	2	2	2	2	2	1	2	2	2	2	2	2	2	1	2	2	2	2	2	2	1.8	1.8	1.8	129.93	1192	1192	0.0014065	2.8132	By matching	By matching	By matching	By MS/MS	By matching	By MS/MS	By MS/MS
sp|P04637|P53_HUMAN	sp|P04637|P53_HUMAN	1	1	1	>sp|P04637|P53_HUMAN Cellular tumor antigen p53 OS=Homo sapiens GN=TP53 PE=1 SV=4		1	1	1	1	0	0	1	1	1	1	1	0	0	0	1	1	1	1	1	0	0	0	1	1	1	1	1	0	4.8	4.8	4.8	43.653	393	393	0	9.0709	By matching	By matching	By matching	By matching	By MS/MS	By matching	By MS/MS
sp|P15121|ALDR_HUMAN	sp|P15121|ALDR_HUMAN	4	4	4	>sp|P15121|ALDR_HUMAN Aldose reductase OS=Homo sapiens GN=AKR1B1 PE=1 SV=3		1	4	4	4	0	0	1	1	4	0	3	3	0	0	1	1	4	0	3	3	0	0	1	1	4	0	3	3	17.4	17.4	17.4	35.853	316	316	0	5.6949	By matching	By matching	By matching	By matching	By MS/MS	By matching	By MS/MS
sp|P61106|RAB14_HUMAN	sp|P61106|RAB14_HUMAN	2	2	2	>sp|P61106|RAB14_HUMAN Ras-related protein Rab-14 OS=Homo sapiens GN=RAB14 PE=1 SV=4		1	2	2	2	0	1	2	1	1	1	1	1	0	1	2	1	1	1	1	1	0	1	2	1	1	1	1	1	14	14	14	23.897	215	215	0	6.2535	By matching	By matching	By MS/MS	By matching	By MS/MS	By MS/MS	By MS/MS
REV__sp|Q96KN1|FA84B_HUMAN	REV__sp|Q96KN1|FA84B_HUMAN	1	1	1	>sp|Q96KN1|FA84B_HUMAN Protein FAM84B OS=Homo sapiens GN=FAM84B PE=1 SV=1		1	1	1	1	1	1	1	1	1	1	1	1	1	1	1	1	1	1	1	1	1	1	1	1	1	1	1	1	0	0	0	34.474	310	310	1	-2	By matching	By matching	By matching	By matching	By MS/MS	By matching	By matching
sp|P07237|PDIA1_HUMAN	sp|P07237|PDIA1_HUMAN	3	3	3	>sp|P07237|PDIA1_HUMAN Protein disulfide-isomerase OS=Homo sapiens GN=P4HB PE=1 SV=3		1	3	3	3	1	2	1	2	1	2	1	3	1	2	1	2	1	2	1	3	1	2	1	2	1	2	1	3	6.7	6.7	6.7	57.116	508	508	0	5.0482	By matching	By matching	By matching	By MS/MS	By matching	By MS/MS	By matching
sp|Q96SW2|CRBN_HUMAN	sp|Q96SW2|CRBN_HUMAN	1	1	1	>sp|Q96SW2|CRBN_HUMAN Protein cereblon OS=Homo sapiens GN=CRBN PE=1 SV=1		1	1	1	1	0	1	1	1	1	1	1	1	0	1	1	1	1	1	1	1	0	1	1	1	1	1	1	1	2.7	2.7	2.7	50.545	442	442	0.0027435	2.4816	By matching	By matching	By MS/MS	By MS/MS	By MS/MS	By matching	By MS/MS
sp|Q9H3J6|CL065_HUMAN	sp|Q9H3J6|CL065_HUMAN	1	1	1	>sp|Q9H3J6|CL065_HUMAN Probable peptide chain release factor C12orf65, mitochondrial OS=Homo sapiens GN=C12orf65 PE=2 SV=1		1	1	1	1	1	1	1	1	1	1	1	1	1	1	1	1	1	1	1	1	1	1	1	1	1	1	1	1	5.4	5.4	5.4	18.828	166	166	0.0089286	2.007	By MS/MS	By matching	By matching	By matching	By MS/MS	By matching	By MS/MS
sp|P50454|SERPH_HUMAN	sp|P50454|SERPH_HUMAN	4	4	4	>sp|P50454|SERPH_HUMAN Serpin H1 OS=Homo sapiens GN=SERPINH1 PE=1 SV=2		1	4	4	4	2	2	3	2	1	2	1	2	2	2	3	2	1	2	1	2	2	2	3	2	1	2	1	2	13.9	13.9	13.9	46.44	418	418	0	9.3139	By MS/MS	By matching	By MS/MS	By MS/MS	By MS/MS	By matching	By matching
sp|P11216|PYGB_HUMAN	sp|P11216|PYGB_HUMAN	6	2	2	>sp|P11216|PYGB_HUMAN Glycogen phosphorylase, brain form OS=Homo sapiens GN=PYGB PE=1 SV=5		1	6	2	2	1	1	0	0	6	5	5	3	0	0	0	0	2	2	2	1	0	0	0	0	2	2	2	1	7.2	3.1	3.1	96.695	843	843	0	5.2587	By matching	By matching	By matching	By matching	By MS/MS	By MS/MS	By MS/MS
sp|P11413|G6PD_HUMAN	sp|P11413|G6PD_HUMAN	2	2	2	>sp|P11413|G6PD_HUMAN Glucose-6-phosphate 1-dehydrogenase OS=Homo sapiens GN=G6PD PE=1 SV=4		1	2	2	2	1	1	0	1	2	2	2	2	1	1	0	1	2	2	2	2	1	1	0	1	2	2	2	2	4.7	4.7	4.7	59.256	515	515	0	3.8743	By matching	By matching	By matching	By matching	By MS/MS	By matching	By MS/MS
REV__sp|P20138|CD33_HUMAN	REV__sp|P20138|CD33_HUMAN	1	1	1	>sp|P20138|CD33_HUMAN Myeloid cell surface antigen CD33 OS=Homo sapiens GN=CD33 PE=1 SV=2		1	1	1	1	1	1	1	1	0	0	1	1	1	1	1	1	0	0	1	1	1	1	1	1	0	0	1	1	0	0	0	39.825	364	364	0.0076726	2.0245	By matching	By MS/MS	By matching	By MS/MS	By matching	By matching	By matching
sp|P04259|K2C6B_HUMAN	sp|P04259|K2C6B_HUMAN	32	1	1	>sp|P04259|K2C6B_HUMAN Keratin, type II cytoskeletal 6B OS=Homo sapiens GN=KRT6B PE=1 SV=5		1	32	1	1	30	29	31	26	29	25	25	25	1	1	1	0	1	0	0	1	1	1	1	0	1	0	0	1	50.7	1.6	1.6	60.066	564	564	1	-2	By matching	By matching	By matching	By matching	By MS/MS	By matching	By matching
sp|Q14839|CHD4_HUMAN;sp|Q8TDI0|CHD5_HUMAN;sp|Q12873|CHD3_HUMAN	sp|Q14839|CHD4_HUMAN;sp|Q8TDI0|CHD5_HUMAN;sp|Q12873|CHD3_HUMAN	2;2;1	2;2;1	2;2;1	>sp|Q14839|CHD4_HUMAN Chromodomain-helicase-DNA-binding protein 4 OS=Homo sapiens GN=CHD4 PE=1 SV=2;>sp|Q8TDI0|CHD5_HUMAN Chromodomain-helicase-DNA-binding protein 5 OS=Homo sapiens GN=CHD5 PE=1 SV=1;>sp|Q12873|CHD3_HUMAN Chromodomain-helicase-DNA-binding		3	2	2	2	1	2	1	2	1	1	1	1	1	2	1	2	1	1	1	1	1	2	1	2	1	1	1	1	1.4	1.4	1.4	218	1912	1912;1954;2000	0	3.3782	By matching	By matching	By matching	By MS/MS	By MS/MS	By matching	By matching
sp|P06753|TPM3_HUMAN;sp|P09493|TPM1_HUMAN	sp|P06753|TPM3_HUMAN	5;2	2;0	2;0	>sp|P06753|TPM3_HUMAN Tropomyosin alpha-3 chain OS=Homo sapiens GN=TPM3 PE=1 SV=2		2	5	2	2	3	5	3	4	3	4	5	5	1	2	0	1	0	2	2	2	1	2	0	1	0	2	2	2	15.4	7.7	7.7	32.95	285	285;284	0	3.4399	By matching	By MS/MS	By matching	By matching	By matching	By matching	By matching
sp|O14979|HNRDL_HUMAN	sp|O14979|HNRDL_HUMAN	2	1	1	>sp|O14979|HNRDL_HUMAN Heterogeneous nuclear ribonucleoprotein D-like OS=Homo sapiens GN=HNRNPDL PE=1 SV=3		1	2	1	1	2	2	1	2	0	2	2	2	1	1	0	1	0	1	1	1	1	1	0	1	0	1	1	1	3.8	1.9	1.9	46.437	420	420	0.0027397	2.4462	By matching	By MS/MS	By matching	By matching	By matching	By matching	By matching
sp|O95782|AP2A1_HUMAN;sp|O94973|AP2A2_HUMAN	sp|O95782|AP2A1_HUMAN;sp|O94973|AP2A2_HUMAN	2;1	2;1	2;1	>sp|O95782|AP2A1_HUMAN AP-2 complex subunit alpha-1 OS=Homo sapiens GN=AP2A1 PE=1 SV=3;>sp|O94973|AP2A2_HUMAN AP-2 complex subunit alpha-2 OS=Homo sapiens GN=AP2A2 PE=1 SV=2		2	2	2	2	2	2	1	1	1	1	2	1	2	2	1	1	1	1	2	1	2	2	1	1	1	1	2	1	1.9	1.9	1.9	107.54	977	977;939	0	4.0433	By MS/MS	By MS/MS	By matching	By MS/MS	By MS/MS	By matching	By MS/MS
sp|P05556|ITB1_HUMAN	sp|P05556|ITB1_HUMAN	2	2	2	>sp|P05556|ITB1_HUMAN Integrin beta-1 OS=Homo sapiens GN=ITGB1 PE=1 SV=2		1	2	2	2	2	1	1	2	2	1	2	2	2	1	1	2	2	1	2	2	2	1	1	2	2	1	2	2	3.4	3.4	3.4	88.414	798	798	0	3.5929	By matching	By matching	By matching	By matching	By matching	By matching	By MS/MS
sp|Q6P2Q9|PRP8_HUMAN	sp|Q6P2Q9|PRP8_HUMAN	2	2	2	>sp|Q6P2Q9|PRP8_HUMAN Pre-mRNA-processing-splicing factor 8 OS=Homo sapiens GN=PRPF8 PE=1 SV=2		1	2	2	2	2	2	0	2	2	1	1	1	2	2	0	2	2	1	1	1	2	2	0	2	2	1	1	1	0.7	0.7	0.7	273.6	2335	2335	0	4.5539	By matching	By MS/MS	By matching	By MS/MS	By MS/MS	By matching	By matching
sp|Q9Y262|EIF3L_HUMAN	sp|Q9Y262|EIF3L_HUMAN	3	3	3	>sp|Q9Y262|EIF3L_HUMAN Eukaryotic translation initiation factor 3 subunit L OS=Homo sapiens GN=EIF3L PE=1 SV=1		1	3	3	3	3	3	1	3	3	1	3	1	3	3	1	3	3	1	3	1	3	3	1	3	3	1	3	1	5.3	5.3	5.3	66.726	564	564	0	6.1962	By MS/MS	By MS/MS	By MS/MS	By MS/MS	By matching	By matching	By MS/MS
sp|P62873|GBB1_HUMAN;sp|P16520|GBB3_HUMAN	sp|P62873|GBB1_HUMAN	5;2	1;0	1;0	>sp|P62873|GBB1_HUMAN Guanine nucleotide-binding protein G(I)/G(S)/G(T) subunit beta-1 OS=Homo sapiens GN=GNB1 PE=1 SV=3		2	5	1	1	5	5	4	5	4	4	4	5	1	1	1	1	1	1	1	1	1	1	1	1	1	1	1	1	15.3	4.1	4.1	37.377	340	340;340	0	5.3212	By matching	By matching	By matching	By MS/MS	By matching	By matching	By matching
sp|P63313|TYB10_HUMAN	sp|P63313|TYB10_HUMAN	1	1	1	>sp|P63313|TYB10_HUMAN Thymosin beta-10 OS=Homo sapiens GN=TMSB10 PE=1 SV=2		1	1	1	1	0	1	1	1	1	1	1	1	0	1	1	1	1	1	1	1	0	1	1	1	1	1	1	1	31.8	31.8	31.8	5.0256	44	44	0	4.3383	By matching	By matching	By MS/MS	By matching	By MS/MS	By matching	By matching
sp|P61626|LYSC_HUMAN	sp|P61626|LYSC_HUMAN	1	1	1	>sp|P61626|LYSC_HUMAN Lysozyme C OS=Homo sapiens GN=LYZ PE=1 SV=1		1	1	1	1	1	1	1	1	0	1	1	1	1	1	1	1	0	1	1	1	1	1	1	1	0	1	1	1	8.1	8.1	8.1	16.537	148	148	0.0026702	2.265	By matching	By MS/MS	By MS/MS	By matching	By matching	By matching	By matching
sp|P82909|RT36_HUMAN	sp|P82909|RT36_HUMAN	2	2	2	>sp|P82909|RT36_HUMAN 28S ribosomal protein S36, mitochondrial OS=Homo sapiens GN=MRPS36 PE=1 SV=2		1	2	2	2	1	1	2	1	0	2	2	1	1	1	2	1	0	2	2	1	1	1	2	1	0	2	2	1	28.2	28.2	28.2	11.466	103	103	0	5.3159	By matching	By MS/MS	By matching	By matching	By matching	By matching	By MS/MS
sp|O60832|DKC1_HUMAN	sp|O60832|DKC1_HUMAN	3	3	3	>sp|O60832|DKC1_HUMAN H/ACA ribonucleoprotein complex subunit 4 OS=Homo sapiens GN=DKC1 PE=1 SV=3		1	3	3	3	1	3	0	1	0	0	2	2	1	3	0	1	0	0	2	2	1	3	0	1	0	0	2	2	8	8	8	57.673	514	514	0	5.6391	By matching	By MS/MS	By matching	By MS/MS	By matching	By matching	By matching
sp|P14625|ENPL_HUMAN;sp|Q58FF3|ENPLL_HUMAN	sp|P14625|ENPL_HUMAN	3;1	2;1	2;1	>sp|P14625|ENPL_HUMAN Endoplasmin OS=Homo sapiens GN=HSP90B1 PE=1 SV=1		2	3	2	2	3	1	3	3	2	3	3	3	2	0	2	2	1	2	2	2	2	0	2	2	1	2	2	2	3.6	1.9	1.9	92.468	803	803;399	0.0014104	2.8311	By matching	By matching	By matching	By matching	By matching	By MS/MS	By MS/MS
sp|O60231|DHX16_HUMAN	sp|O60231|DHX16_HUMAN	2	1	1	>sp|O60231|DHX16_HUMAN Putative pre-mRNA-splicing factor ATP-dependent RNA helicase DHX16 OS=Homo sapiens GN=DHX16 PE=1 SV=2		1	2	1	1	2	2	2	2	2	1	2	2	1	1	1	1	1	0	1	1	1	1	1	1	1	0	1	1	2.3	1.4	1.4	119.26	1041	1041	0	4.2688	By matching	By matching	By matching	By matching	By matching	By matching	By MS/MS
sp|Q96PV6|LENG8_HUMAN	sp|Q96PV6|LENG8_HUMAN	2	2	2	>sp|Q96PV6|LENG8_HUMAN Leukocyte receptor cluster member 8 OS=Homo sapiens GN=LENG8 PE=1 SV=2		1	2	2	2	1	0	1	2	0	2	1	1	1	0	1	2	0	2	1	1	1	0	1	2	0	2	1	1	2.8	2.8	2.8	86.128	779	779	0	3.6938	By matching	By matching	By MS/MS	By matching	By matching	By matching	By MS/MS
sp|Q16790|CAH9_HUMAN	sp|Q16790|CAH9_HUMAN	1	1	1	>sp|Q16790|CAH9_HUMAN Carbonic anhydrase 9 OS=Homo sapiens GN=CA9 PE=1 SV=2		1	1	1	1	1	1	0	1	1	1	1	0	1	1	0	1	1	1	1	0	1	1	0	1	1	1	1	0	3.3	3.3	3.3	49.697	459	459	0	4.913	By matching	By matching	By matching	By matching	By MS/MS	By MS/MS	By matching
sp|P25311|ZA2G_HUMAN	sp|P25311|ZA2G_HUMAN	2	2	2	>sp|P25311|ZA2G_HUMAN Zinc-alpha-2-glycoprotein OS=Homo sapiens GN=AZGP1 PE=1 SV=2		1	2	2	2	1	1	2	1	2	1	1	2	1	1	2	1	2	1	1	2	1	1	2	1	2	1	1	2	7.4	7.4	7.4	34.258	298	298	0	3.5392	By MS/MS	By matching	By matching	By matching	By MS/MS	By matching	By matching
sp|P52926|HMGA2_HUMAN	sp|P52926|HMGA2_HUMAN	1	1	1	>sp|P52926|HMGA2_HUMAN High mobility group protein HMGI-C OS=Homo sapiens GN=HMGA2 PE=1 SV=1		1	1	1	1	1	1	1	1	1	1	1	1	1	1	1	1	1	1	1	1	1	1	1	1	1	1	1	1	21.1	21.1	21.1	11.832	109	109	0	3.6854	By matching	By MS/MS	By MS/MS	By matching	By MS/MS	By matching	By MS/MS
sp|P20930|FILA_HUMAN;CON__P20930	sp|P20930|FILA_HUMAN;CON__P20930	3;3	3;3	3;3	>sp|P20930|FILA_HUMAN Filaggrin OS=Homo sapiens GN=FLG PE=1 SV=3;>P20930 SWISS-PROT:P20930 Tax_Id=9606 Gene_Symbol=FLG Filaggrin		2	3	3	3	3	3	2	3	2	1	1	0	3	3	2	3	2	1	1	0	3	3	2	3	2	1	1	0	5.5	5.5	5.5	435.16	4061	4061;4061	0	5.3936	By MS/MS	By MS/MS	By MS/MS	By MS/MS	By MS/MS	By MS/MS	By matching
sp|Q14157|UBP2L_HUMAN	sp|Q14157|UBP2L_HUMAN	2	2	2	>sp|Q14157|UBP2L_HUMAN Ubiquitin-associated protein 2-like OS=Homo sapiens GN=UBAP2L PE=1 SV=2		1	2	2	2	1	0	0	0	2	2	2	2	1	0	0	0	2	2	2	2	1	0	0	0	2	2	2	2	1.7	1.7	1.7	114.53	1087	1087	0	3.6282	By MS/MS	By matching	By matching	By matching	By MS/MS	By MS/MS	By matching
sp|Q8IYT4|KATL2_HUMAN	sp|Q8IYT4|KATL2_HUMAN	1	1	1	>sp|Q8IYT4|KATL2_HUMAN Katanin p60 ATPase-containing subunit A-like 2 OS=Homo sapiens GN=KATNAL2 PE=2 SV=3		1	1	1	1	0	0	1	1	1	1	1	1	0	0	1	1	1	1	1	1	0	0	1	1	1	1	1	1	2.2	2.2	2.2	61.252	538	538	0.0039318	2.1921	By matching	By matching	By matching	By matching	By MS/MS	By MS/MS	By MS/MS
sp|P01876|IGHA1_HUMAN	sp|P01876|IGHA1_HUMAN	1	1	1	>sp|P01876|IGHA1_HUMAN Ig alpha-1 chain C region OS=Homo sapiens GN=IGHA1 PE=1 SV=2		1	1	1	1	1	1	1	1	1	1	1	1	1	1	1	1	1	1	1	1	1	1	1	1	1	1	1	1	2.5	2.5	2.5	37.654	353	353	0.00894	2.0127	By matching	By matching	By matching	By MS/MS	By matching	By matching	By matching
sp|Q9BWD1|THIC_HUMAN	sp|Q9BWD1|THIC_HUMAN	2	2	2	>sp|Q9BWD1|THIC_HUMAN Acetyl-CoA acetyltransferase, cytosolic OS=Homo sapiens GN=ACAT2 PE=1 SV=2		1	2	2	2	0	0	0	0	2	2	1	2	0	0	0	0	2	2	1	2	0	0	0	0	2	2	1	2	5.5	5.5	5.5	41.35	397	397	0	5.6961	By matching	By matching	By matching	By matching	By MS/MS	By MS/MS	By matching
sp|P07814|SYEP_HUMAN	sp|P07814|SYEP_HUMAN	2	2	2	>sp|P07814|SYEP_HUMAN Bifunctional glutamate/proline--tRNA ligase OS=Homo sapiens GN=EPRS PE=1 SV=5		1	2	2	2	0	0	0	0	2	2	2	2	0	0	0	0	2	2	2	2	0	0	0	0	2	2	2	2	1.4	1.4	1.4	170.59	1512	1512	0	4.5861	By matching	By matching	By matching	By matching	By MS/MS	By matching	By MS/MS
sp|P08559|ODPA_HUMAN	sp|P08559|ODPA_HUMAN	3	3	3	>sp|P08559|ODPA_HUMAN Pyruvate dehydrogenase E1 component subunit alpha, somatic form, mitochondrial OS=Homo sapiens GN=PDHA1 PE=1 SV=3		1	3	3	3	0	1	0	1	3	1	0	0	0	1	0	1	3	1	0	0	0	1	0	1	3	1	0	0	8.2	8.2	8.2	43.295	390	390	0	5.8964	By matching	By matching	By matching	By matching	By MS/MS	By matching	By matching
sp|P27348|1433T_HUMAN	sp|P27348|1433T_HUMAN	4	1	1	>sp|P27348|1433T_HUMAN 14-3-3 protein theta OS=Homo sapiens GN=YWHAQ PE=1 SV=1		1	4	1	1	4	2	4	4	4	4	4	3	1	1	1	1	1	1	1	1	1	1	1	1	1	1	1	1	15.5	5.7	5.7	27.764	245	245	0	3.7759	By matching	By matching	By MS/MS	By matching	By MS/MS	By MS/MS	By matching
sp|P41252|SYIC_HUMAN	sp|P41252|SYIC_HUMAN	2	2	2	>sp|P41252|SYIC_HUMAN Isoleucine--tRNA ligase, cytoplasmic OS=Homo sapiens GN=IARS PE=1 SV=2		1	2	2	2	0	0	1	2	2	2	2	2	0	0	1	2	2	2	2	2	0	0	1	2	2	2	2	2	1.4	1.4	1.4	144.5	1262	1262	0.0014599	3.2309	By matching	By matching	By matching	By matching	By MS/MS	By matching	By matching
sp|Q14919|NC2A_HUMAN	sp|Q14919|NC2A_HUMAN	2	2	2	>sp|Q14919|NC2A_HUMAN Dr1-associated corepressor OS=Homo sapiens GN=DRAP1 PE=1 SV=3		1	2	2	2	2	1	1	1	2	0	2	1	2	1	1	1	2	0	2	1	2	1	1	1	2	0	2	1	11.2	11.2	11.2	22.35	205	205	0	4.9853	By MS/MS	By matching	By matching	By MS/MS	By MS/MS	By matching	By MS/MS
sp|Q969T9|WBP2_HUMAN	sp|Q969T9|WBP2_HUMAN	2	2	2	>sp|Q969T9|WBP2_HUMAN WW domain-binding protein 2 OS=Homo sapiens GN=WBP2 PE=1 SV=1		1	2	2	2	0	0	0	0	2	2	2	1	0	0	0	0	2	2	2	1	0	0	0	0	2	2	2	1	7.7	7.7	7.7	28.087	261	261	0	8.8016	By matching	By matching	By matching	By matching	By MS/MS	By MS/MS	By MS/MS
sp|O15371|EIF3D_HUMAN	sp|O15371|EIF3D_HUMAN	1	1	1	>sp|O15371|EIF3D_HUMAN Eukaryotic translation initiation factor 3 subunit D OS=Homo sapiens GN=EIF3D PE=1 SV=1		1	1	1	1	1	1	0	1	1	0	1	1	1	1	0	1	1	0	1	1	1	1	0	1	1	0	1	1	1.8	1.8	1.8	63.972	548	548	0.0027322	2.4353	By MS/MS	By MS/MS	By matching	By MS/MS	By matching	By matching	By MS/MS
sp|Q15517|CDSN_HUMAN	sp|Q15517|CDSN_HUMAN	1	1	1	>sp|Q15517|CDSN_HUMAN Corneodesmosin OS=Homo sapiens GN=CDSN PE=1 SV=3		1	1	1	1	1	1	1	1	1	1	1	1	1	1	1	1	1	1	1	1	1	1	1	1	1	1	1	1	3.4	3.4	3.4	51.522	529	529	0.0027473	2.4821	By matching	By matching	By MS/MS	By matching	By matching	By MS/MS	By matching
sp|Q9NS25|SPNXB_HUMAN	sp|Q9NS25|SPNXB_HUMAN	3	3	3	>sp|Q9NS25|SPNXB_HUMAN Sperm protein associated with the nucleus on the X chromosome B1 OS=Homo sapiens GN=SPANXB1 PE=2 SV=2		1	3	3	3	0	3	1	3	2	0	1	1	0	3	1	3	2	0	1	1	0	3	1	3	2	0	1	1	52.4	52.4	52.4	11.84	103	103	0	10.311	By matching	By MS/MS	By matching	By matching	By matching	By matching	By matching
sp|P31942|HNRH3_HUMAN	sp|P31942|HNRH3_HUMAN	3	3	3	>sp|P31942|HNRH3_HUMAN Heterogeneous nuclear ribonucleoprotein H3 OS=Homo sapiens GN=HNRNPH3 PE=1 SV=2		1	3	3	3	0	3	0	2	0	1	1	3	0	3	0	2	0	1	1	3	0	3	0	2	0	1	1	3	9.2	9.2	9.2	36.926	346	346	0	7.5099	By matching	By MS/MS	By matching	By matching	By matching	By matching	By matching
sp|P62826|RAN_HUMAN	sp|P62826|RAN_HUMAN	2	2	2	>sp|P62826|RAN_HUMAN GTP-binding nuclear protein Ran OS=Homo sapiens GN=RAN PE=1 SV=3		1	2	2	2	0	2	1	0	1	1	2	1	0	2	1	0	1	1	2	1	0	2	1	0	1	1	2	1	8.3	8.3	8.3	24.423	216	216	0	3.7809	By matching	By MS/MS	By matching	By matching	By matching	By matching	By MS/MS
sp|P29966|MARCS_HUMAN	sp|P29966|MARCS_HUMAN	2	2	2	>sp|P29966|MARCS_HUMAN Myristoylated alanine-rich C-kinase substrate OS=Homo sapiens GN=MARCKS PE=1 SV=4		1	2	2	2	1	1	0	0	1	2	1	2	1	1	0	0	1	2	1	2	1	1	0	0	1	2	1	2	14.2	14.2	14.2	31.554	332	332	0	4.3417	By matching	By matching	By matching	By matching	By matching	By MS/MS	By matching
sp|P63244|RACK1_HUMAN	sp|P63244|RACK1_HUMAN	1	1	1	>sp|P63244|RACK1_HUMAN Receptor of activated protein C kinase 1 OS=Homo sapiens GN=RACK1 PE=1 SV=3		1	1	1	1	1	1	0	1	1	1	1	0	1	1	0	1	1	1	1	0	1	1	0	1	1	1	1	0	5	5	5	35.076	317	317	0	5.9415	By MS/MS	By matching	By matching	By matching	By MS/MS	By MS/MS	By MS/MS
sp|P28482|MK01_HUMAN	sp|P28482|MK01_HUMAN	2	2	2	>sp|P28482|MK01_HUMAN Mitogen-activated protein kinase 1 OS=Homo sapiens GN=MAPK1 PE=1 SV=3		1	2	2	2	0	0	1	0	2	2	1	1	0	0	1	0	2	2	1	1	0	0	1	0	2	2	1	1	6.4	6.4	6.4	41.389	360	360	0	7.1361	By matching	By matching	By matching	By matching	By matching	By MS/MS	By MS/MS
sp|P46087|NOP2_HUMAN	sp|P46087|NOP2_HUMAN	3	3	3	>sp|P46087|NOP2_HUMAN Probable 28S rRNA (cytosine(4447)-C(5))-methyltransferase OS=Homo sapiens GN=NOP2 PE=1 SV=2		1	3	3	3	0	3	1	2	0	0	1	1	0	3	1	2	0	0	1	1	0	3	1	2	0	0	1	1	5.4	5.4	5.4	89.301	812	812	0	9.2922	By matching	By MS/MS	By matching	By MS/MS	By matching	By matching	By matching
sp|Q9BY77|PDIP3_HUMAN	sp|Q9BY77|PDIP3_HUMAN	1	1	1	>sp|Q9BY77|PDIP3_HUMAN Polymerase delta-interacting protein 3 OS=Homo sapiens GN=POLDIP3 PE=1 SV=2		1	1	1	1	1	1	1	1	1	1	1	1	1	1	1	1	1	1	1	1	1	1	1	1	1	1	1	1	3.1	3.1	3.1	46.089	421	421	0.0014124	2.8416	By matching	By MS/MS	By matching	By MS/MS	By matching	By matching	By matching
sp|P62136|PP1A_HUMAN;sp|P36873|PP1G_HUMAN;sp|P62140|PP1B_HUMAN	sp|P62136|PP1A_HUMAN;sp|P36873|PP1G_HUMAN;sp|P62140|PP1B_HUMAN	2;1;1	2;1;1	2;1;1	>sp|P62136|PP1A_HUMAN Serine/threonine-protein phosphatase PP1-alpha catalytic subunit OS=Homo sapiens GN=PPP1CA PE=1 SV=1;>sp|P36873|PP1G_HUMAN Serine/threonine-protein phosphatase PP1-gamma catalytic subunit OS=Homo sapiens GN=PPP1CC PE=1 SV=1;>sp|P62140		3	2	2	2	1	1	0	2	0	1	1	1	1	1	0	2	0	1	1	1	1	1	0	2	0	1	1	1	7.6	7.6	7.6	37.512	330	330;323;327	0	3.9063	By matching	By matching	By matching	By MS/MS	By matching	By matching	By matching
sp|P49411|EFTU_HUMAN	sp|P49411|EFTU_HUMAN	2	2	2	>sp|P49411|EFTU_HUMAN Elongation factor Tu, mitochondrial OS=Homo sapiens GN=TUFM PE=1 SV=2		1	2	2	2	0	1	1	1	1	1	2	1	0	1	1	1	1	1	2	1	0	1	1	1	1	1	2	1	4.6	4.6	4.6	49.541	452	452	0	5.186	By matching	By matching	By matching	By matching	By matching	By matching	By MS/MS
sp|P06493|CDK1_HUMAN	sp|P06493|CDK1_HUMAN	2	2	2	>sp|P06493|CDK1_HUMAN Cyclin-dependent kinase 1 OS=Homo sapiens GN=CDK1 PE=1 SV=3		1	2	2	2	1	0	1	0	0	1	1	2	1	0	1	0	0	1	1	2	1	0	1	0	0	1	1	2	9.1	9.1	9.1	34.095	297	297	0	5.904	By matching	By matching	By matching	By matching	By matching	By matching	By MS/MS
sp|Q9UMS4|PRP19_HUMAN	sp|Q9UMS4|PRP19_HUMAN	2	2	2	>sp|Q9UMS4|PRP19_HUMAN Pre-mRNA-processing factor 19 OS=Homo sapiens GN=PRPF19 PE=1 SV=1		1	2	2	2	0	2	0	1	0	0	1	2	0	2	0	1	0	0	1	2	0	2	0	1	0	0	1	2	7.9	7.9	7.9	55.18	504	504	0	3.8284	By matching	By MS/MS	By matching	By matching	By matching	By matching	By matching
sp|P05023|AT1A1_HUMAN;sp|P13637|AT1A3_HUMAN;sp|P50993|AT1A2_HUMAN;sp|Q13733|AT1A4_HUMAN;sp|P54707|AT12A_HUMAN	sp|P05023|AT1A1_HUMAN;sp|P13637|AT1A3_HUMAN;sp|P50993|AT1A2_HUMAN;sp|Q13733|AT1A4_HUMAN;sp|P54707|AT12A_HUMAN	2;1;1;1;1	2;1;1;1;1	2;1;1;1;1	>sp|P05023|AT1A1_HUMAN Sodium/potassium-transporting ATPase subunit alpha-1 OS=Homo sapiens GN=ATP1A1 PE=1 SV=1;>sp|P13637|AT1A3_HUMAN Sodium/potassium-transporting ATPase subunit alpha-3 OS=Homo sapiens GN=ATP1A3 PE=1 SV=3;>sp|P50993|AT1A2_HUMAN Sodium/po		5	2	2	2	0	1	1	1	2	1	2	1	0	1	1	1	2	1	2	1	0	1	1	1	2	1	2	1	2.2	2.2	2.2	112.89	1023	1023;1013;1020;1029;1039	0.0027624	2.599	By matching	By matching	By matching	By matching	By matching	By matching	By MS/MS
sp|P52292|IMA1_HUMAN	sp|P52292|IMA1_HUMAN	1	1	1	>sp|P52292|IMA1_HUMAN Importin subunit alpha-1 OS=Homo sapiens GN=KPNA2 PE=1 SV=1		1	1	1	1	1	1	1	1	1	1	1	1	1	1	1	1	1	1	1	1	1	1	1	1	1	1	1	1	2.8	2.8	2.8	57.861	529	529	0	3.8688	By matching	By MS/MS	By matching	By matching	By matching	By MS/MS	By matching
sp|Q8ND56|LS14A_HUMAN	sp|Q8ND56|LS14A_HUMAN	1	1	1	>sp|Q8ND56|LS14A_HUMAN Protein LSM14 homolog A OS=Homo sapiens GN=LSM14A PE=1 SV=3		1	1	1	1	1	1	1	1	1	1	1	1	1	1	1	1	1	1	1	1	1	1	1	1	1	1	1	1	2.2	2.2	2.2	50.529	463	463	0.0014205	2.8848	By matching	By MS/MS	By MS/MS	By matching	By matching	By matching	By matching
sp|Q13867|BLMH_HUMAN	sp|Q13867|BLMH_HUMAN	1	1	1	>sp|Q13867|BLMH_HUMAN Bleomycin hydrolase OS=Homo sapiens GN=BLMH PE=1 SV=1		1	1	1	1	0	1	1	1	1	1	1	1	0	1	1	1	1	1	1	1	0	1	1	1	1	1	1	1	2.4	2.4	2.4	52.562	455	455	0.0039578	2.2222	By matching	By matching	By matching	By matching	By matching	By MS/MS	By matching
sp|P55884|EIF3B_HUMAN	sp|P55884|EIF3B_HUMAN	2	2	2	>sp|P55884|EIF3B_HUMAN Eukaryotic translation initiation factor 3 subunit B OS=Homo sapiens GN=EIF3B PE=1 SV=3		1	2	2	2	1	1	2	2	1	1	2	1	1	1	2	2	1	1	2	1	1	1	2	2	1	1	2	1	2.8	2.8	2.8	92.48	814	814	0.0014472	3.1423	By matching	By matching	By matching	By matching	By MS/MS	By matching	By MS/MS
sp|Q9UM54|MYO6_HUMAN	sp|Q9UM54|MYO6_HUMAN	2	2	2	>sp|Q9UM54|MYO6_HUMAN Unconventional myosin-VI OS=Homo sapiens GN=MYO6 PE=1 SV=4		1	2	2	2	0	2	0	2	0	1	0	2	0	2	0	2	0	1	0	2	0	2	0	2	0	1	0	2	2	2	2	149.69	1294	1294	0	4.4736	By matching	By MS/MS	By matching	By MS/MS	By matching	By matching	By matching
sp|P61163|ACTZ_HUMAN	sp|P61163|ACTZ_HUMAN	1	1	1	>sp|P61163|ACTZ_HUMAN Alpha-centractin OS=Homo sapiens GN=ACTR1A PE=1 SV=1		1	1	1	1	0	1	0	1	1	1	1	1	0	1	0	1	1	1	1	1	0	1	0	1	1	1	1	1	5.9	5.9	5.9	42.613	376	376	0	5.6668	By matching	By matching	By matching	By matching	By MS/MS	By MS/MS	By matching
sp|P02768|ALBU_HUMAN;CON__P02768-1	sp|P02768|ALBU_HUMAN;CON__P02768-1	6;6	2;2	2;2	>sp|P02768|ALBU_HUMAN Serum albumin OS=Homo sapiens GN=ALB PE=1 SV=2;>P02768-1 SWISS-PROT:P02768-1 Tax_Id=9606 Gene_Symbol=ALB Isoform 1 of Serum albumin precursor		2	6	2	2	5	5	6	4	5	6	5	6	1	1	2	0	1	2	1	2	1	1	2	0	1	2	1	2	8	3.3	3.3	69.366	609	609;609	0	3.4744	By matching	By MS/MS	By matching	By matching	By matching	By MS/MS	By matching
sp|Q92598|HS105_HUMAN;sp|O95757|HS74L_HUMAN;sp|P34932|HSP74_HUMAN	sp|Q92598|HS105_HUMAN;sp|O95757|HS74L_HUMAN;sp|P34932|HSP74_HUMAN	2;1;1	2;1;1	2;1;1	>sp|Q92598|HS105_HUMAN Heat shock protein 105 kDa OS=Homo sapiens GN=HSPH1 PE=1 SV=1;>sp|O95757|HS74L_HUMAN Heat shock 70 kDa protein 4L OS=Homo sapiens GN=HSPA4L PE=1 SV=3;>sp|P34932|HSP74_HUMAN Heat shock 70 kDa protein 4 OS=Homo sapiens GN=HSPA4 PE=1 SV		3	2	2	2	0	0	0	0	2	2	2	1	0	0	0	0	2	2	2	1	0	0	0	0	2	2	2	1	2.8	2.8	2.8	96.864	858	858;839;840	0	6.3233	By matching	By matching	By matching	By matching	By MS/MS	By MS/MS	By matching
sp|P59998|ARPC4_HUMAN;tr|A0A0A6YYG9|A0A0A6YYG9_HUMAN	sp|P59998|ARPC4_HUMAN;tr|A0A0A6YYG9|A0A0A6YYG9_HUMAN	1;1	1;1	1;1	>sp|P59998|ARPC4_HUMAN Actin-related protein 2/3 complex subunit 4 OS=Homo sapiens GN=ARPC4 PE=1 SV=3;>tr|A0A0A6YYG9|A0A0A6YYG9_HUMAN Protein ARPC4-TTLL3 OS=Homo sapiens GN=ARPC4-TTLL3 PE=4 SV=1		2	1	1	1	0	1	1	1	1	1	1	1	0	1	1	1	1	1	1	1	0	1	1	1	1	1	1	1	6.5	6.5	6.5	19.667	168	168;625	0.0026738	2.2652	By matching	By matching	By matching	By matching	By MS/MS	By matching	By MS/MS
sp|Q3YEC7|RABL6_HUMAN	sp|Q3YEC7|RABL6_HUMAN	1	1	1	>sp|Q3YEC7|RABL6_HUMAN Rab-like protein 6 OS=Homo sapiens GN=RABL6 PE=1 SV=2		1	1	1	1	0	1	1	1	1	0	1	1	0	1	1	1	1	0	1	1	0	1	1	1	1	0	1	1	2.5	2.5	2.5	79.548	729	729	0	10.463	By matching	By matching	By MS/MS	By MS/MS	By MS/MS	By matching	By MS/MS
sp|Q9Y265|RUVB1_HUMAN	sp|Q9Y265|RUVB1_HUMAN	3	3	3	>sp|Q9Y265|RUVB1_HUMAN RuvB-like 1 OS=Homo sapiens GN=RUVBL1 PE=1 SV=1		1	3	3	3	1	1	1	2	2	1	1	2	1	1	1	2	2	1	1	2	1	1	1	2	2	1	1	2	9.4	9.4	9.4	50.227	456	456	0	8.6859	By MS/MS	By matching	By matching	By MS/MS	By MS/MS	By MS/MS	By matching
sp|P04745|AMY1_HUMAN;sp|P19961|AMY2B_HUMAN;sp|P04746|AMYP_HUMAN	sp|P04745|AMY1_HUMAN;sp|P19961|AMY2B_HUMAN;sp|P04746|AMYP_HUMAN	3;2;2	3;2;2	3;2;2	>sp|P04745|AMY1_HUMAN Alpha-amylase 1 OS=Homo sapiens GN=AMY1A PE=1 SV=2;>sp|P19961|AMY2B_HUMAN Alpha-amylase 2B OS=Homo sapiens GN=AMY2B PE=1 SV=1;>sp|P04746|AMYP_HUMAN Pancreatic alpha-amylase OS=Homo sapiens GN=AMY2A PE=1 SV=2		3	3	3	3	3	1	3	1	0	2	1	2	3	1	3	1	0	2	1	2	3	1	3	1	0	2	1	2	8.6	8.6	8.6	57.767	511	511;511;511	0	13.569	By MS/MS	By matching	By MS/MS	By matching	By matching	By matching	By matching
tr|C9J1V9|C9J1V9_HUMAN;sp|O43324|MCA3_HUMAN	tr|C9J1V9|C9J1V9_HUMAN;sp|O43324|MCA3_HUMAN	1;1	1;1	1;1	>tr|C9J1V9|C9J1V9_HUMAN HCG2043275 OS=Homo sapiens GN=EEF1E1-BLOC1S5 PE=4 SV=2;>sp|O43324|MCA3_HUMAN Eukaryotic translation elongation factor 1 epsilon-1 OS=Homo sapiens GN=EEF1E1 PE=1 SV=1		2	1	1	1	1	0	1	0	1	1	1	1	1	0	1	0	1	1	1	1	1	0	1	0	1	1	1	1	7.3	7.3	7.3	17.017	151	151;174	0.0014451	3.1205	By matching	By matching	By matching	By matching	By MS/MS	By MS/MS	By MS/MS
sp|P55786|PSA_HUMAN	sp|P55786|PSA_HUMAN	2	2	2	>sp|P55786|PSA_HUMAN Puromycin-sensitive aminopeptidase OS=Homo sapiens GN=NPEPPS PE=1 SV=2		1	2	2	2	0	0	0	0	2	2	1	2	0	0	0	0	2	2	1	2	0	0	0	0	2	2	1	2	2.7	2.7	2.7	103.28	919	919	0	3.885	By matching	By matching	By matching	By matching	By MS/MS	By MS/MS	By MS/MS
sp|P52701|MSH6_HUMAN	sp|P52701|MSH6_HUMAN	2	2	2	>sp|P52701|MSH6_HUMAN DNA mismatch repair protein Msh6 OS=Homo sapiens GN=MSH6 PE=1 SV=2		1	2	2	2	0	0	0	1	1	1	2	1	0	0	0	1	1	1	2	1	0	0	0	1	1	1	2	1	1.5	1.5	1.5	152.78	1360	1360	0.0014556	3.1751	By matching	By matching	By matching	By MS/MS	By matching	By MS/MS	By MS/MS
sp|P08579|RU2B_HUMAN	sp|P08579|RU2B_HUMAN	3	1	1	>sp|P08579|RU2B_HUMAN U2 small nuclear ribonucleoprotein B OS=Homo sapiens GN=SNRPB2 PE=1 SV=1		1	3	1	1	3	3	2	3	3	3	3	3	1	1	0	1	1	1	1	1	1	1	0	1	1	1	1	1	10.2	3.6	3.6	25.486	225	225	0.0026846	2.2911	By MS/MS	By MS/MS	By matching	By MS/MS	By MS/MS	By MS/MS	By MS/MS
sp|Q86UP2|KTN1_HUMAN	sp|Q86UP2|KTN1_HUMAN	2	2	2	>sp|Q86UP2|KTN1_HUMAN Kinectin OS=Homo sapiens GN=KTN1 PE=1 SV=1		1	2	2	2	1	1	0	1	1	2	2	2	1	1	0	1	1	2	2	2	1	1	0	1	1	2	2	2	1.8	1.8	1.8	156.27	1357	1357	0.0014409	3.0722	By matching	By matching	By matching	By matching	By matching	By matching	By matching
sp|Q9Y421|FA32A_HUMAN	sp|Q9Y421|FA32A_HUMAN	1	1	1	>sp|Q9Y421|FA32A_HUMAN Protein FAM32A OS=Homo sapiens GN=FAM32A PE=1 SV=2		1	1	1	1	1	1	1	1	1	0	1	1	1	1	1	1	1	0	1	1	1	1	1	1	1	0	1	1	8	8	8	13.178	112	112	0.0051282	2.076	By matching	By matching	By MS/MS	By matching	By matching	By matching	By MS/MS
sp|Q9BUQ8|DDX23_HUMAN	sp|Q9BUQ8|DDX23_HUMAN	2	2	2	>sp|Q9BUQ8|DDX23_HUMAN Probable ATP-dependent RNA helicase DDX23 OS=Homo sapiens GN=DDX23 PE=1 SV=3		1	2	2	2	1	2	0	2	0	1	0	1	1	2	0	2	0	1	0	1	1	2	0	2	0	1	0	1	2.4	2.4	2.4	95.581	820	820	0.003876	2.1141	By matching	By MS/MS	By matching	By MS/MS	By matching	By matching	By matching
sp|P84077|ARF1_HUMAN;sp|P61204|ARF3_HUMAN;sp|P84085|ARF5_HUMAN;tr|F5H423|F5H423_HUMAN;tr|H0YGG7|H0YGG7_HUMAN	sp|P84077|ARF1_HUMAN;sp|P61204|ARF3_HUMAN;sp|P84085|ARF5_HUMAN;tr|F5H423|F5H423_HUMAN	4;4;3;3;1	2;2;1;1;1	2;2;1;1;1	>sp|P84077|ARF1_HUMAN ADP-ribosylation factor 1 OS=Homo sapiens GN=ARF1 PE=1 SV=2;>sp|P61204|ARF3_HUMAN ADP-ribosylation factor 3 OS=Homo sapiens GN=ARF3 PE=1 SV=2;>sp|P84085|ARF5_HUMAN ADP-ribosylation factor 5 OS=Homo sapiens GN=ARF5 PE=1 SV=2;>tr|F5H423		5	4	2	2	2	3	3	2	3	4	3	3	1	1	1	0	1	2	1	1	1	1	1	0	1	2	1	1	30.9	13.8	13.8	20.697	181	181;181;180;210;62	0	3.741	By MS/MS	By matching	By MS/MS	By matching	By MS/MS	By MS/MS	By MS/MS
sp|P63241|IF5A1_HUMAN;sp|Q9GZV4|IF5A2_HUMAN;sp|Q6IS14|IF5AL_HUMAN	sp|P63241|IF5A1_HUMAN;sp|Q9GZV4|IF5A2_HUMAN;sp|Q6IS14|IF5AL_HUMAN	2;1;1	2;1;1	2;1;1	>sp|P63241|IF5A1_HUMAN Eukaryotic translation initiation factor 5A-1 OS=Homo sapiens GN=EIF5A PE=1 SV=2;>sp|Q9GZV4|IF5A2_HUMAN Eukaryotic translation initiation factor 5A-2 OS=Homo sapiens GN=EIF5A2 PE=1 SV=3;>sp|Q6IS14|IF5AL_HUMAN Eukaryotic translation i		3	2	2	2	0	0	0	0	1	0	0	2	0	0	0	0	1	0	0	2	0	0	0	0	1	0	0	2	18.8	18.8	18.8	16.832	154	154;153;154	0	7.6201	By matching	By matching	By matching	By matching	By matching	By matching	By matching
sp|P40121|CAPG_HUMAN	sp|P40121|CAPG_HUMAN	1	1	1	>sp|P40121|CAPG_HUMAN Macrophage-capping protein OS=Homo sapiens GN=CAPG PE=1 SV=2		1	1	1	1	1	0	1	1	0	0	1	1	1	0	1	1	0	0	1	1	1	0	1	1	0	0	1	1	3.7	3.7	3.7	38.498	348	348	0	3.7088	By matching	By matching	By matching	By matching	By matching	By matching	By matching
sp|O15145|ARPC3_HUMAN	sp|O15145|ARPC3_HUMAN	1	1	1	>sp|O15145|ARPC3_HUMAN Actin-related protein 2/3 complex subunit 3 OS=Homo sapiens GN=ARPC3 PE=1 SV=3		1	1	1	1	1	1	1	1	1	1	1	1	1	1	1	1	1	1	1	1	1	1	1	1	1	1	1	1	6.2	6.2	6.2	20.546	178	178	0.0014684	3.3077	By matching	By matching	By matching	By matching	By MS/MS	By MS/MS	By MS/MS
sp|P22102|PUR2_HUMAN	sp|P22102|PUR2_HUMAN	1	1	1	>sp|P22102|PUR2_HUMAN Trifunctional purine biosynthetic protein adenosine-3 OS=Homo sapiens GN=GART PE=1 SV=1		1	1	1	1	0	0	1	1	1	1	1	0	0	0	1	1	1	1	1	0	0	0	1	1	1	1	1	0	1.6	1.6	1.6	107.77	1010	1010	0.0014184	2.8556	By matching	By matching	By matching	By matching	By MS/MS	By MS/MS	By MS/MS
sp|Q96PK6|RBM14_HUMAN;tr|A0A0A0MSL8|A0A0A0MSL8_HUMAN	sp|Q96PK6|RBM14_HUMAN	3;1	3;1	3;1	>sp|Q96PK6|RBM14_HUMAN RNA-binding protein 14 OS=Homo sapiens GN=RBM14 PE=1 SV=2		2	3	3	3	0	3	0	1	0	1	1	1	0	3	0	1	0	1	1	1	0	3	0	1	0	1	1	1	5.8	5.8	5.8	69.491	669	669;147	0	4.9492	By matching	By MS/MS	By matching	By matching	By matching	By matching	By matching
sp|Q15046|SYK_HUMAN	sp|Q15046|SYK_HUMAN	2	2	2	>sp|Q15046|SYK_HUMAN Lysine--tRNA ligase OS=Homo sapiens GN=KARS PE=1 SV=3		1	2	2	2	0	0	0	0	2	1	1	0	0	0	0	0	2	1	1	0	0	0	0	0	2	1	1	0	3.9	3.9	3.9	68.047	597	597	0	6.9979	By matching	By matching	By matching	By matching	By MS/MS	By matching	By matching
sp|P31939|PUR9_HUMAN	sp|P31939|PUR9_HUMAN	2	2	2	>sp|P31939|PUR9_HUMAN Bifunctional purine biosynthesis protein PURH OS=Homo sapiens GN=ATIC PE=1 SV=3		1	2	2	2	0	0	0	0	2	2	1	2	0	0	0	0	2	2	1	2	0	0	0	0	2	2	1	2	5.2	5.2	5.2	64.615	592	592	0	5.175	By matching	By matching	By matching	By matching	By MS/MS	By MS/MS	By matching
sp|O95810|SDPR_HUMAN	sp|O95810|SDPR_HUMAN	2	2	2	>sp|O95810|SDPR_HUMAN Serum deprivation-response protein OS=Homo sapiens GN=SDPR PE=1 SV=3		1	2	2	2	2	1	2	0	2	1	1	2	2	1	2	0	2	1	1	2	2	1	2	0	2	1	1	2	5.9	5.9	5.9	47.173	425	425	0	3.6126	By matching	By matching	By MS/MS	By matching	By MS/MS	By matching	By matching
sp|P46013|KI67_HUMAN	sp|P46013|KI67_HUMAN	3	3	3	>sp|P46013|KI67_HUMAN Antigen KI-67 OS=Homo sapiens GN=MKI67 PE=1 SV=2		1	3	3	3	0	3	0	1	0	0	0	1	0	3	0	1	0	0	0	1	0	3	0	1	0	0	0	1	1.3	1.3	1.3	358.69	3256	3256	0	4.8376	By matching	By MS/MS	By matching	By matching	By matching	By matching	By matching
sp|Q96S97|MYADM_HUMAN	sp|Q96S97|MYADM_HUMAN	2	2	2	>sp|Q96S97|MYADM_HUMAN Myeloid-associated differentiation marker OS=Homo sapiens GN=MYADM PE=1 SV=2		1	2	2	2	0	2	0	2	0	0	1	2	0	2	0	2	0	0	1	2	0	2	0	2	0	0	1	2	10.2	10.2	10.2	35.273	322	322	0	4.4503	By matching	By matching	By matching	By MS/MS	By matching	By matching	By matching
sp|Q9UIG0|BAZ1B_HUMAN	sp|Q9UIG0|BAZ1B_HUMAN	1	1	1	>sp|Q9UIG0|BAZ1B_HUMAN Tyrosine-protein kinase BAZ1B OS=Homo sapiens GN=BAZ1B PE=1 SV=2		1	1	1	1	0	1	0	0	0	0	0	0	0	1	0	0	0	0	0	0	0	1	0	0	0	0	0	0	1.1	1.1	1.1	170.9	1483	1483	0	4.7832	By matching	By MS/MS	By matching	By matching	By matching	By matching	By matching
sp|P55010|IF5_HUMAN	sp|P55010|IF5_HUMAN	2	2	2	>sp|P55010|IF5_HUMAN Eukaryotic translation initiation factor 5 OS=Homo sapiens GN=EIF5 PE=1 SV=2		1	2	2	2	0	2	0	1	1	0	2	2	0	2	0	1	1	0	2	2	0	2	0	1	1	0	2	2	4.4	4.4	4.4	49.222	431	431	0.001462	3.2322	By matching	By matching	By matching	By matching	By matching	By matching	By MS/MS
sp|Q9BZE4|NOG1_HUMAN	sp|Q9BZE4|NOG1_HUMAN	4	4	4	>sp|Q9BZE4|NOG1_HUMAN Nucleolar GTP-binding protein 1 OS=Homo sapiens GN=GTPBP4 PE=1 SV=3		1	4	4	4	0	4	1	2	0	0	0	1	0	4	1	2	0	0	0	1	0	4	1	2	0	0	0	1	7.4	7.4	7.4	73.964	634	634	0	8.6368	By matching	By MS/MS	By matching	By matching	By matching	By matching	By matching
sp|Q9UBQ5|EIF3K_HUMAN	sp|Q9UBQ5|EIF3K_HUMAN	2	2	2	>sp|Q9UBQ5|EIF3K_HUMAN Eukaryotic translation initiation factor 3 subunit K OS=Homo sapiens GN=EIF3K PE=1 SV=1		1	2	2	2	2	2	0	2	0	0	1	0	2	2	0	2	0	0	1	0	2	2	0	2	0	0	1	0	11.5	11.5	11.5	25.059	218	218	0.0026774	2.2671	By MS/MS	By matching	By matching	By MS/MS	By matching	By matching	By matching
REV__sp|Q96E11|RRFM_HUMAN	REV__sp|Q96E11|RRFM_HUMAN	1	1	1	>sp|Q96E11|RRFM_HUMAN Ribosome-recycling factor, mitochondrial OS=Homo sapiens GN=MRRF PE=1 SV=1		1	1	1	1	1	0	1	0	1	1	0	0	1	0	1	0	1	1	0	0	1	0	1	0	1	1	0	0	0	0	0	29.277	262	262	0.0040053	2.2643	By matching	By matching	By matching	By matching	By matching	By MS/MS	By matching
sp|P61011|SRP54_HUMAN	sp|P61011|SRP54_HUMAN	1	1	1	>sp|P61011|SRP54_HUMAN Signal recognition particle 54 kDa protein OS=Homo sapiens GN=SRP54 PE=1 SV=1		1	1	1	1	0	0	0	0	1	1	1	0	0	0	0	0	1	1	1	0	0	0	0	0	1	1	1	0	3.8	3.8	3.8	55.704	504	504	0	6.0496	By matching	By matching	By matching	By matching	By MS/MS	By matching	By matching
sp|Q5SSJ5|HP1B3_HUMAN	sp|Q5SSJ5|HP1B3_HUMAN	2	2	2	>sp|Q5SSJ5|HP1B3_HUMAN Heterochromatin protein 1-binding protein 3 OS=Homo sapiens GN=HP1BP3 PE=1 SV=1		1	2	2	2	0	2	0	1	0	1	1	2	0	2	0	1	0	1	1	2	0	2	0	1	0	1	1	2	4	4	4	61.206	553	553	0	3.4412	By matching	By MS/MS	By matching	By matching	By matching	By matching	By matching
sp|P10644|KAP0_HUMAN	sp|P10644|KAP0_HUMAN	1	1	1	>sp|P10644|KAP0_HUMAN cAMP-dependent protein kinase type I-alpha regulatory subunit OS=Homo sapiens GN=PRKAR1A PE=1 SV=1		1	1	1	1	0	0	0	0	1	1	1	1	0	0	0	0	1	1	1	1	0	0	0	0	1	1	1	1	4.5	4.5	4.5	42.981	381	381	0	4.5404	By matching	By matching	By matching	By matching	By MS/MS	By matching	By matching
sp|Q14151|SAFB2_HUMAN	sp|Q14151|SAFB2_HUMAN	2	2	1	>sp|Q14151|SAFB2_HUMAN Scaffold attachment factor B2 OS=Homo sapiens GN=SAFB2 PE=1 SV=1		1	2	2	1	0	2	0	0	1	1	1	1	0	2	0	0	1	1	1	1	0	1	0	0	0	0	0	0	2.6	2.6	1.7	107.47	953	953	0	7.7395	By matching	By MS/MS	By matching	By matching	By matching	By matching	By matching
sp|Q8TBK6|ZCH10_HUMAN	sp|Q8TBK6|ZCH10_HUMAN	1	1	1	>sp|Q8TBK6|ZCH10_HUMAN Zinc finger CCHC domain-containing protein 10 OS=Homo sapiens GN=ZCCHC10 PE=1 SV=1		1	1	1	1	1	1	1	1	1	1	1	0	1	1	1	1	1	1	1	0	1	1	1	1	1	1	1	0	7.3	7.3	7.3	20.966	192	192	0	3.8132	By matching	By matching	By matching	By matching	By matching	By MS/MS	By matching
sp|Q9Y388|RBMX2_HUMAN	sp|Q9Y388|RBMX2_HUMAN	1	1	1	>sp|Q9Y388|RBMX2_HUMAN RNA-binding motif protein, X-linked 2 OS=Homo sapiens GN=RBMX2 PE=1 SV=2		1	1	1	1	1	1	1	1	1	0	1	0	1	1	1	1	1	0	1	0	1	1	1	1	1	0	1	0	3.7	3.7	3.7	37.335	322	322	0.0039012	2.1445	By MS/MS	By matching	By matching	By matching	By matching	By matching	By MS/MS
sp|O00479|HMGN4_HUMAN	sp|O00479|HMGN4_HUMAN	2	1	1	>sp|O00479|HMGN4_HUMAN High mobility group nucleosome-binding domain-containing protein 4 OS=Homo sapiens GN=HMGN4 PE=1 SV=3		1	2	1	1	1	2	1	2	0	2	2	2	0	1	1	1	0	1	1	1	0	1	1	1	0	1	1	1	23.3	14.4	14.4	9.5388	90	90	0.003886	2.1329	By matching	By MS/MS	By MS/MS	By MS/MS	By matching	By matching	By matching
sp|O95104|SFR15_HUMAN;sp|Q9UPN6|SCAF8_HUMAN	sp|O95104|SFR15_HUMAN;sp|Q9UPN6|SCAF8_HUMAN	1;1	1;1	1;1	>sp|O95104|SFR15_HUMAN Splicing factor, arginine/serine-rich 15 OS=Homo sapiens GN=SCAF4 PE=1 SV=3;>sp|Q9UPN6|SCAF8_HUMAN Protein SCAF8 OS=Homo sapiens GN=SCAF8 PE=1 SV=1		2	1	1	1	1	0	0	1	1	1	1	1	1	0	0	1	1	1	1	1	1	0	0	1	1	1	1	1	1	1	1	125.87	1147	1147;1271	0.0027285	2.43	By MS/MS	By matching	By matching	By matching	By matching	By matching	By matching
sp|P06454|PTMA_HUMAN	sp|P06454|PTMA_HUMAN	1	1	1	>sp|P06454|PTMA_HUMAN Prothymosin alpha OS=Homo sapiens GN=PTMA PE=1 SV=2		1	1	1	1	1	1	1	1	1	1	1	1	1	1	1	1	1	1	1	1	1	1	1	1	1	1	1	1	9	9	9	12.203	111	111	0.0051348	2.0774	By MS/MS	By matching	By matching	By matching	By matching	By matching	By matching
sp|Q9P2J5|SYLC_HUMAN	sp|Q9P2J5|SYLC_HUMAN	2	2	2	>sp|Q9P2J5|SYLC_HUMAN Leucine--tRNA ligase, cytoplasmic OS=Homo sapiens GN=LARS PE=1 SV=2		1	2	2	2	0	0	0	0	2	1	1	1	0	0	0	0	2	1	1	1	0	0	0	0	2	1	1	1	1.6	1.6	1.6	134.46	1176	1176	0	3.426	By matching	By matching	By matching	By matching	By MS/MS	By matching	By matching
sp|P27694|RFA1_HUMAN	sp|P27694|RFA1_HUMAN	2	2	2	>sp|P27694|RFA1_HUMAN Replication protein A 70 kDa DNA-binding subunit OS=Homo sapiens GN=RPA1 PE=1 SV=2		1	2	2	2	2	0	1	2	0	0	0	0	2	0	1	2	0	0	0	0	2	0	1	2	0	0	0	0	5.8	5.8	5.8	68.137	616	616	0	9.306	By matching	By matching	By matching	By MS/MS	By matching	By matching	By matching
sp|Q13347|EIF3I_HUMAN	sp|Q13347|EIF3I_HUMAN	1	1	1	>sp|Q13347|EIF3I_HUMAN Eukaryotic translation initiation factor 3 subunit I OS=Homo sapiens GN=EIF3I PE=1 SV=1		1	1	1	1	1	0	1	1	1	1	1	1	1	0	1	1	1	1	1	1	1	0	1	1	1	1	1	1	3.4	3.4	3.4	36.501	325	325	0	3.5602	By matching	By matching	By matching	By matching	By matching	By matching	By MS/MS
sp|Q9ULV4|COR1C_HUMAN	sp|Q9ULV4|COR1C_HUMAN	1	1	1	>sp|Q9ULV4|COR1C_HUMAN Coronin-1C OS=Homo sapiens GN=CORO1C PE=1 SV=1		1	1	1	1	0	1	0	1	1	1	1	1	0	1	0	1	1	1	1	1	0	1	0	1	1	1	1	1	3.4	3.4	3.4	53.248	474	474	0	4.9208	By matching	By matching	By matching	By matching	By MS/MS	By matching	By MS/MS
sp|Q13283|G3BP1_HUMAN	sp|Q13283|G3BP1_HUMAN	2	2	2	>sp|Q13283|G3BP1_HUMAN Ras GTPase-activating protein-binding protein 1 OS=Homo sapiens GN=G3BP1 PE=1 SV=1		1	2	2	2	0	2	2	1	1	1	2	1	0	2	2	1	1	1	2	1	0	2	2	1	1	1	2	1	4.3	4.3	4.3	52.164	466	466	0.0014749	3.3548	By matching	By matching	By matching	By MS/MS	By matching	By matching	By MS/MS
sp|Q96HH9|GRAM3_HUMAN	sp|Q96HH9|GRAM3_HUMAN	1	1	1	>sp|Q96HH9|GRAM3_HUMAN GRAM domain-containing protein 3 OS=Homo sapiens GN=GRAMD3 PE=1 SV=1		1	1	1	1	0	1	1	1	1	1	0	0	0	1	1	1	1	1	0	0	0	1	1	1	1	1	0	0	3.7	3.7	3.7	47.869	432	432	0.0014493	3.1649	By matching	By matching	By MS/MS	By MS/MS	By matching	By matching	By matching
sp|Q15084|PDIA6_HUMAN	sp|Q15084|PDIA6_HUMAN	1	1	1	>sp|Q15084|PDIA6_HUMAN Protein disulfide-isomerase A6 OS=Homo sapiens GN=PDIA6 PE=1 SV=1		1	1	1	1	0	0	1	1	1	1	1	0	0	0	1	1	1	1	1	0	0	0	1	1	1	1	1	0	3.4	3.4	3.4	48.121	440	440	0	4.6951	By matching	By matching	By MS/MS	By MS/MS	By matching	By matching	By MS/MS
sp|P51572|BAP31_HUMAN	sp|P51572|BAP31_HUMAN	1	1	1	>sp|P51572|BAP31_HUMAN B-cell receptor-associated protein 31 OS=Homo sapiens GN=BCAP31 PE=1 SV=3		1	1	1	1	1	1	1	0	1	1	0	1	1	1	1	0	1	1	0	1	1	1	1	0	1	1	0	1	3.7	3.7	3.7	27.991	246	246	0.0038911	2.1423	By MS/MS	By matching	By MS/MS	By matching	By matching	By MS/MS	By matching
sp|P62191|PRS4_HUMAN	sp|P62191|PRS4_HUMAN	2	2	2	>sp|P62191|PRS4_HUMAN 26S protease regulatory subunit 4 OS=Homo sapiens GN=PSMC1 PE=1 SV=1		1	2	2	2	0	1	1	0	2	2	1	1	0	1	1	0	2	2	1	1	0	1	1	0	2	2	1	1	7.7	7.7	7.7	49.184	440	440	0.0014025	2.789	By matching	By matching	By MS/MS	By matching	By matching	By MS/MS	By MS/MS
sp|Q96T23|RSF1_HUMAN	sp|Q96T23|RSF1_HUMAN	3	3	3	>sp|Q96T23|RSF1_HUMAN Remodeling and spacing factor 1 OS=Homo sapiens GN=RSF1 PE=1 SV=2		1	3	3	3	0	3	0	2	0	0	0	2	0	3	0	2	0	0	0	2	0	3	0	2	0	0	0	2	2.7	2.7	2.7	163.82	1441	1441	0	6.5035	By matching	By MS/MS	By matching	By matching	By matching	By matching	By matching
sp|P52597|HNRPF_HUMAN	sp|P52597|HNRPF_HUMAN	2	1	1	>sp|P52597|HNRPF_HUMAN Heterogeneous nuclear ribonucleoprotein F OS=Homo sapiens GN=HNRNPF PE=1 SV=3		1	2	1	1	2	2	2	2	1	1	1	2	1	1	1	1	0	0	0	1	1	1	1	1	0	0	0	1	6.3	3.9	3.9	45.671	415	415	0	4.4954	By matching	By MS/MS	By matching	By MS/MS	By matching	By matching	By matching
sp|Q13148|TADBP_HUMAN	sp|Q13148|TADBP_HUMAN	2	2	2	>sp|Q13148|TADBP_HUMAN TAR DNA-binding protein 43 OS=Homo sapiens GN=TARDBP PE=1 SV=1		1	2	2	2	0	2	0	0	0	2	2	1	0	2	0	0	0	2	2	1	0	2	0	0	0	2	2	1	6.5	6.5	6.5	44.739	414	414	0	5.7241	By matching	By matching	By matching	By matching	By matching	By MS/MS	By matching
sp|Q9NX58|LYAR_HUMAN	sp|Q9NX58|LYAR_HUMAN	1	1	1	>sp|Q9NX58|LYAR_HUMAN Cell growth-regulating nucleolar protein OS=Homo sapiens GN=LYAR PE=1 SV=2		1	1	1	1	0	1	0	1	0	1	1	1	0	1	0	1	0	1	1	1	0	1	0	1	0	1	1	1	3.7	3.7	3.7	43.614	379	379	0.0027548	2.5685	By matching	By matching	By matching	By matching	By matching	By matching	By MS/MS
sp|Q96C57|CL043_HUMAN	sp|Q96C57|CL043_HUMAN	1	1	1	>sp|Q96C57|CL043_HUMAN Uncharacterized protein C12orf43 OS=Homo sapiens GN=C12orf43 PE=1 SV=2		1	1	1	1	1	1	1	1	1	1	1	1	1	1	1	1	1	1	1	1	1	1	1	1	1	1	1	1	6.1	6.1	6.1	28.17	262	262	0.0063939	2.0497	By matching	By matching	By matching	By matching	By MS/MS	By matching	By matching
sp|P55060|XPO2_HUMAN	sp|P55060|XPO2_HUMAN	2	2	2	>sp|P55060|XPO2_HUMAN Exportin-2 OS=Homo sapiens GN=CSE1L PE=1 SV=3		1	2	2	2	1	0	0	2	1	2	2	2	1	0	0	2	1	2	2	2	1	0	0	2	1	2	2	2	1.8	1.8	1.8	110.42	971	971	0.0014388	3.0484	By MS/MS	By matching	By matching	By MS/MS	By matching	By matching	By MS/MS
sp|Q02978|M2OM_HUMAN	sp|Q02978|M2OM_HUMAN	1	1	1	>sp|Q02978|M2OM_HUMAN Mitochondrial 2-oxoglutarate/malate carrier protein OS=Homo sapiens GN=SLC25A11 PE=1 SV=3		1	1	1	1	0	0	0	0	1	1	1	1	0	0	0	0	1	1	1	1	0	0	0	0	1	1	1	1	5.1	5.1	5.1	34.061	314	314	0.0014045	2.7991	By matching	By matching	By matching	By matching	By matching	By MS/MS	By matching
sp|Q92841|DDX17_HUMAN	sp|Q92841|DDX17_HUMAN	6	1	1	>sp|Q92841|DDX17_HUMAN Probable ATP-dependent RNA helicase DDX17 OS=Homo sapiens GN=DDX17 PE=1 SV=2		1	6	1	1	5	6	6	6	6	6	6	6	0	1	1	1	1	1	1	1	0	1	1	1	1	1	1	1	9.1	1.6	1.6	80.272	729	729	0.001443	3.1133	By matching	By MS/MS	By matching	By MS/MS	By matching	By MS/MS	By matching
sp|O75718|CRTAP_HUMAN	sp|O75718|CRTAP_HUMAN	3	3	3	>sp|O75718|CRTAP_HUMAN Cartilage-associated protein OS=Homo sapiens GN=CRTAP PE=1 SV=1		1	3	3	3	2	2	0	3	2	0	1	2	2	2	0	3	2	0	1	2	2	2	0	3	2	0	1	2	6.5	6.5	6.5	46.561	401	401	0	4.4387	By matching	By matching	By matching	By MS/MS	By matching	By matching	By matching
sp|O95819|M4K4_HUMAN;sp|Q8N4C8|MINK1_HUMAN;sp|Q9UKE5|TNIK_HUMAN	sp|O95819|M4K4_HUMAN;sp|Q8N4C8|MINK1_HUMAN;sp|Q9UKE5|TNIK_HUMAN	2;1;1	2;1;1	2;1;1	>sp|O95819|M4K4_HUMAN Mitogen-activated protein kinase kinase kinase kinase 4 OS=Homo sapiens GN=MAP4K4 PE=1 SV=2;>sp|Q8N4C8|MINK1_HUMAN Misshapen-like kinase 1 OS=Homo sapiens GN=MINK1 PE=1 SV=2;>sp|Q9UKE5|TNIK_HUMAN TRAF2 and NCK-interacting protein kina		3	2	2	2	1	1	1	1	0	0	0	1	1	1	1	1	0	0	0	1	1	1	1	1	0	0	0	1	1.2	1.2	1.2	142.1	1239	1239;1332;1360	0.0014245	2.9414	By matching	By MS/MS	By matching	By matching	By matching	By matching	By matching
sp|P53618|COPB_HUMAN	sp|P53618|COPB_HUMAN	2	2	2	>sp|P53618|COPB_HUMAN Coatomer subunit beta OS=Homo sapiens GN=COPB1 PE=1 SV=3		1	2	2	2	0	0	0	0	2	1	2	2	0	0	0	0	2	1	2	2	0	0	0	0	2	1	2	2	2.6	2.6	2.6	107.14	953	953	0	3.954	By matching	By matching	By matching	By matching	By matching	By matching	By MS/MS
sp|Q96FJ2|DYL2_HUMAN;sp|P63167|DYL1_HUMAN	sp|Q96FJ2|DYL2_HUMAN;sp|P63167|DYL1_HUMAN	1;1	1;1	1;1	>sp|Q96FJ2|DYL2_HUMAN Dynein light chain 2, cytoplasmic OS=Homo sapiens GN=DYNLL2 PE=1 SV=1;>sp|P63167|DYL1_HUMAN Dynein light chain 1, cytoplasmic OS=Homo sapiens GN=DYNLL1 PE=1 SV=1		2	1	1	1	1	1	0	1	1	0	1	1	1	1	0	1	1	0	1	1	1	1	0	1	1	0	1	1	12.4	12.4	12.4	10.35	89	89;89	0.003963	2.2222	By matching	By MS/MS	By matching	By matching	By matching	By matching	By matching
sp|Q9NVA2|SEP11_HUMAN	sp|Q9NVA2|SEP11_HUMAN	1	1	1	>sp|Q9NVA2|SEP11_HUMAN Septin-11 OS=Homo sapiens GN=SEPT11 PE=1 SV=3		1	1	1	1	0	1	1	1	1	0	0	0	0	1	1	1	1	0	0	0	0	1	1	1	1	0	0	0	3	3	3	49.398	429	429	0.004	2.2517	By matching	By matching	By matching	By matching	By MS/MS	By matching	By matching
sp|P48047|ATPO_HUMAN;tr|H7C0C1|H7C0C1_HUMAN	sp|P48047|ATPO_HUMAN;tr|H7C0C1|H7C0C1_HUMAN	2;2	2;2	2;2	>sp|P48047|ATPO_HUMAN ATP synthase subunit O, mitochondrial OS=Homo sapiens GN=ATP5O PE=1 SV=1;>tr|H7C0C1|H7C0C1_HUMAN Uncharacterized protein (Fragment) OS=Homo sapiens PE=4 SV=2		2	2	2	2	0	0	1	1	1	2	1	1	0	0	1	1	1	2	1	1	0	0	1	1	1	2	1	1	10.3	10.3	10.3	23.277	213	213;242	0.0014306	2.9995	By matching	By matching	By matching	By matching	By matching	By MS/MS	By matching
sp|P05413|FABPH_HUMAN	sp|P05413|FABPH_HUMAN	1	1	1	>sp|P05413|FABPH_HUMAN Fatty acid-binding protein, heart OS=Homo sapiens GN=FABP3 PE=1 SV=4		1	1	1	1	1	1	1	0	1	1	1	1	1	1	1	0	1	1	1	1	1	1	1	0	1	1	1	1	6.8	6.8	6.8	14.858	133	133	0.0039894	2.2465	By matching	By MS/MS	By matching	By matching	By matching	By matching	By matching
sp|Q14980|NUMA1_HUMAN	sp|Q14980|NUMA1_HUMAN	2	2	2	>sp|Q14980|NUMA1_HUMAN Nuclear mitotic apparatus protein 1 OS=Homo sapiens GN=NUMA1 PE=1 SV=2		1	2	2	2	0	2	0	0	0	0	0	0	0	2	0	0	0	0	0	0	0	2	0	0	0	0	0	0	1.4	1.4	1.4	238.26	2115	2115	0	6.153	By matching	By MS/MS	By matching	By matching	By matching	By matching	By matching
sp|Q9NP97|DLRB1_HUMAN;sp|Q8TF09|DLRB2_HUMAN	sp|Q9NP97|DLRB1_HUMAN;sp|Q8TF09|DLRB2_HUMAN	1;1	1;1	1;1	>sp|Q9NP97|DLRB1_HUMAN Dynein light chain roadblock-type 1 OS=Homo sapiens GN=DYNLRB1 PE=1 SV=3;>sp|Q8TF09|DLRB2_HUMAN Dynein light chain roadblock-type 2 OS=Homo sapiens GN=DYNLRB2 PE=1 SV=1		2	1	1	1	1	1	0	0	1	1	0	1	1	1	0	0	1	1	0	1	1	1	0	0	1	1	0	1	12.5	12.5	12.5	10.921	96	96;96	0.002736	2.446	By matching	By matching	By matching	By matching	By MS/MS	By matching	By matching
sp|P02786|TFR1_HUMAN	sp|P02786|TFR1_HUMAN	2	2	2	>sp|P02786|TFR1_HUMAN Transferrin receptor protein 1 OS=Homo sapiens GN=TFRC PE=1 SV=2		1	2	2	2	1	0	0	0	2	1	1	1	1	0	0	0	2	1	1	1	1	0	0	0	2	1	1	1	2.9	2.9	2.9	84.87	760	760	0	3.4239	By matching	By matching	By matching	By matching	By MS/MS	By matching	By matching
tr|H3BQZ7|H3BQZ7_HUMAN;sp|Q1KMD3|HNRL2_HUMAN	tr|H3BQZ7|H3BQZ7_HUMAN;sp|Q1KMD3|HNRL2_HUMAN	1;1	1;1	1;1	>tr|H3BQZ7|H3BQZ7_HUMAN HCG2044799 OS=Homo sapiens GN=HNRNPUL2-BSCL2 PE=4 SV=1;>sp|Q1KMD3|HNRL2_HUMAN Heterogeneous nuclear ribonucleoprotein U-like protein 2 OS=Homo sapiens GN=HNRNPUL2 PE=1 SV=1		2	1	1	1	1	1	0	1	0	0	0	0	1	1	0	1	0	0	0	0	1	1	0	1	0	0	0	0	1.7	1.7	1.7	84.69	746	746;747	0.0014286	2.9944	By matching	By MS/MS	By matching	By matching	By matching	By matching	By matching
sp|Q02880|TOP2B_HUMAN	sp|Q02880|TOP2B_HUMAN	4	1	1	>sp|Q02880|TOP2B_HUMAN DNA topoisomerase 2-beta OS=Homo sapiens GN=TOP2B PE=1 SV=3		1	4	1	1	2	4	0	3	0	2	2	2	0	1	0	1	0	1	1	1	0	1	0	1	0	1	1	1	2.8	0.7	0.7	183.26	1626	1626	0.0027894	2.7374	By matching	By MS/MS	By matching	By matching	By matching	By matching	By matching
sp|O00541|PESC_HUMAN	sp|O00541|PESC_HUMAN	3	3	3	>sp|O00541|PESC_HUMAN Pescadillo homolog OS=Homo sapiens GN=PES1 PE=1 SV=1		1	3	3	3	1	3	0	2	0	0	1	1	1	3	0	2	0	0	1	1	1	3	0	2	0	0	1	1	4.6	4.6	4.6	68.002	588	588	0	5.0494	By matching	By MS/MS	By matching	By matching	By matching	By matching	By matching
sp|P27708|PYR1_HUMAN	sp|P27708|PYR1_HUMAN	1	1	1	>sp|P27708|PYR1_HUMAN CAD protein OS=Homo sapiens GN=CAD PE=1 SV=3		1	1	1	1	1	0	0	1	1	1	1	1	1	0	0	1	1	1	1	1	1	0	0	1	1	1	1	1	0.5	0.5	0.5	242.98	2225	2225	0.0014265	2.967	By matching	By matching	By matching	By matching	By MS/MS	By MS/MS	By matching
sp|P62195|PRS8_HUMAN	sp|P62195|PRS8_HUMAN	1	1	1	>sp|P62195|PRS8_HUMAN 26S protease regulatory subunit 8 OS=Homo sapiens GN=PSMC5 PE=1 SV=1		1	1	1	1	0	1	0	0	1	1	1	0	0	1	0	0	1	1	1	0	0	1	0	0	1	1	1	0	3.2	3.2	3.2	45.626	406	406	0.0027933	2.761	By matching	By MS/MS	By matching	By matching	By matching	By matching	By matching
sp|P31944|CASPE_HUMAN	sp|P31944|CASPE_HUMAN	1	1	1	>sp|P31944|CASPE_HUMAN Caspase-14 OS=Homo sapiens GN=CASP14 PE=1 SV=2		1	1	1	1	1	1	0	1	1	1	0	1	1	1	0	1	1	1	0	1	1	1	0	1	1	1	0	1	4.5	4.5	4.5	27.679	242	242	0.0039735	2.2416	By MS/MS	By matching	By matching	By matching	By MS/MS	By matching	By matching
sp|O75396|SC22B_HUMAN	sp|O75396|SC22B_HUMAN	1	1	1	>sp|O75396|SC22B_HUMAN Vesicle-trafficking protein SEC22b OS=Homo sapiens GN=SEC22B PE=1 SV=4		1	1	1	1	1	0	0	0	1	1	1	1	1	0	0	0	1	1	1	1	1	0	0	0	1	1	1	1	6.5	6.5	6.5	24.593	215	215	0	3.513	By matching	By matching	By matching	By matching	By matching	By MS/MS	By matching
sp|Q96GQ7|DDX27_HUMAN	sp|Q96GQ7|DDX27_HUMAN	3	3	3	>sp|Q96GQ7|DDX27_HUMAN Probable ATP-dependent RNA helicase DDX27 OS=Homo sapiens GN=DDX27 PE=1 SV=2		1	3	3	3	0	3	0	1	0	2	0	0	0	3	0	1	0	2	0	0	0	3	0	1	0	2	0	0	4.3	4.3	4.3	89.834	796	796	0	5.3597	By matching	By MS/MS	By matching	By MS/MS	By matching	By matching	By matching
sp|O15143|ARC1B_HUMAN	sp|O15143|ARC1B_HUMAN	1	1	1	>sp|O15143|ARC1B_HUMAN Actin-related protein 2/3 complex subunit 1B OS=Homo sapiens GN=ARPC1B PE=1 SV=3		1	1	1	1	0	0	0	0	1	1	1	1	0	0	0	0	1	1	1	1	0	0	0	0	1	1	1	1	3.5	3.5	3.5	40.949	372	372	0.0026954	2.3096	By matching	By matching	By matching	By matching	By MS/MS	By MS/MS	By matching
sp|Q9P2E9|RRBP1_HUMAN	sp|Q9P2E9|RRBP1_HUMAN	1	1	1	>sp|Q9P2E9|RRBP1_HUMAN Ribosome-binding protein 1 OS=Homo sapiens GN=RRBP1 PE=1 SV=4		1	1	1	1	0	0	0	1	1	1	1	1	0	0	0	1	1	1	1	1	0	0	0	1	1	1	1	1	1.3	1.3	1.3	152.47	1410	1410	0.0014144	2.8476	By matching	By matching	By matching	By matching	By matching	By matching	By matching
sp|P32119|PRDX2_HUMAN	sp|P32119|PRDX2_HUMAN	2	1	1	>sp|P32119|PRDX2_HUMAN Peroxiredoxin-2 OS=Homo sapiens GN=PRDX2 PE=1 SV=5		1	2	1	1	1	1	0	2	2	2	2	2	0	0	0	1	1	1	1	1	0	0	0	1	1	1	1	1	14.6	9.1	9.1	21.892	198	198	0.0014085	2.8154	By matching	By matching	By matching	By matching	By MS/MS	By matching	By matching
sp|Q8IWC1|MA7D3_HUMAN	sp|Q8IWC1|MA7D3_HUMAN	1	1	1	>sp|Q8IWC1|MA7D3_HUMAN MAP7 domain-containing protein 3 OS=Homo sapiens GN=MAP7D3 PE=1 SV=2		1	1	1	1	1	1	1	1	1	1	0	0	1	1	1	1	1	1	0	0	1	1	1	1	1	1	0	0	0.8	0.8	0.8	98.428	876	876	0.00271	2.3705	By matching	By matching	By MS/MS	By MS/MS	By matching	By matching	By matching
sp|Q13200|PSMD2_HUMAN	sp|Q13200|PSMD2_HUMAN	2	2	2	>sp|Q13200|PSMD2_HUMAN 26S proteasome non-ATPase regulatory subunit 2 OS=Homo sapiens GN=PSMD2 PE=1 SV=3		1	2	2	2	0	0	1	1	1	1	1	1	0	0	1	1	1	1	1	1	0	0	1	1	1	1	1	1	2.6	2.6	2.6	100.2	908	908	0.0014514	3.1723	By matching	By matching	By matching	By matching	By matching	By MS/MS	By MS/MS
sp|Q15369|ELOC_HUMAN	sp|Q15369|ELOC_HUMAN	1	1	1	>sp|Q15369|ELOC_HUMAN Transcription elongation factor B polypeptide 1 OS=Homo sapiens GN=TCEB1 PE=1 SV=1		1	1	1	1	1	0	1	1	1	1	1	0	1	0	1	1	1	1	1	0	1	0	1	1	1	1	1	0	8.9	8.9	8.9	12.473	112	112	0.0027701	2.6298	By matching	By matching	By MS/MS	By MS/MS	By MS/MS	By MS/MS	By MS/MS
sp|Q9H0U4|RAB1B_HUMAN	sp|Q9H0U4|RAB1B_HUMAN	4	1	1	>sp|Q9H0U4|RAB1B_HUMAN Ras-related protein Rab-1B OS=Homo sapiens GN=RAB1B PE=1 SV=1		1	4	1	1	1	3	3	3	3	3	2	3	0	0	0	1	0	1	0	1	0	0	0	1	0	1	0	1	17.9	5	5	22.171	201	201	0.0039947	2.2486	By matching	By matching	By matching	By MS/MS	By matching	By MS/MS	By matching
sp|Q13573|SNW1_HUMAN	sp|Q13573|SNW1_HUMAN	1	1	1	>sp|Q13573|SNW1_HUMAN SNW domain-containing protein 1 OS=Homo sapiens GN=SNW1 PE=1 SV=1		1	1	1	1	0	1	1	1	1	0	0	1	0	1	1	1	1	0	0	1	0	1	1	1	1	0	0	1	2.6	2.6	2.6	61.494	536	536	0	6.5334	By matching	By matching	By matching	By MS/MS	By matching	By matching	By matching
sp|Q8N884|CGAS_HUMAN	sp|Q8N884|CGAS_HUMAN	1	1	1	>sp|Q8N884|CGAS_HUMAN Cyclic GMP-AMP synthase OS=Homo sapiens GN=MB21D1 PE=1 SV=2		1	1	1	1	0	1	0	0	0	0	0	0	0	1	0	0	0	0	0	0	0	1	0	0	0	0	0	0	2.3	2.3	2.3	58.814	522	522	0.0038961	2.1435	By matching	By MS/MS	By matching	By matching	By matching	By matching	By matching
sp|P13796|PLSL_HUMAN;sp|P13797|PLST_HUMAN	sp|P13796|PLSL_HUMAN;sp|P13797|PLST_HUMAN	2;1	2;1	2;1	>sp|P13796|PLSL_HUMAN Plastin-2 OS=Homo sapiens GN=LCP1 PE=1 SV=6;>sp|P13797|PLST_HUMAN Plastin-3 OS=Homo sapiens GN=PLS3 PE=1 SV=4		2	2	2	2	0	0	1	0	1	2	0	0	0	0	1	0	1	2	0	0	0	0	1	0	1	2	0	0	4.3	4.3	4.3	70.288	627	627;630	0.0026991	2.317	By matching	By matching	By matching	By matching	By matching	By MS/MS	By matching
sp|Q9NTK5|OLA1_HUMAN	sp|Q9NTK5|OLA1_HUMAN	1	1	1	>sp|Q9NTK5|OLA1_HUMAN Obg-like ATPase 1 OS=Homo sapiens GN=OLA1 PE=1 SV=2		1	1	1	1	0	0	0	0	1	0	1	1	0	0	0	0	1	0	1	1	0	0	0	0	1	0	1	1	3.3	3.3	3.3	44.743	396	396	0.0051216	2.0681	By matching	By matching	By matching	By matching	By MS/MS	By matching	By matching
sp|P14550|AK1A1_HUMAN	sp|P14550|AK1A1_HUMAN	1	1	1	>sp|P14550|AK1A1_HUMAN Alcohol dehydrogenase [NADP(+)] OS=Homo sapiens GN=AKR1A1 PE=1 SV=3		1	1	1	1	0	0	0	0	0	1	1	1	0	0	0	0	0	1	1	1	0	0	0	0	0	1	1	1	3.1	3.1	3.1	36.573	325	325	0.0039788	2.2443	By matching	By matching	By matching	By matching	By matching	By matching	By matching
REV__sp|Q8TBE7|S35G2_HUMAN	REV__sp|Q8TBE7|S35G2_HUMAN	1	1	1	>sp|Q8TBE7|S35G2_HUMAN Solute carrier family 35 member G2 OS=Homo sapiens GN=SLC35G2 PE=1 SV=3		1	1	1	1	0	0	0	0	1	0	0	1	0	0	0	0	1	0	0	1	0	0	0	0	1	0	0	1	0	0	0	46.421	412	412	1	-2	By matching	By matching	By matching	By matching	By matching	By matching	By matching
sp|O60524|NEMF_HUMAN	sp|O60524|NEMF_HUMAN	1	1	1	>sp|O60524|NEMF_HUMAN Nuclear export mediator factor NEMF OS=Homo sapiens GN=NEMF PE=1 SV=4		1	1	1	1	0	1	1	0	1	0	1	1	0	1	1	0	1	0	1	1	0	1	1	0	1	0	1	1	1.3	1.3	1.3	122.95	1076	1076	0	3.8132	By matching	By matching	By matching	By matching	By matching	By matching	By MS/MS
sp|Q15286|RAB35_HUMAN	sp|Q15286|RAB35_HUMAN	1	1	1	>sp|Q15286|RAB35_HUMAN Ras-related protein Rab-35 OS=Homo sapiens GN=RAB35 PE=1 SV=1		1	1	1	1	0	0	1	0	0	1	1	1	0	0	1	0	0	1	1	1	0	0	1	0	0	1	1	1	7.5	7.5	7.5	23.025	201	201	0.0027816	2.691	By matching	By matching	By matching	By matching	By matching	By MS/MS	By matching
sp|Q15397|PUM3_HUMAN	sp|Q15397|PUM3_HUMAN	2	2	2	>sp|Q15397|PUM3_HUMAN Pumilio homolog 3 OS=Homo sapiens GN=PUM3 PE=1 SV=3		1	2	2	2	0	1	0	1	1	0	0	1	0	1	0	1	1	0	0	1	0	1	0	1	1	0	0	1	3.1	3.1	3.1	73.584	648	648	0.0027663	2.6013	By matching	By MS/MS	By matching	By matching	By MS/MS	By matching	By matching
REV__sp|P07954|FUMH_HUMAN	REV__sp|P07954|FUMH_HUMAN	1	1	1	>sp|P07954|FUMH_HUMAN Fumarate hydratase, mitochondrial OS=Homo sapiens GN=FH PE=1 SV=3		1	1	1	1	0	1	0	0	1	0	0	1	0	1	0	0	1	0	0	1	0	1	0	0	1	0	0	1	0	0	0	54.636	510	510	1	-2	By matching	By MS/MS	By matching	By matching	By matching	By matching	By matching
sp|O75874|IDHC_HUMAN	sp|O75874|IDHC_HUMAN	1	1	1	>sp|O75874|IDHC_HUMAN Isocitrate dehydrogenase [NADP] cytoplasmic OS=Homo sapiens GN=IDH1 PE=1 SV=2		1	1	1	1	0	0	0	0	1	1	1	0	0	0	0	0	1	1	1	0	0	0	0	0	1	1	1	0	3.1	3.1	3.1	46.659	414	414	0.0039113	2.1525	By matching	By matching	By matching	By matching	By MS/MS	By matching	By matching
sp|P78417|GSTO1_HUMAN	sp|P78417|GSTO1_HUMAN	1	1	1	>sp|P78417|GSTO1_HUMAN Glutathione S-transferase omega-1 OS=Homo sapiens GN=GSTO1 PE=1 SV=2		1	1	1	1	0	0	0	0	0	1	1	1	0	0	0	0	0	1	1	1	0	0	0	0	0	1	1	1	3.7	3.7	3.7	27.566	241	241	0.0027137	2.3965	By matching	By matching	By matching	By matching	By matching	By MS/MS	By MS/MS
sp|Q99536|VAT1_HUMAN	sp|Q99536|VAT1_HUMAN	1	1	1	>sp|Q99536|VAT1_HUMAN Synaptic vesicle membrane protein VAT-1 homolog OS=Homo sapiens GN=VAT1 PE=1 SV=2		1	1	1	1	0	0	0	0	0	0	1	1	0	0	0	0	0	0	1	1	0	0	0	0	0	0	1	1	3.1	3.1	3.1	41.92	393	393	0.003881	2.1328	By matching	By matching	By matching	By matching	By matching	By matching	By matching
sp|P10412|H14_HUMAN;sp|P16402|H13_HUMAN;sp|Q02539|H11_HUMAN;sp|P22492|H1T_HUMAN;sp|P16401|H15_HUMAN	sp|P10412|H14_HUMAN;sp|P16402|H13_HUMAN;sp|Q02539|H11_HUMAN	10;9;5;4;2	1;0;0;0;0	1;0;0;0;0	>sp|P10412|H14_HUMAN Histone H1.4 OS=Homo sapiens GN=HIST1H1E PE=1 SV=2;>sp|P16402|H13_HUMAN Histone H1.3 OS=Homo sapiens GN=HIST1H1D PE=1 SV=2;>sp|Q02539|H11_HUMAN Histone H1.1 OS=Homo sapiens GN=HIST1H1A PE=1 SV=3		5	10	1	1	5	9	7	9	7	7	8	10	0	0	0	1	0	0	0	1	0	0	0	1	0	0	0	1	33.8	9.1	9.1	21.865	219	219;221;215;207;226	0	6.0854	By matching	By matching	By matching	By MS/MS	By matching	By matching	By matching
sp|Q7Z2W4|ZCCHV_HUMAN	sp|Q7Z2W4|ZCCHV_HUMAN	1	1	1	>sp|Q7Z2W4|ZCCHV_HUMAN Zinc finger CCCH-type antiviral protein 1 OS=Homo sapiens GN=ZC3HAV1 PE=1 SV=3		1	1	1	1	0	0	0	1	1	0	1	1	0	0	0	1	1	0	1	1	0	0	0	1	1	0	1	1	2	2	2	101.43	902	902	0	4.5654	By matching	By matching	By matching	By matching	By matching	By matching	By MS/MS
sp|P41250|SYG_HUMAN	sp|P41250|SYG_HUMAN	1	1	1	>sp|P41250|SYG_HUMAN Glycine--tRNA ligase OS=Homo sapiens GN=GARS PE=1 SV=3		1	1	1	1	0	0	0	0	1	1	0	1	0	0	0	0	1	1	0	1	0	0	0	0	1	1	0	1	1.8	1.8	1.8	83.165	739	739	0.0039062	2.1525	By matching	By matching	By matching	By matching	By MS/MS	By matching	By matching
sp|Q8NI36|WDR36_HUMAN	sp|Q8NI36|WDR36_HUMAN	1	1	1	>sp|Q8NI36|WDR36_HUMAN WD repeat-containing protein 36 OS=Homo sapiens GN=WDR36 PE=1 SV=1		1	1	1	1	0	1	0	0	0	0	0	0	0	1	0	0	0	0	0	0	0	1	0	0	0	0	0	0	1.9	1.9	1.9	105.32	951	951	0	8.4944	By matching	By MS/MS	By matching	By matching	By matching	By matching	By matching
CON__Q29443;CON__Q0IIK2;sp|P02788|TRFL_HUMAN	CON__Q29443;CON__Q0IIK2;sp|P02788|TRFL_HUMAN	1;1;1	1;1;1	1;1;1	>Q29443 SWISS-PROT:Q29443 Serotransferrin - Bos taurus (Bovine).;>Q0IIK2 TREMBL:Q0IIK2 (Bos taurus) Transferrin;>sp|P02788|TRFL_HUMAN Lactotransferrin OS=Homo sapiens GN=LTF PE=1 SV=6		3	1	1	1	0	1	0	0	0	1	0	0	0	1	0	0	0	1	0	0	0	1	0	0	0	1	0	0	1.3	1.3	1.3	75.829	685	685;704;710	0.0039267	2.185	By matching	By MS/MS	By matching	By matching	By matching	By matching	By matching
sp|Q9H4L5|OSBL3_HUMAN	sp|Q9H4L5|OSBL3_HUMAN	1	1	1	>sp|Q9H4L5|OSBL3_HUMAN Oxysterol-binding protein-related protein 3 OS=Homo sapiens GN=OSBPL3 PE=1 SV=1		1	1	1	1	0	0	0	0	0	0	1	1	0	0	0	0	0	0	1	1	0	0	0	0	0	0	1	1	1.6	1.6	1.6	101.22	887	887	0	5.0233	By matching	By matching	By matching	By matching	By matching	By matching	By matching
sp|Q15678|PTN14_HUMAN	sp|Q15678|PTN14_HUMAN	1	1	1	>sp|Q15678|PTN14_HUMAN Tyrosine-protein phosphatase non-receptor type 14 OS=Homo sapiens GN=PTPN14 PE=1 SV=2		1	1	1	1	1	1	0	1	0	0	1	0	1	1	0	1	0	0	1	0	1	1	0	1	0	0	1	0	1.3	1.3	1.3	135.26	1187	1187	0.0027855	2.7304	By MS/MS	By matching	By matching	By matching	By matching	By matching	By matching
sp|Q02241|KIF23_HUMAN	sp|Q02241|KIF23_HUMAN	1	1	1	>sp|Q02241|KIF23_HUMAN Kinesin-like protein KIF23 OS=Homo sapiens GN=KIF23 PE=1 SV=3		1	1	1	1	0	0	1	1	0	1	0	0	0	0	1	1	0	1	0	0	0	0	1	1	0	1	0	0	1.4	1.4	1.4	110.06	960	960	0.0027248	2.4228	By matching	By matching	By matching	By MS/MS	By matching	By matching	By matching
sp|P04843|RPN1_HUMAN	sp|P04843|RPN1_HUMAN	1	1	1	>sp|P04843|RPN1_HUMAN Dolichyl-diphosphooligosaccharide--protein glycosyltransferase subunit 1 OS=Homo sapiens GN=RPN1 PE=1 SV=1		1	1	1	1	0	0	1	1	0	1	1	1	0	0	1	1	0	1	1	1	0	0	1	1	0	1	1	1	1.3	1.3	1.3	68.569	607	607	0.005148	2.0842	By matching	By matching	By MS/MS	By matching	By matching	By matching	By matching
sp|P04279|SEMG1_HUMAN;sp|Q02383|SEMG2_HUMAN	sp|P04279|SEMG1_HUMAN;sp|Q02383|SEMG2_HUMAN	2;2	2;2	2;2	>sp|P04279|SEMG1_HUMAN Semenogelin-1 OS=Homo sapiens GN=SEMG1 PE=1 SV=2;>sp|Q02383|SEMG2_HUMAN Semenogelin-2 OS=Homo sapiens GN=SEMG2 PE=1 SV=1		2	2	2	2	0	0	0	0	0	0	0	2	0	0	0	0	0	0	0	2	0	0	0	0	0	0	0	2	7.4	7.4	7.4	52.13	462	462;582	0.0014368	3.0447	By matching	By matching	By matching	By matching	By matching	By matching	By matching
sp|P05114|HMGN1_HUMAN	sp|P05114|HMGN1_HUMAN	1	1	1	>sp|P05114|HMGN1_HUMAN Non-histone chromosomal protein HMG-14 OS=Homo sapiens GN=HMGN1 PE=1 SV=3		1	1	1	1	0	1	0	0	0	0	0	0	0	1	0	0	0	0	0	0	0	1	0	0	0	0	0	0	21	21	21	10.659	100	100	0	3.6081	By matching	By MS/MS	By matching	By matching	By matching	By matching	By matching
sp|P12429|ANXA3_HUMAN	sp|P12429|ANXA3_HUMAN	2	2	2	>sp|P12429|ANXA3_HUMAN Annexin A3 OS=Homo sapiens GN=ANXA3 PE=1 SV=3		1	2	2	2	0	0	0	0	2	0	1	0	0	0	0	0	2	0	1	0	0	0	0	0	2	0	1	0	5.9	5.9	5.9	36.375	323	323	0	3.5565	By matching	By matching	By matching	By matching	By MS/MS	By matching	By matching
sp|Q5T2N8|ATD3C_HUMAN;sp|Q5T9A4|ATD3B_HUMAN	sp|Q5T2N8|ATD3C_HUMAN;sp|Q5T9A4|ATD3B_HUMAN	1;1	1;1	1;1	>sp|Q5T2N8|ATD3C_HUMAN ATPase family AAA domain-containing protein 3C OS=Homo sapiens GN=ATAD3C PE=2 SV=2;>sp|Q5T9A4|ATD3B_HUMAN ATPase family AAA domain-containing protein 3B OS=Homo sapiens GN=ATAD3B PE=1 SV=1		2	1	1	1	1	0	1	0	1	0	0	0	1	0	1	0	1	0	0	0	1	0	1	0	1	0	0	0	1.7	1.7	1.7	46.379	411	411;648	0.0089172	2	By MS/MS	By matching	By MS/MS	By matching	By matching	By matching	By matching
CON__Q9Z2K1;CON__Q3ZAW8	CON__Q9Z2K1;CON__Q3ZAW8	12;12	1;1	1;1	>Q9Z2K1 SWISS-PROT:Q9Z2K1 Tax_Id=10090 Gene_Symbol=Krt16 Keratin, type I cytoskeletal 16;>Q3ZAW8 TREMBL:Q3ZAW8;Q9EQD6;Q9EQD7 Tax_Id=10090 Gene_Symbol=Krt16 Keratin intermediate filament 16a		2	12	1	1	11	12	11	9	11	11	8	8	1	1	0	0	0	1	0	0	1	1	0	0	0	1	0	0	22.2	1.7	1.7	51.606	469	469;474	0.003937	2.2024	By matching	By MS/MS	By matching	By matching	By matching	By matching	By matching
sp|P22079|PERL_HUMAN	sp|P22079|PERL_HUMAN	1	1	1	>sp|P22079|PERL_HUMAN Lactoperoxidase OS=Homo sapiens GN=LPO PE=1 SV=2		1	1	1	1	0	1	1	0	0	0	1	0	0	1	1	0	0	0	1	0	0	1	1	0	0	0	1	0	1.4	1.4	1.4	80.287	712	712	0.0039474	2.2178	By matching	By MS/MS	By matching	By matching	By matching	By matching	By matching
sp|Q9P1Y6|PHRF1_HUMAN	sp|Q9P1Y6|PHRF1_HUMAN	2	2	2	>sp|Q9P1Y6|PHRF1_HUMAN PHD and RING finger domain-containing protein 1 OS=Homo sapiens GN=PHRF1 PE=1 SV=3		1	2	2	2	0	0	1	1	1	1	1	0	0	0	1	1	1	1	1	0	0	0	1	1	1	1	1	0	1.1	1.1	1.1	178.66	1649	1649	0	4.9483	By matching	By matching	By matching	By matching	By MS/MS	By matching	By MS/MS
sp|Q70J99|UN13D_HUMAN	sp|Q70J99|UN13D_HUMAN	1	1	1	>sp|Q70J99|UN13D_HUMAN Protein unc-13 homolog D OS=Homo sapiens GN=UNC13D PE=1 SV=1		1	1	1	1	0	0	0	0	1	0	0	0	0	0	0	0	1	0	0	0	0	0	0	0	1	0	0	0	1.3	1.3	1.3	123.28	1090	1090	0.0027586	2.5953	By matching	By matching	By matching	By matching	By MS/MS	By matching	By matching
sp|Q9NX63|MIC19_HUMAN	sp|Q9NX63|MIC19_HUMAN	1	1	1	>sp|Q9NX63|MIC19_HUMAN MICOS complex subunit MIC19 OS=Homo sapiens GN=CHCHD3 PE=1 SV=1		1	1	1	1	0	1	0	1	0	0	1	0	0	1	0	1	0	0	1	0	0	1	0	1	0	0	1	0	6.6	6.6	6.6	26.152	227	227	0.0039164	2.1618	By matching	By MS/MS	By matching	By matching	By matching	By matching	By matching
sp|Q9Y2Z0|SGT1_HUMAN	sp|Q9Y2Z0|SGT1_HUMAN	1	1	1	>sp|Q9Y2Z0|SGT1_HUMAN Protein SGT1 homolog OS=Homo sapiens GN=SUGT1 PE=1 SV=3		1	1	1	1	1	0	0	0	1	0	0	1	1	0	0	0	1	0	0	1	1	0	0	0	1	0	0	1	3.3	3.3	3.3	41.024	365	365	0	3.6545	By matching	By matching	By matching	By matching	By MS/MS	By matching	By matching
sp|P09104|ENOG_HUMAN	sp|P09104|ENOG_HUMAN	2	1	1	>sp|P09104|ENOG_HUMAN Gamma-enolase OS=Homo sapiens GN=ENO2 PE=1 SV=3		1	2	1	1	0	0	0	0	2	1	1	0	0	0	0	0	1	0	0	0	0	0	0	0	1	0	0	0	5.8	2.3	2.3	47.268	434	434	0.0014225	2.9147	By matching	By matching	By matching	By matching	By MS/MS	By matching	By matching
sp|Q8WUF5|IASPP_HUMAN	sp|Q8WUF5|IASPP_HUMAN	1	1	1	>sp|Q8WUF5|IASPP_HUMAN RelA-associated inhibitor OS=Homo sapiens GN=PPP1R13L PE=1 SV=4		1	1	1	1	0	0	0	1	0	0	1	1	0	0	0	1	0	0	1	1	0	0	0	1	0	0	1	1	1.6	1.6	1.6	89.09	828	828	0.0027211	2.4228	By matching	By matching	By matching	By MS/MS	By matching	By matching	By matching
sp|P47989|XDH_HUMAN	sp|P47989|XDH_HUMAN	1	1	1	>sp|P47989|XDH_HUMAN Xanthine dehydrogenase/oxidase OS=Homo sapiens GN=XDH PE=1 SV=4		1	1	1	1	0	1	0	0	0	0	0	0	0	1	0	0	0	0	0	0	0	1	0	0	0	0	0	0	1	1	1	146.42	1333	1333	0	3.8495	By matching	By MS/MS	By matching	By matching	By matching	By matching	By matching
sp|Q8IZ83|A16A1_HUMAN	sp|Q8IZ83|A16A1_HUMAN	1	1	1	>sp|Q8IZ83|A16A1_HUMAN Aldehyde dehydrogenase family 16 member A1 OS=Homo sapiens GN=ALDH16A1 PE=1 SV=2		1	1	1	1	0	0	0	0	1	1	0	0	0	0	0	0	1	1	0	0	0	0	0	0	1	1	0	0	1.2	1.2	1.2	85.126	802	802	0.0039422	2.208	By matching	By matching	By matching	By matching	By matching	By MS/MS	By matching
sp|O00487|PSDE_HUMAN	sp|O00487|PSDE_HUMAN	1	1	1	>sp|O00487|PSDE_HUMAN 26S proteasome non-ATPase regulatory subunit 14 OS=Homo sapiens GN=PSMD14 PE=1 SV=1		1	1	1	1	0	0	0	0	0	1	0	0	0	0	0	0	0	1	0	0	0	0	0	0	0	1	0	0	4.2	4.2	4.2	34.577	310	310	0.0013986	2.7809	By matching	By matching	By matching	By matching	By matching	By MS/MS	By matching
sp|Q6DKI1|RL7L_HUMAN	sp|Q6DKI1|RL7L_HUMAN	1	1	1	>sp|Q6DKI1|RL7L_HUMAN 60S ribosomal protein L7-like 1 OS=Homo sapiens GN=RPL7L1 PE=1 SV=1		1	1	1	1	0	1	0	0	0	0	0	0	0	1	0	0	0	0	0	0	0	1	0	0	0	0	0	0	5.7	5.7	5.7	28.661	246	246	0.0014006	2.7858	By matching	By MS/MS	By matching	By matching	By matching	By matching	By matching
sp|Q9HCD5|NCOA5_HUMAN	sp|Q9HCD5|NCOA5_HUMAN	1	1	1	>sp|Q9HCD5|NCOA5_HUMAN Nuclear receptor coactivator 5 OS=Homo sapiens GN=NCOA5 PE=1 SV=2		1	1	1	1	0	1	0	0	0	0	0	0	0	1	0	0	0	0	0	0	0	1	0	0	0	0	0	0	1.7	1.7	1.7	65.536	579	579	0.003871	2.1044	By matching	By MS/MS	By matching	By matching	By matching	By matching	By matching
sp|P61160|ARP2_HUMAN	sp|P61160|ARP2_HUMAN	2	2	2	>sp|P61160|ARP2_HUMAN Actin-related protein 2 OS=Homo sapiens GN=ACTR2 PE=1 SV=1		1	2	2	2	0	0	0	0	1	1	0	0	0	0	0	0	1	1	0	0	0	0	0	0	1	1	0	0	5.1	5.1	5.1	44.76	394	394	0.0027064	2.3392	By matching	By matching	By matching	By matching	By MS/MS	By MS/MS	By matching
sp|A6NHQ2|FBLL1_HUMAN	sp|A6NHQ2|FBLL1_HUMAN	2	1	1	>sp|A6NHQ2|FBLL1_HUMAN rRNA/tRNA 2-O-methyltransferase fibrillarin-like protein 1 OS=Homo sapiens GN=FBLL1 PE=3 SV=2		1	2	1	1	0	2	0	1	1	1	1	1	0	1	0	1	0	0	1	1	0	1	0	1	0	0	1	1	6.6	3.3	3.3	34.803	334	334	0.002681	2.2789	By matching	By MS/MS	By matching	By MS/MS	By matching	By matching	By MS/MS
sp|Q9Y221|NIP7_HUMAN	sp|Q9Y221|NIP7_HUMAN	1	1	1	>sp|Q9Y221|NIP7_HUMAN 60S ribosome subunit biogenesis protein NIP7 homolog OS=Homo sapiens GN=NIP7 PE=1 SV=1		1	1	1	1	0	1	0	0	0	0	0	0	0	1	0	0	0	0	0	0	0	1	0	0	0	0	0	0	7.8	7.8	7.8	20.462	180	180	0.0027027	2.3176	By matching	By MS/MS	By matching	By matching	By matching	By matching	By matching
[truncated: 47 more columns]

## Sheet: KEGG Pathways
term ID	term description	observed gene count	background gene count	FDR	matching proteins in your network (labels)
hsa00010	Glycolysis / Gluconeogenesis	11	68	5.31e-09	ALDOA,ENO1,GAPDH,GPI,LDHA,LDHB,PFKP,PGK1,PGM1,PKM,TPI1
hsa01100	Metabolic pathways	35	1250	5.31e-09	ACAT2,ACLY,ACO1,AHCY,ALDOA,ATIC,ATP5A1,ATP5B,CAD,ENO1,EPRS,FASN,G6PD,GAPDH,GFPT1,GPI,HSD17B4,IMPDH2,LDHA,LDHB,MDH1,MTHFD1,NAMPT,PAICS,PFKP,PGK1,PGM1,PKM,PRDX6,PYGB,PYGL,QARS,TKT,TPI1,UGP2
hsa01200	Carbon metabolism	13	116	5.31e-09	ACAT2,ACO1,ALDOA,ENO1,G6PD,GAPDH,GPI,MDH1,PFKP,PGK1,PKM,TKT,TPI1
hsa00970	Aminoacyl-tRNA biosynthesis	0	44	3.31e-07	DARS,EPRS,IARS,LARS,QARS,RARS,TARS,WARS
hsa01230	Biosynthesis of amino acids	9	72	5.63e-07	ACO1,ALDOA,ENO1,GAPDH,PFKP,PGK1,PKM,TKT,TPI1
hsa00030	Pentose phosphate pathway	6	30	1.12e-05	ALDOA,G6PD,GPI,PFKP,PGM1,TKT
hsa05130	Pathogenic Escherichia coli infection	6	53	0.00019	ARPC3,ARPC4,EZR,RHOA,TUBA1B,TUBB4B
hsa04141	Protein processing in endoplasmic reticulum	9	161	0.0002	CANX,CAPN1,CAPN2,DNAJB1,HSP90AA1,HSP90AB1,HSPH1,RRBP1,VCP
hsa00500	Starch and sucrose metabolism	5	33	0.00025	GPI,PGM1,PYGB,PYGL,UGP2
hsa00620	Pyruvate metabolism	5	39	0.00047	ACAT2,LDHA,LDHB,MDH1,PKM
hsa04810	Regulation of actin cytoskeleton	9	205	0.00089	ACTN1,ACTN4,ARPC3,ARPC4,EZR,IQGAP1,MAPK1,MSN,RHOA
hsa05132	Salmonella infection	6	84	0.0013	ARPC3,ARPC4,DYNC1H1,FLNB,FLNC,MAPK1
hsa05203	Viral carcinogenesis	8	183	0.0021	ACTN1,ACTN4,HLA-A,HLA-C,MAPK1,PKM,RHOA,SND1
hsa04066	HIF-1 signaling pathway	6	98	0.0024	ALDOA,ENO1,GAPDH,LDHA,MAPK1,PGK1
hsa04144	Endocytosis	9	242	0.0024	ARPC3,ARPC4,CLTC,EHD1,HLA-A,HLA-C,PDCD6IP,RAB11A,RHOA
hsa04145	Phagosome	7	145	0.0025	CANX,DYNC1H1,HLA-A,HLA-C,SEC22B,TUBA1B,TUBB4B
hsa04612	Antigen processing and presentation	5	66	0.0025	CANX,HLA-A,HLA-C,HSP90AA1,HSP90AB1
hsa05205	Proteoglycans in cancer	8	195	0.0025	CD44,EZR,FLNB,FLNC,IQGAP1,MAPK1,MSN,RHOA
hsa05230	Central carbon metabolism in cancer	5	65	0.0025	G6PD,LDHA,MAPK1,PFKP,PKM
hsa04217	Necroptosis	7	155	0.0029	CAPN1,CAPN2,HSP90AA1,HSP90AB1,PPIA,PYGB,PYGL
hsa04520	Adherens junction	5	71	0.0031	ACTN1,ACTN4,IQGAP1,MAPK1,RHOA
hsa00270	Cysteine and methionine metabolism	4	44	0.0049	AHCY,LDHA,LDHB,MDH1
hsa00520	Amino sugar and nucleotide sugar metabolism	4	48	0.0064	GFPT1,GPI,PGM1,UGP2
hsa04510	Focal adhesion	7	197	0.0093	ACTN1,ACTN4,CAPN2,FLNB,FLNC,MAPK1,RHOA
hsa05134	Legionellosis	4	54	0.0093	EEF1G,HSPD1,SEC22B,VCP
hsa04922	Glucagon signaling pathway	5	100	0.0108	LDHA,LDHB,PKM,PYGB,PYGL
hsa05206	MicroRNAs in cancer	6	149	0.0108	CD44,EZR,MAPK1,MARCKS,RHOA,STMN1
hsa00630	Glyoxylate and dicarboxylate metabolism	3	28	0.013	ACAT2,ACO1,MDH1
hsa05131	Shigellosis	4	63	0.0132	ARPC3,ARPC4,CD44,MAPK1
hsa00020	Citrate cycle (TCA cycle)	3	30	0.0146	ACLY,ACO1,MDH1
hsa00052	Galactose metabolism	3	31	0.0149	PFKP,PGM1,UGP2
hsa00640	Propanoate metabolism	3	32	0.0149	ACAT2,LDHA,LDHB
hsa04530	Tight junction	6	167	0.0149	ACTN1,ACTN4,EZR,MSN,RHOA,TUBA1B
hsa04670	Leukocyte transendothelial migration	5	112	0.0149	ACTN1,ACTN4,EZR,MSN,RHOA
hsa05010	Alzheimer's disease	6	168	0.0149	ATP5A1,ATP5B,CAPN1,CAPN2,GAPDH,MAPK1
hsa00051	Fructose and mannose metabolism	3	33	0.0156	ALDOA,PFKP,TPI1
hsa05100	Bacterial invasion of epithelial cells	4	72	0.0164	ARPC3,ARPC4,CLTC,RHOA
hsa03018	RNA degradation	4	77	0.02	ENO1,HSPD1,PABPC1,PFKP
hsa04960	Aldosterone-regulated sodium reabsorption	3	37	0.02	ATP1A1,MAPK1,SFN
hsa04940	Type I diabetes mellitus	3	40	0.0234	HLA-A,HLA-C,HSPD1
hsa04910	Insulin signaling pathway	5	134	0.0235	FASN,MAPK1,PRKAR1A,PYGB,PYGL
hsa04962	Vasopressin-regulated water reabsorption	3	44	0.0286	ARHGDIA,DYNC1H1,RAB11A
hsa04666	Fc gamma R-mediated phagocytosis	4	89	0.0289	ARPC3,ARPC4,MAPK1,MARCKS
hsa04961	Endocrine and other factor-regulated calcium reabsorption	3	47	0.0324	ATP1A1,CLTC,RAB11A
hsa04218	Cellular senescence	5	156	0.0394	CAPN1,CAPN2,HLA-A,HLA-C,MAPK1
hsa04621	NOD-like receptor signaling pathway	5	166	0.0489	HSP90AA1,HSP90AB1,MAPK1,NAMPT,RHOA
hsa05416	Viral myocarditis	3	56	0.0489	EIF4G1,HLA-A,HLA-C
