# Supplementary material for: ISGylation drives basal breast tumour progression by promoting EGFR recycling and Akt signalling
Source: Oncogene. 2021 Sep 23;40(44):6235–47. doi: 10.1038/s41388-021-02017-8 (PMC8566238; doi:10.1038/s41388-021-02017-8)
Supplement: Supplementary file 12 — Dataset Table S3 [file 41388_2021_2017_MOESM12_ESM.xlsx]

## Sheet: GDI2 interactome
Proteins co-precipitating with GDI2				LFQ intensities				Standard deviation				Ratios over Wild Type
Protein IDs	Gene names	Protein names	MS/MS count	Average LFQ crISG15	Average LFQ crUBC8	Average LFQ WT	Average LFQ crUSP18	SD LFQ crISG15	SD LFQ crUBC8	SD LFQ WT	SD LFQ crUSP18	Ratio crISG15/WT	Ratio crUBC8/WT	Ratio crUSP18/WT
P50395	GDI2	Rab GDP dissociation inhibitor beta	2685	1	1	1	1	0	0	0	0	1	1	1
A2NJV5;A0A0A0MRZ7;A0A075B6S2;A0A075B6S6;A0A075B6P5;A0A087WW87;P06310;P01615;P01614	IGKV A18;IGKV2D-26;IGKV2D-29		190	0.0570148	0.109151	0.14793	0.154368	0.0278408	0.101572	0.0467294	0.0558337	0.346608	0.899308	1.95255
Q9H0U4;Q92928	RAB1B	Ras-related protein Rab-1B	422	0.132702	0.104537	0.104921	0.0774228	0.0502428	0.0104102	0.00986607	0.0290227	2.38368	1.88466	0.780878
P60709;Q6S8J3;Q562R1;A5A3E0;P0CG38;Q9BYX7;P0CG39	ACTB	Actin, cytoplasmic 1;Actin, cytoplasmic 1, N-terminally processed	346	0.0131847	0.0416705	0.0882897	0.0710736	0.00110488	0.0413899	0.0245396	0.0488869	0.401671	2.68974	3.58961
Q9Y383	LUC7L2	Putative RNA-binding protein Luc7-like 2	451	0.0254802	0.0371175	0.0624876	0.0612653	0.00784092	0.0242985	0.0115802	0.0133088	0.556565	1.36492	1.70126
P51148;K7ERQ8	RAB5C	Ras-related protein Rab-5C	348	0.0709078	0.0502898	0.0466676	0.0366373	0.0283698	0.000788485	0.00433411	0.00985096	2.21776	1.45961	0.640421
Q15907;P62491;P57735	RAB11B;RAB11A	Ras-related protein Rab-11B;Ras-related protein Rab-11A	228	0.0702344	0.0612036	0.0582681	0.0374663	0.0231982	0.0104267	0.0145781	0.0148401	2.67021	2.21527	0.966425
P22087	FBL	rRNA 2-O-methyltransferase fibrillarin	355	0.017919	0.0249318	0.0304481	0.0417511	0.00195159	0.00796604	0.000164922	0.0161498	0.33652	0.571815	2.8147
Q86V81	ALYREF	THO complex subunit 4	210	0.0114995	0.0213796	0.0316941	0.0432697	0.00248896	0.0114837	0.00310321	0.0132671	0.239817	0.660968	2.59901
Q14498	RBM39	RNA-binding protein 39	350	0.0145659	0.0280426	0.0527415	0.0521813	0.00017212	0.0188867	0.0160428	0.0168349	0.381811	1.38249	1.6653
P39019	RPS19	40S ribosomal protein S19	232	0.0105695	0.0219255	0.0266259	0.0321	0.00604899	0.0100108	0.0033635	0.0111051	0.231107	0.582187	2.99135
P62805	HIST1H4A	Histone H4	192	0.00911527	0.0145745	0.0232863	0.0337523	0.000461533	0.00818209	0.00413818	0.0106631	0.211422	0.540109	1.94384
P62851	RPS25	40S ribosomal protein S25	90	0.0121204	0.0285389	0.038229	0.0356477	0.00210593	0.0211132	0.00740931	0.00375873	0.358339	1.13023	2.1658
P62701;Q8TD47;P22090	RPS4X	40S ribosomal protein S4, X isoform	325	0.0171214	0.0195382	0.0276153	0.0302798	0.00660843	0.0100263	0.0013964	0.00237177	0.592432	0.955539	1.84388
P68363;Q9H853	TUBA1B	Tubulin alpha-1B chain	344	0.0166587	0.0187831	0.0279969	0.0257513	0.0051195	0.00812387	0.00490638	0.00808215	0.801511	1.34703	3.45893
P68371;P04350;Q3ZCM7	TUBB4B;TUBB4A	Tubulin beta-4B chain;Tubulin beta-4A chain	414	0.00909591	0.0185427	0.0285873	0.026467	0.00448943	0.00887029	0.00533498	0.00833352	0.458441	1.44082	3.56984
Q16777;Q6FI13	HIST2H2AC;HIST2H2AA3	Histone H2A type 2-C;Histone H2A type 2-A	103	0.0071369	0.0128911	0.0183681	0.0232549	0.00162135	0.00651625	0.00122952	0.00568147	0.200394	0.51575	2.8101
Q99880;Q99879;Q99877;Q93079;Q5QNW6;P62807;P58876;O60814;P57053	HIST1H2BL;HIST1H2BM;HIST1H2BN;HIST1H2BH;HIST2H2BF;HIST1H2BC;HIST1H2BD;HIST1H2BK;H2BFS	Histone H2B type 1-L;Histone H2B type 1-M;Histone H2B type 1-N;Histone H2B type 1-H;Histone H2B type 2-F;Histone H2B type 1-C/E/F/G/I;Histone H2B type 1-D;Histone H2B type 1-K;Histone H2B type F-S	115	0.00457621	0.0101714	0.0138841	0.0302015	0.00373438	0.00417834	0.00107233	0.0220039	0.106524	0.323193	1.81713
P20340	RAB6A	Ras-related protein Rab-6A	138	0.0207916	0.0273658	0.0250718	0.017104	0.00716013	0.00213719	0.00538136	0.00588686	1.47032	1.773	1.11526
P04406;O14556	GAPDH	Glyceraldehyde-3-phosphate dehydrogenase	254	0.00947367	0.0137622	0.0190787	0.0181767	0.00254699	0.0086119	0.00109318	0.000182529	0.55526	1.11822	5.69492
P84103	SRSF3	Serine/arginine-rich splicing factor 3	199	0.00938574	0.0132788	0.0186013	0.0214184	0.0041549	0.00966053	0.00213342	0.00611746	0.363794	0.720991	2.11653
Q9NWB6	ARGLU1	Arginine and glutamate-rich protein 1	142	0.00714519	0.0130206	0.0248616	0.0297803	0.000167256	0.00847637	0.00826928	0.00131316	0.292949	1.01931	0.860073
P61106	RAB14	Ras-related protein Rab-14	191	0.0261607	0.0199578	0.0209866	0.0132202	0.0138272	0.00505496	0.00360001	0.0073834	3.3382	2.67797	1.30565
P63173	RPL38	60S ribosomal protein L38	220	0.00527122	0.0107954	0.0159538	0.0183349	0.00248965	0.0053227	0.00197235	0.00139502	0.247171	0.748082	1.32774
Q7L014	DDX46	Probable ATP-dependent RNA helicase DDX46	453	0.00551058	0.0122387	0.0195901	0.0194129	0.000740488	0.00877452	0.00162189	0.00187246	0.353465	1.25657	1.55664
P46783;A0A1W2PQS6;Q9NQ39	RPS10	40S ribosomal protein S10	349	0.00670231	0.0102233	0.0112105	0.0138592	0.00216569	0.00281378	0.00141769	0.00516355	0.360843	0.603558	2.59836
P62263	RPS14	40S ribosomal protein S14	124	0.00887191	0.00670882	0.00861149	0.0118459	0.00525498	0.00219591	0.000494864	0.00407927	0.587	0.56977	2.51236
P62820;P59190	RAB1A	Ras-related protein Rab-1A	148	0.0113864	0.012576	0.0104984	0.0074304	0.00272321	0.00104087	0.00189739	0.00244137	2.10936	1.94484	0.846168
P26368	U2AF2	Splicing factor U2AF 65 kDa subunit	256	0.00361776	0.00976953	0.0154265	0.0148162	0.00290882	0.0057911	0.00220901	0.00307208	0.276178	1.17765	1.92882
P60866	RPS20	40S ribosomal protein S20	76	0.00732252	0.00989757	0.0122902	0.0118413	0.00174122	0.00538288	0.00199924	0.0013644	0.568036	0.953395	2.40816
P35268	RPL22	60S ribosomal protein L22	81	0.00364899	0.00534159	0.00574082	0.0136467	0.000920119	0.00147357	0.000908979	0.0120896	0.163022	0.256475	2.20409
P62081	RPS7	40S ribosomal protein S7	185	0.00363291	0.00767249	0.00918146	0.0112748	0.0015094	0.00420343	0.00206942	0.00502986	0.207831	0.52525	2.38985
P35659	DEK	Protein DEK	209	0.00496348	0.00809465	0.0119059	0.015917	0.000596819	0.00502496	0.000364973	0.00530751	0.280821	0.673605	1.03358
P14618;P30613	PKM	Pyruvate kinase PKM	231	0.00369615	0.00580669	0.00842007	0.00770123	3.03986e-07	0.00298506	0.000710814	0.00172741	0.442582	1.00823	5.02692
P07437;A6NNZ2;CON__ENSEMBL:ENSBTAP00000025008;Q9H4B7	TUBB	Tubulin beta chain	92	0.00336004	0.00671831	0.00864647	0.00745456	0.00209182	0.00265749	6.93241e-05	0.00175493	0.413077	1.06298	3.97604
Q9NQ29	LUC7L	Putative RNA-binding protein Luc7-like 1	190	0.00542123	0.00689218	0.0106041	0.0121159	0.00115583	0.00323607	0.00201341	0.000124622	0.517817	1.01287	1.22347
P62750	RPL23A	60S ribosomal protein L23a	141	0.00469835	0.00691374	0.00866368	0.00992363	0.000289852	0.00284319	0.000368397	0.00215023	0.408431	0.75314	2.12913
P51149	RAB7A	Ras-related protein Rab-7a	146	0.0119464	0.0112017	0.00798884	0.00512406	0.00281156	0.00386477	0.000678845	0.00337258	3.85553	2.57828	1.22603
P47813;O14602	EIF1AX;EIF1AY	Eukaryotic translation initiation factor 1A, X-chromosomal;Eukaryotic translation initiation factor 1A, Y-chromosomal	99	0.00235817	0.00686304	0.00938888	0.00880277	0.00139998	0.00497087	0.0013988	0.000569915	0.244089	0.97182	2.54461
Q01844	EWSR1	RNA-binding protein EWS	130	0.00302615	0.007466	0.0110725	0.0105422	0.0020902	0.0041887	0.000911721	0.0016618	0.330043	1.20761	1.6443
P61006	RAB8A	Ras-related protein Rab-8A	112	0.0096651	0.00965147	0.00894361	0.00524501	0.000780744	0.000761468	0.00176253	0.00346808	3.68212	3.40725	0.369817
P0DN76;Q01081;Q8WU68;M0R2N4	U2AF1	Splicing factor U2AF 35 kDa subunit	97	0.00230163	0.0069746	0.0103565	0.00986773	0.00166539	0.00494319	0.000160521	0.000530639	0.219059	0.985683	1.74713
P62888	RPL30	60S ribosomal protein L30	112	0.00283661	0.00546782	0.00582396	0.00646209	0.00205909	0.001662	0.00115833	0.00206079	0.283928	0.582945	3.07802
P23246	SFPQ	Splicing factor, proline- and glutamine-rich	247	0.00324981	0.00496619	0.00688025	0.0090969	0.000177056	0.00260438	0.000102508	0.00303232	0.299302	0.633658	1.90605
P00338;Q6ZMR3;P07864	LDHA	L-lactate dehydrogenase A chain	136	0.0017562	0.0055291	0.00971816	0.00892068	0.0010255	0.00431018	0.00161405	0.00274186	0.233983	1.29477	2.48043
P08708;H3BNC9	RPS17	40S ribosomal protein S17	158	0.0015498	0.00430362	0.00659004	0.0103517	0.00147718	0.0024173	0.000816189	0.00450368	0.138701	0.589781	1.51331
P62913	RPL11	60S ribosomal protein L11	127	0.00422406	0.00412455	0.00560148	0.00755865	0.00194732	0.00180659	0.000282105	0.00248574	0.454576	0.602809	2.22616
Q71UI9;P0C0S5	H2AFV;H2AFZ	Histone H2A.V;Histone H2A.Z	34	0.00103676	0.00310847	0.00400718	0.0052096	0.0014662	0.00146363	0.000192658	0.00189314	0.148431	0.573701	5.6154
Q9Y2W1	THRAP3	Thyroid hormone receptor-associated protein 3	250	0.00256991	0.00532488	0.0104458	0.00975436	0.000464072	0.00436019	0.00288182	0.0038596	0.478603	1.94535	1.69783
Q9UHX1	PUF60	Poly(U)-binding-splicing factor PUF60	202	0.00174943	0.00424011	0.00792386	0.00985537	0.000245781	0.00327657	0.00193304	0.000798529	0.212493	0.962466	0.958006
Q8NE71	ABCF1	ATP-binding cassette sub-family F member 1	236	0.00245451	0.00364141	0.00500998	0.00798471	1.92068e-05	0.00169774	0.000237704	0.0039692	0.244587	0.499234	1.21582
P11387;Q969P6	TOP1	DNA topoisomerase 1	232	0.00182405	0.00357352	0.00480668	0.00991078	0.000608521	0.0018656	0.000121635	0.00733991	0.155377	0.409445	0.957499
P48047;H7C0C1	ATP5O	ATP synthase subunit O, mitochondrial	117	0.00288858	0.00295451	0.00316395	0.00373678	0.000946225	0.00103946	0.000743261	0.00155336	0.424587	0.465064	3.28619
Q9BY77	POLDIP3	Polymerase delta-interacting protein 3	245	0.00274056	0.0042825	0.00652351	0.00750662	0.000877441	0.00305807	0.000111196	0.00127914	0.41162	0.9798	1.5176
P84090	ERH	Enhancer of rudimentary homolog	142	0.00194143	0.00520239	0.00901962	0.00716301	0.000267291	0.00487899	0.00051939	0.00314503	0.507072	2.35579	1.9248
Q71DI3;Q16695;P84243;P68431;Q6NXT2	HIST2H3A;HIST3H3;H3F3A;HIST1H3A;H3F3C	Histone H3.2;Histone H3.1t;Histone H3.3;Histone H3.1;Histone H3.3C	51	0.00249568	0.00283165	0.00431767	0.00643709	0.000909041	0.00138418	0.00071736	0.00227996	0.32354	0.559742	1.84236
P62269	RPS18	40S ribosomal protein S18	122	0.00149303	0.00383699	0.00566768	0.00703804	0.00128864	0.00202623	0.000562752	0.00137523	0.210336	0.79846	1.77924
P43490	NAMPT	Nicotinamide phosphoribosyltransferase	188	0.00133179	0.0021244	0.00242074	0.00279317	0.0005637	0.000557226	0.000138136	0.000664829	0.309535	0.562631	7.64861
Q8N0T1	C8orf59	Uncharacterized protein C8orf59	101	0.00202166	0.00379725	0.00438603	0.00530847	0.000937294	0.00157378	0.000741123	0.00204565	0.278591	0.604408	2.11457
P68133;P68032;P63267;P62736	ACTA1;ACTC1;ACTG2;ACTA2	Actin, alpha skeletal muscle;Actin, alpha cardiac muscle 1;Actin, gamma-enteric smooth muscle;Actin, aortic smooth muscle	25	0.00041454	0.00399643	0.00791984	0.00497248	0.000586248	0.00447931	0.00106924	0.00523744	0.249658	4.76975	5.30505
P62829	RPL23	60S ribosomal protein L23	69	0.00165392	0.00373072	0.00424773	0.00515492	0.00139408	0.00154296	0.000811803	0.00209476	0.255751	0.656839	2.2557
Q9BQA1	WDR77	Methylosome protein 50	98	0.00130951	0.00503948	0.00840151	0.00529961	0.000924041	0.00435093	0.000403707	0.00479046	0.56779	3.6428	1.65422
P37108	SRP14	Signal recognition particle 14 kDa protein	90	0.0017189	0.002673	0.00347578	0.0057283	0.000408936	0.000940366	0.000194938	0.0029906	0.225512	0.456006	1.4993
O60841	EIF5B	Eukaryotic translation initiation factor 5B	254	0.00102099	0.00218283	0.00330946	0.00503789	0.00047664	0.00116645	0.000426839	0.00201753	0.170447	0.552489	1.59647
Q9Y2S6;A0A024R1R8	TMA7	Translation machinery-associated protein 7	48	0.00182931	0.00462113	0.00541583	0.00337854	0.000464333	0.00348389	0.00236001	0.000521157	0.449267	1.33009	1.05895
P17096	HMGA1	High mobility group protein HMG-I/HMG-Y	107	0.00311515	0.00237945	0.00213349	0.0039371	0.000814122	0.000226318	0.000121518	0.0026722	0.564068	0.386317	2.14618
P62899	RPL31	60S ribosomal protein L31	74	0.00102673	0.00297888	0.00417188	0.0038451	0.00100856	0.00175219	6.50298e-05	0.000397109	0.289635	1.17687	2.93951
P09429;B2RPK0	HMGB1;HMGB1P1	High mobility group protein B1;Putative high mobility group protein B1-like 1	151	0.00175383	0.00273961	0.00326799	0.00335426	0.000359104	0.001035	0.000287768	0.000409778	0.452973	0.844046	2.72434
P62273	RPS29	40S ribosomal protein S29	66	0.000786194	0.00274558	0.00444694	0.00455567	0.00111185	0.00165915	0.000746941	0.000593172	0.190455	1.07727	1.57138
P62249	RPS16	40S ribosomal protein S16	89	0.00233053	0.00267744	0.00389427	0.00386752	0.00102823	0.00151884	0.000202	0.000239823	0.746296	1.24705	2.57768
Q15286;Q15771;Q96AX2	RAB35	Ras-related protein Rab-35	79	0.00370109	0.00518854	0.00461875	0.0024622	0.00144447	0.000659105	0.00146491	0.00158491	2.0026	2.49913	0.889366
P62280	RPS11	40S ribosomal protein S11	73	0.00210271	0.00262044	0.00362063	0.00374921	0.000623504	0.00135568	5.88047e-05	0.000123028	0.641755	1.10503	1.9069
P62318	SNRPD3	Small nuclear ribonucleoprotein Sm D3	34	0.000805771	0.00286762	0.00428603	0.00348614	0.00113953	0.00177636	0.000229582	0.0013608	0.365535	1.94434	2.9719
Q5VTL8	PRPF38B	Pre-mRNA-splicing factor 38B	95	0.00114849	0.00242538	0.00381296	0.00354779	0.000261159	0.00154463	0.00041771	0.00079272	0.392201	1.30209	1.28771
P06703	S100A6	Protein S100-A6	34	0.000972816	0.000729753	0.000729048	0.00126959	0.000394783	5.10407e-05	5.20377e-05	0.000816479	0.35168	0.263556	6.07088
Q9BUQ8	DDX23	Probable ATP-dependent RNA helicase DDX23	167	0.000370222	0.000670913	0.000899678	0.00302936	0.000523573	9.83315e-05	0.000421855	0.00258997	0.0804101	0.195405	2.99073
Q05519	SRSF11	Serine/arginine-rich splicing factor 11	96	0.00131455	0.0018298	0.00314425	0.00405936	0.000526566	0.00125524	0.000603681	0.000690471	0.371676	0.889009	1.16394
P01859;P01861;P01857;P01860	IGHG2;IGHG4;IGHG1;IGHG3	Ig gamma-2 chain C region;Ig gamma-4 chain C region;Ig gamma-1 chain C region;Ig gamma-3 chain C region	9	0.000401025	0.00208285	0.00285474	0.00560477	0.000567135	0.00181133	0.000719714	0.00460885	0.0737408	0.524933	1.18012
Q96EY4	TMA16	Translation machinery-associated protein 16	87	0.00120838	0.00195065	0.00228681	0.00239562	5.62119e-05	0.00110594	0.000630535	0.000784412	0.341321	0.645937	2.47686
P07305	H1F0	Histone H1.0;Histone H1.0, N-terminally processed	54	0.000707732	0.00114309	0.00167123	0.00210083	9.61745e-05	0.000711865	3.50303e-05	0.000572528	0.284734	0.672365	5.25392
P62266	RPS23	40S ribosomal protein S23	59	0.000919788	0.0017633	0.00308242	0.0032714	0.000115682	0.00107722	0.0007883	0.000521049	0.386074	1.29382	1.63846
P38159;Q96E39;O75526;Q8IZ40;Q8N7X1	RBMX;RBMXL1	RNA-binding motif protein, X chromosome;RNA-binding motif protein, X chromosome, N-terminally processed;RNA binding motif protein, X-linked-like-1	170	0.000952888	0.00146928	0.00183447	0.00226834	9.97788e-05	0.000630508	0.000114053	0.000727637	0.358494	0.69016	2.7963
Q9GZP8	IMUP	Immortalization up-regulated protein	15	0.000254711	0.00101275	0.00130748	0.00199603	0.000360216	0.000711818	0.000295008	0.00126876	0.127025	0.652047	5.75718
Q9GZT3	SLIRP	SRA stem-loop-interacting RNA-binding protein, mitochondrial	66	0.00175054	0.00133602	0.00169252	0.0017961	0.00073804	0.000151816	0.000352348	0.000205862	0.83814	0.810358	3.45446
P14625;Q58FF3	HSP90B1	Endoplasmin	132	0.00122234	0.00134869	0.00163416	0.0014839	0.000149552	0.000328237	7.54762e-05	0.000287973	0.957883	1.2806	7.88737
P07195	LDHB	L-lactate dehydrogenase B chain	80	0.00137315	0.00142338	0.00184179	0.00198207	4.43918e-05	0.000115436	0.00047628	0.000277891	0.749258	1.00497	3.87839
Q16630	CPSF6	Cleavage and polyadenylation specificity factor subunit 6	76	0.000376582	0.00169157	0.00287754	0.00278681	0.000532568	0.00132711	0.000350094	0.000478401	0.181812	1.38926	1.11723
Q13188;Q13043	STK3	Serine/threonine-protein kinase 3;Serine/threonine-protein kinase 3 36kDa subunit;Serine/threonine-protein kinase 3 20kDa subunit	139	0.00206283	0.00137814	0.00157235	0.00196262	0.00187089	0.000902604	0.000627952	0.00117988	0.855891	0.652386	2.72263
P23284	PPIB	Peptidyl-prolyl cis-trans isomerase B	84	0.00030072	0.00185245	0.00274705	0.00254008	0.000425282	0.0017692	0.000504049	0.000211349	0.130454	1.19169	1.84819
P62316	SNRPD2	Small nuclear ribonucleoprotein Sm D2	52	0.000424611	0.00127186	0.00176299	0.00238155	0.000600491	0.000597704	9.68483e-05	0.000777934	0.170681	0.708667	2.09967
Q8ND56	LSM14A	Protein LSM14 homolog A	107	0.000525579	0.00166423	0.00292247	0.00257356	0.000375564	0.00123473	0.000544686	0.00103812	0.350024	1.9463	1.80068
P61353	RPL27	60S ribosomal protein L27	64	0.000791388	0.00146924	0.00236158	0.00228905	0.000280443	0.000678188	0.00058377	0.000686346	0.540328	1.61239	2.37563
P39748;CON__P01030;CON__ENSEMBL:ENSBTAP00000007350	FEN1	Flap endonuclease 1	87	0.000553925	0.0011009	0.00139364	0.00188223	0.000504651	0.000268891	0.000145098	0.000545881	0.1916	0.482051	1.26995
Q2NL82	TSR1	Pre-rRNA-processing protein TSR1 homolog	106	0.000437298	0.000873587	0.00138901	0.00204418	6.39184e-05	0.000553086	0.00017583	0.000750729	0.152452	0.48424	1.70458
P22392;O60361	NME2;NME2P1	Nucleoside diphosphate kinase B;Putative nucleoside diphosphate kinase	52	0.000393962	0.00390682	0.00499056	0.00138151	0.000106282	0.00486165	0.00332901	0.00177496	2.73057	34.5899	2.49144
Q9NP72	RAB18	Ras-related protein Rab-18	48	0.00214296	0.00302768	0.00291192	0.0009649	4.92207e-05	0.00130039	0.00146409	0.00128941	14.8013	20.1125	0.309073
Q8WU90	ZC3H15	Zinc finger CCCH domain-containing protein 15	127	0.000397204	0.000831686	0.00108922	0.0018202	0.000446634	0.000167816	0.000196398	0.000837359	0.183435	0.503019	2.66937
P62906	RPL10A	60S ribosomal protein L10a	67	0.000529534	0.00115973	0.00174187	0.00194132	0.000322239	0.000568996	0.000254273	2.77887e-05	0.283434	0.932341	2.38228
O00622	CYR61	Protein CYR61	62	0.000312602	0.000758807	0.0010365	0.00158387	0.000183992	0.000447037	5.4323e-05	0.000828427	0.137536	0.456029	2.91966
P62979;P62987;P0CG47;P0CG48	RPS27A;UBA52;UBB;UBC	Ubiquitin-40S ribosomal protein S27a;Ubiquitin;40S ribosomal protein S27a;Ubiquitin-60S ribosomal protein L40;Ubiquitin;60S ribosomal protein L40;Polyubiquitin-B;Ubiquitin;Polyubiquitin-C;Ubiquitin	43	0.000861588	0.000900723	0.00131779	0.00133307	0.000356855	0.000412201	0.000177623	0.00015601	0.640084	0.979003	4.0033
P61019;Q8WUD1	RAB2A;RAB2B	Ras-related protein Rab-2A;Ras-related protein Rab-2B	58	0.00208471	0.00232406	0.00208421	0.000943798	0.000105761	0.00023273	0.000571938	0.00104084	5.56201	5.56066	0.282811
P06748	NPM1	Nucleophosmin	60	0.000622761	0.000851119	0.000950198	0.00117278	2.06969e-05	0.00030225	0.000162132	0.00047691	0.379163	0.578519	3.58836
O00488	ZNF593	Zinc finger protein 593	55	0.000322362	0.00075578	0.000861472	0.00121252	0.00016357	0.000449376	0.000299905	0.000796362	0.156048	0.41702	2.58747
P42677	RPS27	40S ribosomal protein S27	32	0.000378613	0.00101855	0.00128481	0.00148489	0.00053544	0.000369565	6.98636e-06	0.000275973	0.235341	0.798622	2.12269
P49327	FASN	Fatty acid synthase;[Acyl-carrier-protein] S-acetyltransferase;[Acyl-carrier-protein] S-malonyltransferase;3-oxoacyl-[acyl-carrier-protein] synthase;3-oxoacyl-[acyl-carrier-protein] reductase;3-hydroxyacyl-[acyl-carrier-protein] dehydratase;Enoyl-[acyl-carrier-protein] reductase;Oleoyl-[acyl-carrier-protein] hydrolase	122	0.000780689	0.0017816	0.00246452	0.00146634	0.000894563	0.000520937	0.000444866	0.00185651	3.50504	11.0649	0.802035
P55036	PSMD4	26S proteasome non-ATPase regulatory subunit 4	52	0.000684055	0.000894978	0.00124917	0.00121411	0.000121647	0.000419938	8.0971e-05	0.000130554	0.61213	1.11783	2.89025
Q7L4I2	RSRC2	Arginine/serine-rich coiled-coil protein 2	62	0.000263138	0.00106707	0.0017536	0.00178936	0.000284239	0.000852698	0.000118191	6.76118e-05	0.176485	1.17613	1.16081
P49756	RBM25	RNA-binding protein 25	66	0.000126024	0.000776111	0.00214961	0.00270575	0.000123004	0.000796358	0.00114607	0.000359568	0.071757	1.22397	0.0741346
Q15149;P58107	PLEC	Plectin	123	0.000193879	0.000597805	0.00145124	0.00222264	0.000274186	0.000297052	0.000909886	0.000181045	0.106588	0.79784	1.41807
Q9UQ35	SRRM2	Serine/arginine repetitive matrix protein 2	56	0.000347571	0.00103173	0.00146987	0.00149117	4.73845e-05	0.000920159	0.000300525	0.000330639	0.23523	0.994785	2.27075
P46940;Q13576;Q86VI3	IQGAP1	Ras GTPase-activating-like protein IQGAP1	125	0.000219836	0.000772117	0.00131161	0.00134888	0.000310895	0.000470148	0.000292809	0.000240099	0.185725	1.10809	2.98295
Q96AG4	LRRC59	Leucine-rich repeat-containing protein 59	37	0.00079659	0.00114602	0.00124315	0.000655155	0.00016049	0.000654658	0.000517288	0.00031427	0.660458	1.03071	2.59976
Q07955	SRSF1	Serine/arginine-rich splicing factor 1	112	0.000265668	0.000712295	0.000973411	0.00150421	0.000215172	0.000416454	4.71798e-05	0.00079784	0.137378	0.503355	1.78472
P26447	S100A4	Protein S100-A4	28	0.000190219	0.000347774	0.000328563	0.000571862	0.00026901	4.61938e-05	1.90253e-05	0.000325051	0.152362	0.263174	6.12653
Q9NYF8	BCLAF1	Bcl-2-associated transcription factor 1	73	0.000578394	0.0012167	0.00211841	0.00179365	0.00010034	0.00100304	0.000272161	0.000731443	0.724943	2.65515	0.421313
Q58FF8	HSP90AB2P	Putative heat shock protein HSP 90-beta 2	21	0.000302245	0.00110655	0.00167141	0.00100976	0.000427439	0.000710021	8.8807e-05	0.00102452	0.334076	1.84743	1.83687
P08621	SNRNP70	U1 small nuclear ribonucleoprotein 70 kDa	102	0.000286803	0.000829895	0.00151674	0.00197655	0.000149418	0.000618629	0.000352723	0.000297542	0.163649	0.865451	0.961166
Q16629	SRSF7	Serine/arginine-rich splicing factor 7	50	0.000384329	0.000902211	0.00141088	0.001416	8.4433e-05	0.000816829	9.74679e-05	0.000104708	0.26749	0.98196	1.62692
P25398	RPS12	40S ribosomal protein S12	42	0.000729576	0.000958482	0.00120479	0.000879362	5.22242e-05	0.000271497	7.68314e-05	0.000537053	0.896802	1.48094	3.8696
Q9UNZ5	C19orf53	Leydig cell tumor 10 kDa protein homolog	59	0.000300157	0.000598443	0.000886906	0.00153186	7.0877e-05	0.000350963	5.69853e-05	0.000855123	0.155707	0.460085	1.63024
P63241;Q6IS14;Q9GZV4	EIF5A;EIF5AL1;EIF5A2	Eukaryotic translation initiation factor 5A-1;Eukaryotic translation initiation factor 5A-1-like;Eukaryotic translation initiation factor 5A-2	52	0.000461762	0.00103971	0.0011165	0.000740259	0.000484884	0.000332456	0.000223851	0.00030824	0.606347	1.4661	3.60784
Q9UHB6;Q9BT23	LIMA1	LIM domain and actin-binding protein 1	51	2.65881e-12	0.000858509	0.00282549	0.00196698	8.44338e-13	0.00121412	0.00156762	0.00278173	0.622731	6.61771e+08	2.62224
P04080	CSTB	Cystatin-B	34	0.000261082	0.000538258	0.000669169	0.000382326	0.000172702	0.000219284	3.41465e-05	0.000371512	0.658025	1.68656	17.1356
P62244	RPS15A	40S ribosomal protein S15a	36	0.000341203	0.000612964	0.000983255	0.00119057	3.17835e-05	0.00041611	0.00010756	0.000185623	0.233015	0.671484	1.69064
Q13200	PSMD2	26S proteasome non-ATPase regulatory subunit 2	93	0.00067049	0.000794253	0.000954303	0.000792661	9.32143e-05	8.18123e-05	0.000144533	0.000373129	1.30188	1.85296	5.88581
Q9H2W6	MRPL46	39S ribosomal protein L46, mitochondrial	44	0.000157596	0.000254968	0.000379078	0.00101224	0.000139907	2.20198e-06	0.000177719	0.000717712	0.106455	0.256064	3.65951
P06733;P13929;P09104	ENO1	Alpha-enolase	75	0.00018857	0.00049029	0.000704754	0.000664019	0.000266678	0.00016002	0.000143278	0.000200887	0.261251	0.97639	7.02562
Q9NY12	GAR1	H/ACA ribonucleoprotein complex subunit 1	28	0.000463025	0.000639114	0.000724379	0.000488403	3.00511e-05	0.000279079	0.000158496	0.000175224	0.59136	0.925153	5.63198
Q9Y421	FAM32A	Protein FAM32A	45	0.000409823	0.000564259	0.000673991	0.000885817	6.32507e-05	0.000281655	0.00012647	0.000426036	0.361458	0.594451	3.06686
Q6P1L8	MRPL14	39S ribosomal protein L14, mitochondrial	49	0.000563173	0.000474154	0.000538343	0.00087335	0.000219297	9.34042e-05	2.62742e-06	0.0004764	0.448002	0.428249	3.00025
Q8N684	CPSF7	Cleavage and polyadenylation specificity factor subunit 7	70	0.000344533	0.00082712	0.00125507	0.00134853	0.000116879	0.000565604	3.96034e-05	9.25779e-05	0.254795	0.928171	0.530349
Q9Y295	DRG1	Developmentally-regulated GTP-binding protein 1	75	0.000547063	0.000726468	0.000920459	0.000738792	8.69094e-05	0.000340626	6.62817e-05	0.000190634	0.601949	1.01281	2.48537
Q6UN15;A0A0B4J203	FIP1L1	Pre-mRNA 3-end-processing factor FIP1	50	0.000192558	0.000562511	0.00105077	0.00150431	6.08396e-05	0.000462353	0.000228153	0.000413239	0.132305	0.721978	1.12297
Q01813	PFKP	ATP-dependent 6-phosphofructokinase, platelet type	95	0.000428185	0.000803484	0.00109901	0.000838985	0.000267528	0.000263225	0.000154705	0.00052243	0.76734	1.9695	3.36393
Q96IZ7	RSRC1	Serine/Arginine-related protein 53	46	0.000304904	0.000716664	0.00142104	0.00153888	2.26134e-05	0.000559703	0.000436439	0.000269795	0.296486	1.38181	0.50756
P08670;P17661;P41219;Q16352;P07197	VIM	Vimentin	86	0.000462298	0.00055148	0.00063331	0.00201707	3.45332e-05	0.000160656	4.49296e-05	0.00200186	0.203139	0.278284	0.880128
P19338	NCL	Nucleolin	77	0.000204836	0.000466173	0.000566385	0.000724655	0.000139609	0.000229978	8.82569e-05	0.000312084	0.227278	0.628438	5.87264
P61513;A6NKH3	RPL37A	60S ribosomal protein L37a	70	0.000377548	0.000638009	0.000786259	0.00112461	0.000469329	0.000100982	0.000310639	0.000167861	0.423193	0.881317	1.9035
Q8N9Q2	SREK1IP1	Protein SREK1IP1	25	0.000369323	0.000810324	0.00129385	0.00110375	0.000160313	0.000463357	0.000220449	0.000489292	0.484803	1.69841	1.411
P0C0L5;P0C0L4	C4B;C4A	Complement C4-B;Complement C4 beta chain;Complement C4-B alpha chain;C4a anaphylatoxin;C4b-B;C4d-B;Complement C4 gamma chain;Complement C4-A;Complement C4 beta chain;Complement C4-A alpha chain;C4a anaphylatoxin;C4b-A;C4d-A;Complement C4 gamma chain	16	0.000188965	0.000575624	0.00101514	0.000693452	6.74474e-05	0.000614266	7.29701e-06	0.000462226	0.316804	1.7019	6.38249
Q12872	SFSWAP	Splicing factor, suppressor of white-apricot homolog	80	0.000154426	0.000654084	0.00137382	0.0015901	0.000139637	0.000566986	0.000450873	0.00014501	0.137852	1.22637	0.696776
Q9NX58	LYAR	Cell growth-regulating nucleolar protein	62	0.000287756	0.000333533	0.000475857	0.000870316	0.000180262	0.000115523	0.000316799	0.00024105	0.328893	0.543886	4.6172
P62306	SNRPF	Small nuclear ribonucleoprotein F	15	0.000126675	0.00070401	0.000893337	0.000873868	0.000179146	0.000637329	0.00036958	0.000342047	0.142253	1.00319	1.49846
Q59GN2;P62891	RPL39P5;RPL39	Putative 60S ribosomal protein L39-like 5;60S ribosomal protein L39	13	0.000230619	0.000628162	0.000992679	0.00104053	0.000326145	0.000236065	0.00027944	0.000211769	0.322346	1.38751	2.07287
Q14444	CAPRIN1	Caprin-1	46	0.00032759	0.000480743	0.000939049	0.00113067	0.000140592	0.000357183	0.000290961	1.99635e-05	0.374702	1.0741	1.57223
P05114	HMGN1	Non-histone chromosomal protein HMG-14	62	0.000605031	0.00056109	0.000625474	0.000741198	0.000288611	0.000226469	0.000135417	0.000299075	0.629078	0.650334	1.92023
P21291	CSRP1	Cysteine and glycine-rich protein 1	24	0.000370277	0.000391111	0.000330792	0.000251973	6.50698e-06	3.59714e-05	0.000121276	9.80978e-06	0.572906	0.511813	6.85486
Q9Y224	C14orf166	UPF0568 protein C14orf166	49	0.000162766	0.000805905	0.00128531	0.000744987	0.000230187	0.000679348	1.36458e-06	0.000762769	0.382222	3.01828	2.82479
Q00325	SLC25A3	Phosphate carrier protein, mitochondrial	62	0.000367062	0.000457183	0.000618625	0.000683253	0.000141452	0.000268902	4.05884e-05	0.000131986	0.47679	0.803554	3.56288
O75400;Q6NWY9	PRPF40A	Pre-mRNA-processing factor 40 homolog A	63	9.25075e-05	0.000508606	0.001383	0.00175608	0.000130825	0.000457627	0.000778948	0.000251323	0.0994089	1.48617	1.20312e-08
P62424	RPL7A	60S ribosomal protein L7a	42	0.000383333	0.000530834	0.000795282	0.000944094	4.94045e-06	0.000213538	0.000160447	5.00051e-05	0.460605	0.955593	2.00611
P49411	TUFM	Elongation factor Tu, mitochondrial	69	0.000440665	0.000462487	0.000577019	0.000703321	5.93699e-05	9.02302e-05	7.17433e-05	0.000106874	0.657778	0.861312	3.53979
Q00610;P53675	CLTC	Clathrin heavy chain 1	68	7.84576e-05	0.000267358	0.000927636	0.00127508	0.000110956	0.00015619	0.000777584	0.000286217	0.0888946	1.05104	1.73191
Q13247	SRSF6	Serine/arginine-rich splicing factor 6	55	0.000224524	0.000483947	0.000808238	0.0012122	7.25577e-06	0.000374136	8.44801e-05	0.000486806	0.183158	0.65933	1.00293
Q7Z7F7	MRPL55	39S ribosomal protein L55, mitochondrial	45	9.80139e-05	0.000201293	0.000268624	0.000669747	5.49634e-05	9.10954e-05	4.12426e-06	0.00056315	0.0916802	0.251265	3.31274
Q92804	TAF15	TATA-binding protein-associated factor 2N	34	0.000104686	0.000370165	0.000555314	0.000683118	0.000148049	0.000227394	3.44459e-05	0.000146297	0.111563	0.591789	2.51719
P62826	RAN	GTP-binding nuclear protein Ran	34	0.000160725	0.000523147	0.000593881	0.000446173	0.0002273	0.000285242	0.000185208	2.36835e-05	0.289839	1.07096	4.57426
O00479	HMGN4	High mobility group nucleosome-binding domain-containing protein 4	38	0.00021348	0.000362205	0.000490106	0.000785781	2.21743e-05	0.000232503	5.16244e-05	0.000469772	0.241223	0.5538	2.49388
P01023	A2M	Alpha-2-macroglobulin	8	0.000160086	0.000511457	0.000629782	0.000591981	0.000226396	0.000270517	0.00010318	4.97222e-05	0.236079	0.928738	3.28887
Q07666;O75525;Q5VWX1	KHDRBS1	KH domain-containing, RNA-binding, signal transduction-associated protein 1	57	0.000212005	0.00050636	0.000661521	0.000643938	0.00015577	0.00026051	4.10803e-05	1.62143e-05	0.293213	0.914914	2.06865
Q5VTU8;P56381	ATP5EP2;ATP5E	ATP synthase subunit epsilon-like protein, mitochondrial;ATP synthase subunit epsilon, mitochondrial	20	0.000199843	0.000378538	0.000476715	0.000582724	0.00012938	0.000123334	1.55097e-05	0.000134409	0.223565	0.533302	2.72204
Q9ULV4;P31146;Q6QEF8	CORO1C	Coronin-1C	37	4.67032e-05	0.000569835	0.00153249	0.00106473	6.60483e-05	0.000673772	0.000687631	0.00134915	0.512363	16.8124	6.12137
Q14331	FRG1	Protein FRG1	62	0.000152107	0.000450609	0.000693423	0.000725239	8.31152e-05	0.000339031	4.36061e-06	4.06334e-05	0.198689	0.905784	2.52997
Q15014	MORF4L2	Mortality factor 4-like protein 2	45	0.000273095	0.000482851	0.000623373	0.000597077	8.86887e-05	0.000385328	0.000186601	0.000149412	0.363469	0.829661	2.15788
P62995	TRA2B	Transformer-2 protein homolog beta	76	0.000152251	0.000443308	0.00066132	0.00102179	8.03166e-05	0.000331301	2.29854e-05	0.000532774	0.1404	0.609845	0.96219
P62854;Q5JNZ5	RPS26;RPS26P11	40S ribosomal protein S26;Putative 40S ribosomal protein S26-like 1	23	0.000285116	0.000423687	0.000765978	0.000760016	8.04375e-05	0.000276407	0.000207665	0.000216097	0.571864	1.53634	2.36294
P84101	SERF2	Small EDRK-rich factor 2	33	0.000258255	0.00048656	0.000631516	0.000592951	7.58425e-05	0.000247029	4.20311e-05	1.25077e-05	0.407078	0.995435	1.60104
Q96RL7	VPS13A	Vacuolar protein sorting-associated protein 13A	9	0.000335237	0.00041332	0.000434135	0.000345434	0.000102013	0.00021244	0.000183004	5.75624e-05	0.667397	0.864284	5.20667
P62191	PSMC1	26S protease regulatory subunit 4	52	0.000457362	0.00044165	0.000448706	0.000334696	9.17011e-05	6.94799e-05	5.95003e-05	0.000101734	1.37896	1.35287	6.72026
Q8WXA9	SREK1	Splicing regulatory glutamine/lysine-rich protein 1	38	8.79631e-05	0.000303724	0.000753899	0.00100624	2.28244e-05	0.000327957	0.000308687	4.81798e-05	0.0995448	0.853162	0.923153
Q6P3W7	SCYL2	SCY1-like protein 2	55	5.69273e-05	0.000314432	0.00075023	0.000612993	4.33894e-05	0.000407556	0.000208756	0.000402839	0.115143	1.51744	3.4002
P50454	SERPINH1	Serpin H1	35	0.000168505	0.000300004	0.000473422	0.000316381	4.26065e-05	0.000228574	1.66769e-05	0.000238767	0.595904	1.67422	11.8976
P07237	P4HB	Protein disulfide-isomerase	79	0.000114902	0.000361551	0.000461195	0.00049806	0.000162497	0.000186316	4.53976e-05	9.75323e-05	0.201015	0.806835	3.88471
O75367;Q9P0M6	H2AFY	Core histone macro-H2A.1	42	9.71671e-05	0.000336699	0.000492011	0.00066965	0.000137415	0.000201335	1.83085e-05	0.000232912	0.127678	0.646505	2.17219
P39023;Q92901	RPL3	60S ribosomal protein L3	54	0.000159402	0.000337711	0.000553732	0.000768462	1.6022e-05	0.000236145	6.93556e-05	0.000234318	0.185754	0.645275	1.45897
P60903	S100A10	Protein S100-A10	26	9.6263e-05	0.000368011	0.000544904	0.000353589	0.000136136	0.000248173	1.99267e-06	0.000272553	0.265921	1.50527	6.90247
P27635;Q96L21	RPL10	60S ribosomal protein L10	60	0.00023515	0.00036627	0.000643861	0.000708199	7.41328e-06	0.000192844	0.000199729	0.000108742	0.439198	1.20256	1.51321
P36578	RPL4	60S ribosomal protein L4	49	9.76125e-05	0.000322744	0.000633505	0.000718127	0.000138045	0.000180339	0.000259143	0.000139469	0.197993	1.28497	1.6726
O75533	SF3B1	Splicing factor 3B subunit 1	57	0.000139108	0.000665946	0.00107464	0.000753226	0.000196728	0.000548334	2.96476e-05	0.000484197	0.521978	4.03241	4.20108e-08
Q9UJV9	DDX41	Probable ATP-dependent RNA helicase DDX41	51	2.46846e-05	0.000315606	0.00074682	0.00107937	3.49092e-05	0.000376515	0.000233314	0.000236978	0.0273421	0.827222	0.429969
P62304	SNRPE	Small nuclear ribonucleoprotein E	9	0.000134778	0.000399867	0.000573837	0.000500702	0.000190605	0.000184288	6.17422e-05	0.000165171	0.203528	0.86655	1.09058
Q5TEC6	HIST2H3PS2	Histone H3	13	7.73896e-05	0.000235533	0.000324741	0.000389295	0.000109445	0.000114203	1.19569e-05	7.93357e-05	0.137104	0.575313	3.65544
P53396	ACLY	ATP-citrate synthase	62	0.000156468	0.000420345	0.000700013	0.000518807	0.000221279	0.000151899	0.000243611	0.000499875	0.75918	3.39645	3.39567
Q96GA3;A0A075B6Q4	LTV1	Protein LTV1 homolog	56	0.000229537	0.000231667	0.000291323	0.000696407	6.61334e-05	6.91459e-05	1.52196e-05	0.000557656	0.240125	0.30476	1.11528
P18124	RPL7	60S ribosomal protein L7	36	0.000209824	0.00032273	0.000581429	0.000543559	1.07641e-05	0.000170438	0.000195418	0.000248974	0.550951	1.52671	2.27802
Q6ZUT1	C11orf57	Uncharacterized protein C11orf57	44	0.000116913	0.000263739	0.000413601	0.000586575	0.00016534	4.23045e-05	0.000169632	7.49899e-05	0.215134	0.761076	1.81367
P46777	RPL5	60S ribosomal protein L5	56	0.000102295	0.000294397	0.000468449	0.000614385	0.000144667	0.000127006	0.000119142	8.72417e-05	0.208708	0.95576	2.29181
Q09666	AHNAK	Neuroblast differentiation-associated protein AHNAK	45	9.02623e-05	0.000379742	0.000802031	0.000592658	0.00012765	0.000281736	0.000315471	0.000611569	0.517525	4.5985	0.347262
Q15366;P57721	PCBP2;PCBP3	Poly(rC)-binding protein 2;Poly(rC)-binding protein 3	25	0.000305819	0.00037124	0.000471985	0.00034478	0.000126948	0.000219467	7.69927e-05	0.000102901	1.02066	1.57523	2.61829
P20042	EIF2S2	Eukaryotic translation initiation factor 2 subunit 2	44	0.000131953	0.000172155	0.000180964	0.000483355	1.82655e-05	3.85893e-05	2.61319e-05	0.000453778	0.204887	0.280989	3.44319
O75394	MRPL33	39S ribosomal protein L33, mitochondrial	20	0.000227728	0.000245239	0.000261704	0.00029783	3.44758e-05	5.92395e-05	3.59544e-05	8.70447e-05	0.444583	0.510912	2.80743
P46779	RPL28	60S ribosomal protein L28	32	0.000197563	0.000298847	0.000471905	0.000494533	3.09949e-05	0.000174232	7.05098e-05	3.85098e-05	0.507978	1.21337	2.21962
Q9P2N5;U3KPZ7;Q5T8P6	RBM27	RNA-binding protein 27	47	0.000161718	0.000306073	0.000727818	0.000819665	5.27945e-05	0.000256943	0.000339494	0.000209603	0.414802	1.86683	0.4467
Q15057;Q15027	ACAP2	Arf-GAP with coiled-coil, ANK repeat and PH domain-containing protein 2	42	0.000212125	0.000856476	0.000732295	8.79441e-05	0.00029999	0.000611259	0.000786878	0.000124372	1.88057	6.49207	0.270098
Q99613;B5ME19	EIF3C;EIF3CL	Eukaryotic translation initiation factor 3 subunit C;Eukaryotic translation initiation factor 3 subunit C-like protein	49	0.000138438	0.00021386	0.000330281	0.000427321	9.72266e-05	9.43656e-06	0.000155207	1.79711e-05	0.371221	0.885648	4.05968
P21796	VDAC1	Voltage-dependent anion-selective channel protein 1	33	0.000177177	0.000200353	0.000246717	0.000161408	3.32064e-05	6.59821e-05	4.14155e-07	0.000120231	0.714705	0.995216	7.83392
P49207	RPL34	60S ribosomal protein L34	24	0.000143686	0.000353697	0.000470356	0.00050255	0.000130771	0.00016623	1.24993e-06	4.67789e-05	0.320959	1.05066	1.02553
Q9NQ50	MRPL40	39S ribosomal protein L40, mitochondrial	35	4.47445e-05	0.000145275	0.000154956	0.00047956	6.32783e-05	7.88937e-05	6.52035e-05	0.000524263	0.0567813	0.196641	2.08236
Q02543	RPL18A	60S ribosomal protein L18a	35	0.000161469	0.000342485	0.000541346	0.000468328	0.000100928	0.000155068	0.000126164	0.000229428	0.586364	1.96586	1.53883
P41223	BUD31	Protein BUD31 homolog	33	6.14418e-05	0.000235859	0.000337514	0.000258108	8.68918e-05	0.000159772	1.6011e-05	9.62859e-05	0.162539	0.892866	3.59666
P59998;A0A0A6YYG9	ARPC4;ARPC4-TTLL3	Actin-related protein 2/3 complex subunit 4	27	0.00019647	0.000211568	0.000340873	0.000313666	0.000135234	0.000156585	2.62806e-05	6.47573e-05	0.635447	1.10249	3.20283
O15042	U2SURP	U2 snRNP-associated SURP motif-containing protein	37	0.000135947	0.000380958	0.00068879	0.000604101	1.25089e-05	0.000333989	0.000101351	0.00022112	0.464305	2.35245	0.645115
P61160	ACTR2	Actin-related protein 2	42	7.96679e-05	0.000289973	0.000406744	0.000340122	0.000112667	0.000184749	1.96101e-05	7.46076e-05	0.296838	1.5155	4.16243
P13010	XRCC5	X-ray repair cross-complementing protein 5	42	0.00014573	0.00022699	0.000371609	0.000403655	2.49073e-05	9.00117e-05	0.000114511	6.91905e-05	0.485957	1.23919	4.23561
Q8WUM4	PDCD6IP	Programmed cell death 6-interacting protein	51	6.91334e-05	0.000204931	0.000495019	0.000395815	1.16891e-05	0.000180357	0.00022989	0.000370185	0.199648	1.42955	1.30592
P02786	TFRC	Transferrin receptor protein 1;Transferrin receptor protein 1, serum form	39	0.000545652	0.00034881	0.00013513	6.27622e-05	1.02286e-05	0.000288605	1.35841e-05	8.87592e-05	22.5229	5.57775	33.095
Q9NWT1	PAK1IP1	p21-activated protein kinase-interacting protein 1	29	2.65881e-12	5.52807e-05	0.000114665	0.000385621	8.44338e-13	7.81788e-05	5.80276e-06	0.000377387	4.08954e-09	0.176367	3.02317
O43242	PSMD3	26S proteasome non-ATPase regulatory subunit 3	50	8.89551e-05	0.000268896	0.000371272	0.000335078	0.000125801	0.000128673	1.61078e-05	6.72936e-05	0.310546	1.29612	3.3161
Q16875	PFKFB3	6-phosphofructo-2-kinase/fructose-2,6-bisphosphatase 3;6-phosphofructo-2-kinase;Fructose-2,6-bisphosphatase	48	0.000186742	0.000287604	0.000267513	0.000214964	8.57433e-05	5.68972e-05	8.53092e-05	1.09937e-05	0.622769	0.892136	3.74003
P13489	RNH1	Ribonuclease inhibitor	33	5.91058e-05	0.000224367	0.00039587	0.000422631	8.35882e-05	0.000150126	9.24157e-05	5.45693e-05	0.143353	0.960126	2.5151
P38646	HSPA9	Stress-70 protein, mitochondrial	46	0.000201334	0.000197212	0.00016608	0.000166478	6.24614e-05	5.66331e-05	0.00010066	0.000101223	1.01107	0.834032	10.1376
P35998	PSMC2	26S protease regulatory subunit 7	42	8.59408e-05	0.000257585	0.000325638	0.000337925	0.000121539	0.000121204	2.4963e-05	4.23394e-05	0.271199	1.0276	3.07978
O60832	DKC1	H/ACA ribonucleoprotein complex subunit 4	32	7.84422e-05	0.000281518	0.000435375	0.000452933	2.39327e-05	0.00026326	4.56719e-05	7.05018e-05	0.174962	0.971086	2.02003
O75940	SMNDC1	Survival of motor neuron-related-splicing factor 30	20	0.000142778	0.000398509	0.000409244	0.000153512	0.000201918	0.000159741	0.00014456	0.000217099	0.577405	1.65502	1.78594
O43143	DHX15	Pre-mRNA-splicing factor ATP-dependent RNA helicase DHX15	51	6.39747e-05	0.000203779	0.000291417	0.000347365	9.04739e-05	0.00010724	1.6699e-05	6.24231e-05	0.133284	0.607134	1.70091
Q9UN86	G3BP2	Ras GTPase-activating protein-binding protein 2	40	8.75634e-05	0.000223712	0.000237197	0.000288184	0.000123833	6.87095e-05	4.96383e-05	0.000121745	0.210418	0.569995	2.31488
Q5BKY9;Q8N9E0	FAM133B;FAM133A	Protein FAM133B;Protein FAM133A	15	3.75552e-05	0.000319187	0.000512198	0.000298333	5.3111e-05	0.000345177	7.22175e-05	0.000230234	0.554187	7.55831	11.1744
Q9BQ48	MRPL34	39S ribosomal protein L34, mitochondrial	22	8.41004e-05	8.75064e-05	8.7409e-05	0.000273574	2.19448e-06	2.62237e-06	2.76023e-06	0.000266037	0.159257	0.165523	2.71502
P62195;Q8NB90	PSMC5	26S protease regulatory subunit 8	42	8.69974e-05	0.000176135	0.000243584	0.000249597	8.07455e-05	4.53145e-05	5.0072e-05	4.15675e-05	0.315524	0.883436	2.72305
O00299	CLIC1	Chloride intracellular channel protein 1	22	6.05893e-06	2.31799e-05	1.7121e-05	2.14259e-05	8.56861e-06	1.56441e-05	2.42127e-05	3.03008e-05	0.0712362	0.201295	38.6543
P19367;Q2TB90;P52789;P52790	HK1	Hexokinase-1	49	2.93287e-05	0.000124526	0.000219358	0.000166978	4.1477e-05	9.31525e-05	4.09603e-05	0.000115038	0.217868	1.6295	14.0825
P52907	CAPZA1	F-actin-capping protein subunit alpha-1	22	0.000113986	0.000237048	0.000463083	0.000306581	2.42489e-05	0.000198285	0.000121376	0.000342703	1.39815	5.68017	6.84522
O00401	WASL	Neural Wiskott-Aldrich syndrome protein	9	8.18259e-05	0.000161431	0.000250975	0.000340787	1.40896e-05	0.000126669	3.45919e-08	0.000127047	0.185396	0.568643	1.8255
P35269	GTF2F1	General transcription factor IIF subunit 1	28	9.31494e-05	0.000212572	0.000299388	0.00030298	5.46039e-06	0.000163429	4.06526e-05	4.57327e-05	0.296202	0.952011	1.63754
P41091;Q2VIR3;F8W810	EIF2S3;EIF2S3L	Eukaryotic translation initiation factor 2 subunit 3;Putative eukaryotic translation initiation factor 2 subunit 3-like protein	39	1.53437e-05	0.00012375	0.000201754	0.000368588	2.16993e-05	0.00013161	2.1296e-05	0.000257235	0.0329285	0.432976	2.51818
Q07020	RPL18	60S ribosomal protein L18	24	0.000103664	0.000162658	0.00028278	0.000341943	5.35021e-05	0.000136932	3.29455e-05	5.07243e-05	0.350719	0.956708	2.34025
P18077	RPL35A	60S ribosomal protein L35a	27	5.29205e-05	0.00019183	0.0002971	0.000327995	7.48409e-05	0.000121608	2.72667e-05	1.64247e-05	0.177053	0.993991	1.97526
Q52LJ0	FAM98B	Protein FAM98B	33	3.78098e-05	0.000165257	0.000262389	0.000285786	5.34711e-05	0.000126766	1.06e-05	2.2488e-05	0.121037	0.839963	2.52363
Q6NZI2	PTRF	Polymerase I and transcript release factor	25	3.8085e-05	0.000199891	0.000308551	0.00036053	5.38604e-05	0.000174968	2.12996e-05	9.48083e-05	0.0851335	0.689721	0.686744
Q9BRD0	BUD13	BUD13 homolog	35	3.80572e-05	0.000159105	0.000247063	0.000371756	5.3821e-05	0.000117366	7.02634e-06	0.000169316	0.0903935	0.586825	1.30321
P22102	GART	Trifunctional purine biosynthetic protein adenosine-3;Phosphoribosylamine--glycine ligase;Phosphoribosylformylglycinamidine cyclo-ligase;Phosphoribosylglycinamide formyltransferase	33	0.00012974	0.000196172	0.000260272	0.000151042	6.24286e-05	3.15201e-05	5.91319e-05	0.000213606	6.87233	13.7866	50.2754
O00148;Q13838	DDX39A;DDX39B	ATP-dependent RNA helicase DDX39A;Spliceosome RNA helicase DDX39B	27	2.65881e-12	0.00022196	0.000426592	0.000241373	8.44338e-13	0.000313899	2.4507e-05	0.000237432	1.68382e-08	2.70161	3.93355
P46821;P78559	MAP1B	Microtubule-associated protein 1B;MAP1B heavy chain;MAP1 light chain LC1	45	7.6869e-05	0.000151962	0.00019752	0.000262407	0.000108709	2.51211e-06	6.69408e-05	2.48241e-05	0.286285	0.735626	2.67536
Q9NW13	RBM28	RNA-binding protein 28	13	9.92916e-05	0.00018768	0.000227281	0.000156411	8.37821e-06	0.000133379	7.73744e-05	2.28515e-05	0.469869	1.07555	3.66496
Q9Y3I0	RTCB	tRNA-splicing ligase RtcB homolog	27	3.62758e-05	0.000277799	0.000376433	0.000191755	5.13018e-05	0.000290263	0.000150773	0.000110401	0.279645	2.90187	4.36622
Q86UE4	MTDH	Protein LYRIC	32	9.42751e-05	7.52057e-05	6.1598e-05	0.000392918	1.58133e-05	1.1155e-05	8.08931e-06	0.000476647	0.175221	0.114487	1.7299
P31942	HNRNPH3	Heterogeneous nuclear ribonucleoprotein H3	23	0.000118052	8.781e-05	3.38741e-05	9.08549e-05	1.43964e-05	2.83717e-05	4.79052e-05	0.000128488	0.457556	0.131292	4.7983
Q8IWX8	CHERP	Calcium homeostasis endoplasmic reticulum protein	26	4.79238e-05	0.0002212	0.000366351	0.000297201	6.77745e-05	0.000177275	2.80005e-05	0.000125793	0.210631	1.61016	4.92074e-08
P06737	PYGL	Glycogen phosphorylase, liver form	25	5.30906e-05	0.000122466	0.000377548	0.000308173	7.50814e-05	2.30295e-05	0.000337712	0.000435823	0.82182	5.84429	3.50433
O00303	EIF3F	Eukaryotic translation initiation factor 3 subunit F	32	5.97553e-05	0.000168793	0.000208757	0.000137449	8.45067e-05	6.96958e-05	1.31783e-05	8.76666e-05	0.44556	1.55658	5.7279
P61956;Q6EEV6;P55854	SUMO2	Small ubiquitin-related modifier 2	13	0.000187453	0.000121284	0.000124281	0.000167303	7.37156e-05	1.9862e-05	2.41004e-05	3.67417e-05	0.878763	0.582617	3.2409
P17812;Q9NRF8	CTPS1	CTP synthase 1	20	2.34805e-05	0.000186556	0.00051752	0.000354444	3.32064e-05	0.000197418	0.000270635	0.00050126	5.49947e+06	1.21211e+08	2.62224
P05198	EIF2S1	Eukaryotic translation initiation factor 2 subunit 1	21	2.59927e-05	0.000122577	9.6584e-05	0.000174031	3.67593e-05	9.98311e-05	0.00013659	0.000246118	0.0707847	0.263022	2.35743
Q9Y2R9	MRPS7	28S ribosomal protein S7, mitochondrial	25	0.000105132	0.000127995	0.000156726	0.000219492	4.45242e-05	7.68573e-05	3.62252e-05	0.000124989	0.296931	0.442651	1.06961
P61081	UBE2M	NEDD8-conjugating enzyme Ubc12	19	5.31092e-05	0.000145284	0.000172282	0.000153761	7.51077e-05	5.52474e-05	1.7067e-05	9.12575e-06	0.297487	0.965023	4.05488
E9PLD3;E9PRG8	C11orf98	Uncharacterized protein C11orf98	6	0.000128366	0.000162265	0.000164701	0.000218775	6.12288e-06	5.4064e-05	5.06198e-05	0.000127093	0.527794	0.677191	2.0568
Q9BXJ9;Q6N069	NAA15	N-alpha-acetyltransferase 15, NatA auxiliary subunit	34	4.10231e-05	0.000121028	0.000173499	0.00019858	5.80154e-05	5.51288e-05	1.90769e-05	1.63918e-05	0.160938	0.680657	2.22982
P12004	PCNA	Proliferating cell nuclear antigen	28	0.00016229	0.000128324	0.000199657	0.000163435	9.86326e-05	5.05966e-05	5.02834e-05	0.000101509	1.4093	1.73379	3.83137
Q15942	ZYX	Zyxin	28	4.10849e-05	0.000120255	0.000167574	0.00017485	5.81028e-05	5.38603e-05	1.30584e-05	2.76799e-06	0.198992	0.811632	3.03911
P46087	NOP2	Probable 28S rRNA (cytosine(4447)-C(5))-methyltransferase	27	4.5359e-05	9.40273e-05	8.16684e-05	9.64114e-05	6.41472e-05	4.68023e-06	2.21584e-05	4.3008e-05	0.306552	0.551944	7.83065
P31947	SFN	14-3-3 protein sigma	11	0.000107772	0.000139208	0.000160274	0.00012088	4.64408e-05	9.08981e-05	6.11057e-05	5.39363e-06	0.784006	1.16595	5.24346
P60981	DSTN	Destrin	10	3.22935e-05	0.000154856	0.000225502	0.000159655	4.56699e-05	0.000127659	2.77498e-05	6.53722e-05	0.232372	1.62263	4.22516
P02790	HPX	Hemopexin	14	9.93371e-05	0.00018595	8.66128e-05	8.01522e-05	0.000140484	1.79949e-05	0.000122489	0.000113352	0.668776	0.583111	4.7047
Q9Y6A4	CFAP20	Cilia- and flagella-associated protein 20	11	2.34021e-05	0.000169574	0.000299095	0.000273322	3.30956e-05	0.000173623	9.54719e-06	4.59965e-05	0.121875	1.55765	1.31277
Q08J23	NSUN2	tRNA (cytosine(34)-C(5))-methyltransferase	32	5.67492e-05	0.000131162	0.000176338	0.000196844	8.02555e-05	2.49806e-05	3.89081e-05	9.90849e-06	0.294696	0.915716	1.54614
P36542	ATP5C1	ATP synthase subunit gamma, mitochondrial	22	1.95507e-05	9.28221e-05	0.000130075	0.0001742	2.76489e-05	7.59725e-05	2.32893e-05	8.56922e-05	0.0753434	0.501274	2.96577
P27348	YWHAQ	14-3-3 protein theta	19	6.98906e-05	0.000104283	0.000143196	0.000114379	2.73772e-05	7.60149e-05	2.09835e-05	1.97692e-05	0.590863	1.21059	6.65571
P00492;Q9NRG1	HPRT1	Hypoxanthine-guanine phosphoribosyltransferase	25	1.60859e-05	0.000126474	0.000235633	0.00019556	2.27489e-05	0.000133363	2.10126e-05	7.76852e-05	0.104554	1.53155	4.02849
P43686	PSMC4	26S protease regulatory subunit 6B	23	6.65946e-05	0.000100392	0.000196819	0.000197456	3.691e-05	8.47071e-05	5.1661e-05	5.07604e-05	0.425711	1.25818	3.90992
Q9BZI7	UPF3B	Regulator of nonsense transcripts 3B	18	1.3184e-05	5.68485e-05	0.000107997	0.000245409	1.8645e-05	4.31059e-05	2.92286e-05	0.000165101	0.0365887	0.299716	1.86392
Q9P021	CRIPT	Cysteine-rich PDZ-binding protein	15	5.63936e-05	0.000152694	0.000142573	8.28574e-05	7.97525e-05	5.64366e-05	7.07495e-05	1.37013e-05	0.471413	1.19182	5.44979
Q66PJ3	ARL6IP4	ADP-ribosylation factor-like protein 6-interacting protein 4	17	3.26914e-05	0.000290848	0.000429469	0.000201134	4.62327e-05	0.000318856	0.000122817	0.000200097	1.09621	14.401	3.75422e-07
A0JLT2	MED19	Mediator of RNA polymerase II transcription subunit 19	13	3.78067e-05	7.48954e-05	0.000128173	0.000177452	5.34667e-05	1.01535e-06	7.6361e-05	6.66967e-06	0.22382	0.758798	3.39776
P00403	MT-CO2	Cytochrome c oxidase subunit 2	17	7.74029e-05	9.94264e-05	0.000134744	0.000120029	3.55578e-05	6.67038e-05	1.67572e-05	4.05251e-06	0.609691	1.06136	4.30863
Q14978	NOLC1	Nucleolar and coiled-body phosphoprotein 1	24	6.72956e-05	9.29193e-05	0.000135948	0.000188645	2.58871e-05	1.03502e-05	5.05023e-05	2.40225e-05	0.36498	0.73732	2.16236
Q9BRT6	LLPH	Protein LLP homolog	16	3.5179e-05	0.00012016	0.000170243	0.000188172	4.97506e-05	7.04314e-05	3.95964e-07	2.496e-05	0.244279	1.18215	2.86859
P62258	YWHAE	14-3-3 protein epsilon	20	3.47078e-05	9.34206e-05	9.43805e-05	9.32327e-05	4.90843e-05	3.39481e-05	3.25905e-05	3.09672e-05	0.300685	0.817648	7.04048
P08579	SNRPB2	U2 small nuclear ribonucleoprotein B	20	5.77558e-05	8.95714e-05	0.000114489	0.000155625	1.8491e-05	6.34851e-05	2.82464e-05	8.6422e-05	0.202464	0.401344	0.990429
P31949	S100A11	Protein S100-A11;Protein S100-A11, N-terminally processed	16	9.97889e-05	0.000121407	0.000116996	3.60869e-05	2.65762e-05	5.7149e-05	6.33878e-05	5.10346e-05	1.60488	1.88161	10.5064
O75475	PSIP1	PC4 and SFRS1-interacting protein	23	0.000131549	8.29318e-05	7.98927e-05	0.000117974	5.70998e-05	1.16557e-05	7.35783e-06	4.64969e-05	0.868137	0.527239	2.52937
P55084	HADHB	Trifunctional enzyme subunit beta, mitochondrial;3-ketoacyl-CoA thiolase	25	0.000101158	0.00010593	0.000148176	0.000114017	4.98767e-05	5.66256e-05	3.11834e-06	5.14256e-05	1.18759	1.73957	5.74192
P13693;Q56UQ5;Q9HAU6	TPT1	Translationally-controlled tumor protein	24	3.38739e-05	6.59679e-05	0.000102462	9.65177e-05	4.79049e-05	2.51712e-06	5.41271e-05	6.2533e-05	0.430823	1.30315	9.10992
O95433	AHSA1	Activator of 90 kDa heat shock protein ATPase homolog 1	18	6.16892e-05	0.000151274	0.000168107	0.000118259	8.72417e-05	3.94505e-05	1.56455e-05	5.48504e-05	0.723902	1.97268	3.13619
O14879	IFIT3	Interferon-induced protein with tetratricopeptide repeats 3	24	2.65881e-12	7.55068e-05	0.00011904	4.35327e-05	8.44338e-13	0.000106783	4.52181e-05	6.15646e-05	3.66727e-08	1.6419	13.5891
Q16769	QPCT	Glutaminyl-peptide cyclotransferase	14	0.000164636	0.000155561	0.000183139	7.92261e-05	8.67467e-05	7.39126e-05	3.49119e-05	0.000112043	3.85601e+07	4.28937e+07	7.53157e+07
P09914;Q5T764;Q13325	IFIT1	Interferon-induced protein with tetratricopeptide repeats 1	16	2.65881e-12	3.3189e-12	4.4154e-12	4.19035e-12	8.44338e-13	1.77785e-12	2.27161e-13	9.11127e-14	0.622731	1.03415	3.95253e+08
Q13813	SPTAN1	Spectrin alpha chain, non-erythrocytic 1	19	1.22943e-05	0.00016534	0.00034367	0.000190625	1.73868e-05	0.000199052	5.31451e-05	0.000269584	2.87951e+06	8.04925e+07	2.62224
P84077;P61204;F5H423;H0YGG7	ARF1;ARF3	ADP-ribosylation factor 1;ADP-ribosylation factor 3	18	6.6253e-05	5.4057e-05	6.95176e-05	6.12603e-05	5.81729e-05	4.09252e-05	1.90606e-05	7.38315e-06	0.712277	0.747373	8.20001
A0A075B6R9;A0A0C4DH68	IGKV2D-24		5	2.65881e-12	3.3189e-12	4.4154e-12	4.19035e-12	8.44338e-13	1.77785e-12	2.27161e-13	9.11127e-14	1.27582e-08	2.11871e-08	3.47644
Q96SB4;Q9UPE1;P78362	SRPK1	SRSF protein kinase 1	23	1.8993e-05	6.37924e-05	0.000125044	0.000237729	2.68602e-05	3.64956e-05	5.01278e-05	0.000109233	0.0749678	0.493565	1.08739
P62308;A8MWD9	SNRPG;SNRPGP15	Small nuclear ribonucleoprotein G;Putative small nuclear ribonucleoprotein G-like protein 15	10	2.69381e-05	8.81722e-05	0.000156109	0.000187878	3.80962e-05	4.8502e-05	4.75755e-05	2.64838e-06	0.158593	0.919062	1.09548
Q9BYD2	MRPL9	39S ribosomal protein L9, mitochondrial	19	9.76315e-05	6.92961e-05	4.13673e-05	0.000103825	5.90774e-05	1.9005e-05	5.85022e-05	0.00014683	0.47333	0.200554	2.0629
Q86VP6	CAND1	Cullin-associated NEDD8-dissociated protein 1	18	3.36667e-05	0.000125874	0.000201334	0.000109126	4.76118e-05	8.27886e-05	2.39278e-05	0.000154328	7.88522e+06	4.71552e+07	8.4688e+07
P14406	COX7A2	Cytochrome c oxidase subunit 7A2, mitochondrial	8	2.69319e-05	8.24117e-05	0.000104295	7.4305e-05	3.80874e-05	4.03729e-05	9.42538e-06	3.29867e-05	0.208802	0.808593	3.31376
Q3YEC7	RABL6	Rab-like protein 6	25	2.65881e-12	7.51018e-05	0.000177321	0.000253702	8.44338e-13	0.00010621	3.83493e-05	6.96704e-05	1.21156e-08	0.808008	0.239914
P60468	SEC61B	Protein transport protein Sec61 subunit beta	15	0.0001169	9.35293e-05	0.000109668	9.13987e-05	7.61775e-05	4.31262e-05	2.03031e-05	5.53323e-06	1.30612	1.22531	2.74798
Q99986	VRK1	Serine/threonine-protein kinase VRK1	16	2.6201e-05	6.87123e-05	7.80025e-05	3.54912e-05	3.70538e-05	2.30663e-05	9.92794e-06	5.01922e-05	0.267505	0.796386	3.20773
Q9Y3B4	SF3B6	Splicing factor 3B subunit 6	10	1.06666e-05	7.04799e-05	0.000187416	0.000127603	1.50848e-05	6.9504e-05	9.58689e-05	0.000180458	0.477514	8.39013	1.46622
G3V325;P56134	ATP5J2-PTCD1;ATP5J2	ATP synthase subunit f, mitochondrial	14	2.28547e-05	6.64895e-05	0.000112847	6.92124e-05	3.23215e-05	2.93874e-05	3.61723e-05	9.78812e-05	0.363363	1.79414	5.41554
O00567	NOP56	Nucleolar protein 56	17	1.65333e-05	5.36449e-05	7.77639e-05	0.000164521	2.33817e-05	2.91021e-05	5.00723e-06	0.000117685	0.0839592	0.394899	1.13646
P00558	PGK1	Phosphoglycerate kinase 1	12	2.65881e-12	3.3189e-12	4.4154e-12	4.19035e-12	8.44338e-13	1.77785e-12	2.27161e-13	9.11127e-14	0.622731	1.03415	2.53968e+08
P05362	ICAM1	Intercellular adhesion molecule 1	12	9.42613e-05	8.13219e-05	6.71618e-05	3.25235e-05	1.26432e-06	1.70347e-05	2.99072e-06	4.59952e-05	2.20774e+07	1.57303e+07	5.72901e+07
Q9H0D6	XRN2	5-3 exoribonuclease 2	11	2.68989e-05	9.84932e-05	0.000137869	8.70032e-05	3.80408e-05	6.32088e-05	7.52329e-06	6.44116e-05	0.365236	1.872	1.52019e-07
P54136	RARS	Arginine--tRNA ligase, cytoplasmic	10	2.65881e-12	8.19544e-05	0.000156202	7.4248e-05	8.44338e-13	0.000115901	1.08986e-05	0.000105002	6.6416e-08	3.90187	2.04323
P20591;P20592	MX1	Interferon-induced GTP-binding protein Mx1;Interferon-induced GTP-binding protein Mx1, N-terminally processed	11	2.65881e-12	4.9968e-05	0.000133253	8.32851e-05	8.44338e-13	7.06654e-05	4.71176e-05	0.000117783	7.04383e-08	3.5302	5.60652
P61604;S4R3N1	HSPE1;HSPE1-MOB4	10 kDa heat shock protein, mitochondrial	11	3.37172e-05	8.21316e-05	8.32419e-05	6.16996e-05	4.76833e-05	2.0785e-05	1.92148e-05	1.12505e-05	0.622631	1.53717	3.17194
P16152;O75828	CBR1	Carbonyl reductase [NADPH] 1	11	2.65881e-12	3.3189e-12	2.41416e-05	2.41416e-05	8.44338e-13	1.77785e-12	3.41414e-05	3.41414e-05	8.11666e-08	0.736981	19.2103
O60524	NEMF	Nuclear export mediator factor NEMF	24	1.13841e-06	1.13841e-06	2.64754e-06	0.000192481	1.60995e-06	1.60995e-06	3.74418e-06	0.000264721	0.00350719	0.00815649	0.354367
Q008S8	ECT2L	Epithelial cell-transforming sequence 2 oncogene-like	5	2.65881e-12	3.3189e-12	3.61422e-05	0.000114052	8.44338e-13	1.77785e-12	5.11128e-05	5.90683e-05	1.31042e-08	0.17813	0.629304
O14980	XPO1	Exportin-1	12	4.40868e-05	0.000139438	0.00012928	3.39297e-05	6.23482e-05	7.24981e-05	8.68625e-05	4.79839e-05	1.03258e+07	3.02794e+07	7.19656e+06
O95639	CPSF4	Cleavage and polyadenylation specificity factor subunit 4	7	2.65881e-12	2.46762e-05	6.45116e-05	0.000104402	8.44338e-13	3.48975e-05	2.14382e-05	3.49752e-05	2.16236e-08	0.524662	0.831576
P08574	CYC1	Cytochrome c1, heme protein, mitochondrial	10	1.82673e-05	5.85181e-05	6.27458e-05	5.3097e-05	2.58338e-05	3.10893e-05	2.51104e-05	1.1465e-05	0.294434	1.01134	3.00819
Q13123	IK	Protein Red	13	1.48767e-05	5.18625e-05	8.6154e-05	0.000121302	2.10388e-05	3.12669e-05	1.72285e-05	3.24779e-05	0.127707	0.739575	9.61095e-08
Q9H1E3	NUCKS1	Nuclear ubiquitous casein and cyclin-dependent kinase substrate 1	8	2.65881e-12	3.3189e-12	4.4154e-12	8.31931e-05	8.44338e-13	1.77785e-12	2.27161e-13	0.000117653	1.72192e-08	2.85954e-08	1.69438
Q08170	SRSF4	Serine/arginine-rich splicing factor 4	13	4.76434e-06	6.00085e-05	9.3686e-05	7.68336e-05	6.73779e-06	7.13892e-05	2.37619e-05	7.09736e-08	0.0703329	1.38303	0.940997
Q14692	BMS1	Ribosome biogenesis protein BMS1 homolog	17	1.00024e-05	2.55474e-05	3.17344e-05	4.15453e-05	1.41455e-05	7.83847e-06	9.11344e-07	1.29633e-05	0.0801303	0.254229	0.380049
P23458	JAK1	Tyrosine-protein kinase JAK1	8	2.65881e-12	2.70283e-05	5.01637e-05	2.31353e-05	8.44338e-13	3.82238e-05	5.50551e-06	3.27183e-05	5.8854e-08	1.1104	6.91847
Q8WXF1	PSPC1	Paraspeckle component 1	8	0.000118069	8.1502e-05	1.24141e-05	4.19035e-12	2.84355e-05	8.01488e-05	1.75562e-05	9.11127e-14	2.76534e+07	2.90756e+06	2.62224
Q2TBE0	CWF19L2	CWF19-like protein 2	10	2.65881e-12	3.3189e-12	0.000121591	0.00013985	8.44338e-13	1.77785e-12	0.000171955	0.000146134	1.28141e-07	5.86007	5.39586e-07
P83881;H7BZ11	RPL36A;RPL36A-HNRNPH2	60S ribosomal protein L36a	13	1.16624e-05	2.72118e-05	4.88642e-05	8.1122e-05	1.64931e-05	5.49697e-06	2.51243e-05	2.0495e-05	0.187516	0.785671	0.880627
P07741	APRT	Adenine phosphoribosyltransferase	11	1.18655e-05	1.18655e-05	2.78326e-05	2.78326e-05	1.67803e-05	1.67803e-05	3.93613e-05	3.93613e-05	0.650465	1.52578	16.7028
O43395	PRPF3	U4/U6 small nuclear ribonucleoprotein Prp3	10	8.89232e-06	8.89232e-06	4.4154e-12	0.000197141	1.25756e-05	1.25756e-05	2.27161e-13	0.000278799	0.0400323	1.98777e-08	5.04028e-08
Q6ZUT6	C15orf52	Uncharacterized protein C15orf52	7	9.89372e-06	2.87941e-05	4.62118e-05	4.34747e-05	1.39918e-05	1.27373e-05	1.1895e-05	1.57658e-05	0.22856	1.06756	0.990168
P13797;P13796	PLS3	Plastin-3	18	2.65881e-12	3.3189e-12	1.81494e-05	1.81494e-05	8.44338e-13	1.77785e-12	2.56671e-05	2.56671e-05	1.20383e-07	0.821754	9.17516
P62495	ETF1	Eukaryotic peptide chain release factor subunit 1	6	2.65881e-12	3.3189e-12	4.4154e-12	4.19035e-12	8.44338e-13	1.77785e-12	2.27161e-13	9.11127e-14	8.65975e-08	1.4381e-07	5.97109
Q9UM00	TMCO1	Transmembrane and coiled-coil domain-containing protein 1	4	1.05965e-05	1.05965e-05	2.66668e-05	2.66668e-05	1.49857e-05	1.49857e-05	3.77126e-05	3.77126e-05	1.01441	2.55283	1.07179e-06

## Sheet: Sheet1
Protein IDs	Majority protein IDs	Peptide counts (all)	Peptide counts (razor+unique)	Peptide counts (unique)	Protein names	Gene names	Fasta headers	Number of proteins	Peptides	Razor + unique peptides	Unique peptides	Peptides 02_Non-Transfected	Peptides 03_crISG15-1	Peptides 04_crISG15-2	Peptides 06_crUBC8-1	Peptides 07_crUBC8-2	Peptides 09_WT-1	Peptides 10_WT-2	Peptides 12_crUSP18-1	Peptides 13_crUSP18-2	Razor + unique peptides 02_Non-Transfected	Razor + unique peptides 03_crISG15-1	Razor + unique peptides 04_crISG15-2	Razor + unique peptides 06_crUBC8-1	Razor + unique peptides 07_crUBC8-2	Razor + unique peptides 09_WT-1	Razor + unique peptides 10_WT-2	Razor + unique peptides 12_crUSP18-1	Razor + unique peptides 13_crUSP18-2	Unique peptides 02_Non-Transfected	Unique peptides 03_crISG15-1	Unique peptides 04_crISG15-2	Unique peptides 06_crUBC8-1	Unique peptides 07_crUBC8-2	Unique peptides 09_WT-1	Unique peptides 10_WT-2	Unique peptides 12_crUSP18-1	Unique peptides 13_crUSP18-2	Sequence coverage [%]	Unique + razor sequence coverage [%]	Unique sequence coverage [%]	Mol. weight [kDa]	Sequence length	Sequence lengths	Q-value	Score	Identification type 02_Non-Transfected	Identification type 03_crISG15-1	Identification type 04_crISG15-2
P50395	P50395	74	74	60	Rab GDP dissociation inhibitor beta	GDI2		1	74	74	60	9	25	72	62	66	60	63	49	54	9	25	72	62	66	60	63	49	54	5	19	58	48	52	46	49	35	41	98.9	98.9	84.9	50.663	445	445	0	323.31	By MS/MS	By MS/MS	By MS/MS
CON__P02769	CON__P02769	74	74	69				1	74	74	69	27	22	62	67	69	63	66	68	68	27	22	62	67	69	63	66	68	68	23	18	57	62	64	58	61	63	63	84.8	84.8	78.6	69.293	607	607	0	323.31	By MS/MS	By MS/MS	By MS/MS
CON__P00761	CON__P00761	7	7	7				1	7	7	7	5	3	6	5	5	5	5	5	7	5	3	6	5	5	5	5	5	7	5	3	6	5	5	5	5	5	7	43.7	43.7	43.7	24.409	231	231	0	59.682	By MS/MS	By MS/MS	By MS/MS
A2NJV5;A0A0A0MRZ7;A0A075B6S2;A0A075B6S6;A0A075B6P5;A0A087WW87;P06310;P01615;P01614	A2NJV5;A0A0A0MRZ7;A0A075B6S2	3;3;3;1;1;1;1;1;1	3;3;3;1;1;1;1;1;1	2;2;2;1;1;1;1;1;1		IGKV A18;IGKV2D-26;IGKV2D-29	;;	9	3	3	2	3	3	3	3	3	3	3	3	3	3	3	3	3	3	3	3	3	3	2	2	2	2	2	2	2	2	2	16.7	16.7	16.7	13.085	120	120;120;120;120;120;121;120;120;121	0	56.317	By MS/MS	By MS/MS	By MS/MS
Q9H0U4;Q92928	Q9H0U4	20;9	20;9	12;6	Ras-related protein Rab-1B	RAB1B		2	20	20	12	7	11	19	16	16	14	14	13	13	7	11	19	16	16	14	14	13	13	3	5	11	8	8	7	7	6	6	78.1	78.1	47.8	22.171	201	201;201	0	212.9	By MS/MS	By MS/MS	By MS/MS
Q00839	Q00839	40	40	40	Heterogeneous nuclear ribonucleoprotein U	HNRNPU		1	40	40	40	26	12	28	31	35	34	38	29	38	26	12	28	31	35	34	38	29	38	26	12	28	31	35	34	38	29	38	47.5	47.5	47.5	90.583	825	825	0	280.45	By MS/MS	By MS/MS	By MS/MS
Q15208	Q15208	36	36	30	Serine/threonine-protein kinase 38	STK38		1	36	36	30	28	11	30	29	33	32	29	28	27	28	11	30	29	33	32	29	28	27	24	9	24	23	27	26	24	22	22	68	68	59.1	54.19	465	465	0	323.31	By MS/MS	By MS/MS	By MS/MS
Q86V81	Q86V81	15	15	15	THO complex subunit 4	ALYREF		1	15	15	15	11	3	12	12	12	12	13	11	12	11	3	12	12	12	12	13	11	12	11	3	12	12	12	12	13	11	12	53.3	53.3	53.3	26.888	257	257	0	258.18	By MS/MS	By MS/MS	By MS/MS
P62805	P62805	10	10	10	Histone H4	HIST1H4A		1	10	10	10	9	4	6	6	7	10	7	6	9	9	4	6	6	7	10	7	6	9	9	4	6	6	7	10	7	6	9	60.2	60.2	60.2	11.367	103	103	0	40.502	By MS/MS	By MS/MS	By MS/MS
P68104;Q5VTE0	P68104;Q5VTE0	26;25	26;25	15;14	Elongation factor 1-alpha 1;Putative elongation factor 1-alpha-like 3	EEF1A1;EEF1A1P5	;	2	26	26	15	19	9	21	18	21	18	23	17	20	19	9	21	18	21	18	23	17	20	9	4	12	9	12	9	13	10	10	62.6	62.6	43.7	50.14	462	462;462	0	186.68	By MS/MS	By MS/MS	By MS/MS
Q9Y383	Q9Y383	27	27	19	Putative RNA-binding protein Luc7-like 2	LUC7L2		1	27	27	19	17	8	23	23	24	23	23	23	19	17	8	23	23	24	23	23	23	19	11	5	15	16	17	16	16	15	13	56.4	56.4	40.6	46.513	392	392	0	223.95	By MS/MS	By MS/MS	By MS/MS
P22087	P22087	23	23	21	rRNA 2-O-methyltransferase fibrillarin	FBL		1	23	23	21	15	9	17	16	19	18	18	16	19	15	9	17	16	19	18	18	16	19	14	8	16	15	18	16	17	15	18	64.2	64.2	60.7	33.784	321	321	0	194.15	By MS/MS	By MS/MS	By MS/MS
Q14498	Q14498	30	30	27	RNA-binding protein 39	RBM39		1	30	30	27	18	8	25	24	30	22	25	21	20	18	8	25	24	30	22	25	21	20	17	8	23	22	27	20	23	19	18	58.3	58.3	52.1	59.379	530	530	0	323.31	By MS/MS	By MS/MS	By MS/MS
Q99880;Q99879;Q99877;Q93079;Q5QNW6;P62807;P58876;O60814;P57053	Q99880;Q99879;Q99877;Q93079;Q5QNW6;P62807;P58876;O60814;P57053	8;8;8;8;8;8;8;8;7	8;8;8;8;8;8;8;8;7	2;2;2;2;2;2;2;2;2	Histone H2B type 1-L;Histone H2B type 1-M;Histone H2B type 1-N;Histone H2B type 1-H;Histone H2B type 2-F;Histone H2B type 1-C/E/F/G/I;Histone H2B type 1-D;Histone H2B type 1-K;Histone H2B type F-S	HIST1H2BL;HIST1H2BM;HIST1H2BN;HIST1H2BH;HIST2H2BF;HIST1H2BC;HIST1H2BD;HIST1H2BK;H2BFS	;;;;;;;;	9	8	8	2	7	3	6	7	7	7	7	5	8	7	3	6	7	7	7	7	5	8	2	0	1	2	2	1	1	1	2	53.2	53.2	7.9	13.952	126	126;126;126;126;126;126;126;126;126	0	41.032	By MS/MS	By MS/MS	By MS/MS
Q16777;Q6FI13	Q16777;Q6FI13	7;7	7;7	1;1	Histone H2A type 2-C;Histone H2A type 2-A	HIST2H2AC;HIST2H2AA3	;	2	7	7	1	5	4	4	3	5	6	6	5	5	5	4	4	3	5	6	6	5	5	0	0	0	0	1	0	1	0	0	58.1	58.1	22.5	13.988	129	129;130	0	51.004	By MS/MS	By MS/MS	By MS/MS
P60709;Q6S8J3;Q562R1;A5A3E0;P0CG38;Q9BYX7;P0CG39	P60709	25;8;7;7;6;4;4	25;8;7;7;6;4;4	1;0;0;0;0;0;0	Actin, cytoplasmic 1;Actin, cytoplasmic 1, N-terminally processed	ACTB		7	25	25	1	19	11	21	22	25	20	20	20	20	19	11	21	22	25	20	20	20	20	0	0	1	1	1	1	1	1	1	74.7	74.7	4.5	41.736	375	375;1075;376;1075;1075;375;1038	0	323.31	By MS/MS	By MS/MS	By MS/MS
P62851	P62851	7	7	7	40S ribosomal protein S25	RPS25		1	7	7	7	6	4	7	5	6	6	5	5	7	6	4	7	5	6	6	5	5	7	6	4	7	5	6	6	5	5	7	40	40	40	13.742	125	125	0	27.014	By MS/MS	By MS/MS	By MS/MS
P51148;K7ERQ8	P51148;K7ERQ8	13;7	13;7	10;4	Ras-related protein Rab-5C	RAB5C	;	2	13	13	10	5	6	13	12	12	11	11	9	9	5	6	13	12	12	11	11	9	9	2	5	10	9	9	8	8	6	6	80.6	80.6	65.7	23.482	216	216;282	0	160.99	By MS/MS	By MS/MS	By MS/MS
P39019	P39019	18	18	18	40S ribosomal protein S19	RPS19		1	18	18	18	16	4	16	14	14	16	17	14	17	16	4	16	14	14	16	17	14	17	16	4	16	14	14	16	17	14	17	71	71	71	16.06	145	145	0	50.468	By MS/MS	By MS/MS	By MS/MS
P04264;CON__P04264	P04264;CON__P04264	45;44	45;44	28;27	Keratin, type II cytoskeletal 1	KRT1	;	2	45	45	28	39	17	27	29	23	22	39	33	39	39	17	27	29	23	22	39	33	39	23	10	15	19	13	14	24	19	24	56.4	56.4	41.3	66.038	644	644;644	0	323.31	By MS/MS	By MS/MS	By MS/MS
P16403	P16403	12	12	3	Histone H1.2	HIST1H1C		1	12	12	3	12	6	8	10	12	11	11	7	12	12	6	8	10	12	11	11	7	12	3	2	2	2	3	3	3	1	3	35.2	35.2	9.9	21.364	213	213	0	41.577	By MS/MS	By MS/MS	By MS/MS
P62701;Q8TD47;P22090	P62701	24;10;9	24;10;9	24;10;9	40S ribosomal protein S4, X isoform	RPS4X		3	24	24	24	14	11	20	18	24	18	18	15	19	14	11	20	18	24	18	18	15	19	14	11	20	18	24	18	18	15	19	72.6	72.6	72.6	29.597	263	263;263;263	0	116.08	By MS/MS	By MS/MS	By MS/MS
Q15907;P62491;P57735	Q15907;P62491	15;13;1	15;13;1	15;13;1	Ras-related protein Rab-11B;Ras-related protein Rab-11A	RAB11B;RAB11A	;	3	15	15	15	4	11	14	13	14	13	13	12	11	4	11	14	13	14	13	13	12	11	4	11	14	13	14	13	13	12	11	66.1	66.1	66.1	24.488	218	218;216;213	0	147.75	By MS/MS	By MS/MS	By MS/MS
Q9NWB6	Q9NWB6	19	19	19	Arginine and glutamate-rich protein 1	ARGLU1		1	19	19	19	14	4	13	11	13	10	13	10	12	14	4	13	11	13	10	13	10	12	14	4	13	11	13	10	13	10	12	37.4	37.4	37.4	33.216	273	273	0	37.791	By MS/MS	By MS/MS	By MS/MS
P84103	P84103	12	12	11	Serine/arginine-rich splicing factor 3	SRSF3		1	12	12	11	10	8	10	10	10	12	12	12	12	10	8	10	10	10	12	12	12	12	9	7	9	9	9	11	11	11	11	46.3	46.3	46.3	19.329	164	164	0	77.67	By MS/MS	By MS/MS	By MS/MS
P35268	P35268	7	7	6	60S ribosomal protein L22	RPL22		1	7	7	6	4	2	5	6	4	6	7	6	7	4	2	5	6	4	6	7	6	7	4	2	5	5	4	6	6	6	6	59.4	59.4	53.1	14.787	128	128	0	45.795	By MS/MS	By MS/MS	By MS/MS
P68371;P04350;Q3ZCM7	P68371;P04350	25;18;9	25;18;9	4;3;1	Tubulin beta-4B chain;Tubulin beta-4A chain	TUBB4B;TUBB4A	;	3	25	25	4	20	6	23	20	24	20	22	22	22	20	6	23	20	24	20	22	22	22	3	1	3	4	4	4	4	4	4	65.6	65.6	16	49.83	445	445;444;444	0	323.31	By MS/MS	By MS/MS	By MS/MS
P62081	P62081	16	16	16	40S ribosomal protein S7	RPS7		1	16	16	16	11	5	12	12	12	14	12	14	14	11	5	12	12	12	14	12	14	14	11	5	12	12	12	14	12	14	14	67	67	67	22.127	194	194	0	183.55	By MS/MS	By MS/MS	By MS/MS
P35659	P35659	19	19	19	Protein DEK	DEK		1	19	19	19	14	8	15	15	14	17	18	14	12	14	8	15	15	14	17	18	14	12	14	8	15	15	14	17	18	14	12	44.3	44.3	44.3	42.674	375	375	0	103.81	By MS/MS	By MS/MS	By MS/MS
O43290	O43290	50	50	50	U4/U6.U5 tri-snRNP-associated protein 1	SART1		1	50	50	50	39	9	36	34	41	35	34	32	35	39	9	36	34	41	35	34	32	35	39	9	36	34	41	35	34	32	35	55.4	55.4	55.4	90.254	800	800	0	323.31	By MS/MS	By MS/MS	By MS/MS
CON__P13645;P13645;CON__Q7Z3Y7;Q7Z3Y7;CON__Q148H6;CON__Q7Z3Z0;CON__Q7Z3Y8;CON__Q99456;CON__Q2M2I5;Q7Z3Z0;Q7Z3Y8;Q99456;Q2M2I5;CON__A2A5Y0;CON__Q14532;CON__A2AB72;CON__O76015;CON__O76013;CON__Q7Z3Y9;CON__O76014;CON__REFSEQ:XP_986630;Q14532;O76014;O76015;O76013;Q7Z3Y9	CON__P13645;P13645	33;33;4;4;3;2;2;2;2;2;2;2;2;1;1;1;1;1;1;1;1;1;1;1;1;1	33;33;4;4;3;2;2;2;2;2;2;2;2;1;1;1;1;1;1;1;1;1;1;1;1;1	21;21;2;2;1;1;1;0;0;1;1;0;0;0;0;0;0;0;0;0;0;0;0;0;0;0	Keratin, type I cytoskeletal 10	KRT10	;	26	33	33	21	30	15	21	22	19	21	26	24	29	30	15	21	22	19	21	26	24	29	18	9	11	12	11	12	15	15	18	53.8	53.8	41	59.51	593	593;584;486;464;464;450;459;494;525;450;459;494;525;416;448;453;456;467;468;471;476;448;449;456;467;468	0	323.31	By MS/MS	By MS/MS	By MS/MS
P35637	P35637	11	11	9	RNA-binding protein FUS	FUS		1	11	11	9	11	2	10	10	10	10	10	9	9	11	2	10	10	10	10	10	9	9	9	2	8	9	9	9	9	8	8	16.9	16.9	16.9	53.425	526	526	0	86.604	By MS/MS	By MS/MS	By MS/MS
P23588;REV__P23588	P23588	60;2	60;2	60;2	Eukaryotic translation initiation factor 4B	EIF4B		2	60	60	60	54	27	51	45	37	31	36	34	41	54	27	51	45	37	31	36	34	41	54	27	51	45	37	31	36	34	41	65	65	65	69.15	611	611;611	0	323.31	By MS/MS	By MS/MS	By MS/MS
P63173	P63173	7	7	7	60S ribosomal protein L38	RPL38		1	7	7	7	7	6	6	6	7	6	7	6	7	7	6	6	6	7	6	7	6	7	7	6	6	6	7	6	7	6	7	52.9	52.9	52.9	8.2178	70	70	0	27.261	By MS/MS	By MS/MS	By MS/MS
P08238;Q58FF7	P08238	48;20	48;20	21;6	Heat shock protein HSP 90-beta	HSP90AB1		2	48	48	21	38	14	40	37	36	31	30	32	35	38	14	40	37	36	31	30	32	35	14	5	18	19	18	15	14	16	15	57.9	57.9	30.8	83.263	724	724;597	0	323.31	By MS/MS	By MS/MS	By MS/MS
Q7L014	Q7L014	61	61	61	Probable ATP-dependent RNA helicase DDX46	DDX46		1	61	61	61	41	12	40	41	54	41	42	35	30	41	12	40	41	54	41	42	35	30	41	12	40	41	54	41	42	35	30	49.9	49.9	49.9	117.36	1031	1031	0	314.87	By MS/MS	By MS/MS	By MS/MS
P20340	P20340	15	15	7	Ras-related protein Rab-6A	RAB6A		1	15	15	7	1	5	14	12	12	11	11	9	10	1	5	14	12	12	11	11	9	10	0	2	6	5	5	4	5	3	3	53.4	53.4	24	23.593	208	208	0	78.561	By MS/MS	By MS/MS	By MS/MS
P11387;Q969P6	P11387	38;5	38;5	38;5	DNA topoisomerase 1	TOP1		2	38	38	38	18	5	23	19	22	33	24	12	21	18	5	23	19	22	33	24	12	21	18	5	23	19	22	33	24	12	21	47.7	47.7	47.7	90.725	765	765;601	0	160.9	By MS/MS	By MS/MS	By MS/MS
P19474	P19474	29	29	29	E3 ubiquitin-protein ligase TRIM21	TRIM21		1	29	29	29	18	5	24	23	28	23	26	20	23	18	5	24	23	28	23	26	20	23	18	5	24	23	28	23	26	20	23	51.8	51.8	51.8	54.169	475	475	0	323.31	By MS/MS	By MS/MS	By MS/MS
P04406;O14556	P04406	19;1	19;1	19;1	Glyceraldehyde-3-phosphate dehydrogenase	GAPDH		2	19	19	19	14	5	16	16	16	17	15	16	19	14	5	16	16	16	17	15	16	19	14	5	16	16	16	17	15	16	19	61.5	61.5	61.5	36.053	335	335;408	0	273.58	By MS/MS	By MS/MS	By MS/MS
P62263	P62263	8	8	8	40S ribosomal protein S14	RPS14		1	8	8	8	8	4	8	8	7	8	8	8	8	8	4	8	8	7	8	8	8	8	8	4	8	8	7	8	8	8	8	39.7	39.7	39.7	16.273	151	151	0	52.411	By MS/MS	By MS/MS	By MS/MS
P37108	P37108	10	10	10	Signal recognition particle 14 kDa protein	SRP14		1	10	10	10	6	3	9	8	6	9	8	6	7	6	3	9	8	6	9	8	6	7	6	3	9	8	6	9	8	6	7	68.4	68.4	68.4	14.57	136	136	0	83.46	By MS/MS	By MS/MS	By MS/MS
P46783;A0A1W2PQS6;Q9NQ39	P46783;A0A1W2PQS6	17;15;8	16;14;7	16;14;7	40S ribosomal protein S10	RPS10	;	3	17	16	16	16	4	16	14	12	15	14	14	15	15	4	15	13	11	14	13	13	14	15	4	15	13	11	14	13	13	14	73.9	69.7	69.7	18.898	165	165;291;176	0	124.6	By MS/MS	By MS/MS	By MS/MS
P68363;Q9H853	P68363	25;1	25;1	0;0	Tubulin alpha-1B chain	TUBA1B		2	25	25	0	19	10	23	21	24	17	22	19	22	19	10	23	21	24	17	22	19	22	0	0	0	0	0	0	0	0	0	61.4	61.4	0	50.151	451	451;241	0	236.98	By MS/MS	By MS/MS	By MS/MS
P35579;P35580;P35749;REV__Q9UKV3	P35579	127;14;12;1	127;14;12;1	121;11;6;1	Myosin-9	MYH9		4	127	127	121	86	12	83	100	103	60	77	45	42	86	12	83	100	103	60	77	45	42	82	12	78	95	98	56	74	42	40	57.3	57.3	55.4	226.53	1960	1960;1976;1972;1341	0	323.31	By MS/MS	By MS/MS	By MS/MS
O75688	O75688	25	25	22	Protein phosphatase 1B	PPM1B		1	25	25	22	16	5	21	21	22	19	21	21	22	16	5	21	21	22	19	21	21	22	13	4	18	18	19	16	18	18	19	63.3	63.3	56.8	52.642	479	479	0	208.37	By MS/MS	By MS/MS	By MS/MS
Q8NC51	Q8NC51	29	29	29	Plasminogen activator inhibitor 1 RNA-binding protein	SERBP1		1	29	29	29	21	7	23	22	24	21	20	17	16	21	7	23	22	24	21	20	17	16	21	7	23	22	24	21	20	17	16	53.2	53.2	53.2	44.965	408	408	0	211.43	By MS/MS	By MS/MS	By MS/MS
Q9UHX1	Q9UHX1	22	22	22	Poly(U)-binding-splicing factor PUF60	PUF60		1	22	22	22	15	5	18	19	22	20	15	14	10	15	5	18	19	22	20	15	14	10	15	5	18	19	22	20	15	14	10	45.3	45.3	45.3	59.875	559	559	0	173.2	By MS/MS	By MS/MS	By MS/MS
P60866	P60866	6	6	6	40S ribosomal protein S20	RPS20		1	6	6	6	4	3	5	4	4	4	6	4	4	4	3	5	4	4	4	6	4	4	4	3	5	4	4	4	6	4	4	36.1	36.1	36.1	13.373	119	119	0	27.031	By MS/MS	By MS/MS	By MS/MS
Q9NQ29	Q9NQ29	23	15	15	Putative RNA-binding protein Luc7-like 1	LUC7L		1	23	15	15	17	7	21	19	20	20	21	20	17	11	4	13	12	13	13	14	12	11	11	4	13	12	13	13	14	12	11	49.9	36.4	36.4	43.727	371	371	0	104.2	By MS/MS	By MS/MS	By MS/MS
P08708;H3BNC9	P08708	11;2	11;2	11;2	40S ribosomal protein S17	RPS17		2	11	11	11	5	3	9	7	7	8	11	8	11	5	3	9	7	7	8	11	8	11	5	3	9	7	7	8	11	8	11	65.9	65.9	65.9	15.55	135	135;293	0	201.15	By MS/MS	By MS/MS	By MS/MS
Q8NE71	Q8NE71	34	34	33	ATP-binding cassette sub-family F member 1	ABCF1		1	34	34	33	22	10	22	25	26	28	31	25	18	22	10	22	25	26	28	31	25	18	22	9	21	24	25	28	30	24	18	45.2	45.2	44.5	95.925	845	845	0	235.63	By MS/MS	By MS/MS	By MS/MS
P23246	P23246	23	23	22	Splicing factor, proline- and glutamine-rich	SFPQ		1	23	23	22	21	6	19	21	19	19	22	19	14	21	6	19	21	19	19	22	19	14	20	6	18	20	18	18	21	18	13	33.4	33.4	32.2	76.149	707	707	0	155.16	By MS/MS	By MS/MS	By MS/MS
P30050	P30050	9	9	9	60S ribosomal protein L12	RPL12		1	9	9	9	7	3	8	8	8	8	9	9	8	7	3	8	8	8	8	9	9	8	7	3	8	8	8	8	9	9	8	64.2	64.2	64.2	17.818	165	165	0	105.54	By MS/MS	By MS/MS	By MS/MS
P62750	P62750	13	13	13	60S ribosomal protein L23a	RPL23A		1	13	13	13	9	6	7	10	11	11	11	9	9	9	6	7	10	11	11	11	9	9	9	6	7	10	11	11	11	9	9	51.9	51.9	51.9	17.695	156	156	0	49.012	By MS/MS	By MS/MS	By MS/MS
CON__P02768-1;P02768	CON__P02768-1;P02768	22;22	17;17	17;17	Serum albumin	ALB	;	2	22	17	17	16	7	12	11	10	9	10	12	12	12	3	7	6	5	4	5	7	7	12	3	7	6	5	4	5	7	7	30.5	24.3	24.3	69.366	609	609;609	0	37.183	By MS/MS	By MS/MS	By MS/MS
P0DN76;Q01081;Q8WU68;M0R2N4	P0DN76;Q01081	10;10;4;3	10;10;4;3	10;10;4;3	Splicing factor U2AF 35 kDa subunit	U2AF1	;	4	10	10	10	2	1	8	9	9	8	9	10	8	2	1	8	9	9	8	9	10	8	2	1	8	9	9	8	9	10	8	48.8	48.8	48.8	27.872	240	240;240;220;97	0	107.05	By MS/MS	By MS/MS	By MS/MS
P09651;Q32P51	P09651;Q32P51	22;14	21;13	21;13	Heterogeneous nuclear ribonucleoprotein A1;Heterogeneous nuclear ribonucleoprotein A1, N-terminally processed;Heterogeneous nuclear ribonucleoprotein A1-like 2	HNRNPA1;HNRNPA1L2	;	2	22	21	21	14	7	14	13	14	16	21	17	19	14	7	14	13	14	16	21	16	18	14	7	14	13	14	16	21	16	18	51.9	49.5	49.5	38.746	372	372;320	0	241.29	By MS/MS	By MS/MS	By MS/MS
P47813;O14602	P47813;O14602	8;6	8;6	8;6	Eukaryotic translation initiation factor 1A, X-chromosomal;Eukaryotic translation initiation factor 1A, Y-chromosomal	EIF1AX;EIF1AY	;	2	8	8	8	5	3	6	5	7	6	7	6	7	5	3	6	5	7	6	7	6	7	5	3	6	5	7	6	7	6	7	48.6	48.6	48.6	16.46	144	144;144	0	69.562	By MS/MS	By MS/MS	By MS/MS
P78347;Q86UP8;Q6EKJ0	P78347	51;1;1	51;1;1	51;1;1	General transcription factor II-I	GTF2I		3	51	51	51	39	7	29	38	42	38	40	13	19	39	7	29	38	42	38	40	13	19	39	7	29	38	42	38	40	13	19	52.2	52.2	52.2	112.42	998	998;949;949	0	236.39	By MS/MS	By MS/MS	By MS/MS
P61247	P61247	23	23	23	40S ribosomal protein S3a	RPS3A		1	23	23	23	18	8	21	17	19	18	20	15	20	18	8	21	17	19	18	20	15	20	18	8	21	17	19	18	20	15	20	67	67	67	29.945	264	264	0	169.75	By MS/MS	By MS/MS	By MS/MS
Q01844	Q01844	10	10	10	RNA-binding protein EWS	EWSR1		1	10	10	10	7	2	9	9	9	8	9	8	7	7	2	9	9	9	8	9	8	7	7	2	9	9	9	8	9	8	7	18.1	18.1	18.1	68.477	656	656	0	83.997	By MS/MS	By MS/MS	By MS/MS
P62913	P62913	9	9	9	60S ribosomal protein L11	RPL11		1	9	9	9	7	4	8	8	8	7	9	7	8	7	4	8	8	8	7	9	7	8	7	4	8	8	8	7	9	7	8	41.6	41.6	41.6	20.252	178	178	0	41.683	By MS/MS	By MS/MS	By MS/MS
P26368	P26368	21	21	21	Splicing factor U2AF 65 kDa subunit	U2AF2		1	21	21	21	13	4	20	19	19	18	18	18	16	13	4	20	19	19	18	18	18	16	13	4	20	19	19	18	18	18	16	50.5	50.5	50.5	53.5	475	475	0	223.75	By MS/MS	By MS/MS	By MS/MS
P01859;P01861;P01857;P01860	P01859;P01861;P01857;P01860	2;1;1;1	2;1;1;1	2;1;1;1	Ig gamma-2 chain C region;Ig gamma-4 chain C region;Ig gamma-1 chain C region;Ig gamma-3 chain C region	IGHG2;IGHG4;IGHG1;IGHG3	;;;	4	2	2	2	2	0	1	1	1	1	1	1	1	2	0	1	1	1	1	1	1	1	2	0	1	1	1	1	1	1	1	4.9	4.9	4.9	35.9	326	326;327;330;377	0	4.9433	By MS/MS		By MS/MS
P62269	P62269	15	15	15	40S ribosomal protein S18	RPS18		1	15	15	15	10	2	10	10	11	11	12	11	10	10	2	10	10	11	11	12	11	10	10	2	10	10	11	11	12	11	10	63.2	63.2	63.2	17.718	152	152	0	56.272	By MS/MS	By MS/MS	By MS/MS
CON__P35527;P35527	CON__P35527;P35527	28;28	27;27	27;27	Keratin, type I cytoskeletal 9	KRT9	;	2	28	27	27	19	6	13	15	10	11	23	18	23	18	6	13	15	10	10	22	18	22	18	6	13	15	10	10	22	18	22	56.8	55.7	55.7	62.129	623	623;623	0	323.31	By MS/MS	By MS/MS	By MS/MS
Q9BY77	Q9BY77	28	28	28	Polymerase delta-interacting protein 3	POLDIP3		1	28	28	28	18	9	20	21	21	21	21	19	21	18	9	20	21	21	21	21	19	21	18	9	20	21	21	21	21	19	21	68.6	68.6	68.6	46.089	421	421	0	134.02	By MS/MS	By MS/MS	By MS/MS
Q8N0T1	Q8N0T1	9	9	9	Uncharacterized protein C8orf59	C8orf59		1	9	9	9	7	5	8	9	7	9	8	9	7	7	5	8	9	7	9	8	9	7	7	5	8	9	7	9	8	9	7	70	70	70	11.456	100	100	0	36.326	By MS/MS	By MS/MS	By MS/MS
Q8WZ42	Q8WZ42	5	5	5	Titin	TTN		1	5	5	5	2	0	1	2	2	2	2	0	2	2	0	1	2	2	2	2	0	2	2	0	1	2	2	2	2	0	2	0.2	0.2	0.2	3816	34350	34350	0	3.8865	By MS/MS		By MS/MS
P98179	P98179	7	7	7	RNA-binding protein 3	RBM3		1	7	7	7	6	2	6	5	5	6	7	7	7	6	2	6	5	5	6	7	7	7	6	2	6	5	5	6	7	7	7	56.7	56.7	56.7	17.17	157	157	0	139.87	By MS/MS	By MS/MS	By MS/MS
Q71DI3;Q16695;P84243;P68431;Q6NXT2	Q71DI3;Q16695;P84243;P68431;Q6NXT2	5;5;5;5;3	5;5;5;5;3	2;2;2;2;0	Histone H3.2;Histone H3.1t;Histone H3.3;Histone H3.1;Histone H3.3C	HIST2H3A;HIST3H3;H3F3A;HIST1H3A;H3F3C	;;;;	5	5	5	2	4	1	4	4	5	3	3	3	4	4	1	4	4	5	3	3	3	4	1	0	1	1	2	1	1	1	1	25	25	8.1	15.388	136	136;136;136;136;135	0	9.4375	By MS/MS	By MS/MS	By MS/MS
O95232	O95232	23	23	23	Luc7-like protein 3	LUC7L3		1	23	23	23	16	6	17	17	19	18	15	14	13	16	6	17	17	19	18	15	14	13	16	6	17	17	19	18	15	14	13	41.9	41.9	41.9	51.466	432	432	0	157.61	By MS/MS	By MS/MS	By MS/MS
P31150	P31150	17	3	3	Rab GDP dissociation inhibitor alpha	GDI1		1	17	3	3	4	6	16	17	16	16	16	16	15	0	0	2	3	2	2	2	2	2	0	0	2	3	2	2	2	2	2	37.8	10.7	10.7	50.582	447	447	0	8.6697	By matching	By matching	By MS/MS
P61106	P61106	20	20	20	Ras-related protein Rab-14	RAB14		1	20	20	20	6	8	19	19	18	14	16	11	13	6	8	19	19	18	14	16	11	13	6	8	19	19	18	14	16	11	13	86.5	86.5	86.5	23.897	215	215	0	232.43	By MS/MS	By MS/MS	By MS/MS
REV__P35579	REV__P35579	1	1	1				1	1	1	1	1	0	1	1	1	1	1	1	1	1	0	1	1	1	1	1	1	1	1	0	1	1	1	1	1	1	1	0	0	0	226.53	1960	1960	1	-2	By MS/MS		By MS/MS
P00338;Q6ZMR3;P07864	P00338	16;1;1	16;1;1	15;0;0	L-lactate dehydrogenase A chain	LDHA		3	16	16	15	12	1	13	15	16	14	15	12	14	12	1	13	15	16	14	15	12	14	12	1	12	15	15	13	14	11	13	39.8	39.8	36.1	36.688	332	332;332;332	0	146.71	By MS/MS	By MS/MS	By MS/MS
P62888	P62888	9	9	9	60S ribosomal protein L30	RPL30		1	9	9	9	5	2	9	9	8	9	8	9	9	5	2	9	9	8	9	8	9	9	5	2	9	9	8	9	8	9	9	67	67	67	12.784	115	115	0	58.144	By MS/MS	By MS/MS	By MS/MS
P51153	P51153	15	14	12	Ras-related protein Rab-13	RAB13		1	15	14	12	1	6	14	12	9	11	10	4	5	0	5	13	11	8	10	9	3	4	0	3	11	9	7	8	7	2	3	68	62.6	55.2	22.774	203	203	0	92.304	By matching	By MS/MS	By MS/MS
P62820;P59190	P62820	17;1	9;0	9;0	Ras-related protein Rab-1A	RAB1A		2	17	9	9	6	11	17	16	16	15	14	12	13	2	5	9	8	8	8	7	5	6	2	5	9	8	8	8	7	5	6	76.6	39	39	22.677	205	205;212	0	112.32	By MS/MS	By MS/MS	By MS/MS
P22626	P22626	23	23	22	Heterogeneous nuclear ribonucleoproteins A2/B1	HNRNPA2B1		1	23	23	22	17	5	14	15	13	15	20	19	18	17	5	14	15	13	15	20	19	18	17	5	14	15	13	15	20	18	17	69.1	69.1	69.1	37.429	353	353	0	189.34	By MS/MS	By MS/MS	By MS/MS
O14744	O14744	32	32	32	Protein arginine N-methyltransferase 5;Protein arginine N-methyltransferase 5, N-terminally processed	PRMT5		1	32	32	32	20	9	24	27	29	14	22	17	19	20	9	24	27	29	14	22	17	19	20	9	24	27	29	14	22	17	19	49.8	49.8	49.8	72.683	637	637	0	201.68	By MS/MS	By MS/MS	By MS/MS
O60841	O60841	44	44	44	Eukaryotic translation initiation factor 5B	EIF5B		1	44	44	44	23	6	21	22	29	29	31	25	21	23	6	21	22	29	29	31	25	21	23	6	21	22	29	29	31	25	21	33.4	33.4	33.4	138.83	1220	1220	0	175.71	By MS/MS	By MS/MS	By MS/MS
Q8WUA2	Q8WUA2	22	22	22	Peptidyl-prolyl cis-trans isomerase-like 4	PPIL4		1	22	22	22	15	9	18	18	16	13	20	13	11	15	9	18	18	16	13	20	13	11	15	9	18	18	16	13	20	13	11	54.9	54.9	54.9	57.224	492	492	0	252.77	By MS/MS	By MS/MS	By MS/MS
P46782	P46782	15	15	15	40S ribosomal protein S5;40S ribosomal protein S5, N-terminally processed	RPS5		1	15	15	15	8	4	15	12	12	12	11	13	12	8	4	15	12	12	12	11	13	12	8	4	15	12	12	12	11	13	12	55.4	55.4	55.4	22.876	204	204	0	123.41	By MS/MS	By MS/MS	By MS/MS
Q9Y2W1	Q9Y2W1	40	40	39	Thyroid hormone receptor-associated protein 3	THRAP3		1	40	40	39	30	9	23	26	37	25	23	21	18	30	9	23	26	37	25	23	21	18	29	9	23	26	37	25	23	21	18	34.3	34.3	34.3	108.66	955	955	0	190.38	By MS/MS	By MS/MS	By MS/MS
P35908;CON__P35908;CON__Q7Z794;Q7Z794	P35908;CON__P35908	45;44;4;4	41;40;1;1	30;29;0;0	Keratin, type II cytoskeletal 2 epidermal	KRT2	;	4	45	41	30	41	8	28	24	17	19	30	25	35	38	6	25	22	14	17	27	22	31	29	3	15	15	7	11	17	16	23	79.5	76.4	62.3	65.432	639	639;645;578;578	0	301.66	By MS/MS	By MS/MS	By MS/MS
P62249	P62249	12	12	12	40S ribosomal protein S16	RPS16		1	12	12	12	8	4	9	7	10	7	8	7	6	8	4	9	7	10	7	8	7	6	8	4	9	7	10	7	8	7	6	63	63	63	16.445	146	146	0	27.776	By MS/MS	By MS/MS	By MS/MS
P49368	P49368	24	24	24	T-complex protein 1 subunit gamma	CCT3		1	24	24	24	15	1	17	15	15	10	12	10	11	15	1	17	15	15	10	12	10	11	15	1	17	15	15	10	12	10	11	51.7	51.7	51.7	60.533	545	545	0	84.358	By MS/MS	By MS/MS	By MS/MS
P23528	P23528	15	15	11	Cofilin-1	CFL1		1	15	15	11	9	2	14	12	14	13	14	12	12	9	2	14	12	14	13	14	12	12	5	1	10	8	10	9	10	8	8	83.7	83.7	60.8	18.502	166	166	0	141.04	By MS/MS	By MS/MS	By MS/MS
P17096	P17096	7	7	7	High mobility group protein HMG-I/HMG-Y	HMGA1		1	7	7	7	4	4	6	3	4	4	5	3	4	4	4	6	3	4	4	5	3	4	4	4	6	3	4	4	5	3	4	51.4	51.4	51.4	11.676	107	107	0	28.05	By MS/MS	By MS/MS	By MS/MS
P07355;A6NMY6	P07355;A6NMY6	27;21	27;21	27;21	Annexin A2;Putative annexin A2-like protein	ANXA2;ANXA2P2	;	2	27	27	27	23	7	20	21	21	17	18	19	20	23	7	20	21	21	17	18	19	20	23	7	20	21	21	17	18	19	20	66.7	66.7	66.7	38.604	339	339;339	0	158.31	By MS/MS	By MS/MS	By MS/MS
Q05519	Q05519	10	10	10	Serine/arginine-rich splicing factor 11	SRSF11		1	10	10	10	6	4	4	7	9	8	7	5	5	6	4	4	7	9	8	7	5	5	6	4	4	7	9	8	7	5	5	31.4	31.4	31.4	53.542	484	484	0	62.519	By MS/MS	By MS/MS	By MS/MS
Q6UB98	Q6UB98	1	1	1	Ankyrin repeat domain-containing protein 12	ANKRD12		1	1	1	1	0	1	0	1	1	1	0	0	0	0	1	0	1	1	1	0	0	0	0	1	0	1	1	1	0	0	0	0.3	0.3	0.3	235.65	2062	2062	1	-2		By MS/MS
Q9UL25	Q9UL25	20	20	20	Ras-related protein Rab-21	RAB21		1	20	20	20	0	9	17	16	17	12	13	10	10	0	9	17	16	17	12	13	10	10	0	9	17	16	17	12	13	10	10	70.2	70.2	70.2	24.347	225	225	0	159.08		By MS/MS	By MS/MS
Q9UL26	Q9UL26	14	14	12	Ras-related protein Rab-22A	RAB22A		1	14	14	12	0	6	12	12	12	12	12	6	8	0	6	12	12	12	12	12	6	8	0	6	11	11	11	11	11	4	7	74.2	74.2	62.9	21.855	194	194	0	164.03		By MS/MS	By MS/MS
Q14011	Q14011	7	7	7	Cold-inducible RNA-binding protein	CIRBP		1	7	7	7	6	1	3	5	6	5	6	6	5	6	1	3	5	6	5	6	6	5	6	1	3	5	6	5	6	6	5	39.5	39.5	39.5	18.648	172	172	0	78.671	By MS/MS	By MS/MS	By MS/MS
P07437;A6NNZ2;CON__ENSEMBL:ENSBTAP00000025008;Q9H4B7	P07437	24;8;5;5	6;0;0;0	5;0;0;0	Tubulin beta chain	TUBB		4	24	6	5	19	6	24	19	24	19	22	22	23	5	2	6	4	6	5	6	6	6	4	2	5	3	5	4	5	5	5	61.9	19.6	16.2	49.67	444	444;444;536;451	0	105.88	By MS/MS	By MS/MS	By MS/MS
P84090	P84090	8	8	8	Enhancer of rudimentary homolog	ERH		1	8	8	8	6	2	8	8	8	7	7	7	7	6	2	8	8	8	7	7	7	7	6	2	8	8	8	7	7	7	7	60.6	60.6	60.6	12.259	104	104	0	100.81	By MS/MS	By MS/MS	By MS/MS
P32969	P32969	9	9	9	60S ribosomal protein L9	RPL9		1	9	9	9	5	4	8	8	8	5	8	7	7	5	4	8	8	8	5	8	7	7	5	4	8	8	8	5	8	7	7	53.1	53.1	53.1	21.863	192	192	0	77.616	By MS/MS	By MS/MS	By MS/MS
P98175	P98175	41	41	37	RNA-binding protein 10	RBM10		1	41	41	37	34	6	25	34	35	25	32	32	34	34	6	25	34	35	25	32	32	34	31	6	24	31	32	24	31	30	31	46.8	46.8	44	103.53	930	930	0	259.55	By MS/MS	By MS/MS	By MS/MS
P48047;H7C0C1	P48047;H7C0C1	11;7	11;7	11;7	ATP synthase subunit O, mitochondrial	ATP5O	;	2	11	11	11	8	4	10	10	8	10	11	11	10	8	4	10	10	8	10	11	11	10	8	4	10	10	8	10	11	11	10	67.1	67.1	67.1	23.277	213	213;242	0	79.564	By MS/MS	By MS/MS	By MS/MS
P20339	P20339	13	10	9	Ras-related protein Rab-5A	RAB5A		1	13	10	9	3	4	12	12	12	9	9	7	8	0	3	9	9	9	6	6	4	5	0	3	8	9	9	6	6	4	5	82.3	67.4	64.2	23.658	215	215	0	111.67	By matching	By MS/MS	By MS/MS
CON__P02662	CON__P02662	8	8	8				1	8	8	8	8	5	8	8	7	8	8	8	8	8	5	8	8	7	8	8	8	8	8	5	8	8	7	8	8	8	8	47.7	47.7	47.7	22.975	199	199	0	103.78	By MS/MS	By MS/MS	By MS/MS
P62829	P62829	7	7	7	60S ribosomal protein L23	RPL23		1	7	7	7	3	1	6	6	7	7	6	6	6	3	1	6	6	7	7	6	6	6	3	1	6	6	7	7	6	6	6	52.1	52.1	52.1	14.865	140	140	0	39.365	By MS/MS	By MS/MS	By MS/MS
P14618;P30613	P14618	35;1	35;1	35;1	Pyruvate kinase PKM	PKM		2	35	35	35	20	9	23	14	22	17	23	22	30	20	9	23	14	22	17	23	22	30	20	9	23	14	22	17	23	22	30	74	74	74	57.936	531	531;574	0	245.87	By MS/MS	By MS/MS	By MS/MS
Q15233	Q15233	21	20	19	Non-POU domain-containing octamer-binding protein	NONO		1	21	20	19	17	1	16	15	16	18	18	14	15	16	1	15	14	15	17	17	13	14	16	1	14	14	15	17	17	13	14	47.6	45.9	44.4	54.231	471	471	0	168.08	By MS/MS	By MS/MS	By MS/MS
A6NHQ2	A6NHQ2	4	2	2	rRNA/tRNA 2-O-methyltransferase fibrillarin-like protein 1	FBLL1		1	4	2	2	2	2	3	3	3	4	3	3	3	1	1	2	2	2	2	2	2	2	1	1	2	2	2	2	2	2	2	11.4	3.6	3.6	34.803	334	334	0	5.9139	By MS/MS	By MS/MS	By MS/MS
Q71UI9;P0C0S5	Q71UI9;P0C0S5	6;6	4;4	4;4	Histone H2A.V;Histone H2A.Z	H2AFV;H2AFZ	;	2	6	4	4	4	2	4	5	4	4	4	5	6	2	0	2	3	2	2	2	3	4	2	0	2	3	2	2	2	3	4	53.9	46.9	46.9	13.509	128	128;128	0	21.244	By MS/MS	By matching	By MS/MS
P23396	P23396	19	19	19	40S ribosomal protein S3	RPS3		1	19	19	19	14	6	16	13	14	15	15	15	13	14	6	16	13	14	15	15	15	13	14	6	16	13	14	15	15	15	13	77.8	77.8	77.8	26.688	243	243	0	63.206	By MS/MS	By MS/MS	By MS/MS
P55081	P55081	16	16	16	Microfibrillar-associated protein 1	MFAP1		1	16	16	16	15	3	7	9	8	11	9	8	7	15	3	7	9	8	11	9	8	7	15	3	7	9	8	11	9	8	7	33.9	33.9	33.9	51.958	439	439	0	67.674	By MS/MS	By MS/MS	By MS/MS
Q15365;P57723	Q15365	14;1	14;1	10;0	Poly(rC)-binding protein 1	PCBP1		2	14	14	10	9	1	11	11	13	10	13	10	11	9	1	11	11	13	10	13	10	11	6	1	7	7	9	6	9	7	8	63.8	63.8	50.6	37.497	356	356;403	0	203.88	By MS/MS	By MS/MS	By MS/MS
Q9BUQ8	Q9BUQ8	33	33	33	Probable ATP-dependent RNA helicase DDX23	DDX23		1	33	33	33	14	0	15	8	15	25	27	22	27	14	0	15	8	15	25	27	22	27	14	0	15	8	15	25	27	22	27	39.8	39.8	39.8	95.581	820	820	0	98.117	By MS/MS		By MS/MS
P07900;Q14568;Q58FG0;Q58FG1	P07900	45;8;7;2	25;2;3;1	25;2;3;1	Heat shock protein HSP 90-alpha	HSP90AA1		4	45	25	25	35	13	38	32	33	27	28	28	34	17	8	22	20	21	16	17	17	19	17	8	22	20	21	16	17	17	19	51.2	32.1	32.1	84.659	732	732;343;334;418	0	157.83	By MS/MS	By MS/MS	By MS/MS
Q96CT7	Q96CT7	15	15	15	Coiled-coil domain-containing protein 124	CCDC124		1	15	15	15	11	7	12	12	13	11	12	12	9	11	7	12	12	13	11	12	12	9	11	7	12	12	13	11	12	12	9	50.2	50.2	50.2	25.835	223	223	0	100.95	By MS/MS	By MS/MS	By MS/MS
P08670;P17661;P41219;Q16352;P07197	P08670	27;5;3;1;1	26;5;3;1;1	23;2;1;0;0	Vimentin	VIM		5	27	26	23	4	7	13	8	9	22	14	11	6	3	6	12	7	8	21	13	10	5	2	5	11	7	6	19	12	10	4	58.8	57.3	53.4	53.651	466	466;470;470;499;916	0	103.97	By MS/MS	By MS/MS	By MS/MS
Q8NAV1	Q8NAV1	12	12	12	Pre-mRNA-splicing factor 38A	PRPF38A		1	12	12	12	9	3	4	8	7	7	7	7	6	9	3	4	8	7	7	7	7	6	9	3	4	8	7	7	7	7	6	34.3	34.3	34.3	37.476	312	312	0	40.996	By MS/MS	By MS/MS	By MS/MS
P21333	P21333	112	112	98	Filamin-A	FLNA		1	112	112	98	84	14	48	83	70	44	67	57	61	84	14	48	83	70	44	67	57	61	76	14	46	75	64	40	61	54	55	53.9	53.9	49.5	280.74	2647	2647	0	323.31	By MS/MS	By MS/MS	By MS/MS
P61020	P61020	13	9	9	Ras-related protein Rab-5B	RAB5B		1	13	9	9	3	6	13	9	10	9	9	7	8	0	5	9	6	7	6	6	4	5	0	5	9	6	7	6	6	4	5	82.3	64.2	64.2	23.707	215	215	0	143.38	By matching	By MS/MS	By MS/MS
P62899	P62899	8	8	8	60S ribosomal protein L31	RPL31		1	8	8	8	7	2	8	7	8	7	5	5	7	7	2	8	7	8	7	5	5	7	7	2	8	7	8	7	5	5	7	52.8	52.8	52.8	14.463	125	125	0	25.266	By MS/MS	By MS/MS	By MS/MS
P62280	P62280	10	10	10	40S ribosomal protein S11	RPS11		1	10	10	10	6	4	7	8	10	6	7	7	7	6	4	7	8	10	6	7	7	7	6	4	7	8	10	6	7	7	7	55.1	55.1	55.1	18.431	158	158	0	20.371	By MS/MS	By MS/MS	By MS/MS
P62273	P62273	3	3	3	40S ribosomal protein S29	RPS29		1	3	3	3	1	0	3	3	3	3	3	3	3	1	0	3	3	3	3	3	3	3	1	0	3	3	3	3	3	3	3	33.9	33.9	33.9	6.6767	56	56	0	15.857	By MS/MS		By MS/MS
P11142;P54652	P11142	29;12	29;12	23;6	Heat shock cognate 71 kDa protein	HSPA8		2	29	29	23	24	10	26	24	24	22	23	17	20	24	10	26	24	24	22	23	17	20	20	6	21	19	19	17	17	13	17	45.2	45.2	39.3	70.897	646	646;639	0	169.3	By MS/MS	By MS/MS	By MS/MS
Q2NL82	Q2NL82	23	23	23	Pre-rRNA-processing protein TSR1 homolog	TSR1		1	23	23	23	13	1	8	8	13	14	17	12	10	13	1	8	8	13	14	17	12	10	13	1	8	8	13	14	17	12	10	34.1	34.1	34.1	91.809	804	804	0	116.14	By MS/MS	By MS/MS	By MS/MS
Q13523	Q13523	23	23	23	Serine/threonine-protein kinase PRP4 homolog	PRPF4B		1	23	23	23	15	3	8	8	14	20	15	5	9	15	3	8	8	14	20	15	5	9	15	3	8	8	14	20	15	5	9	27.4	27.4	27.4	116.99	1007	1007	0	123.1	By MS/MS	By MS/MS	By MS/MS
P15880	P15880	13	13	13	40S ribosomal protein S2	RPS2		1	13	13	13	9	6	10	11	12	7	9	6	7	9	6	10	11	12	7	9	6	7	9	6	10	11	12	7	9	6	7	42.3	42.3	42.3	31.324	293	293	0	41.75	By MS/MS	By MS/MS	By MS/MS
Q01130;Q9BRL6	Q01130	8;2	8;2	8;2	Serine/arginine-rich splicing factor 2	SRSF2		2	8	8	8	6	3	7	7	8	6	7	6	6	6	3	7	7	8	6	7	6	6	6	3	7	7	8	6	7	6	6	33.9	33.9	33.9	25.476	221	221;282	0	59.686	By MS/MS	By MS/MS	By MS/MS
P09429;B2RPK0	P09429;B2RPK0	15;8	15;8	10;4	High mobility group protein B1;Putative high mobility group protein B1-like 1	HMGB1;HMGB1P1	;	2	15	15	10	9	5	11	9	11	10	13	11	10	9	5	11	9	11	10	13	11	10	5	3	7	5	7	6	9	6	7	53.5	53.5	35.3	24.893	215	215;211	0	73.022	By MS/MS	By MS/MS	By MS/MS
Q96EY4	Q96EY4	12	12	12	Translation machinery-associated protein 16	TMA16		1	12	12	12	4	2	10	8	10	9	9	7	8	4	2	10	8	10	9	9	7	8	4	2	10	8	10	9	9	7	8	39.9	39.9	39.9	23.864	203	203	0	102.04	By MS/MS	By MS/MS	By MS/MS
Q9Y2S6;A0A024R1R8	Q9Y2S6	5;2	5;2	5;2	Translation machinery-associated protein 7	TMA7		2	5	5	5	3	2	4	4	5	4	3	3	3	3	2	4	4	5	4	3	3	3	3	2	4	4	5	4	3	3	3	37.5	37.5	37.5	7.0662	64	64;64	0	10.965	By MS/MS	By MS/MS	By MS/MS
P61978	P61978	24	24	24	Heterogeneous nuclear ribonucleoprotein K	HNRNPK		1	24	24	24	18	8	16	18	17	14	17	15	20	18	8	16	18	17	14	17	15	20	18	8	16	18	17	14	17	15	20	64.6	64.6	64.6	50.976	463	463	0	143.72	By MS/MS	By MS/MS	By MS/MS
Q5VTL8	Q5VTL8	18	18	18	Pre-mRNA-splicing factor 38B	PRPF38B		1	18	18	18	9	3	11	12	13	13	13	7	5	9	3	11	12	13	13	13	7	5	9	3	11	12	13	13	13	7	5	38.6	38.6	38.6	64.467	546	546	0	52.212	By MS/MS	By MS/MS	By MS/MS
Q13442	Q13442	9	9	9	28 kDa heat- and acid-stable phosphoprotein	PDAP1		1	9	9	9	8	3	4	6	8	5	7	5	4	8	3	4	6	8	5	7	5	4	8	3	4	6	8	5	7	5	4	42.5	42.5	42.5	20.63	181	181	0	49.761	By MS/MS	By MS/MS	By MS/MS
A4UGR9	A4UGR9	2	2	2	Xin actin-binding repeat-containing protein 2	XIRP2		1	2	2	2	1	1	0	0	1	1	0	0	0	1	1	0	0	1	1	0	0	0	1	1	0	0	1	1	0	0	0	0.9	0.9	0.9	382.3	3374	3374	0.0028756	2.4582	By MS/MS	By MS/MS
CON__P02668	CON__P02668	6	6	6				1	6	6	6	5	1	5	5	5	5	5	6	5	5	1	5	5	5	5	5	6	5	5	1	5	5	5	5	5	6	5	49.1	49.1	49.1	18.974	169	169	0	105.32	By MS/MS	By MS/MS	By MS/MS
Q06830	Q06830	14	14	11	Peroxiredoxin-1	PRDX1		1	14	14	11	13	3	13	12	13	10	10	10	11	13	3	13	12	13	10	10	10	11	10	3	10	9	10	7	7	7	8	61.3	61.3	48.2	22.11	199	199	0	36.442	By MS/MS	By MS/MS	By MS/MS
CON__P02754	CON__P02754	11	11	11				1	11	11	11	6	4	6	8	10	9	10	9	9	6	4	6	8	10	9	10	9	9	6	4	6	8	10	9	10	9	9	60.5	60.5	60.5	18.281	162	162	0	73.852	By MS/MS	By MS/MS	By MS/MS
Q9GZP8	Q9GZP8	2	2	2	Immortalization up-regulated protein	IMUP		1	2	2	2	2	0	2	1	1	1	1	1	1	2	0	2	1	1	1	1	1	1	2	0	2	1	1	1	1	1	1	30.2	30.2	30.2	10.897	106	106	0	19.419	By MS/MS		By MS/MS
O60506	O60506	27	27	22	Heterogeneous nuclear ribonucleoprotein Q	SYNCRIP		1	27	27	22	21	5	19	14	16	17	17	11	16	21	5	19	14	16	17	17	11	16	19	5	15	9	12	13	13	9	12	53.1	53.1	45.4	69.602	623	623	0	144.48	By MS/MS	By MS/MS	By MS/MS
P53999	P53999	10	10	10	Activated RNA polymerase II transcriptional coactivator p15	SUB1		1	10	10	10	7	1	7	7	8	6	5	6	5	7	1	7	7	8	6	5	6	5	7	1	7	7	8	6	5	6	5	50.4	50.4	50.4	14.395	127	127	0	74.736	By MS/MS	By MS/MS	By MS/MS
P51991	P51991	18	18	18	Heterogeneous nuclear ribonucleoprotein A3	HNRNPA3		1	18	18	18	14	2	9	8	9	12	14	11	17	14	2	9	8	9	12	14	11	17	14	2	9	8	9	12	14	11	17	43.7	43.7	43.7	39.594	378	378	0	158.87	By MS/MS	By MS/MS	By MS/MS
Q16630	Q16630	13	13	13	Cleavage and polyadenylation specificity factor subunit 6	CPSF6		1	13	13	13	6	0	8	9	11	8	7	4	3	6	0	8	9	11	8	7	4	3	6	0	8	9	11	8	7	4	3	22.5	22.5	22.5	59.209	551	551	0	124.25	By MS/MS		By MS/MS
Q8TA86	Q8TA86	12	12	12	Retinitis pigmentosa 9 protein	RP9		1	12	12	12	10	3	7	10	11	8	10	7	8	10	3	7	10	11	8	10	7	8	10	3	7	10	11	8	10	7	8	51.1	51.1	51.1	26.106	221	221	0	74.162	By MS/MS	By MS/MS	By MS/MS
Q14562;Q92620	Q14562	37;1	37;1	36;1	ATP-dependent RNA helicase DHX8	DHX8		2	37	37	36	21	3	12	15	24	23	16	6	4	21	3	12	15	24	23	16	6	4	21	3	11	14	23	22	15	5	3	36.6	36.6	35.8	139.31	1220	1220;1227	0	170.68	By MS/MS	By MS/MS	By MS/MS
CON__P02663	CON__P02663	10	10	10				1	10	10	10	7	1	8	7	9	4	7	8	7	7	1	8	7	9	4	7	8	7	7	1	8	7	9	4	7	8	7	42	42	42	24.348	207	207	0	28.702	By MS/MS	By MS/MS	By MS/MS
P23284	P23284	11	11	11	Peptidyl-prolyl cis-trans isomerase B	PPIB		1	11	11	11	7	0	6	10	10	9	9	9	5	7	0	6	10	10	9	9	9	5	7	0	6	10	10	9	9	9	5	44.9	44.9	44.9	23.742	216	216	0	44.562	By MS/MS		By MS/MS
P08621	P08621	13	13	13	U1 small nuclear ribonucleoprotein 70 kDa	SNRNP70		1	13	13	13	9	2	9	9	11	12	11	9	7	9	2	9	9	11	12	11	9	7	9	2	9	9	11	12	11	9	7	26.5	26.5	26.5	51.556	437	437	0	49.564	By MS/MS	By MS/MS	By MS/MS
P17844	P17844	31	31	23	Probable ATP-dependent RNA helicase DDX5	DDX5		1	31	31	23	13	2	19	15	19	18	27	18	17	13	2	19	15	19	18	27	18	17	9	1	12	10	12	13	20	12	12	50.3	50.3	36.3	69.147	614	614	0	126.21	By MS/MS	By MS/MS	By MS/MS
P49756	P49756	19	19	19	RNA-binding protein 25	RBM25		1	19	19	19	7	1	5	9	17	14	8	3	0	7	1	5	9	17	14	8	3	0	7	1	5	9	17	14	8	3	0	26	26	26	100.18	843	843	0	91.988	By MS/MS	By MS/MS	By MS/MS
P61006	P61006	13	10	8	Ras-related protein Rab-8A	RAB8A		1	13	10	8	4	9	13	12	12	11	11	7	8	2	6	10	9	9	8	8	4	5	2	6	8	7	7	7	7	4	3	54.1	44.9	34.3	23.668	207	207	0	78.327	By MS/MS	By MS/MS	By MS/MS
P62266	P62266	6	6	6	40S ribosomal protein S23	RPS23		1	6	6	6	6	2	6	5	6	5	5	5	5	6	2	6	5	6	5	5	5	5	6	2	6	5	6	5	5	5	5	30.1	30.1	30.1	15.807	143	143	0	13.848	By MS/MS	By MS/MS	By MS/MS
P62318	P62318	4	4	4	Small nuclear ribonucleoprotein Sm D3	SNRPD3		1	4	4	4	3	0	2	3	3	3	3	2	3	3	0	2	3	3	3	3	2	3	3	0	2	3	3	3	3	2	3	37.3	37.3	37.3	13.916	126	126	0	12.358	By MS/MS		By MS/MS
O60869	O60869	9	9	9	Endothelial differentiation-related factor 1	EDF1		1	9	9	9	8	3	7	6	6	6	8	8	6	8	3	7	6	6	6	8	8	6	8	3	7	6	6	6	8	8	6	51.4	51.4	51.4	16.368	148	148	0	33.482	By MS/MS	By MS/MS	By MS/MS
P38159;Q96E39;O75526;Q8IZ40;Q8N7X1	P38159;Q96E39	23;15;4;1;1	23;15;4;1;1	23;15;4;1;1	RNA-binding motif protein, X chromosome;RNA-binding motif protein, X chromosome, N-terminally processed;RNA binding motif protein, X-linked-like-1	RBMX;RBMXL1	;	5	23	23	23	18	4	16	14	18	15	17	12	17	18	4	16	14	18	15	17	12	17	18	4	16	14	18	15	17	12	17	51.2	51.2	51.2	42.331	391	391;390;392;523;1067	0	68.247	By MS/MS	By MS/MS	By MS/MS
P13639	P13639	34	34	33	Elongation factor 2	EEF2		1	34	34	33	21	4	18	25	24	16	20	23	28	21	4	18	25	24	16	20	23	28	20	3	18	24	23	15	19	22	27	41.1	41.1	40	95.337	858	858	0	114.89	By MS/MS	By MS/MS	By MS/MS
P05141;Q9H0C2	P05141	13;3	13;3	5;0	ADP/ATP translocase 2;ADP/ATP translocase 2, N-terminally processed	SLC25A5		2	13	13	5	9	4	6	9	9	9	10	9	10	9	4	6	9	9	9	10	9	10	2	1	2	3	3	3	4	4	5	42.6	42.6	19.5	32.852	298	298;315	0	24.697	By MS/MS	By MS/MS	By MS/MS
P51149	P51149	18	18	18	Ras-related protein Rab-7a	RAB7A		1	18	18	18	3	4	16	16	16	10	8	6	7	3	4	16	16	16	10	8	6	7	3	4	16	16	16	10	8	6	7	80.7	80.7	80.7	23.489	207	207	0	142.6	By MS/MS	By MS/MS	By MS/MS
P42766	P42766	4	4	4	60S ribosomal protein L35	RPL35		1	4	4	4	2	2	3	3	2	4	2	1	2	2	2	3	3	2	4	2	1	2	2	2	3	3	2	4	2	1	2	26	26	26	14.551	123	123	0	26.723	By MS/MS	By MS/MS	By MS/MS
O43809	O43809	14	14	14	Cleavage and polyadenylation specificity factor subunit 5	NUDT21		1	14	14	14	10	4	7	9	11	8	11	8	7	10	4	7	9	11	8	11	8	7	10	4	7	9	11	8	11	8	7	52.4	52.4	52.4	26.227	227	227	0	54.037	By MS/MS	By MS/MS	By MS/MS
Q13188;Q13043	Q13188	20;5	20;5	20;5	Serine/threonine-protein kinase 3;Serine/threonine-protein kinase 3 36kDa subunit;Serine/threonine-protein kinase 3 20kDa subunit	STK3		2	20	20	20	15	12	13	12	10	13	10	15	13	15	12	13	12	10	13	10	15	13	15	12	13	12	10	13	10	15	13	44.2	44.2	44.2	56.3	491	491;487	0	88.409	By MS/MS	By MS/MS	By MS/MS
Q9UNZ5	Q9UNZ5	6	6	6	Leydig cell tumor 10 kDa protein homolog	C19orf53		1	6	6	6	3	1	5	4	5	4	4	4	6	3	1	5	4	5	4	4	4	6	3	1	5	4	5	4	4	4	6	26.3	26.3	26.3	10.576	99	99	0	14.709	By MS/MS	By MS/MS	By MS/MS
Q15149;P58107	Q15149	58;2	58;2	57;2	Plectin	PLEC		2	58	58	57	3	0	3	9	42	30	10	7	12	3	0	3	9	42	30	10	7	12	2	0	2	8	41	29	9	6	11	13.6	13.6	13.4	531.78	4684	4684;5090	0	126.36	By MS/MS		By MS/MS
P62906	P62906	8	8	8	60S ribosomal protein L10a	RPL10A		1	8	8	8	5	1	7	6	6	7	5	7	6	5	1	7	6	6	7	5	7	6	5	1	7	6	6	7	5	7	6	35	35	35	24.831	217	217	0	28.886	By MS/MS	By MS/MS	By MS/MS
P43490	P43490	27	27	27	Nicotinamide phosphoribosyltransferase	NAMPT		1	27	27	27	20	5	12	11	13	11	21	26	24	20	5	12	11	13	11	21	26	24	20	5	12	11	13	11	21	26	24	62.3	62.3	62.3	55.52	491	491	0	198.63	By MS/MS	By MS/MS	By MS/MS
P07305	P07305	8	8	8	Histone H1.0;Histone H1.0, N-terminally processed	H1F0		1	8	8	8	6	3	6	5	4	4	5	4	7	6	3	6	5	4	4	5	4	7	6	3	6	5	4	4	5	4	7	28.4	28.4	28.4	20.863	194	194	0	31.749	By MS/MS	By MS/MS	By MS/MS
P07195	P07195	13	12	12	L-lactate dehydrogenase B chain	LDHB		1	13	12	12	9	3	9	6	9	9	9	8	11	9	3	8	6	8	8	8	7	10	9	3	8	6	8	8	8	7	10	38.3	34.7	34.7	36.638	334	334	0	37.904	By MS/MS	By MS/MS	By MS/MS
Q92930	Q92930	11	6	6	Ras-related protein Rab-8B	RAB8B		1	11	6	6	2	8	11	11	11	9	8	6	8	0	5	6	6	6	5	4	3	3	0	5	6	6	6	5	4	3	3	46.9	27.1	27.1	23.584	207	207	0	56.846	By matching	By MS/MS	By MS/MS
P60660;P14649	P60660	8;2	8;2	8;2	Myosin light polypeptide 6	MYL6		2	8	8	8	5	1	5	8	8	8	8	6	7	5	1	5	8	8	8	8	6	7	5	1	5	8	8	8	8	6	7	55.6	55.6	55.6	16.93	151	151;208	0	46.349	By MS/MS	By MS/MS	By MS/MS
P05204	P05204	11	11	7	Non-histone chromosomal protein HMG-17	HMGN2		1	11	11	7	10	4	8	6	6	5	10	7	7	10	4	8	6	6	5	10	7	7	6	2	5	3	3	2	6	4	3	62.2	62.2	48.9	9.3926	90	90	0	152.33	By MS/MS	By MS/MS	By MS/MS
P46781	P46781	16	16	16	40S ribosomal protein S9	RPS9		1	16	16	16	12	7	14	13	15	10	11	9	11	12	7	14	13	15	10	11	9	11	12	7	14	13	15	10	11	9	11	51	51	51	22.591	194	194	0	38.558	By MS/MS	By MS/MS	By MS/MS
CON__P13647;P13647;CON__H-INV:HIT000016045;CON__Q8N1N4-2;CON__Q7RTT2;Q8N1N4;CON__Q61726;CON__O43790;CON__Q6NT21;CON__P78385;CON__Q14533;CON__P78386;O43790;P78385;Q14533;P78386	CON__P13647;P13647	36;36;4;2;2;2;1;1;1;1;1;1;1;1;1;1	28;28;0;1;1;1;1;1;1;1;1;1;1;1;1;1	7;7;0;0;0;0;0;0;0;0;0;0;0;0;0;0	Keratin, type II cytoskeletal 5	KRT5	;	16	36	28	7	28	5	11	18	8	12	27	25	23	23	4	5	13	3	8	21	21	17	5	1	2	3	0	2	5	4	4	50.5	44.1	12.2	62.378	590	590;590;99;521;521;520;479;486;493;493;505;507;486;493;505;507	0	132.42	By MS/MS	By MS/MS	By MS/MS
Q9BQA1	Q9BQA1	12	12	12	Methylosome protein 50	WDR77		1	12	12	12	6	1	9	9	11	6	7	4	4	6	1	9	9	11	6	7	4	4	6	1	9	9	11	6	7	4	4	46.5	46.5	46.5	36.724	342	342	0	107.12	By MS/MS	By MS/MS	By MS/MS
P62316	P62316	8	8	8	Small nuclear ribonucleoprotein Sm D2	SNRPD2		1	8	8	8	5	0	6	5	5	4	6	5	6	5	0	6	5	5	4	6	5	6	5	0	6	5	5	4	6	5	6	55.1	55.1	55.1	13.527	118	118	0	65.894	By MS/MS		By MS/MS
Q07955	Q07955	14	14	13	Serine/arginine-rich splicing factor 1	SRSF1		1	14	14	13	11	2	8	11	10	10	13	11	10	11	2	8	11	10	10	13	11	10	10	1	7	10	9	9	12	10	9	47.2	47.2	44.4	27.744	248	248	0	49.925	By MS/MS	By MS/MS	By MS/MS
Q6UN15;A0A0B4J203	Q6UN15;A0A0B4J203	11;8	11;8	11;8	Pre-mRNA 3-end-processing factor FIP1	FIP1L1	;	2	11	11	11	7	1	6	4	10	9	5	5	3	7	1	6	4	10	9	5	5	3	7	1	6	4	10	9	5	5	3	30	30	30	66.526	594	594;849	0	101.99	By MS/MS	By MS/MS	By MS/MS
P61254;J3QQQ9	P61254;J3QQQ9	9;8	9;8	2;1	60S ribosomal protein L26	RPL26	;	2	9	9	2	7	2	8	7	8	8	8	8	8	7	2	8	7	8	8	8	8	8	1	1	2	2	1	1	2	2	1	44.8	44.8	11.7	17.258	145	145;107	0	56.968	By MS/MS	By MS/MS	By MS/MS
O00622	O00622	9	9	9	Protein CYR61	CYR61		1	9	9	9	5	1	7	6	5	6	8	7	8	5	1	7	6	5	6	8	7	8	5	1	7	6	5	6	8	7	8	22.3	22.3	22.3	42.026	381	381	0	31.152	By MS/MS	By MS/MS	By MS/MS
O00488	O00488	11	11	11	Zinc finger protein 593	ZNF593		1	11	11	11	5	2	4	6	4	8	7	6	7	5	2	4	6	4	8	7	6	7	5	2	4	6	4	8	7	6	7	69.4	69.4	69.4	15.199	134	134	0	39.996	By MS/MS	By MS/MS	By MS/MS
Q13283	Q13283	17	17	15	Ras GTPase-activating protein-binding protein 1	G3BP1		1	17	17	15	12	2	14	10	12	9	14	11	11	12	2	14	10	12	9	14	11	11	12	2	13	10	11	9	13	9	10	46.1	46.1	43.3	52.164	466	466	0	138.63	By MS/MS	By MS/MS	By MS/MS
Q9H0G5	Q9H0G5	21	21	21	Nuclear speckle splicing regulatory protein 1	NSRP1		1	21	21	21	17	4	10	12	9	13	12	9	6	17	4	10	12	9	13	12	9	6	17	4	10	12	9	13	12	9	6	38.2	38.2	38.2	66.389	558	558	0	76.936	By MS/MS	By MS/MS	By MS/MS
P06703	P06703	5	5	5	Protein S100-A6	S100A6		1	5	5	5	4	1	3	2	2	3	4	5	4	4	1	3	2	2	3	4	5	4	4	1	3	2	2	3	4	5	4	45.6	45.6	45.6	10.18	90	90	0	11.326	By MS/MS	By MS/MS	By MS/MS
Q8ND56	Q8ND56	16	16	16	Protein LSM14 homolog A	LSM14A		1	16	16	16	10	3	10	13	15	11	9	8	8	10	3	10	13	15	11	9	8	8	10	3	10	13	15	11	9	8	8	41.9	41.9	41.9	50.529	463	463	0	109.72	By MS/MS	By MS/MS	By MS/MS
Q9UQ35	Q9UQ35	8	8	8	Serine/arginine repetitive matrix protein 2	SRRM2		1	8	8	8	7	1	5	6	6	7	5	6	5	7	1	5	6	6	7	5	6	5	7	1	5	6	6	7	5	6	5	3.5	3.5	3.5	299.61	2752	2752	0	152.52	By MS/MS	By MS/MS	By MS/MS
Q8WU90	Q8WU90	22	22	22	Zinc finger CCCH domain-containing protein 15	ZC3H15		1	22	22	22	12	2	13	11	12	12	17	19	9	12	2	13	11	12	12	17	19	9	12	2	13	11	12	12	17	19	9	48.8	48.8	48.8	48.602	426	426	0	109.63	By MS/MS	By MS/MS	By MS/MS
Q13247	Q13247	10	10	7	Serine/arginine-rich splicing factor 6	SRSF6		1	10	10	7	6	1	5	5	6	10	5	5	4	6	1	5	5	6	10	5	5	4	3	0	2	2	3	7	2	2	1	28.2	28.2	23.5	39.586	344	344	0	28.267	By MS/MS	By MS/MS	By MS/MS
CON__P08779;P08779;CON__Q9Z2K1;CON__Q3ZAW8	CON__P08779;P08779	31;31;12;12	27;27;10;10	16;16;3;3	Keratin, type I cytoskeletal 16	KRT16	;	4	31	27	16	23	11	3	9	3	8	26	23	12	19	10	1	6	0	5	22	21	9	11	7	0	2	0	4	12	11	3	63.8	58.6	38.7	51.267	473	473;473;469;474	0	188.5	By MS/MS	By MS/MS	By MS/MS
Q8TAD8	Q8TAD8	11	11	11	Smad nuclear-interacting protein 1	SNIP1		1	11	11	11	9	0	4	4	4	9	10	8	9	9	0	4	4	4	9	10	8	9	9	0	4	4	4	9	10	8	9	38.1	38.1	38.1	45.777	396	396	0	44.144	By MS/MS		By MS/MS
CON__Q3SZR3	CON__Q3SZR3	10	10	10				1	10	10	10	5	0	4	7	8	5	7	8	9	5	0	4	7	8	5	7	8	9	5	0	4	7	8	5	7	8	9	39.1	39.1	39.1	23.182	202	202	0	35.45	By MS/MS		By MS/MS
P39748;CON__P01030;CON__ENSEMBL:ENSBTAP00000007350	P39748	12;1;1	12;1;1	12;1;1	Flap endonuclease 1	FEN1		3	12	12	12	10	1	9	9	10	9	11	10	10	10	1	9	9	10	9	11	10	10	10	1	9	9	10	9	11	10	10	45.3	45.3	45.3	42.592	380	380;1741;1742	0	63.443	By MS/MS	By MS/MS	By MS/MS
O75083	O75083	20	20	20	WD repeat-containing protein 1	WDR1		1	20	20	20	13	6	15	9	14	11	14	11	15	13	6	15	9	14	11	14	11	15	13	6	15	9	14	11	14	11	15	46.7	46.7	46.7	66.193	606	606	0	80.213	By MS/MS	By MS/MS	By MS/MS
P61353	P61353	7	7	7	60S ribosomal protein L27	RPL27		1	7	7	7	6	2	4	6	7	7	6	4	7	6	2	4	6	7	7	6	4	7	6	2	4	6	7	7	6	4	7	50.7	50.7	50.7	15.798	136	136	0	36.095	By MS/MS	By MS/MS	By MS/MS
Q9Y5V0	Q9Y5V0	3	3	3	Zinc finger protein 706	ZNF706		1	3	3	3	2	1	3	3	3	3	3	3	3	2	1	3	3	3	3	3	3	3	2	1	3	3	3	3	3	3	3	39.5	39.5	39.5	8.4977	76	76	0	9.6391	By MS/MS	By MS/MS	By MS/MS
Q16629	Q16629	7	6	6	Serine/arginine-rich splicing factor 7	SRSF7		1	7	6	6	4	3	5	7	6	7	5	6	6	3	2	4	6	5	6	4	5	5	3	2	4	6	5	6	4	5	5	25.6	25.6	25.6	27.366	238	238	0	17.746	By MS/MS	By MS/MS	By MS/MS
Q8WVK2	Q8WVK2	8	8	8	U4/U6.U5 small nuclear ribonucleoprotein 27 kDa protein	SNRNP27		1	8	8	8	5	2	3	5	5	4	3	4	3	5	2	3	5	5	4	3	4	3	5	2	3	5	5	4	3	4	3	41.9	41.9	41.9	18.86	155	155	0	122.53	By MS/MS	By MS/MS	By MS/MS
P62847	P62847	6	6	6	40S ribosomal protein S24	RPS24		1	6	6	6	4	0	5	4	5	5	5	5	6	4	0	5	4	5	5	5	5	6	4	0	5	4	5	5	5	5	6	36.1	36.1	36.1	15.423	133	133	0	22.63	By MS/MS		By MS/MS
Q7L4I2	Q7L4I2	10	10	10	Arginine/serine-rich coiled-coil protein 2	RSRC2		1	10	10	10	6	1	7	9	10	8	7	7	3	6	1	7	9	10	8	7	7	3	6	1	7	9	10	8	7	7	3	26.5	26.5	26.5	50.559	434	434	0	90.113	By MS/MS	By MS/MS	By MS/MS
Q01082	Q01082	10	10	10	Spectrin beta chain, non-erythrocytic 1	SPTBN1		1	10	10	10	2	0	0	4	3	1	1	0	0	2	0	0	4	3	1	1	0	0	2	0	0	4	3	1	1	0	0	4.6	4.6	4.6	274.61	2364	2364	0	18.012	By MS/MS
P48643	P48643	34	34	34	T-complex protein 1 subunit epsilon	CCT5		1	34	34	34	26	6	24	25	21	10	21	21	26	26	6	24	25	21	10	21	21	26	26	6	24	25	21	10	21	21	26	70.1	70.1	70.1	59.67	541	541	0	276.95	By MS/MS	By MS/MS	By MS/MS
Q12872	Q12872	21	21	21	Splicing factor, suppressor of white-apricot homolog	SFSWAP		1	21	21	21	7	1	7	14	16	16	9	6	1	7	1	7	14	16	16	9	6	1	7	1	7	14	16	16	9	6	1	22.7	22.7	22.7	104.82	951	951	0	53.767	By MS/MS	By MS/MS	By MS/MS
P17987	P17987	24	24	24	T-complex protein 1 subunit alpha	TCP1		1	24	24	24	16	4	17	20	15	14	16	15	15	16	4	17	20	15	14	16	15	15	16	4	17	20	15	14	16	15	15	48.7	48.7	48.7	60.343	556	556	0	81.209	By MS/MS	By MS/MS	By MS/MS
Q01518	Q01518	19	19	18	Adenylyl cyclase-associated protein 1	CAP1		1	19	19	18	13	3	14	12	17	9	9	7	12	13	3	14	12	17	9	9	7	12	12	2	14	11	16	8	8	6	11	47.8	47.8	46.1	51.901	475	475	0	107.22	By MS/MS	By MS/MS	By MS/MS
Q969Q5	Q969Q5	12	12	12	Ras-related protein Rab-24	RAB24		1	12	12	12	0	5	12	8	8	9	8	1	1	0	5	12	8	8	9	8	1	1	0	5	12	8	8	9	8	1	1	55.7	55.7	55.7	23.124	203	203	0	61.148		By MS/MS	By MS/MS
O00571;O15523;Q9NQI0	O00571;O15523	25;20;2	24;19;2	24;19;2	ATP-dependent RNA helicase DDX3X;ATP-dependent RNA helicase DDX3Y	DDX3X;DDX3Y	;	3	25	24	24	15	3	13	15	19	17	18	16	13	14	3	12	14	18	16	17	15	12	14	3	12	14	18	16	17	15	12	43.5	41.8	41.8	73.243	662	662;660;724	0	111.48	By MS/MS	By MS/MS	By MS/MS
P06748	P06748	11	11	11	Nucleophosmin	NPM1		1	11	11	11	6	1	4	5	6	7	6	8	9	6	1	4	5	6	7	6	8	9	6	1	4	5	6	7	6	8	9	44.6	44.6	44.6	32.575	294	294	0	97.847	By MS/MS	By MS/MS	By MS/MS
P62979;P62987;P0CG47;P0CG48	P62979;P62987;P0CG47;P0CG48	7;5;5;5	7;5;5;5	7;5;5;5	Ubiquitin-40S ribosomal protein S27a;Ubiquitin;40S ribosomal protein S27a;Ubiquitin-60S ribosomal protein L40;Ubiquitin;60S ribosomal protein L40;Polyubiquitin-B;Ubiquitin;Polyubiquitin-C;Ubiquitin	RPS27A;UBA52;UBB;UBC	;;;	4	7	7	7	4	2	5	4	5	5	6	5	5	4	2	5	4	5	5	6	5	5	4	2	5	4	5	5	6	5	5	55.8	55.8	55.8	17.965	156	156;128;229;685	0	30.128	By MS/MS	By MS/MS	By MS/MS
P47914	P47914	2	2	2	60S ribosomal protein L29	RPL29		1	2	2	2	2	1	2	2	1	2	2	1	1	2	1	2	2	1	2	2	1	1	2	1	2	2	1	2	2	1	1	14.5	14.5	14.5	17.752	159	159	0	4.7058	By MS/MS	By MS/MS	By MS/MS
Q8N684	Q8N684	12	12	12	Cleavage and polyadenylation specificity factor subunit 7	CPSF7		1	12	12	12	8	2	8	10	10	12	11	4	1	8	2	8	10	10	12	11	4	1	8	2	8	10	10	12	11	4	1	28.7	28.7	28.7	52.049	471	471	0	43.451	By MS/MS	By MS/MS	By MS/MS
Q96GC5	Q96GC5	5	5	5	39S ribosomal protein L48, mitochondrial	MRPL48		1	5	5	5	4	0	1	2	2	4	4	5	4	4	0	1	2	2	4	4	5	4	4	0	1	2	2	4	4	5	4	26.4	26.4	26.4	23.934	212	212	0	28.828	By MS/MS		By MS/MS
Q9UJV9	Q9UJV9	19	19	19	Probable ATP-dependent RNA helicase DDX41	DDX41		1	19	19	19	5	0	2	8	12	10	8	4	2	5	0	2	8	12	10	8	4	2	5	0	2	8	12	10	8	4	2	35.4	35.4	35.4	69.837	622	622	0	46.647	By MS/MS		By MS/MS
CON__P12763	CON__P12763	7	7	7				1	7	7	7	3	0	5	4	7	6	7	6	7	3	0	5	4	7	6	7	6	7	3	0	5	4	7	6	7	6	7	24.8	24.8	24.8	38.418	359	359	0	48.108	By MS/MS		By MS/MS
P62995	P62995	7	7	5	Transformer-2 protein homolog beta	TRA2B		1	7	7	5	7	1	6	5	6	7	7	5	4	7	1	6	5	6	7	7	5	4	5	1	4	4	4	5	5	4	3	24	24	20.5	33.665	288	288	0	28.929	By MS/MS	By MS/MS	By MS/MS
P19105;O14950;P24844	P19105;O14950;P24844	8;8;5	8;8;5	8;8;5	Myosin regulatory light chain 12A;Myosin regulatory light chain 12B;Myosin regulatory light polypeptide 9	MYL12A;MYL12B;MYL9	;;	3	8	8	8	8	2	8	7	8	6	8	8	7	8	2	8	7	8	6	8	8	7	8	2	8	7	8	6	8	8	7	50.9	50.9	50.9	19.794	171	171;172;172	0	121.9	By MS/MS	By MS/MS	By MS/MS
Q9H2W6	Q9H2W6	8	8	8	39S ribosomal protein L46, mitochondrial	MRPL46		1	8	8	8	5	1	6	2	4	5	5	7	5	5	1	6	2	4	5	5	7	5	5	1	6	2	4	5	5	7	5	40.9	40.9	40.9	31.705	279	279	0	83.209	By MS/MS	By MS/MS	By MS/MS
Q6P1L8	Q6P1L8	6	6	6	39S ribosomal protein L14, mitochondrial	MRPL14		1	6	6	6	5	4	4	5	6	5	5	4	4	5	4	4	5	6	5	5	4	4	5	4	4	5	6	5	5	4	4	42.8	42.8	42.8	15.947	145	145	0	47.862	By MS/MS	By MS/MS	By MS/MS
Q96GA3;A0A075B6Q4	Q96GA3	13;5	13;5	13;5	Protein LTV1 homolog	LTV1		2	13	13	13	9	2	5	4	5	9	9	6	6	9	2	5	4	5	9	9	6	6	9	2	5	4	5	9	9	6	6	29.7	29.7	29.7	54.854	475	475;140	0	111.27	By MS/MS	By MS/MS	By MS/MS
P25705	P25705	20	20	20	ATP synthase subunit alpha, mitochondrial	ATP5A1		1	20	20	20	15	3	10	12	14	8	12	13	16	15	3	10	12	14	8	12	13	16	15	3	10	12	14	8	12	13	16	43.4	43.4	43.4	59.75	553	553	0	118.23	By MS/MS	By MS/MS	By MS/MS
O75400;Q6NWY9	O75400	21;1	21;1	21;1	Pre-mRNA-processing factor 40 homolog A	PRPF40A		2	21	21	21	4	0	6	12	19	12	5	0	0	4	0	6	12	19	12	5	0	0	4	0	6	12	19	12	5	0	0	21.1	21.1	21.1	108.8	957	957;871	0	85.806	By MS/MS		By MS/MS
Q13435	Q13435	17	17	17	Splicing factor 3B subunit 2	SF3B2		1	17	17	17	7	1	6	4	9	8	10	3	3	7	1	6	4	9	8	10	3	3	7	1	6	4	9	8	10	3	3	22.3	22.3	22.3	100.23	895	895	0	48.893	By MS/MS	By MS/MS	By MS/MS
P26373	P26373	12	12	12	60S ribosomal protein L13	RPL13		1	12	12	12	9	2	6	6	7	6	5	3	3	9	2	6	6	7	6	5	3	3	9	2	6	6	7	6	5	3	3	51.2	51.2	51.2	24.261	211	211	0	41.541	By MS/MS	By MS/MS	By MS/MS
Q15286;Q15771;Q96AX2	Q15286	11;1;1	11;1;1	10;0;0	Ras-related protein Rab-35	RAB35		3	11	11	10	3	7	10	8	9	6	7	4	4	3	7	10	8	9	6	7	4	4	3	7	10	8	8	6	7	4	4	54.2	54.2	47.8	23.025	201	201;203;223	0	41.096	By MS/MS	By MS/MS	By MS/MS
P63244	P63244	18	18	18	Guanine nucleotide-binding protein subunit beta-2-like 1;Guanine nucleotide-binding protein subunit beta-2-like 1, N-terminally processed	GNB2L1		1	18	18	18	12	1	13	11	13	8	11	12	12	12	1	13	11	13	8	11	12	12	12	1	13	11	13	8	11	12	12	67.2	67.2	67.2	35.076	317	317	0	95.041	By MS/MS	By MS/MS	By MS/MS
Q7Z7F7	Q7Z7F7	5	5	5	39S ribosomal protein L55, mitochondrial	MRPL55		1	5	5	5	4	1	3	2	3	4	4	4	4	4	1	3	2	3	4	4	4	4	4	1	3	2	3	4	4	4	4	38.3	38.3	38.3	15.128	128	128	0	54.05	By MS/MS	By MS/MS	By MS/MS
P68133;P68032;P63267;P62736	P68133;P68032;P63267;P62736	15;15;14;14	1;1;1;1	1;1;1;1	Actin, alpha skeletal muscle;Actin, alpha cardiac muscle 1;Actin, gamma-enteric smooth muscle;Actin, aortic smooth muscle	ACTA1;ACTC1;ACTG2;ACTA2	;;;	4	15	1	1	13	8	13	13	15	13	13	13	13	1	0	1	1	1	1	1	1	1	1	0	1	1	1	1	1	1	1	30.8	4.2	4.2	42.051	377	377;377;376;377	0	34.782	By MS/MS	By matching	By MS/MS
Q96IZ7	Q96IZ7	10	10	10	Serine/Arginine-related protein 53	RSRC1		1	10	10	10	5	1	3	4	8	7	3	3	0	5	1	3	4	8	7	3	3	0	5	1	3	4	8	7	3	3	0	32.9	32.9	32.9	38.677	334	334	0	46.033	By MS/MS	By MS/MS	By MS/MS
P05388;Q8NHW5	P05388;Q8NHW5	12;8	12;8	12;8	60S acidic ribosomal protein P0;60S acidic ribosomal protein P0-like	RPLP0;RPLP0P6	;	2	12	12	12	9	2	8	11	10	7	8	6	10	9	2	8	11	10	7	8	6	10	9	2	8	11	10	7	8	6	10	42.6	42.6	42.6	34.273	317	317;317	0	45.019	By MS/MS	By MS/MS	By MS/MS
P14678;P63162	P14678;P63162	10;9	10;9	10;9	Small nuclear ribonucleoprotein-associated proteins B and B;Small nuclear ribonucleoprotein-associated protein N	SNRPB;SNRPN	;	2	10	10	10	7	2	8	10	10	6	6	5	4	7	2	8	10	10	6	6	5	4	7	2	8	10	10	6	6	5	4	36.7	36.7	36.7	24.61	240	240;240	0	53.461	By MS/MS	By MS/MS	By MS/MS
P05161	P05161	6	6	6	Ubiquitin-like protein ISG15	ISG15		1	6	6	6	5	0	0	2	1	4	2	5	4	5	0	0	2	1	4	2	5	4	5	0	0	2	1	4	2	5	4	39.4	39.4	39.4	17.887	165	165	0	31.569	By MS/MS
P55036	P55036	10	10	8	26S proteasome non-ATPase regulatory subunit 4	PSMD4		1	10	10	8	5	2	6	6	9	6	6	5	6	5	2	6	6	9	6	6	5	6	4	2	5	5	7	5	5	4	5	29.7	29.7	24.9	40.736	377	377	0	37.731	By MS/MS	By MS/MS	By MS/MS
P42677	P42677	5	5	3	40S ribosomal protein S27	RPS27		1	5	5	3	3	0	3	4	3	3	4	3	3	3	0	3	4	3	3	4	3	3	2	0	1	2	2	2	2	1	1	40.5	40.5	15.5	9.461	84	84	0	22.384	By MS/MS		By MS/MS
Q14444	Q14444	11	11	11	Caprin-1	CAPRIN1		1	11	11	11	5	2	4	4	10	8	4	2	3	5	2	4	4	10	8	4	2	3	5	2	4	4	10	8	4	2	3	14.4	14.4	14.4	78.365	709	709	0	27.454	By MS/MS	By MS/MS	By MS/MS
Q00610;P53675	Q00610	27;4	27;4	27;4	Clathrin heavy chain 1	CLTC		2	27	27	27	6	0	6	5	23	9	7	7	9	6	0	6	5	23	9	7	7	9	6	0	6	5	23	9	7	7	9	18.9	18.9	18.9	191.61	1675	1675;1640	0	87.069	By MS/MS		By MS/MS
P62244	P62244	6	6	2	40S ribosomal protein S15a	RPS15A		1	6	6	2	4	1	3	5	5	3	6	5	3	4	1	3	5	5	3	6	5	3	1	0	0	1	1	0	2	2	0	45.4	45.4	14.6	14.839	130	130	0	18.851	By MS/MS	By MS/MS	By MS/MS
P09012	P09012	7	7	5	U1 small nuclear ribonucleoprotein A	SNRPA		1	7	7	5	5	1	3	3	5	6	5	3	1	5	1	3	3	5	6	5	3	1	4	1	3	2	4	5	4	2	0	33.3	33.3	28	31.279	282	282	0	19.749	By MS/MS	By MS/MS	By MS/MS
Q9NXE8	Q9NXE8	16	16	16	Pre-mRNA-splicing factor CWC25 homolog	CWC25		1	16	16	16	10	3	13	4	11	9	6	1	3	10	3	13	4	11	9	6	1	3	10	3	13	4	11	9	6	1	3	31.3	31.3	31.3	49.647	425	425	0	34.788	By MS/MS	By MS/MS	By MS/MS
P06493;P24941;Q00526;Q00535;P11802;Q00534;P50750;Q96Q40;O94921;Q07002;Q00536;Q00537;Q9NYV4;Q14004	P06493	16;2;2;1;1;1;1;1;1;1;1;1;1;1	16;2;2;1;1;1;1;1;1;1;1;1;1;1	16;2;2;1;1;1;1;1;1;1;1;1;1;1	Cyclin-dependent kinase 1	CDK1		14	16	16	16	12	1	9	11	12	9	11	10	8	12	1	9	11	12	9	11	10	8	12	1	9	11	12	9	11	10	8	54.5	54.5	54.5	34.095	297	297;298;305;292;303;326;372;435;469;472;496;523;1490;1512	0	69.984	By MS/MS	By MS/MS	By MS/MS
REV__Q9P219	REV__Q9P219	2	2	2				1	2	2	2	1	0	1	2	1	1	1	1	0	1	0	1	2	1	1	1	1	0	1	0	1	2	1	1	1	1	0	0	0	0	228.23	2028	2028	0.0014695	2.6195	By MS/MS		By MS/MS
CON__P34955	CON__P34955	14	14	14				1	14	14	14	11	2	9	6	3	4	10	9	12	11	2	9	6	3	4	10	9	12	11	2	9	6	3	4	10	9	12	28.4	28.4	28.4	46.103	416	416	0	70.848	By MS/MS	By MS/MS	By MS/MS
Q13162	Q13162	5	3	3	Peroxiredoxin-4	PRDX4		1	5	3	3	2	0	4	3	3	3	4	3	4	0	0	2	1	1	1	2	1	2	0	0	2	1	1	1	2	1	2	17.7	12.2	12.2	30.54	271	271	0	6.2792	By matching		By MS/MS
Q9GZT3	Q9GZT3	7	7	7	SRA stem-loop-interacting RNA-binding protein, mitochondrial	SLIRP		1	7	7	7	6	2	4	6	6	5	6	6	6	6	2	4	6	6	5	6	6	6	6	2	4	6	6	5	6	6	6	66.1	66.1	66.1	12.349	109	109	0	45.821	By MS/MS	By MS/MS	By MS/MS
P62753	P62753	7	7	7	40S ribosomal protein S6	RPS6		1	7	7	7	3	1	4	6	5	6	4	3	4	3	1	4	6	5	6	4	3	4	3	1	4	6	5	6	4	3	4	28.9	28.9	28.9	28.68	249	249	0	30.771	By MS/MS	By MS/MS	By MS/MS
Q8WXA9	Q8WXA9	7	7	7	Splicing regulatory glutamine/lysine-rich protein 1	SREK1		1	7	7	7	5	1	1	5	7	5	5	2	2	5	1	1	5	7	5	5	2	2	5	1	1	5	7	5	5	2	2	19.9	19.9	19.9	59.38	508	508	0	35.918	By MS/MS	By MS/MS	By MS/MS
Q8IWS0	Q8IWS0	11	11	11	PHD finger protein 6	PHF6		1	11	11	11	6	1	4	6	8	6	7	5	5	6	1	4	6	8	6	7	5	5	6	1	4	6	8	6	7	5	5	33.2	33.2	33.2	41.29	365	365	0	64.352	By MS/MS	By MS/MS	By MS/MS
Q13151	Q13151	12	12	12	Heterogeneous nuclear ribonucleoprotein A0	HNRNPA0		1	12	12	12	8	3	8	8	7	7	8	10	11	8	3	8	8	7	7	8	10	11	8	3	8	8	7	7	8	10	11	45.6	45.6	45.6	30.84	305	305	0	87.446	By MS/MS	By MS/MS	By MS/MS
P30041	P30041	19	19	19	Peroxiredoxin-6	PRDX6		1	19	19	19	15	4	12	11	12	8	12	11	15	15	4	12	11	12	8	12	11	15	15	4	12	11	12	8	12	11	15	78.6	78.6	78.6	25.035	224	224	0	124.71	By MS/MS	By MS/MS	By MS/MS
Q15056	Q15056	11	11	11	Eukaryotic translation initiation factor 4H	EIF4H		1	11	11	11	10	4	10	9	9	8	8	9	8	10	4	10	9	9	8	8	9	8	10	4	10	9	9	8	8	9	8	40.3	40.3	40.3	27.385	248	248	0	60.01	By MS/MS	By MS/MS	By MS/MS
Q99832	Q99832	20	20	20	T-complex protein 1 subunit eta	CCT7		1	20	20	20	12	2	13	14	11	10	11	9	10	12	2	13	14	11	10	11	9	10	12	2	13	14	11	10	11	9	10	43.5	43.5	43.5	59.366	543	543	0	81.665	By MS/MS	By MS/MS	By MS/MS
P61513;A6NKH3	P61513	8;2	8;2	8;2	60S ribosomal protein L37a	RPL37A		2	8	8	8	5	1	7	7	7	7	4	2	6	5	1	7	7	7	7	4	2	6	5	1	7	7	7	7	4	2	6	73.9	73.9	73.9	10.275	92	92;93	0	39.134	By MS/MS	By MS/MS	By MS/MS
Q9BXS6	Q9BXS6	20	20	20	Nucleolar and spindle-associated protein 1	NUSAP1		1	20	20	20	16	4	14	14	18	13	10	0	2	16	4	14	14	18	13	10	0	2	16	4	14	14	18	13	10	0	2	49	49	49	49.451	441	441	0	87.872	By MS/MS	By MS/MS	By MS/MS
P19338	P19338	24	24	24	Nucleolin	NCL		1	24	24	24	6	1	7	8	8	11	7	17	12	6	1	7	8	8	11	7	17	12	6	1	7	8	8	11	7	17	12	30.8	30.8	30.8	76.613	710	710	0	60.749	By MS/MS	By MS/MS	By MS/MS
Q9NX58	Q9NX58	13	13	13	Cell growth-regulating nucleolar protein	LYAR		1	13	13	13	4	2	7	2	4	7	7	5	11	4	2	7	2	4	7	7	5	11	4	2	7	2	4	7	7	5	11	31.7	31.7	31.7	43.614	379	379	0	61.534	By MS/MS	By MS/MS	By MS/MS
Q9Y4Z0	Q9Y4Z0	9	9	9	U6 snRNA-associated Sm-like protein LSm4	LSM4		1	9	9	9	4	1	7	8	8	6	9	8	7	4	1	7	8	8	6	9	8	7	4	1	7	8	8	6	9	8	7	56.1	56.1	56.1	15.35	139	139	0	58.73	By MS/MS	By MS/MS	By MS/MS
P62424	P62424	10	10	10	60S ribosomal protein L7a	RPL7A		1	10	10	10	5	2	6	4	4	6	5	4	4	5	2	6	4	4	6	5	4	4	5	2	6	4	4	6	5	4	4	29.3	29.3	29.3	29.995	266	266	0	26.055	By MS/MS	By MS/MS	By MS/MS
Q00059	Q00059	10	10	10	Transcription factor A, mitochondrial	TFAM		1	10	10	10	6	1	3	4	3	8	8	5	7	6	1	3	4	3	8	8	5	7	6	1	3	4	3	8	8	5	7	38.6	38.6	38.6	29.096	246	246	0	30.589	By MS/MS	By MS/MS	By MS/MS
Q969Q0	Q969Q0	9	9	2	60S ribosomal protein L36a-like	RPL36AL		1	9	9	2	3	0	5	6	6	5	4	4	6	3	0	5	6	6	5	4	4	6	1	0	2	1	1	1	1	1	1	52.8	52.8	9.4	12.469	106	106	0	17.298	By MS/MS		By MS/MS
P46778	P46778	5	5	5	60S ribosomal protein L21	RPL21		1	5	5	5	2	1	3	3	5	4	3	2	3	2	1	3	3	5	4	3	2	3	2	1	3	3	5	4	3	2	3	38.1	38.1	38.1	18.565	160	160	0	18.639	By MS/MS	By MS/MS	By MS/MS
P60842;Q14240	P60842;Q14240	18;10	18;10	16;8	Eukaryotic initiation factor 4A-I;Eukaryotic initiation factor 4A-II;Eukaryotic initiation factor 4A-II, N-terminally processed	EIF4A1;EIF4A2	;	2	18	18	16	12	2	12	6	13	9	9	13	13	12	2	12	6	13	9	9	13	13	11	2	11	5	12	8	8	12	11	38.7	38.7	32.5	46.153	406	406;407	0	92.154	By MS/MS	By MS/MS	By MS/MS
P10809	P10809	25	25	25	60 kDa heat shock protein, mitochondrial	HSPD1		1	25	25	25	17	8	19	16	15	9	16	19	20	17	8	19	16	15	9	16	19	20	17	8	19	16	15	9	16	19	20	45.7	45.7	45.7	61.054	573	573	0	112.23	By MS/MS	By MS/MS	By MS/MS
Q9UMY1	Q9UMY1	9	9	9	Nucleolar protein 7	NOL7		1	9	9	9	6	0	4	7	8	7	7	3	6	6	0	4	7	8	7	7	3	6	6	0	4	7	8	7	7	3	6	27.2	27.2	27.2	29.426	257	257	0	24.799	By MS/MS		By MS/MS
P40429;Q6NVV1	P40429;Q6NVV1	4;2	4;2	4;2	60S ribosomal protein L13a;Putative 60S ribosomal protein L13a protein RPL13AP3	RPL13A;RPL13AP3	;	2	4	4	4	3	1	3	4	4	4	4	3	4	3	1	3	4	4	4	4	3	4	3	1	3	4	4	4	4	3	4	16.7	16.7	16.7	23.577	203	203;102	0	8.1504	By MS/MS	By MS/MS	By MS/MS
Q9NQ50	Q9NQ50	9	9	9	39S ribosomal protein L40, mitochondrial	MRPL40		1	9	9	9	4	0	3	3	2	7	5	4	4	4	0	3	3	2	7	5	4	4	4	0	3	3	2	7	5	4	4	37.9	37.9	37.9	24.49	206	206	0	23.664	By MS/MS		By MS/MS
Q9Y3Y2	Q9Y3Y2	4	4	4	Chromatin target of PRMT1 protein	CHTOP		1	4	4	4	4	0	4	4	4	4	4	1	4	4	0	4	4	4	4	4	1	4	4	0	4	4	4	4	4	1	4	21	21	21	26.396	248	248	0	53.56	By MS/MS		By MS/MS
Q8WUQ7	Q8WUQ7	12	12	12	Cactin	CACTIN		1	12	12	12	6	0	2	5	10	6	5	4	4	6	0	2	5	10	6	5	4	4	6	0	2	5	10	6	5	4	4	18.6	18.6	18.6	88.701	758	758	0	37.578	By MS/MS		By MS/MS
P14625;Q58FF3	P14625	29;5	27;5	27;5	Endoplasmin	HSP90B1		2	29	27	27	15	7	20	14	17	13	14	21	21	13	6	18	12	15	11	12	19	19	13	6	18	12	15	11	12	19	19	39.6	37.9	37.9	92.468	803	803;399	0	114.04	By MS/MS	By MS/MS	By MS/MS
P31943	P31943	12	12	6	Heterogeneous nuclear ribonucleoprotein H;Heterogeneous nuclear ribonucleoprotein H, N-terminally processed	HNRNPH1		1	12	12	6	7	3	9	9	8	6	9	6	8	7	3	9	9	8	6	9	6	8	4	1	4	4	3	3	4	3	2	32.7	32.7	14.7	49.229	449	449	0	75.687	By MS/MS	By MS/MS	By MS/MS
Q9NYF8	Q9NYF8	22	21	21	Bcl-2-associated transcription factor 1	BCLAF1		1	22	21	21	11	4	9	11	17	10	3	2	0	10	4	9	11	17	10	3	2	0	10	4	9	11	17	10	3	2	0	25.3	25.3	25.3	106.12	920	920	0	58.409	By MS/MS	By MS/MS	By MS/MS
Q16778;P33778;P23527;P06899;Q8N257;Q6DRA6;Q6DN03	Q16778;P33778;P23527;P06899;Q8N257	8;8;8;8;7;3;3	2;2;2;2;2;2;2	2;2;2;2;2;2;2	Histone H2B type 2-E;Histone H2B type 1-B;Histone H2B type 1-O;Histone H2B type 1-J;Histone H2B type 3-B	HIST2H2BE;HIST1H2BB;HIST1H2BO;HIST1H2BJ;HIST3H2BB	;;;;	7	8	2	2	6	3	6	6	6	7	7	4	7	1	0	1	1	1	1	1	0	1	1	0	1	1	1	1	1	0	1	53.2	7.9	7.9	13.92	126	126;126;126;126;126;164;193	0	2.9032	By MS/MS	By matching	By MS/MS
Q99623	Q99623	9	9	9	Prohibitin-2	PHB2		1	9	9	9	4	0	2	2	3	6	4	6	2	4	0	2	2	3	6	4	6	2	4	0	2	2	3	6	4	6	2	34.4	34.4	34.4	33.296	299	299	0	21.426	By MS/MS		By MS/MS
Q3B726	Q3B726	11	11	11	DNA-directed RNA polymerase I subunit RPA43	TWISTNB		1	11	11	11	6	1	6	5	5	7	8	5	7	6	1	6	5	5	7	8	5	7	6	1	6	5	5	7	8	5	7	31.1	31.1	31.1	37.432	338	338	0	46.407	By MS/MS	By MS/MS	By MS/MS
A0A0A6YYL6;P18621	A0A0A6YYL6;P18621	10;9	10;9	10;9	60S ribosomal protein L17	RPL17-C18orf32;RPL17	;	2	10	10	10	5	3	5	4	9	5	4	2	4	5	3	5	4	9	5	4	2	4	5	3	5	4	9	5	4	2	4	46.1	46.1	46.1	26.372	228	228;184	0	55.299	By MS/MS	By MS/MS	By MS/MS
P51114	P51114	14	14	13	Fragile X mental retardation syndrome-related protein 1	FXR1		1	14	14	13	10	1	6	6	6	8	7	5	2	10	1	6	6	6	8	7	5	2	9	0	5	5	5	7	6	4	1	25.6	25.6	24.3	69.72	621	621	0	38.978	By MS/MS	By MS/MS	By MS/MS
P20042	P20042	12	12	12	Eukaryotic translation initiation factor 2 subunit 2	EIF2S2		1	12	12	12	6	1	4	3	3	6	7	6	9	6	1	4	3	3	6	7	6	9	6	1	4	3	3	6	7	6	9	38.4	38.4	38.4	38.388	333	333	0	30.102	By MS/MS	By MS/MS	By MS/MS
P62841	P62841	6	6	6	40S ribosomal protein S15	RPS15		1	6	6	6	6	0	5	4	3	4	5	4	5	6	0	5	4	3	4	5	4	5	6	0	5	4	3	4	5	4	5	54.5	54.5	54.5	17.04	145	145	0	27.223	By MS/MS		By MS/MS
Q59GN2;P62891	Q59GN2;P62891	1;1	1;1	1;1	Putative 60S ribosomal protein L39-like 5;60S ribosomal protein L39	RPL39P5;RPL39	;	2	1	1	1	1	0	1	1	1	1	1	1	1	1	0	1	1	1	1	1	1	1	1	0	1	1	1	1	1	1	1	19.6	19.6	19.6	6.3225	51	51;51	0	3.5938	By MS/MS		By MS/MS
P62857	P62857	3	3	3	40S ribosomal protein S28	RPS28		1	3	3	3	2	0	3	1	2	2	2	2	2	2	0	3	1	2	2	2	2	2	2	0	3	1	2	2	2	2	2	46.4	46.4	46.4	7.8409	69	69	0	17.532	By MS/MS		By MS/MS
Q9H4M9;Q9NZN3	Q9H4M9	16;5	16;5	13;2	EH domain-containing protein 1	EHD1		2	16	16	13	7	0	3	4	7	6	10	2	7	7	0	3	4	7	6	10	2	7	5	0	3	3	7	6	8	2	6	36.3	36.3	31.3	60.626	534	534;535	0	58.997	By MS/MS		By MS/MS
Q14103	Q14103	17	17	16	Heterogeneous nuclear ribonucleoprotein D0	HNRNPD		1	17	17	16	13	3	12	8	6	8	13	8	9	13	3	12	8	6	8	13	8	9	12	2	11	7	5	7	13	8	9	41.7	41.7	39.4	38.434	355	355	0	92.4	By MS/MS	By MS/MS	By MS/MS
Q9Y237	Q9Y237	6	6	6	Peptidyl-prolyl cis-trans isomerase NIMA-interacting 4	PIN4		1	6	6	6	5	1	4	5	4	5	6	4	5	5	1	4	5	4	5	6	4	5	5	1	4	5	4	5	6	4	5	55	55	55	13.81	131	131	0	20.843	By MS/MS	By MS/MS	By MS/MS
P11021	P11021	28	26	26	78 kDa glucose-regulated protein	HSPA5		1	28	26	26	21	8	13	13	16	9	14	18	22	20	7	12	12	14	8	12	17	21	20	7	12	12	14	8	12	17	21	46.3	45.3	45.3	72.332	654	654	0	109.57	By MS/MS	By MS/MS	By MS/MS
P02545	P02545	38	38	36	Prelamin-A/C;Lamin-A/C	LMNA		1	38	38	36	34	11	21	21	17	12	14	22	27	34	11	21	21	17	12	14	22	27	32	10	20	19	16	11	13	21	26	54.8	54.8	53.5	74.139	664	664	0	222.37	By MS/MS	By MS/MS	By MS/MS
P46940;Q13576;Q86VI3	P46940	40;2;2	40;2;2	40;2;2	Ras GTPase-activating-like protein IQGAP1	IQGAP1		3	40	40	40	12	0	13	14	24	12	17	12	19	12	0	13	14	24	12	17	12	19	12	0	13	14	24	12	17	12	19	31.4	31.4	31.4	189.25	1657	1657;1575;1631	0	148.07	By MS/MS		By MS/MS
Q9Y421	Q9Y421	7	7	7	Protein FAM32A	FAM32A		1	7	7	7	4	1	5	4	4	4	4	5	5	4	1	5	4	4	4	4	5	5	4	1	5	4	4	4	4	5	5	51.8	51.8	51.8	13.178	112	112	0	20.227	By MS/MS	By MS/MS	By MS/MS
P39023;Q92901	P39023	12;1	12;1	12;1	60S ribosomal protein L3	RPL3		2	12	12	12	5	1	4	6	8	6	7	5	9	5	1	4	6	8	6	7	5	9	5	1	4	6	8	6	7	5	9	26.3	26.3	26.3	46.108	403	403;407	0	29.805	By MS/MS	By MS/MS	By MS/MS
Q86UE4	Q86UE4	10	10	10	Protein LYRIC	MTDH		1	10	10	10	2	2	3	1	1	7	6	5	5	2	2	3	1	1	7	6	5	5	2	2	3	1	1	7	6	5	5	22	22	22	63.836	582	582	0	24.432	By MS/MS	By MS/MS	By MS/MS
Q14152	Q14152	45	45	45	Eukaryotic translation initiation factor 3 subunit A	EIF3A		1	45	45	45	25	0	27	18	18	17	23	11	11	25	0	27	18	18	17	23	11	11	25	0	27	18	18	17	23	11	11	34.7	34.7	34.7	166.57	1382	1382	0	114.88	By MS/MS		By MS/MS
Q9P2N5;U3KPZ7;Q5T8P6	Q9P2N5;U3KPZ7	17;16;1	17;16;1	17;16;1	RNA-binding protein 27	RBM27	;	3	17	17	17	4	2	5	8	13	9	2	3	0	4	2	5	8	13	9	2	3	0	4	2	5	8	13	9	2	3	0	18.2	18.2	18.2	118.72	1060	1060;1027;1007	0	42.433	By MS/MS	By MS/MS	By MS/MS
Q00325	Q00325	10	10	10	Phosphate carrier protein, mitochondrial	SLC25A3		1	10	10	10	7	1	4	6	6	6	7	6	5	7	1	4	6	6	6	7	6	5	7	1	4	6	6	6	7	6	5	24	24	24	40.094	362	362	0	28.249	By MS/MS	By MS/MS	By MS/MS
Q96GQ7	Q96GQ7	16	16	16	Probable ATP-dependent RNA helicase DDX27	DDX27		1	16	16	16	8	0	0	2	6	11	3	0	12	8	0	0	2	6	11	3	0	12	8	0	0	2	6	11	3	0	12	21.5	21.5	21.5	89.834	796	796	0	39.749	By MS/MS
Q5VTU8;P56381	Q5VTU8;P56381	3;3	3;3	3;3	ATP synthase subunit epsilon-like protein, mitochondrial;ATP synthase subunit epsilon, mitochondrial	ATP5EP2;ATP5E	;	2	3	3	3	1	2	2	1	3	3	3	2	3	1	2	2	1	3	3	3	2	3	1	2	2	1	3	3	3	2	3	45.1	45.1	45.1	5.8068	51	51;51	0	5.551	By MS/MS	By MS/MS	By MS/MS
Q9Y3U8	Q9Y3U8	4	4	4	60S ribosomal protein L36	RPL36		1	4	4	4	3	0	4	2	3	3	3	1	3	3	0	4	2	3	3	3	1	3	3	0	4	2	3	3	3	1	3	30.5	30.5	30.5	12.254	105	105	0	12.34	By MS/MS		By MS/MS
Q8N9Q2	Q8N9Q2	6	6	6	Protein SREK1IP1	SREK1IP1		1	6	6	6	1	1	4	4	6	3	3	2	1	1	1	4	4	6	3	3	2	1	1	1	4	4	6	3	3	2	1	27.7	27.7	27.7	18.177	155	155	0	16.426	By MS/MS	By MS/MS	By MS/MS
P09382	P09382	8	8	8	Galectin-1	LGALS1		1	8	8	8	5	2	8	7	6	6	7	8	8	5	2	8	7	6	6	7	8	8	5	2	8	7	6	6	7	8	8	71.9	71.9	71.9	14.716	135	135	0	72.53	By MS/MS	By MS/MS	By MS/MS
Q14331	Q14331	10	10	10	Protein FRG1	FRG1		1	10	10	10	3	1	4	7	9	8	7	7	6	3	1	4	7	9	8	7	7	6	3	1	4	7	9	8	7	7	6	24	24	24	29.172	258	258	0	38.733	By MS/MS	By MS/MS	By MS/MS
Q9NP64	Q9NP64	9	9	9	Nucleolar protein of 40 kDa	ZCCHC17		1	9	9	9	8	0	1	4	6	5	6	5	5	8	0	1	4	6	5	6	5	5	8	0	1	4	6	5	6	5	5	31.1	31.1	31.1	27.569	241	241	0	29.019	By MS/MS		By MS/MS
Q92804	Q92804	6	4	4	TATA-binding protein-associated factor 2N	TAF15		1	6	4	4	4	0	5	4	4	4	5	5	4	2	0	3	3	3	3	4	4	3	2	0	3	3	3	3	4	4	3	12.8	10.5	10.5	61.829	592	592	0	30.783	By MS/MS		By MS/MS
REV__Q15846	REV__Q15846	1	1	1				1	1	1	1	1	0	1	1	0	1	1	1	1	1	0	1	1	0	1	1	1	1	1	0	1	1	0	1	1	1	1	0	0	0	54.214	466	466	0.0092531	1.8272	By MS/MS		By MS/MS
P18615	P18615	14	14	14	Negative elongation factor E	NELFE		1	14	14	14	12	2	8	8	8	8	10	11	8	12	2	8	8	8	8	10	11	8	12	2	8	8	8	8	10	11	8	48.7	48.7	48.7	43.239	380	380	0	76.274	By MS/MS	By MS/MS	By MS/MS
Q9Y657;Q56A73	Q9Y657	13;1	13;1	7;0	Spindlin-1	SPIN1		2	13	13	7	10	2	8	12	11	5	9	8	8	10	2	8	12	11	5	9	8	8	6	2	7	7	7	4	6	6	5	65.6	65.6	41.6	29.6	262	262;249	0	78.457	By MS/MS	By MS/MS	By MS/MS
O75369	O75369	97	86	83	Filamin-B	FLNB		1	97	86	83	71	6	31	52	48	17	24	13	25	64	6	30	44	42	13	20	10	20	62	6	28	42	40	13	19	9	20	45.7	42.5	40.9	278.16	2602	2602	0	323.31	By MS/MS	By MS/MS	By MS/MS
Q9NWT1	Q9NWT1	8	8	8	p21-activated protein kinase-interacting protein 1	PAK1IP1		1	8	8	8	3	0	0	1	1	6	5	3	5	3	0	0	1	1	6	5	3	5	3	0	0	1	1	6	5	3	5	25.3	25.3	25.3	43.963	392	392	0	17.639	By MS/MS
Q14157	Q14157	15	15	15	Ubiquitin-associated protein 2-like	UBAP2L		1	15	15	15	9	3	7	5	9	6	5	5	4	9	3	7	5	9	6	5	5	4	9	3	7	5	9	6	5	5	4	21.3	21.3	21.3	114.53	1087	1087	0	89.689	By MS/MS	By MS/MS	By MS/MS
Q9NX20	Q9NX20	9	9	9	39S ribosomal protein L16, mitochondrial	MRPL16		1	9	9	9	6	1	6	1	4	5	4	5	7	6	1	6	1	4	5	4	5	7	6	1	6	1	4	5	4	5	7	33.9	33.9	33.9	28.449	251	251	0	18.677	By MS/MS	By MS/MS	By MS/MS
P81605	P81605	4	4	4	Dermcidin;Survival-promoting peptide;DCD-1	DCD		1	4	4	4	3	0	2	3	4	2	3	3	3	3	0	2	3	4	2	3	3	3	3	0	2	3	4	2	3	3	3	35.5	35.5	35.5	11.284	110	110	0	11.103	By MS/MS		By MS/MS
O00479	O00479	5	3	3	High mobility group nucleosome-binding domain-containing protein 4	HMGN4		1	5	3	3	4	1	4	4	3	4	5	3	4	2	1	3	3	2	3	3	2	2	2	1	3	3	2	3	3	2	2	33.3	24.4	24.4	9.5388	90	90	0	6.6975	By MS/MS	By MS/MS	By MS/MS
P26447	P26447	6	6	6	Protein S100-A4	S100A4		1	6	6	6	2	0	2	2	2	3	3	3	6	2	0	2	2	2	3	3	3	6	2	0	2	2	2	3	3	3	6	36.6	36.6	36.6	11.728	101	101	0	11.704	By MS/MS		By MS/MS
O75367;Q9P0M6	O75367	8;2	8;2	8;2	Core histone macro-H2A.1	H2AFY		2	8	8	8	6	0	5	4	5	6	7	2	8	6	0	5	4	5	6	7	2	8	6	0	5	4	5	6	7	2	8	30.9	30.9	30.9	39.617	372	372;372	0	29.367	By MS/MS		By MS/MS
P62277	P62277	10	10	10	40S ribosomal protein S13	RPS13		1	10	10	10	5	1	7	5	7	5	4	2	5	5	1	7	5	7	5	4	2	5	5	1	7	5	7	5	4	2	5	49.7	49.7	49.7	17.222	151	151	0	25.111	By MS/MS	By MS/MS	By MS/MS
P40227;Q92526	P40227	19;5	19;5	19;5	T-complex protein 1 subunit zeta	CCT6A		2	19	19	19	10	4	12	11	9	7	12	9	10	10	4	12	11	9	7	12	9	10	10	4	12	11	9	7	12	9	10	33	33	33	58.024	531	531;530	0	62.835	By MS/MS	By MS/MS	By MS/MS
P26583	P26583	10	8	8	High mobility group protein B2	HMGB2		1	10	8	8	6	2	8	6	8	7	7	7	6	5	1	6	4	6	5	5	5	5	5	1	6	4	6	5	5	5	5	41.1	31.1	31.1	24.033	209	209	0	29.08	By MS/MS	By MS/MS	By MS/MS
P84101	P84101	4	4	4	Small EDRK-rich factor 2	SERF2		1	4	4	4	4	1	3	3	3	3	3	3	3	4	1	3	3	3	3	3	3	3	4	1	3	3	3	3	3	3	3	32.2	32.2	32.2	6.8998	59	59	0	15.197	By MS/MS	By MS/MS	By MS/MS
P05114	P05114	11	11	11	Non-histone chromosomal protein HMG-14	HMGN1		1	11	11	11	8	3	7	4	4	7	7	4	5	8	3	7	4	4	7	7	4	5	8	3	7	4	4	7	7	4	5	59	59	59	10.659	100	100	0	70.799	By MS/MS	By MS/MS	By MS/MS
P21980;P49221	P21980	22;1	22;1	22;1	Protein-glutamine gamma-glutamyltransferase 2	TGM2		2	22	22	22	12	3	11	12	13	9	14	13	19	12	3	11	12	13	9	14	13	19	12	3	11	12	13	9	14	13	19	37.7	37.7	37.7	77.328	687	687;684	0	94.038	By MS/MS	By MS/MS	By MS/MS
P41091;Q2VIR3;F8W810	P41091;Q2VIR3;F8W810	10;9;7	10;9;7	10;9;7	Eukaryotic translation initiation factor 2 subunit 3;Putative eukaryotic translation initiation factor 2 subunit 3-like protein	EIF2S3;EIF2S3L	;;	3	10	10	10	3	0	1	3	3	8	6	6	4	3	0	1	3	3	8	6	6	4	3	0	1	3	3	8	6	6	4	26.3	26.3	26.3	51.109	472	472;472;466	0	24.646	By MS/MS		By MS/MS
P49207	P49207	4	4	4	60S ribosomal protein L34	RPL34		1	4	4	4	2	1	4	4	3	3	4	2	1	2	1	4	4	3	3	4	2	1	2	1	4	4	3	3	4	2	1	21.4	21.4	21.4	13.293	117	117	0	7.7395	By MS/MS	By MS/MS	By MS/MS
P46777	P46777	13	13	13	60S ribosomal protein L5	RPL5		1	13	13	13	7	0	6	3	6	7	6	3	7	7	0	6	3	6	7	6	3	7	7	0	6	3	6	7	6	3	7	43.8	43.8	43.8	34.362	297	297	0	30.794	By MS/MS		By MS/MS
CON__P02533;P02533;CON__A2A4G1;CON__Q61782	CON__P02533;P02533	29;29;7;3	14;14;0;1	4;4;0;1	Keratin, type I cytoskeletal 14	KRT14	;	4	29	14	4	22	9	4	13	4	8	23	17	15	10	5	1	6	1	4	9	5	6	2	1	0	1	0	1	3	1	1	57	31.8	11.9	51.621	472	472;472;456;93	0	56.067	By MS/MS	By MS/MS	By MS/MS
O76094	O76094	21	21	21	Signal recognition particle subunit SRP72	SRP72		1	21	21	21	10	1	11	3	4	7	11	8	15	10	1	11	3	4	7	11	8	15	10	1	11	3	4	7	11	8	15	34.9	34.9	34.9	74.605	671	671	0	118.5	By MS/MS	By MS/MS	By MS/MS
P01023	P01023	7	2	1	Alpha-2-macroglobulin	A2M		1	7	2	1	6	0	4	1	1	1	1	2	3	1	0	2	1	1	1	1	1	1	0	0	1	0	0	0	0	0	0	4.9	1.6	1	163.29	1474	1474	0	4.3822	By MS/MS		By MS/MS
Q9BU76	Q9BU76	7	7	7	Multiple myeloma tumor-associated protein 2	MMTAG2		1	7	7	7	6	1	3	6	6	5	6	5	6	6	1	3	6	6	5	6	5	6	6	1	3	6	6	5	6	5	6	30.8	30.8	30.8	29.411	263	263	0	45.294	By MS/MS	By MS/MS	By MS/MS
Q9P0L2	Q9P0L2	1	1	1	Serine/threonine-protein kinase MARK1	MARK1		1	1	1	1	0	0	0	0	1	1	0	0	0	0	0	0	0	1	1	0	0	0	0	0	0	0	1	1	0	0	0	1.5	1.5	1.5	89.002	795	795	1	-2
Q6ZUT1	Q6ZUT1	8	8	8	Uncharacterized protein C11orf57	C11orf57		1	8	8	8	7	0	3	4	5	5	3	4	3	7	0	3	4	5	5	3	4	3	7	0	3	4	5	5	3	4	3	25	25	25	34.109	292	292	0	25.492	By MS/MS		By MS/MS
P20338	P20338	11	11	9	Ras-related protein Rab-4A	RAB4A		1	11	11	9	0	5	9	6	7	5	4	4	4	0	5	9	6	7	5	4	4	4	0	4	8	6	7	5	4	4	4	58.7	58.7	52.3	24.389	218	218	0	113.77		By MS/MS	By MS/MS
Q15014	Q15014	8	8	7	Mortality factor 4-like protein 2	MORF4L2		1	8	8	7	6	2	3	4	3	2	6	4	4	6	2	3	4	3	2	6	4	4	5	2	3	4	3	2	6	4	4	24	24	19.4	32.307	288	288	0	20.469	By MS/MS	By MS/MS	By MS/MS
P62910	P62910	7	7	7	60S ribosomal protein L32	RPL32		1	7	7	7	3	0	4	7	7	4	2	2	3	3	0	4	7	7	4	2	2	3	3	0	4	7	7	4	2	2	3	41.5	41.5	41.5	15.86	135	135	0	23.685	By MS/MS		By MS/MS
Q5T280	Q5T280	10	10	10	Putative methyltransferase C9orf114	C9orf114		1	10	10	10	4	0	5	4	6	5	6	1	0	4	0	5	4	6	5	6	1	0	4	0	5	4	6	5	6	1	0	29.8	29.8	29.8	42.008	376	376	0	36.79	By MS/MS		By MS/MS
P61026	P61026	15	13	13	Ras-related protein Rab-10	RAB10		1	15	13	13	1	8	14	10	7	5	9	3	5	0	6	12	8	6	3	7	2	4	0	6	12	8	6	3	7	2	4	60	51	51	22.541	200	200	0	66.453	By matching	By MS/MS	By MS/MS
CON__P02538;P02538;CON__Q8VED5	CON__P02538;P02538	36;36;9	20;20;2	2;2;0	Keratin, type II cytoskeletal 6A	KRT6A	;	3	36	20	2	25	7	9	13	9	10	29	23	17	12	3	0	3	1	1	15	11	4	1	0	0	0	0	0	1	2	0	54.6	35.8	3.5	60.044	564	564;564;531	0	66.192	By MS/MS	By MS/MS	By matching
P55884	P55884	24	24	24	Eukaryotic translation initiation factor 3 subunit B	EIF3B		1	24	24	24	15	3	15	14	12	11	14	9	14	15	3	15	14	12	11	14	9	14	15	3	15	14	12	11	14	9	14	34.2	34.2	34.2	92.48	814	814	0	76.806	By MS/MS	By MS/MS	By MS/MS
Q6NZI2	Q6NZI2	7	7	7	Polymerase I and transcript release factor	PTRF		1	7	7	7	1	0	3	1	4	5	5	1	2	1	0	3	1	4	5	5	1	2	1	0	3	1	4	5	5	1	2	19.5	19.5	19.5	43.476	390	390	0	53.219	By MS/MS		By MS/MS
P68871;P02042;P69892;P69891;P02100	P68871;P02042	9;5;1;1;1	9;5;1;1;1	7;3;0;0;0	Hemoglobin subunit beta;LVV-hemorphin-7;Spinorphin;Hemoglobin subunit delta	HBB;HBD	;	5	9	9	7	7	3	5	7	6	6	7	7	8	7	3	5	7	6	6	7	7	8	5	2	4	5	5	4	5	6	6	73.5	73.5	60.5	15.998	147	147;147;147;147;147	0	38.801	By MS/MS	By MS/MS	By MS/MS
P62854;Q5JNZ5	P62854;Q5JNZ5	3;2	3;2	3;2	40S ribosomal protein S26;Putative 40S ribosomal protein S26-like 1	RPS26;RPS26P11	;	2	3	3	3	2	1	3	3	3	3	2	2	3	2	1	3	3	3	3	2	2	3	2	1	3	3	3	3	2	2	3	27	27	27	13.015	115	115;115	0	11.166	By MS/MS	By MS/MS	By MS/MS
REV__Q15149	REV__Q15149	1	1	1				1	1	1	1	0	0	1	1	1	1	0	0	0	0	0	1	1	1	1	0	0	0	0	0	1	1	1	1	0	0	0	0	0	0	531.78	4684	4684	0.0049157	2.281			By MS/MS
P27635;Q96L21	P27635	11;4	11;4	11;4	60S ribosomal protein L10	RPL10		2	11	11	11	5	2	6	5	8	6	5	3	5	5	2	6	5	8	6	5	3	5	5	2	6	5	8	6	5	3	5	50.9	50.9	50.9	24.604	214	214;214	0	32.716	By MS/MS	By MS/MS	By MS/MS
Q5TEC6	Q5TEC6	4	1	1	Histone H3	HIST2H3PS2		1	4	1	1	4	1	4	4	4	3	3	3	4	1	0	1	1	1	1	1	1	1	1	0	1	1	1	1	1	1	1	25	8.1	8.1	15.43	136	136	0.0055096	2.1371	By MS/MS	By matching	By MS/MS
Q99459	Q99459	2	2	2	Cell division cycle 5-like protein	CDC5L		1	2	2	2	0	0	0	0	0	2	1	0	0	0	0	0	0	0	2	1	0	0	0	0	0	0	0	2	1	0	0	2.4	2.4	2.4	92.25	802	802	0	3.284
P09669	P09669	2	2	2	Cytochrome c oxidase subunit 6C	COX6C		1	2	2	2	0	0	2	0	0	2	1	1	1	0	0	2	0	0	2	1	1	1	0	0	2	0	0	2	1	1	1	20	20	20	8.7813	75	75	0	3.1501			By MS/MS
Q9BRD0	Q9BRD0	11	11	11	BUD13 homolog	BUD13		1	11	11	11	6	0	3	2	4	7	6	4	4	6	0	3	2	4	7	6	4	4	6	0	3	2	4	7	6	4	4	21.6	21.6	21.6	70.52	619	619	0	31.131	By MS/MS		By MS/MS
O15042	O15042	15	15	15	U2 snRNP-associated SURP motif-containing protein	U2SURP		1	15	15	15	3	1	7	8	11	5	2	2	0	3	1	7	8	11	5	2	2	0	3	1	7	8	11	5	2	2	0	15.4	15.4	15.4	118.29	1029	1029	0	40.558	By MS/MS	By MS/MS	By MS/MS
P51151;Q9NP90	P51151	8;1	8;1	8;1	Ras-related protein Rab-9A	RAB9A		2	8	8	8	0	3	8	7	5	5	3	0	0	0	3	8	7	5	5	3	0	0	0	3	8	7	5	5	3	0	0	46.8	46.8	46.8	22.837	201	201;201	0	67.272		By MS/MS	By MS/MS
P0C0L5;P0C0L4	P0C0L5;P0C0L4	2;2	2;2	2;2	Complement C4-B;Complement C4 beta chain;Complement C4-B alpha chain;C4a anaphylatoxin;C4b-B;C4d-B;Complement C4 gamma chain;Complement C4-A;Complement C4 beta chain;Complement C4-A alpha chain;C4a anaphylatoxin;C4b-A;C4d-A;Complement C4 gamma chain	C4B;C4A	;	2	2	2	2	2	1	2	2	2	2	2	2	2	2	1	2	2	2	2	2	2	2	2	1	2	2	2	2	2	2	2	1.8	1.8	1.8	192.75	1744	1744;1744	0	18.91	By MS/MS	By MS/MS	By MS/MS
P17066;P48741	P17066;P48741	10;5	2;1	2;1	Heat shock 70 kDa protein 6;Putative heat shock 70 kDa protein 7	HSPA6;HSPA7	;	2	10	2	2	6	5	7	7	5	6	7	5	5	1	2	2	1	1	2	2	1	2	1	2	2	1	1	2	2	1	2	15.6	3	3	71.027	643	643;367	0	6.4053	By MS/MS	By MS/MS	By MS/MS
CON__P01966	CON__P01966	9	9	5				1	9	9	5	4	1	2	5	4	3	6	6	7	4	1	2	5	4	3	6	6	7	2	0	0	1	1	0	2	2	3	83.1	83.1	59.2	15.184	142	142	0	31.37	By MS/MS	By MS/MS	By MS/MS
Q9Y295	Q9Y295	17	17	16	Developmentally-regulated GTP-binding protein 1	DRG1		1	17	17	16	7	4	8	11	7	8	14	7	8	7	4	8	11	7	8	14	7	8	6	4	7	10	6	7	13	7	8	53.1	53.1	51.2	40.542	367	367	0	51.429	By MS/MS	By MS/MS	By MS/MS
O15371	O15371	14	14	14	Eukaryotic translation initiation factor 3 subunit D	EIF3D		1	14	14	14	7	1	6	6	7	4	5	5	3	7	1	6	6	7	4	5	5	3	7	1	6	6	7	4	5	5	3	34.9	34.9	34.9	63.972	548	548	0	83.716	By MS/MS	By MS/MS	By MS/MS
P62917	P62917	6	6	6	60S ribosomal protein L8	RPL8		1	6	6	6	6	1	3	4	4	5	4	0	0	6	1	3	4	4	5	4	0	0	6	1	3	4	4	5	4	0	0	19.8	19.8	19.8	28.024	257	257	0	11.2	By MS/MS	By MS/MS	By MS/MS
Q9BQ48	Q9BQ48	4	4	4	39S ribosomal protein L34, mitochondrial	MRPL34		1	4	4	4	2	1	2	1	1	4	4	3	4	2	1	2	1	1	4	4	3	4	2	1	2	1	1	4	4	3	4	26.1	26.1	26.1	10.165	92	92	0	10.819	By MS/MS	By MS/MS	By MS/MS
P54105	P54105	6	6	6	Methylosome subunit pICln	CLNS1A		1	6	6	6	4	1	3	6	6	2	3	2	2	4	1	3	6	6	2	3	2	2	4	1	3	6	6	2	3	2	2	48.9	48.9	48.9	26.215	237	237	0	100.04	By MS/MS	By MS/MS	By MS/MS
Q9Y3C1	Q9Y3C1	9	9	9	Nucleolar protein 16	NOP16		1	9	9	9	6	0	6	5	5	5	1	2	4	6	0	6	5	5	5	1	2	4	6	0	6	5	5	5	1	2	4	51.7	51.7	51.7	21.188	178	178	0	28.39	By MS/MS		By MS/MS
P62937;P0DN26;A0A0B4J2A2;A0A075B767;A0A075B759;Q9Y536;F5H284;P0DN37	P62937	8;2;2;2;2;2;2;1	8;2;2;2;2;2;2;1	8;2;2;2;2;2;2;1	Peptidyl-prolyl cis-trans isomerase A;Peptidyl-prolyl cis-trans isomerase A, N-terminally processed	PPIA		8	8	8	8	4	1	8	8	7	6	6	6	6	4	1	8	8	7	6	6	6	6	4	1	8	8	7	6	6	6	6	43.6	43.6	43.6	18.012	165	165;164;164;164;164;164;164;164	0	22.346	By MS/MS	By MS/MS	By MS/MS
O75494;Q8WXF0	O75494	7;3	7;3	7;3	Serine/arginine-rich splicing factor 10	SRSF10		2	7	7	7	4	0	2	2	2	4	6	4	5	4	0	2	2	2	4	6	4	5	4	0	2	2	2	4	6	4	5	24	24	24	31.3	262	262;261	0	25.488	By MS/MS		By MS/MS
P00450	P00450	2	2	1	Ceruloplasmin	CP		1	2	2	1	2	0	2	2	2	2	2	2	2	2	0	2	2	2	2	2	2	2	1	0	1	1	1	1	1	1	1	3	3	2	122.2	1065	1065	0	20.256	By MS/MS		By MS/MS
Q07666;O75525;Q5VWX1	Q07666	7;1;1	7;1;1	7;1;1	KH domain-containing, RNA-binding, signal transduction-associated protein 1	KHDRBS1		3	7	7	7	4	1	6	6	4	4	5	4	3	4	1	6	6	4	4	5	4	3	4	1	6	6	4	4	5	4	3	24.4	24.4	24.4	48.227	443	443;346;349	0	36.173	By MS/MS	By MS/MS	By MS/MS
P63241;Q6IS14;Q9GZV4	P63241;Q6IS14;Q9GZV4	10;7;6	10;7;6	10;7;6	Eukaryotic translation initiation factor 5A-1;Eukaryotic translation initiation factor 5A-1-like;Eukaryotic translation initiation factor 5A-2	EIF5A;EIF5AL1;EIF5A2	;;	3	10	10	10	3	1	7	6	7	3	6	5	6	3	1	7	6	7	3	6	5	6	3	1	7	6	7	3	6	5	6	57.8	57.8	57.8	16.832	154	154;154;153	0	46.92	By MS/MS	By MS/MS	By MS/MS
O60832	O60832	10	10	10	H/ACA ribonucleoprotein complex subunit 4	DKC1		1	10	10	10	2	1	1	3	4	5	5	6	5	2	1	1	3	4	5	5	6	5	2	1	1	3	4	5	5	6	5	21	21	21	57.673	514	514	0	30.507	By MS/MS	By MS/MS	By MS/MS
Q8N5F7;Q5M9Q1	Q8N5F7;Q5M9Q1	6;3	6;3	6;3	NF-kappa-B-activating protein;NKAP-like protein	NKAP;NKAPL	;	2	6	6	6	3	0	0	2	5	4	2	0	0	3	0	0	2	5	4	2	0	0	3	0	0	2	5	4	2	0	0	19.5	19.5	19.5	47.138	415	415;402	0	30.968	By MS/MS
Q96SB4;Q9UPE1;P78362	Q96SB4	7;1;1	7;1;1	7;1;1	SRSF protein kinase 1	SRPK1		3	7	7	7	4	0	1	3	1	5	4	2	3	4	0	1	3	1	5	4	2	3	4	0	1	3	1	5	4	2	3	13.7	13.7	13.7	74.324	655	655;567;688	0	29.386	By MS/MS		By MS/MS
P13489	P13489	12	12	12	Ribonuclease inhibitor	RNH1		1	12	12	12	2	0	4	4	5	5	6	5	2	2	0	4	4	5	5	6	5	2	2	0	4	4	5	5	6	5	2	30.8	30.8	30.8	49.973	461	461	0	43.746	By MS/MS		By MS/MS
P36578	P36578	13	13	13	60S ribosomal protein L4	RPL4		1	13	13	13	5	0	6	7	11	4	5	3	5	5	0	6	7	11	4	5	3	5	5	0	6	7	11	4	5	3	5	37.7	37.7	37.7	47.697	427	427	0	42.703	By MS/MS		By MS/MS
Q9H5V9	Q9H5V9	8	8	8	UPF0428 protein CXorf56	CXorf56		1	8	8	8	3	0	2	2	8	5	3	1	1	3	0	2	2	8	5	3	1	1	3	0	2	2	8	5	3	1	1	32.4	32.4	32.4	25.624	222	222	0	17.145	By MS/MS		By MS/MS
P40123	P40123	18	17	17	Adenylyl cyclase-associated protein 2	CAP2		1	18	17	17	12	1	3	4	9	5	3	2	2	11	0	3	3	8	4	2	1	1	11	0	3	3	8	4	2	1	1	47.6	45.9	45.9	52.823	477	477	0	74.527	By MS/MS	By matching	By MS/MS
O15145	O15145	4	4	4	Actin-related protein 2/3 complex subunit 3	ARPC3		1	4	4	4	4	1	4	2	3	3	3	3	3	4	1	4	2	3	3	3	3	3	4	1	4	2	3	3	3	3	3	23.6	23.6	23.6	20.546	178	178	0	11.172	By MS/MS	By MS/MS	By MS/MS
Q96BP2	Q96BP2	5	5	5	Coiled-coil-helix-coiled-coil-helix domain-containing protein 1	CHCHD1		1	5	5	5	2	0	2	2	1	2	5	3	4	2	0	2	2	1	2	5	3	4	2	0	2	2	1	2	5	3	4	34.7	34.7	34.7	13.475	118	118	0	15.369	By MS/MS		By MS/MS
Q6P3W7	Q6P3W7	17	17	17	SCY1-like protein 2	SCYL2		1	17	17	17	7	1	1	7	11	5	7	5	9	7	1	1	7	11	5	7	5	9	7	1	1	7	11	5	7	5	9	23	23	23	103.71	929	929	0	95.983	By MS/MS	By MS/MS	By MS/MS
P63104	P63104	11	11	6	14-3-3 protein zeta/delta	YWHAZ		1	11	11	6	10	1	6	5	6	4	4	6	8	10	1	6	5	6	4	4	6	8	5	0	3	2	3	3	3	3	4	46.9	46.9	30.2	27.745	245	245	0	69.956	By MS/MS	By MS/MS	By MS/MS
P46779	P46779	7	7	7	60S ribosomal protein L28	RPL28		1	7	7	7	4	2	3	3	5	4	4	2	5	4	2	3	3	5	4	4	2	5	4	2	3	3	5	4	4	2	5	44.5	44.5	44.5	15.747	137	137	0	17.437	By MS/MS	By MS/MS	By MS/MS
O00401	O00401	1	1	1	Neural Wiskott-Aldrich syndrome protein	WASL		1	1	1	1	1	1	1	1	1	1	1	1	1	1	1	1	1	1	1	1	1	1	1	1	1	1	1	1	1	1	1	2.2	2.2	2.2	54.826	505	505	0.0098619	1.7897	By MS/MS	By MS/MS	By MS/MS
P13010	P13010	16	16	16	X-ray repair cross-complementing protein 5	XRCC5		1	16	16	16	5	1	5	5	8	4	4	4	7	5	1	5	5	8	4	4	4	7	5	1	5	5	8	4	4	4	7	27.5	27.5	27.5	82.704	732	732	0	35.255	By MS/MS	By MS/MS	By MS/MS
Q12906;Q96SI9	Q12906	19;3	19;3	19;3	Interleukin enhancer-binding factor 3	ILF3		2	19	19	19	16	0	6	3	9	7	9	2	13	16	0	6	3	9	7	9	2	13	16	0	6	3	9	7	9	2	13	26.8	26.8	26.8	95.337	894	894;672	0	58.152	By MS/MS		By MS/MS
Q13347	Q13347	13	13	13	Eukaryotic translation initiation factor 3 subunit I	EIF3I		1	13	13	13	9	2	10	8	9	4	8	8	7	9	2	10	8	9	4	8	8	7	9	2	10	8	9	4	8	8	7	58.8	58.8	58.8	36.501	325	325	0	58.862	By MS/MS	By MS/MS	By MS/MS
Q8IYB3	Q8IYB3	8	8	8	Serine/arginine repetitive matrix protein 1	SRRM1		1	8	8	8	4	0	3	6	5	5	4	3	0	4	0	3	6	5	5	4	3	0	4	0	3	6	5	5	4	3	0	10.3	10.3	10.3	102.33	904	904	0	38.136	By MS/MS		By MS/MS
O43920	O43920	7	7	7	NADH dehydrogenase [ubiquinone] iron-sulfur protein 5	NDUFS5		1	7	7	7	5	3	5	6	6	3	7	6	5	5	3	5	6	6	3	7	6	5	5	3	5	6	6	3	7	6	5	58.5	58.5	58.5	12.517	106	106	0	21.343	By MS/MS	By MS/MS	By MS/MS
O75394	O75394	3	3	3	39S ribosomal protein L33, mitochondrial	MRPL33		1	3	3	3	1	1	1	1	1	2	2	3	3	1	1	1	1	1	2	2	3	3	1	1	1	1	1	2	2	3	3	49.2	49.2	49.2	7.6191	65	65	0	12.178	By MS/MS	By MS/MS	By MS/MS
P46776	P46776	5	5	5	60S ribosomal protein L27a	RPL27A		1	5	5	5	2	1	2	2	4	1	2	1	3	2	1	2	2	4	1	2	1	3	2	1	2	2	4	1	2	1	3	31.1	31.1	31.1	16.561	148	148	0	12.048	By MS/MS	By MS/MS	By MS/MS
O95391	O95391	10	10	10	Pre-mRNA-splicing factor SLU7	SLU7		1	10	10	10	5	2	4	2	3	6	2	2	1	5	2	4	2	3	6	2	2	1	5	2	4	2	3	6	2	2	1	21.3	21.3	21.3	68.386	586	586	0	40.175	By MS/MS	By MS/MS	By MS/MS
P35269	P35269	6	6	6	General transcription factor IIF subunit 1	GTF2F1		1	6	6	6	4	1	5	4	4	5	3	1	2	4	1	5	4	4	5	3	1	2	4	1	5	4	4	5	3	1	2	13.3	13.3	13.3	58.24	517	517	0	24.991	By MS/MS	By MS/MS	By MS/MS
P56182	P56182	7	7	7	Ribosomal RNA processing protein 1 homolog A	RRP1		1	7	7	7	0	0	1	3	2	5	4	2	3	0	0	1	3	2	5	4	2	3	0	0	1	3	2	5	4	2	3	14.3	14.3	14.3	52.839	461	461	0	24.603			By MS/MS
P18085	P18085	8	8	6	ADP-ribosylation factor 4	ARF4		1	8	8	6	6	1	6	4	8	4	5	4	6	6	1	6	4	8	4	5	4	6	5	1	5	3	6	2	4	3	4	52.8	52.8	35.6	20.511	180	180	0	32.95	By MS/MS	By MS/MS	By MS/MS
P62314	P62314	3	3	3	Small nuclear ribonucleoprotein Sm D1	SNRPD1		1	3	3	3	3	0	3	2	3	2	2	1	3	3	0	3	2	3	2	2	1	3	3	0	3	2	3	2	2	1	3	37.8	37.8	37.8	13.281	119	119	0	29.363	By MS/MS		By MS/MS
Q14197	Q14197	10	10	10	Peptidyl-tRNA hydrolase ICT1, mitochondrial	ICT1		1	10	10	10	4	0	4	8	6	5	4	5	4	4	0	4	8	6	5	4	5	4	4	0	4	8	6	5	4	5	4	44.7	44.7	44.7	23.63	206	206	0	31.737	By MS/MS		By MS/MS
Q9BZI7	Q9BZI7	6	6	6	Regulator of nonsense transcripts 3B	UPF3B		1	6	6	6	1	0	1	2	3	4	5	3	1	1	0	1	2	3	4	5	3	1	1	0	1	2	3	4	5	3	1	14.5	14.5	14.5	57.761	483	483	0	13.957	By MS/MS		By MS/MS
Q96RL7	Q96RL7	1	1	1	Vacuolar protein sorting-associated protein 13A	VPS13A		1	1	1	1	1	1	1	1	1	1	1	1	1	1	1	1	1	1	1	1	1	1	1	1	1	1	1	1	1	1	1	0.2	0.2	0.2	360.27	3174	3174	0.0097593	1.7018	By MS/MS	By MS/MS	By MS/MS
Q99613;B5ME19	Q99613;B5ME19	14;14	14;14	14;14	Eukaryotic translation initiation factor 3 subunit C;Eukaryotic translation initiation factor 3 subunit C-like protein	EIF3C;EIF3CL	;	2	14	14	14	4	1	5	2	9	6	7	7	8	4	1	5	2	9	6	7	7	8	4	1	5	2	9	6	7	7	8	13.4	13.4	13.4	105.34	913	913;914	0	35.859	By MS/MS	By MS/MS	By MS/MS
P49411	P49411	15	15	15	Elongation factor Tu, mitochondrial	TUFM		1	15	15	15	9	3	9	9	6	5	8	11	11	9	3	9	9	6	5	8	11	11	9	3	9	9	6	5	8	11	11	42	42	42	49.541	452	452	0	60.948	By MS/MS	By MS/MS	By MS/MS
REV__Q7Z4V0	REV__Q7Z4V0	1	1	1				1	1	1	1	0	0	1	0	1	1	0	1	0	0	0	1	0	1	1	0	1	0	0	0	1	0	1	1	0	1	0	0	0	0	91.835	828	828	1	-2			By MS/MS
P62241	P62241	8	8	8	40S ribosomal protein S8	RPS8		1	8	8	8	5	1	5	6	7	3	5	4	7	5	1	5	6	7	3	5	4	7	5	1	5	6	7	3	5	4	7	45.7	45.7	45.7	24.205	208	208	0	49.98	By MS/MS	By MS/MS	By MS/MS
Q02543	Q02543	6	6	6	60S ribosomal protein L18a	RPL18A		1	6	6	6	3	1	4	5	5	4	4	2	2	3	1	4	5	5	4	4	2	2	3	1	4	5	5	4	4	2	2	34.1	34.1	34.1	20.762	176	176	0	14.694	By MS/MS	By MS/MS	By MS/MS
Q93077;Q7L7L0;P04908;P16104;Q96QV6;REV__Q8NB25	Q93077;Q7L7L0;P04908;P16104;Q96QV6	7;7;7;5;4;1	2;2;2;1;0;0	1;1;1;0;0;0	Histone H2A type 1-C;Histone H2A type 3;Histone H2A type 1-B/E;Histone H2AX;Histone H2A type 1-A	HIST1H2AC;HIST3H2A;HIST1H2AB;H2AFX;HIST1H2AA	;;;;	6	7	2	1	5	3	5	3	4	6	5	5	5	1	0	2	1	1	1	1	1	1	1	0	1	1	1	1	1	1	1	57.7	30.8	8.5	14.105	130	130;130;130;143;131;1140	0	26.771	By MS/MS	By matching	By MS/MS
P18077	P18077	5	5	5	60S ribosomal protein L35a	RPL35A		1	5	5	5	2	0	4	4	5	4	3	3	3	2	0	4	4	5	4	3	3	3	2	0	4	4	5	4	3	3	3	29.1	29.1	29.1	12.538	110	110	0	9.7557	By MS/MS		By MS/MS
Q07020	Q07020	4	4	4	60S ribosomal protein L18	RPL18		1	4	4	4	3	2	2	1	2	2	2	1	2	3	2	2	1	2	2	2	1	2	3	2	2	1	2	2	2	1	2	25	25	25	21.634	188	188	0	15.57	By MS/MS	By MS/MS	By MS/MS
P62304	P62304	2	2	2	Small nuclear ribonucleoprotein E	SNRPE		1	2	2	2	1	0	1	1	1	1	1	2	1	1	0	1	1	1	1	1	2	1	1	0	1	1	1	1	1	2	1	25	25	25	10.803	92	92	0	6.4596	By MS/MS		By MS/MS
O75533	O75533	26	26	26	Splicing factor 3B subunit 1	SF3B1		1	26	26	26	10	0	7	13	16	6	2	0	0	10	0	7	13	16	6	2	0	0	10	0	7	13	16	6	2	0	0	25.4	25.4	25.4	145.83	1304	1304	0	98.007	By MS/MS		By MS/MS
Q13243	Q13243	7	6	6	Serine/arginine-rich splicing factor 5	SRSF5		1	7	6	6	3	1	2	3	3	5	5	2	1	2	0	1	2	2	4	4	1	0	2	0	1	2	2	4	4	1	0	27.6	24.3	24.3	31.263	272	272	0	14.461	By MS/MS	By matching	By MS/MS
Q9Y2R9	Q9Y2R9	7	7	7	28S ribosomal protein S7, mitochondrial	MRPS7		1	7	7	7	5	1	4	3	2	4	5	1	1	5	1	4	3	2	4	5	1	1	5	1	4	3	2	4	5	1	1	37.6	37.6	37.6	28.134	242	242	0	21.59	By MS/MS	By MS/MS	By MS/MS
Q01813	Q01813	24	24	21	ATP-dependent 6-phosphofructokinase, platelet type	PFKP		1	24	24	21	10	2	19	12	14	6	8	6	10	10	2	19	12	14	6	8	6	10	9	2	17	9	12	4	7	5	8	36.1	36.1	31.5	85.595	784	784	0	131.47	By MS/MS	By MS/MS	By MS/MS
O60524	O60524	8	8	8	Nuclear export mediator factor NEMF	NEMF		1	8	8	8	1	0	1	0	1	8	5	3	1	1	0	1	0	1	8	5	3	1	1	0	1	0	1	8	5	3	1	7.2	7.2	7.2	122.95	1076	1076	0	17.798	By MS/MS		By MS/MS
O43143	O43143	20	19	19	Pre-mRNA-splicing factor ATP-dependent RNA helicase DHX15	DHX15		1	20	19	19	7	0	9	6	7	8	10	8	5	7	0	8	5	6	7	9	7	4	7	0	8	5	6	7	9	7	4	25.8	24.7	24.7	90.932	795	795	0	46.347	By MS/MS		By MS/MS
O43390	O43390	18	13	13	Heterogeneous nuclear ribonucleoprotein R	HNRNPR		1	18	13	13	10	0	7	8	9	8	11	3	12	8	0	3	3	5	4	7	1	8	8	0	3	3	5	4	7	1	8	32.2	24.6	24.6	70.942	633	633	0	46.066	By MS/MS		By MS/MS
O43395	O43395	4	4	4	U4/U6 small nuclear ribonucleoprotein Prp3	PRPF3		1	4	4	4	2	0	1	0	0	4	2	0	0	2	0	1	0	0	4	2	0	0	2	0	1	0	0	4	2	0	0	5.3	5.3	5.3	77.528	683	683	0	7.9874	By MS/MS		By MS/MS
P26038;P35241	P26038	12;4	12;4	9;1	Moesin	MSN		2	12	12	9	8	0	3	6	5	4	5	5	4	8	0	3	6	5	4	5	5	4	7	0	1	4	3	2	2	4	2	19.9	19.9	14.9	67.819	577	577;583	0	27.407	By MS/MS		By MS/MS
P07237	P07237	18	18	18	Protein disulfide-isomerase	P4HB		1	18	18	18	9	0	10	8	8	5	9	10	12	9	0	10	8	8	5	9	10	12	9	0	10	8	8	5	9	10	12	34.4	34.4	34.4	57.116	508	508	0	81.093	By MS/MS		By MS/MS
P18124	P18124	8	8	8	60S ribosomal protein L7	RPL7		1	8	8	8	3	1	5	4	6	3	4	3	4	3	1	5	4	6	3	4	3	4	3	1	5	4	6	3	4	3	4	33.5	33.5	33.5	29.225	248	248	0	18.753	By MS/MS	By MS/MS	By MS/MS
P26641	P26641	17	17	17	Elongation factor 1-gamma	EEF1G		1	17	17	17	13	5	14	13	8	5	9	9	10	13	5	14	13	8	5	9	9	10	13	5	14	13	8	5	9	9	10	39.4	39.4	39.4	50.118	437	437	0	72.352	By MS/MS	By MS/MS	By MS/MS
Q13428	Q13428	8	8	8	Treacle protein	TCOF1		1	8	8	8	4	0	3	2	4	4	3	2	0	4	0	3	2	4	4	3	2	0	4	0	3	2	4	4	3	2	0	6.1	6.1	6.1	152.1	1488	1488	0	16.94	By MS/MS		By MS/MS
P55209	P55209	7	7	6	Nucleosome assembly protein 1-like 1	NAP1L1		1	7	7	6	6	1	5	4	3	3	4	5	5	6	1	5	4	3	3	4	5	5	6	1	4	3	2	2	3	4	4	19.7	19.7	17.1	45.374	391	391	0	29.74	By MS/MS	By MS/MS	By MS/MS
Q13573	Q13573	13	13	13	SNW domain-containing protein 1	SNW1		1	13	13	13	9	1	5	6	4	6	3	0	0	9	1	5	6	4	6	3	0	0	9	1	5	6	4	6	3	0	0	28.4	28.4	28.4	61.494	536	536	0	35.596	By MS/MS	By MS/MS	By MS/MS
P37802;Q9UI15	P37802	11;1	11;1	11;1	Transgelin-2	TAGLN2		2	11	11	11	8	0	8	9	8	3	8	10	10	8	0	8	9	8	3	8	10	10	8	0	8	9	8	3	8	10	10	52.8	52.8	52.8	22.391	199	199;199	0	53.991	By MS/MS		By MS/MS
Q8NHP7	Q8NHP7	1	1	1	Exonuclease 3-5 domain-containing protein 1	EXD1		1	1	1	1	0	0	0	0	0	1	0	0	0	0	0	0	0	0	1	0	0	0	0	0	0	0	0	1	0	0	0	2.1	2.1	2.1	58.334	514	514	1	-2
P25398	P25398	7	7	7	40S ribosomal protein S12	RPS12		1	7	7	7	2	1	6	5	5	2	6	3	4	2	1	6	5	5	2	6	3	4	2	1	6	5	5	2	6	3	4	53.8	53.8	53.8	14.515	132	132	0	26.508	By MS/MS	By MS/MS	By MS/MS
P12956	P12956	17	17	17	X-ray repair cross-complementing protein 6	XRCC6		1	17	17	17	11	1	5	6	10	4	8	6	8	11	1	5	6	10	4	8	6	8	11	1	5	6	10	4	8	6	8	30.2	30.2	30.2	69.842	609	609	0	48.117	By MS/MS	By MS/MS	By MS/MS
E9PLD3;E9PRG8	E9PLD3;E9PRG8	1;1	1;1	1;1	Uncharacterized protein C11orf98	C11orf98	;	2	1	1	1	1	1	1	1	1	1	1	1	1	1	1	1	1	1	1	1	1	1	1	1	1	1	1	1	1	1	1	13.1	13.1	13.1	11.6	99	99;122	0	4.474	By MS/MS	By MS/MS	By MS/MS
P12236	P12236	11	3	1	ADP/ATP translocase 3;ADP/ATP translocase 3, N-terminally processed	SLC25A6		1	11	3	1	9	3	5	8	8	8	7	8	6	2	0	1	2	2	2	1	3	1	1	0	1	1	1	1	1	1	0	35.9	12.8	4.4	32.866	298	298	0	10.867	By MS/MS	By matching	By MS/MS
P05023;P13637;P50993;Q13733;P20648	P05023	22;8;8;4;2	22;8;8;4;2	20;6;6;2;1	Sodium/potassium-transporting ATPase subunit alpha-1	ATP1A1		5	22	22	20	12	5	16	8	7	3	4	9	12	12	5	16	8	7	3	4	9	12	12	5	15	7	5	3	4	9	12	24.4	24.4	22.3	112.89	1023	1023;1013;1020;1029;1035	0	97.46	By MS/MS	By MS/MS	By MS/MS
Q3YEC7	Q3YEC7	9	9	9	Rab-like protein 6	RABL6		1	9	9	9	2	0	0	4	5	7	4	1	0	2	0	0	4	5	7	4	1	0	2	0	0	4	5	7	4	1	0	12.6	12.6	12.6	79.548	729	729	0	58.47	By MS/MS
CON__P05787;P05787;CON__H-INV:HIT000292931;CON__Q9H552;CON__Q9NSB2;CON__Q6ISB0;Q9NSB2;CON__REFSEQ:XP_092267	CON__P05787;P05787	23;23;11;8;3;3;3;1	13;13;7;3;0;0;0;1	13;13;7;3;0;0;0;1	Keratin, type II cytoskeletal 8	KRT8	;	8	23	13	13	17	5	11	11	18	10	10	7	9	9	2	5	5	10	4	3	1	2	9	2	5	5	10	4	3	1	2	37.1	26.5	26.5	53.704	483	483;483;443;499;600;600;600;213	0	42.953	By MS/MS	By MS/MS	By MS/MS
Q9NPA8	Q9NPA8	4	4	4	Transcription and mRNA export factor ENY2	ENY2		1	4	4	4	3	1	4	2	2	2	2	2	2	3	1	4	2	2	2	2	2	2	3	1	4	2	2	2	2	2	2	41.6	41.6	41.6	11.528	101	101	0	9.413	By MS/MS	By MS/MS	By MS/MS
Q13200	Q13200	24	24	24	26S proteasome non-ATPase regulatory subunit 2	PSMD2		1	24	24	24	11	3	17	8	12	4	6	6	13	11	3	17	8	12	4	6	6	13	11	3	17	8	12	4	6	6	13	31.6	31.6	31.6	100.2	908	908	0	69.263	By MS/MS	By MS/MS	By MS/MS
Q53F19	Q53F19	5	5	5	Uncharacterized protein C17orf85	C17orf85		1	5	5	5	1	0	0	0	0	5	0	0	0	1	0	0	0	0	5	0	0	0	1	0	0	0	0	5	0	0	0	9.2	9.2	9.2	70.592	620	620	0	12.394	By MS/MS
Q9BXP5	Q9BXP5	19	19	19	Serrate RNA effector molecule homolog	SRRT		1	19	19	19	11	2	10	10	7	6	10	6	7	11	2	10	10	7	6	10	6	7	11	2	10	10	7	6	10	6	7	21.7	21.7	21.7	100.67	876	876	0	47.03	By MS/MS	By MS/MS	By MS/MS
P46821;P78559	P46821	12;1	12;1	12;1	Microtubule-associated protein 1B;MAP1B heavy chain;MAP1 light chain LC1	MAP1B		2	12	12	12	6	0	3	5	6	5	5	8	7	6	0	3	5	6	5	5	8	7	6	0	3	5	6	5	5	8	7	5.8	5.8	5.8	270.63	2468	2468;2803	0	39.136	By MS/MS		By MS/MS
P04083	P04083	11	11	11	Annexin A1	ANXA1		1	11	11	11	10	1	6	4	4	5	8	6	6	10	1	6	4	4	5	8	6	6	10	1	6	4	4	5	8	6	6	42.5	42.5	42.5	38.714	346	346	0	87.411	By MS/MS	By MS/MS	By MS/MS
O00567	O00567	8	8	8	Nucleolar protein 56	NOP56		1	8	8	8	1	0	1	1	3	5	4	2	1	1	0	1	1	3	5	4	2	1	1	0	1	1	3	5	4	2	1	13.6	13.6	13.6	66.049	594	594	0	18.485	By MS/MS		By MS/MS
P84098	P84098	4	4	4	60S ribosomal protein L19	RPL19		1	4	4	4	3	0	1	2	3	3	2	3	3	3	0	1	2	3	3	2	3	3	3	0	1	2	3	3	2	3	3	21.9	21.9	21.9	23.466	196	196	0	24.66	By MS/MS		By MS/MS
P06733;P13929;P09104	P06733	18;1;1	18;1;1	18;1;1	Alpha-enolase	ENO1		3	18	18	18	9	0	10	5	5	4	10	7	15	9	0	10	5	5	4	10	7	15	9	0	10	5	5	4	10	7	15	44.5	44.5	44.5	47.168	434	434;434;434	0	69.669	By MS/MS		By MS/MS
Q9NY12	Q9NY12	6	6	6	H/ACA ribonucleoprotein complex subunit 1	GAR1		1	6	6	6	1	1	3	3	3	2	6	3	6	1	1	3	3	3	2	6	3	6	1	1	3	3	3	2	6	3	6	25.3	25.3	25.3	22.348	217	217	0	11.161	By MS/MS	By MS/MS	By MS/MS
P10599	P10599	6	6	6	Thioredoxin	TXN		1	6	6	6	5	3	5	3	5	3	3	5	5	5	3	5	3	5	3	3	5	5	5	3	5	3	5	3	3	5	5	42.9	42.9	42.9	11.737	105	105	0	16.755	By MS/MS	By MS/MS	By MS/MS
Q02878	Q02878	10	10	10	60S ribosomal protein L6	RPL6		1	10	10	10	4	0	3	3	9	2	2	3	4	4	0	3	3	9	2	2	3	4	4	0	3	3	9	2	2	3	4	29.9	29.9	29.9	32.728	288	288	0	16.1	By MS/MS		By MS/MS
Q9BRS2	Q9BRS2	15	15	15	Serine/threonine-protein kinase RIO1	RIOK1		1	15	15	15	9	3	9	8	7	4	6	1	2	9	3	9	8	7	4	6	1	2	9	3	9	8	7	4	6	1	2	29.6	29.6	29.6	65.582	568	568	0	63.283	By MS/MS	By MS/MS	By MS/MS
Q58FF8	Q58FF8	14	1	1	Putative heat shock protein HSP 90-beta 2	HSP90AB2P		1	14	1	1	13	8	13	11	11	9	10	10	12	1	0	1	1	1	1	1	1	1	1	0	1	1	1	1	1	1	1	27	3.9	3.9	44.348	381	381	0	32.776	By MS/MS	By matching	By MS/MS
P50991	P50991	20	20	20	T-complex protein 1 subunit delta	CCT4		1	20	20	20	13	5	9	10	8	3	8	12	14	13	5	9	10	8	3	8	12	14	13	5	9	10	8	3	8	12	14	42.3	42.3	42.3	57.924	539	539	0	94.601	By MS/MS	By MS/MS	By MS/MS
P17655	P17655	17	17	17	Calpain-2 catalytic subunit	CAPN2		1	17	17	17	11	1	8	6	12	3	10	12	10	11	1	8	6	12	3	10	12	10	11	1	8	6	12	3	10	12	10	27.3	27.3	27.3	79.994	700	700	0	45.142	By MS/MS	By MS/MS	By MS/MS
Q9BYG3	Q9BYG3	6	6	6	MKI67 FHA domain-interacting nucleolar phosphoprotein	NIFK		1	6	6	6	4	0	5	2	3	4	3	5	3	4	0	5	2	3	4	3	5	3	4	0	5	2	3	4	3	5	3	23.5	23.5	23.5	34.222	293	293	0	31.821	By MS/MS		By MS/MS
Q9BPZ2;Q99865	Q9BPZ2;Q99865	10;10	8;8	8;8	Spindlin-2B;Spindlin-2A	SPIN2B;SPIN2A	;	2	10	8	8	7	1	3	5	5	5	4	6	8	6	1	3	3	4	4	3	5	7	6	1	3	3	4	4	3	5	7	51.2	43	43	29.158	258	258;258	0	33.809	By MS/MS	By MS/MS	By MS/MS
REV__Q9UPN3	REV__Q9UPN3	3	3	3				1	3	3	3	0	0	1	1	1	2	1	0	0	0	0	1	1	1	2	1	0	0	0	0	1	1	1	2	1	0	0	0	0	0	838.3	7388	7388	0.00076161	2.8779			By matching
Q9UN86	Q9UN86	9	7	7	Ras GTPase-activating protein-binding protein 2	G3BP2		1	9	7	7	5	0	5	4	5	3	8	7	7	5	0	4	4	4	3	7	5	6	5	0	4	4	4	3	7	5	6	19.7	17	17	54.12	482	482	0	27.81	By MS/MS		By MS/MS
Q71U36;Q13748;Q6PEY2	Q71U36;Q13748;Q6PEY2	25;20;14	3;3;3	1;1;1	Tubulin alpha-1A chain;Tubulin alpha-3C/D chain;Tubulin alpha-3E chain	TUBA1A;TUBA3C;TUBA3E	;;	3	25	3	1	19	9	23	21	23	18	21	19	22	1	0	2	2	2	2	1	2	2	1	0	0	1	1	1	0	1	0	61.4	6.2	3.1	50.135	451	451;450;450	0	17.333	By MS/MS	By matching	By MS/MS
P36542	P36542	6	6	6	ATP synthase subunit gamma, mitochondrial	ATP5C1		1	6	6	6	1	0	2	3	1	4	4	3	4	1	0	2	3	1	4	4	3	4	1	0	2	3	1	4	4	3	4	20.1	20.1	20.1	32.996	298	298	0	13.293	By MS/MS		By MS/MS
P07910;A0A0G2JPF8;P0DMR1;O60812;B7ZW38;B2RXH8	P07910	6;2;2;2;2;2	6;2;2;2;2;2	6;2;2;2;2;2	Heterogeneous nuclear ribonucleoproteins C1/C2	HNRNPC		6	6	6	6	4	0	2	1	2	3	5	2	4	4	0	2	1	2	3	5	2	4	4	0	2	1	2	3	5	2	4	21.9	21.9	21.9	33.67	306	306;293;293;293;293;293	0	14.303	By MS/MS		By MS/MS
Q14847	Q14847	10	10	10	LIM and SH3 domain protein 1	LASP1		1	10	10	10	7	2	7	3	3	4	8	5	6	7	2	7	3	3	4	8	5	6	7	2	7	3	3	4	8	5	6	38.7	38.7	38.7	29.717	261	261	0	38.389	By MS/MS	By MS/MS	By MS/MS
P62306	P62306	3	3	3	Small nuclear ribonucleoprotein F	SNRPF		1	3	3	3	2	0	2	2	3	1	2	1	1	2	0	2	2	3	1	2	1	1	2	0	2	2	3	1	2	1	1	48.8	48.8	48.8	9.7251	86	86	0	91.369	By MS/MS		By MS/MS
P61019;Q8WUD1	P61019;Q8WUD1	13;7	13;7	13;7	Ras-related protein Rab-2A;Ras-related protein Rab-2B	RAB2A;RAB2B	;	2	13	13	13	2	4	12	11	9	3	5	1	1	2	4	12	11	9	3	5	1	1	2	4	12	11	9	3	5	1	1	70.8	70.8	70.8	23.545	212	212;216	0	123.05	By MS/MS	By MS/MS	By MS/MS
O43818	O43818	2	2	2	U3 small nucleolar RNA-interacting protein 2	RRP9		1	2	2	2	2	0	1	2	1	2	2	0	2	2	0	1	2	1	2	2	0	2	2	0	1	2	1	2	2	0	2	3.6	3.6	3.6	51.84	475	475	0	4.8875	By MS/MS		By MS/MS
P43686	P43686	9	9	9	26S protease regulatory subunit 6B	PSMC4		1	9	9	9	1	1	1	3	5	2	3	6	2	1	1	1	3	5	2	3	6	2	1	1	1	3	5	2	3	6	2	23.9	23.9	23.9	47.366	418	418	0	17.624	By MS/MS	By MS/MS	By MS/MS
Q9Y2H1	Q9Y2H1	17	11	11	Serine/threonine-protein kinase 38-like	STK38L		1	17	11	11	13	2	10	13	8	10	11	14	14	9	0	4	7	2	4	6	8	9	9	0	4	7	2	4	6	8	9	36.2	27.4	27.4	54.002	464	464	0	28.554	By MS/MS	By matching	By MS/MS
P52292	P52292	9	9	9	Importin subunit alpha-1	KPNA2		1	9	9	9	4	4	7	3	5	3	4	1	1	4	4	7	3	5	3	4	1	1	4	4	7	3	5	3	4	1	1	22.1	22.1	22.1	57.861	529	529	0	39.775	By MS/MS	By MS/MS	By MS/MS
O75821	O75821	10	10	10	Eukaryotic translation initiation factor 3 subunit G	EIF3G		1	10	10	10	8	1	5	3	3	2	4	3	2	8	1	5	3	3	2	4	3	2	8	1	5	3	3	2	4	3	2	36.9	36.9	36.9	35.611	320	320	0	34.201	By MS/MS	By MS/MS	By MS/MS
P08579	P08579	7	5	5	U2 small nuclear ribonucleoprotein B	SNRPB2		1	7	5	5	3	1	2	4	2	4	6	3	2	2	1	2	3	1	3	5	2	1	2	1	2	3	1	3	5	2	1	32	25.3	25.3	25.486	225	225	0	11.05	By MS/MS	By MS/MS	By MS/MS
Q9BQ67	Q9BQ67	6	6	6	Glutamate-rich WD repeat-containing protein 1	GRWD1		1	6	6	6	3	0	0	0	4	4	5	2	4	3	0	0	0	4	4	5	2	4	3	0	0	0	4	4	5	2	4	17.5	17.5	17.5	49.419	446	446	0	23.909	By MS/MS
E9PAV3;Q9BZK3	E9PAV3	4;1	4;1	4;1	Nascent polypeptide-associated complex subunit alpha, muscle-specific form	NACA		2	4	4	4	2	1	1	2	2	2	3	2	2	2	1	1	2	2	2	3	2	2	2	1	1	2	2	2	3	2	2	2.6	2.6	2.6	205.42	2078	2078;213	0	40.951	By MS/MS	By MS/MS	By MS/MS
Q52LJ0	Q52LJ0	8	8	7	Protein FAM98B	FAM98B		1	8	8	7	4	0	4	4	4	3	4	5	5	4	0	4	4	4	3	4	5	5	4	0	4	3	3	3	4	4	4	28.8	28.8	24.5	37.19	330	330	0	50.852	By MS/MS		By MS/MS
Q15366;P57721	Q15366;P57721	9;5	5;1	5;1	Poly(rC)-binding protein 2;Poly(rC)-binding protein 3	PCBP2;PCBP3	;	2	9	5	5	6	1	8	8	8	7	8	5	6	3	1	4	4	4	3	4	2	3	3	1	4	4	4	3	4	2	3	34	21.1	21.1	38.58	365	365;371	0	17.137	By MS/MS	By MS/MS	By MS/MS
Q70IA6	Q70IA6	4	4	4	MOB kinase activator 2	MOB2		1	4	4	4	4	0	2	4	4	3	3	4	3	4	0	2	4	4	3	3	4	3	4	0	2	4	4	3	3	4	3	14.8	14.8	14.8	26.926	237	237	0	9.0873	By MS/MS		By MS/MS
P42166	P42166	6	6	6	Lamina-associated polypeptide 2, isoform alpha;Thymopoietin;Thymopentin	TMPO		1	6	6	6	5	2	2	2	2	3	4	1	3	5	2	2	2	2	3	4	1	3	5	2	2	2	2	3	4	1	3	11.7	11.7	11.7	75.491	694	694	0	39.318	By MS/MS	By MS/MS	By MS/MS
P59998;A0A0A6YYG9	P59998;A0A0A6YYG9	5;4	5;4	5;4	Actin-related protein 2/3 complex subunit 4	ARPC4;ARPC4-TTLL3	;	2	5	5	5	4	1	3	3	4	3	3	3	3	4	1	3	3	4	3	3	3	3	4	1	3	3	4	3	3	3	3	29.8	29.8	29.8	19.667	168	168;625	0	12.048	By MS/MS	By MS/MS	By MS/MS
P49458	P49458	5	5	5	Signal recognition particle 9 kDa protein	SRP9		1	5	5	5	3	0	4	3	4	3	4	4	4	3	0	4	3	4	3	4	4	4	3	0	4	3	4	3	4	4	4	53.5	53.5	53.5	10.112	86	86	0	24.571	By MS/MS		By MS/MS
O43852	O43852	15	15	15	Calumenin	CALU		1	15	15	15	8	2	10	8	9	3	5	12	14	8	2	10	8	9	3	5	12	14	8	2	10	8	9	3	5	12	14	54	54	54	37.106	315	315	0	139.85	By MS/MS	By MS/MS	By MS/MS
Q14978	Q14978	6	6	6	Nucleolar and coiled-body phosphoprotein 1	NOLC1		1	6	6	6	2	1	3	2	4	4	2	4	1	2	1	3	2	4	4	2	4	1	2	1	3	2	4	4	2	4	1	8.3	8.3	8.3	73.602	699	699	0	12.012	By MS/MS	By MS/MS	By MS/MS
P04843	P04843	16	16	16	Dolichyl-diphosphooligosaccharide--protein glycosyltransferase subunit 1	RPN1		1	16	16	16	12	2	7	8	7	5	5	8	10	12	2	7	8	7	5	5	8	10	12	2	7	8	7	5	5	8	10	28.3	28.3	28.3	68.569	607	607	0	65.816	By MS/MS	By MS/MS	By MS/MS
P11940;Q9H361;Q4VXU2;Q13310;Q5JQF8;Q96DU9	P11940	13;6;3;2;1;1	13;6;3;2;1;1	13;6;3;2;1;1	Polyadenylate-binding protein 1	PABPC1		6	13	13	13	6	1	1	6	6	4	6	5	7	6	1	1	6	6	4	6	5	7	6	1	1	6	6	4	6	5	7	22.5	22.5	22.5	70.67	636	636;631;614;644;200;382	0	43.815	By MS/MS	By MS/MS	By MS/MS
Q9BYD2	Q9BYD2	7	7	7	39S ribosomal protein L9, mitochondrial	MRPL9		1	7	7	7	4	1	1	1	0	3	3	3	3	4	1	1	1	0	3	3	3	3	4	1	1	1	0	3	3	3	3	28.1	28.1	28.1	30.243	267	267	0	16.776	By MS/MS	By MS/MS	By MS/MS
P82979;H0YHG0	P82979;H0YHG0	8;7	8;7	8;7	SAP domain-containing ribonucleoprotein	SARNP	;	2	8	8	8	7	4	4	4	4	3	3	5	3	7	4	4	4	4	3	3	5	3	7	4	4	4	4	3	3	5	3	42.4	42.4	42.4	23.671	210	210;523	0	28.415	By MS/MS	By MS/MS	By MS/MS
CON__P02666	CON__P02666	3	3	3				1	3	3	3	2	1	3	1	2	1	1	2	3	2	1	3	1	2	1	1	2	3	2	1	3	1	2	1	1	2	3	14.8	14.8	14.8	23.583	209	209	0	81.017	By MS/MS	By MS/MS	By MS/MS
P49773	P49773	3	3	3	Histidine triad nucleotide-binding protein 1	HINT1		1	3	3	3	2	0	0	0	0	2	2	2	2	2	0	0	0	0	2	2	2	2	2	0	0	0	0	2	2	2	2	35.7	35.7	35.7	13.802	126	126	0	9.9873	By MS/MS
P05198	P05198	7	7	7	Eukaryotic translation initiation factor 2 subunit 1	EIF2S1		1	7	7	7	4	0	1	2	0	2	5	3	4	4	0	1	2	0	2	5	3	4	4	0	1	2	0	2	5	3	4	26	26	26	36.112	315	315	0	20.422	By MS/MS		By MS/MS
P27824	P27824	21	21	21	Calnexin	CANX		1	21	21	21	17	4	16	8	5	3	10	13	15	17	4	16	8	5	3	10	13	15	17	4	16	8	5	3	10	13	15	29.9	29.9	29.9	67.567	592	592	0	121.68	By MS/MS	By MS/MS	By MS/MS
Q15637	Q15637	9	9	9	Splicing factor 1	SF1		1	9	9	9	7	0	5	6	5	2	4	2	0	7	0	5	6	5	2	4	2	0	7	0	5	6	5	2	4	2	0	19.9	19.9	19.9	68.329	639	639	0	30.502	By MS/MS		By MS/MS
P09234	P09234	2	2	2	U1 small nuclear ribonucleoprotein C	SNRPC		1	2	2	2	1	0	0	0	1	1	2	1	2	1	0	0	0	1	1	2	1	2	1	0	0	0	1	1	2	1	2	18.9	18.9	18.9	17.394	159	159	0	8.6671	By MS/MS
P08865	P08865	11	11	11	40S ribosomal protein SA	RPSA		1	11	11	11	9	1	6	7	7	2	6	5	6	9	1	6	7	7	2	6	5	6	9	1	6	7	7	2	6	5	6	58.3	58.3	58.3	32.854	295	295	0	86.469	By MS/MS	By MS/MS	By MS/MS
CON__ENSEMBL:ENSBTAP00000024146	CON__ENSEMBL:ENSBTAP00000024146	28	28	22				1	28	28	22	19	2	10	2	0	1	1	9	12	19	2	10	2	0	1	1	9	12	14	2	8	2	0	1	1	7	9	21.4	21.4	17.3	164.34	1477	1477	0	82.862	By MS/MS	By MS/MS	By MS/MS
P21291	P21291	8	8	8	Cysteine and glycine-rich protein 1	CSRP1		1	8	8	8	1	1	4	2	1	1	6	5	4	1	1	4	2	1	1	6	5	4	1	1	4	2	1	1	6	5	4	59.1	59.1	59.1	20.567	193	193	0	24.671	By MS/MS	By MS/MS	By MS/MS
Q8NCA5	Q8NCA5	6	5	5	Protein FAM98A	FAM98A		1	6	5	5	4	2	3	4	5	2	3	3	2	4	2	3	3	4	2	3	2	1	4	2	3	3	4	2	3	2	1	16.2	13.5	13.5	55.4	519	519	0	33.816	By MS/MS	By MS/MS	By MS/MS
Q5RKV6	Q5RKV6	8	8	8	Exosome complex component MTR3	EXOSC6		1	8	8	8	4	1	4	5	5	3	5	3	3	4	1	4	5	5	3	5	3	3	4	1	4	5	5	3	5	3	3	38.6	38.6	38.6	28.235	272	272	0	63.672	By MS/MS	By MS/MS	By MS/MS
Q9BXJ9;Q6N069	Q9BXJ9	13;2	13;2	13;2	N-alpha-acetyltransferase 15, NatA auxiliary subunit	NAA15		2	13	13	13	2	0	6	2	6	4	7	5	4	2	0	6	2	6	4	7	5	4	2	0	6	2	6	4	7	5	4	14.2	14.2	14.2	101.27	866	866;864	0	31.167	By MS/MS		By MS/MS
Q9Y6A4	Q9Y6A4	6	6	6	Cilia- and flagella-associated protein 20	CFAP20		1	6	6	6	2	0	1	1	4	2	1	1	0	2	0	1	1	4	2	1	1	0	2	0	1	1	4	2	1	1	0	25.4	25.4	25.4	22.774	193	193	0	13.579	By MS/MS		By MS/MS
Q9H3K6;H3BVE0	Q9H3K6;H3BVE0	6;3	6;3	6;3	BolA-like protein 2	BOLA2	;	2	6	6	6	4	2	6	5	6	2	2	2	2	4	2	6	5	6	2	2	2	2	4	2	6	5	6	2	2	2	2	80.2	80.2	80.2	10.116	86	86;249	0	23.958	By MS/MS	By MS/MS	By MS/MS
P31153;Q00266	P31153	19;1	19;1	19;1	S-adenosylmethionine synthase isoform type-2	MAT2A		2	19	19	19	15	4	16	11	11	4	13	12	14	15	4	16	11	11	4	13	12	14	15	4	16	11	11	4	13	12	14	46.8	46.8	46.8	43.66	395	395;395	0	84.44	By MS/MS	By MS/MS	By MS/MS
P62191	P62191	17	17	17	26S protease regulatory subunit 4	PSMC1		1	17	17	17	7	2	11	3	4	4	4	8	7	7	2	11	3	4	4	4	8	7	7	2	11	3	4	4	4	8	7	40.5	40.5	40.5	49.184	440	440	0	92.091	By MS/MS	By MS/MS	By MS/MS
Q9Y291	Q9Y291	2	2	2	28S ribosomal protein S33, mitochondrial	MRPS33		1	2	2	2	2	0	2	2	1	2	2	2	2	2	0	2	2	1	2	2	2	2	2	0	2	2	1	2	2	2	2	19.8	19.8	19.8	12.629	106	106	0	11.231	By MS/MS		By MS/MS
Q8WV24	Q8WV24	5	5	5	Pleckstrin homology-like domain family A member 1	PHLDA1		1	5	5	5	3	0	2	2	3	2	1	3	2	3	0	2	2	3	2	1	3	2	3	0	2	2	3	2	1	3	2	9.5	9.5	9.5	45.016	401	401	0	12.747	By MS/MS		By MS/MS
P12830	P12830	1	1	1	Cadherin-1;E-Cad/CTF1;E-Cad/CTF2;E-Cad/CTF3	CDH1		1	1	1	1	0	0	1	1	0	1	0	1	0	0	0	1	1	0	1	0	1	0	0	0	1	1	0	1	0	1	0	1.1	1.1	1.1	97.455	882	882	0.006135	2.0298			By MS/MS
Q02040	Q02040	7	7	7	A-kinase anchor protein 17A	AKAP17A		1	7	7	7	3	0	0	1	5	4	4	0	1	3	0	0	1	5	4	4	0	1	3	0	0	1	5	4	4	0	1	10.8	10.8	10.8	80.735	695	695	0	12.534	By MS/MS
Q9Y388	Q9Y388	6	6	6	RNA-binding motif protein, X-linked 2	RBMX2		1	6	6	6	1	0	1	1	2	3	4	3	3	1	0	1	1	2	3	4	3	3	1	0	1	1	2	3	4	3	3	18.6	18.6	18.6	37.335	322	322	0	19.413	By MS/MS		By MS/MS
Q14315	Q14315	54	39	39	Filamin-C	FLNC		1	54	39	39	36	8	26	27	23	10	14	6	7	28	8	22	18	16	6	8	2	2	28	8	22	18	16	6	8	2	2	24.8	19.3	19.3	291.02	2725	2725	0	151.64	By MS/MS	By MS/MS	By MS/MS
Q9BRT6	Q9BRT6	2	2	2	Protein LLP homolog	LLPH		1	2	2	2	2	0	1	2	2	2	1	2	2	2	0	1	2	2	2	1	2	2	2	0	1	2	2	2	1	2	2	23.3	23.3	23.3	15.225	129	129	0	8.2684	By MS/MS		By MS/MS
P61160	P61160	9	9	9	Actin-related protein 2	ACTR2		1	9	9	9	6	0	5	6	8	3	4	3	7	6	0	5	6	8	3	4	3	7	6	0	5	6	8	3	4	3	7	27.4	27.4	27.4	44.76	394	394	0	54.208	By MS/MS		By MS/MS
P45973	P45973	4	4	4	Chromobox protein homolog 5	CBX5		1	4	4	4	2	0	1	1	1	3	3	1	1	2	0	1	1	1	3	3	1	1	2	0	1	1	1	3	3	1	1	27.7	27.7	27.7	22.225	191	191	0	14.338	By MS/MS		By MS/MS
Q03393	Q03393	7	7	7	6-pyruvoyl tetrahydrobiopterin synthase	PTS		1	7	7	7	4	1	4	4	3	2	5	5	3	4	1	4	4	3	2	5	5	3	4	1	4	4	3	2	5	5	3	37.2	37.2	37.2	16.386	145	145	0	16.169	By MS/MS	By MS/MS	By MS/MS
Q92841	Q92841	16	8	8	Probable ATP-dependent RNA helicase DDX17	DDX17		1	16	8	8	9	1	8	8	13	8	11	7	6	5	0	1	3	6	3	4	1	1	5	0	1	3	6	3	4	1	1	25.1	13.3	13.3	80.272	729	729	0	43.939	By MS/MS	By matching	By MS/MS
Q92598;P34932;O95757	Q92598	15;3;2	15;3;2	15;3;2	Heat shock protein 105 kDa	HSPH1		3	15	15	15	9	2	10	7	8	4	4	4	4	9	2	10	7	8	4	4	4	4	9	2	10	7	8	4	4	4	4	20.6	20.6	20.6	96.864	858	858;840;839	0	68.968	By MS/MS	By MS/MS	By MS/MS
Q16576	Q16576	9	9	3	Histone-binding protein RBBP7	RBBP7		1	9	9	3	8	0	3	2	5	3	3	2	2	8	0	3	2	5	3	3	2	2	3	0	0	1	1	2	1	1	1	23.8	23.8	11.5	47.82	425	425	0	41.362	By MS/MS		By MS/MS
O15235	O15235	3	3	3	28S ribosomal protein S12, mitochondrial	MRPS12		1	3	3	3	1	0	0	1	1	2	3	1	1	1	0	0	1	1	2	3	1	1	1	0	0	1	1	2	3	1	1	14.5	14.5	14.5	15.173	138	138	0	5.2371	By MS/MS
Q9BZG1	Q9BZG1	15	15	15	Ras-related protein Rab-34	RAB34		1	15	15	15	0	5	13	12	10	2	1	0	0	0	5	13	12	10	2	1	0	0	0	5	13	12	10	2	1	0	0	56.4	56.4	56.4	29.044	259	259	0	95.569		By MS/MS	By MS/MS
P67936;CON__Q3SX28;P07951;Q2TAC2	P67936;CON__Q3SX28;P07951	10;5;5;1	10;5;5;1	6;1;1;1	Tropomyosin alpha-4 chain;Tropomyosin beta chain	TPM4;TPM2	;;	4	10	10	6	7	1	4	5	4	0	2	2	8	7	1	4	5	4	0	2	2	8	4	1	2	2	1	0	0	1	4	39.1	39.1	25.4	28.521	248	248;284;284;916	0	42.054	By MS/MS	By MS/MS	By MS/MS
Q9NVP1	Q9NVP1	12	12	12	ATP-dependent RNA helicase DDX18	DDX18		1	12	12	12	9	0	4	3	3	3	1	0	3	9	0	4	3	3	3	1	0	3	9	0	4	3	3	3	1	0	3	22.8	22.8	22.8	75.406	670	670	0	33.327	By MS/MS		By MS/MS
O43242	O43242	14	14	14	26S proteasome non-ATPase regulatory subunit 3	PSMD3		1	14	14	14	5	0	5	6	8	4	8	7	8	5	0	5	6	8	4	8	7	8	5	0	5	6	8	4	8	7	8	29.2	29.2	29.2	60.977	534	534	0	41.839	By MS/MS		By MS/MS
O14979	O14979	6	5	5	Heterogeneous nuclear ribonucleoprotein D-like	HNRNPDL		1	6	5	5	4	1	2	4	2	2	5	3	3	3	0	1	3	1	1	5	3	3	3	0	1	3	1	1	5	3	3	14.3	12.4	12.4	46.437	420	420	0	19.689	By MS/MS	By matching	By MS/MS
P04156	P04156	4	4	4	Major prion protein	PRNP		1	4	4	4	3	0	1	0	0	2	1	1	0	3	0	1	0	0	2	1	1	0	3	0	1	0	0	2	1	1	0	17	17	17	27.661	253	253	0	16.341	By MS/MS		By MS/MS
P62826	P62826	8	8	8	GTP-binding nuclear protein Ran	RAN		1	8	8	8	3	0	5	4	4	3	6	4	6	3	0	5	4	4	3	6	4	6	3	0	5	4	4	3	6	4	6	36.6	36.6	36.6	24.423	216	216	0	17.371	By MS/MS		By MS/MS
Q9Y570	Q9Y570	9	9	9	Protein phosphatase methylesterase 1	PPME1		1	9	9	9	2	1	5	4	6	4	5	0	0	2	1	5	4	6	4	5	0	0	2	1	5	4	6	4	5	0	0	24.9	24.9	24.9	42.315	386	386	0	20.518	By MS/MS	By MS/MS	By MS/MS
P00492;Q9NRG1	P00492	8;1	8;1	8;1	Hypoxanthine-guanine phosphoribosyltransferase	HPRT1		2	8	8	8	1	0	1	3	4	3	4	4	5	1	0	1	3	4	3	4	4	5	1	0	1	3	4	3	4	4	5	40.8	40.8	40.8	24.579	218	218;225	0	15.204	By MS/MS		By MS/MS
P67809;Q9Y2T7;P16989	P67809;Q9Y2T7;P16989	3;2;2	3;2;2	3;2;2	Nuclease-sensitive element-binding protein 1;Y-box-binding protein 2;Y-box-binding protein 3	YBX1;YBX2;YBX3	;;	3	3	3	3	1	0	1	0	1	3	0	0	0	1	0	1	0	1	3	0	0	0	1	0	1	0	1	3	0	0	0	15.7	15.7	15.7	35.924	324	324;364;372	0	9.2978	By MS/MS		By MS/MS
P62308;A8MWD9	P62308;A8MWD9	2;2	2;2	2;2	Small nuclear ribonucleoprotein G;Putative small nuclear ribonucleoprotein G-like protein 15	SNRPG;SNRPGP15	;	2	2	2	2	1	0	1	1	1	1	1	1	2	1	0	1	1	1	1	1	1	2	1	0	1	1	1	1	1	1	2	26.3	26.3	26.3	8.496	76	76;76	0	3.7219	By MS/MS		By MS/MS
P35998	P35998	15	15	15	26S protease regulatory subunit 7	PSMC2		1	15	15	15	3	0	5	7	8	3	7	5	8	3	0	5	7	8	3	7	5	8	3	0	5	7	8	3	7	5	8	45.3	45.3	45.3	48.633	433	433	0	39.597	By MS/MS		By MS/MS
Q16875	Q16875	16	16	13	6-phosphofructo-2-kinase/fructose-2,6-bisphosphatase 3;6-phosphofructo-2-kinase;Fructose-2,6-bisphosphatase	PFKFB3		1	16	16	13	7	2	8	3	4	2	7	5	7	7	2	8	3	4	2	7	5	7	6	2	6	3	4	2	6	5	5	29.4	29.4	23.3	59.608	520	520	0	36.033	By MS/MS	By MS/MS	By MS/MS
P17980	P17980	11	11	11	26S protease regulatory subunit 6A	PSMC3		1	11	11	11	7	1	4	2	5	2	2	2	5	7	1	4	2	5	2	2	2	5	7	1	4	2	5	2	2	2	5	34.2	34.2	34.2	49.203	439	439	0	41.086	By MS/MS	By MS/MS	By MS/MS
O75475	O75475	6	6	6	PC4 and SFRS1-interacting protein	PSIP1		1	6	6	6	3	1	3	2	2	3	3	2	3	3	1	3	2	2	3	3	2	3	3	1	3	2	2	3	3	2	3	11.3	11.3	11.3	60.103	530	530	0	18.872	By MS/MS	By MS/MS	By MS/MS
Q13123	Q13123	6	6	6	Protein Red	IK		1	6	6	6	1	0	2	2	2	5	3	0	0	1	0	2	2	2	5	3	0	0	1	0	2	2	2	5	3	0	0	12.4	12.4	12.4	65.601	557	557	0	12.134	By MS/MS		By MS/MS
P11586;Q6UB35	P11586	26;1	26;1	26;1	C-1-tetrahydrofolate synthase, cytoplasmic;Methylenetetrahydrofolate dehydrogenase;Methenyltetrahydrofolate cyclohydrolase;Formyltetrahydrofolate synthetase;C-1-tetrahydrofolate synthase, cytoplasmic, N-terminally processed	MTHFD1		2	26	26	26	13	4	18	8	12	5	9	6	14	13	4	18	8	12	5	9	6	14	13	4	18	8	12	5	9	6	14	29.7	29.7	29.7	101.56	935	935;978	0	63.82	By MS/MS	By MS/MS	By MS/MS
Q15417	Q15417	8	8	6	Calponin-3	CNN3		1	8	8	6	4	0	3	5	4	3	3	2	1	4	0	3	5	4	3	3	2	1	3	0	3	5	3	3	3	2	1	31.3	31.3	25.8	36.413	329	329	0	46.284	By MS/MS		By MS/MS
P13984	P13984	5	5	5	General transcription factor IIF subunit 2	GTF2F2		1	5	5	5	2	0	2	3	3	2	3	1	1	2	0	2	3	3	2	3	1	1	2	0	2	3	3	2	3	1	1	19.7	19.7	19.7	28.38	249	249	0	9.8627	By MS/MS		By MS/MS
P52272	P52272	14	14	14	Heterogeneous nuclear ribonucleoprotein M	HNRNPM		1	14	14	14	5	0	2	1	4	5	6	0	3	5	0	2	1	4	5	6	0	3	5	0	2	1	4	5	6	0	3	22.6	22.6	22.6	77.515	730	730	0	31.343	By MS/MS		By MS/MS
O60828	O60828	2	2	2	Polyglutamine-binding protein 1	PQBP1		1	2	2	2	1	0	1	1	1	1	1	2	1	1	0	1	1	1	1	1	2	1	1	0	1	1	1	1	1	2	1	12.8	12.8	12.8	30.472	265	265	0	12.619	By MS/MS		By MS/MS
P61956;Q6EEV6;P55854	P61956	3;1;1	3;1;1	3;1;1	Small ubiquitin-related modifier 2	SUMO2		3	3	3	3	2	2	2	1	1	1	2	1	2	2	2	2	1	1	1	2	1	2	2	2	2	1	1	1	2	1	2	33.7	33.7	33.7	10.871	95	95;95;103	0	8.2584	By MS/MS	By MS/MS	By MS/MS
P41223	P41223	7	7	7	Protein BUD31 homolog	BUD31		1	7	7	7	3	0	5	5	6	2	5	4	4	3	0	5	5	6	2	5	4	4	3	0	5	5	6	2	5	4	4	52.8	52.8	52.8	17	144	144	0	23.106	By MS/MS		By MS/MS
Q09666	Q09666	20	20	20	Neuroblast differentiation-associated protein AHNAK	AHNAK		1	20	20	20	5	1	7	7	15	2	2	1	1	5	1	7	7	15	2	2	1	1	5	1	7	7	15	2	2	1	1	15.5	15.5	15.5	629.09	5890	5890	0	53.582	By MS/MS	By MS/MS	By MS/MS
A0A075B6R9;A0A0C4DH68	A0A075B6R9	3;1	2;0	2;0		IGKV2D-24		2	3	2	2	2	1	1	2	1	2	2	2	1	1	0	0	1	0	1	1	1	0	1	0	0	1	0	1	1	1	0	13.3	13.3	13.3	13.079	120	120;120	0.0014684	2.6062	By MS/MS	By matching	By matching
Q8WWY3	Q8WWY3	17	17	17	U4/U6 small nuclear ribonucleoprotein Prp31	PRPF31		1	17	17	17	14	0	8	10	7	4	9	8	10	14	0	8	10	7	4	9	8	10	14	0	8	10	7	4	9	8	10	37.7	37.7	37.7	55.455	499	499	0	69.321	By MS/MS		By MS/MS
P14868	P14868	15	15	15	Aspartate--tRNA ligase, cytoplasmic	DARS		1	15	15	15	8	3	8	5	6	4	4	3	4	8	3	8	5	6	4	4	3	4	8	3	8	5	6	4	4	3	4	32.3	32.3	32.3	57.136	501	501	0	32.428	By MS/MS	By MS/MS	By MS/MS
P07996;CON__Q28194;P35442	P07996;CON__Q28194	13;9;1	13;9;1	13;9;1	Thrombospondin-1	THBS1	;	3	13	13	13	8	2	8	7	6	0	1	1	1	8	2	8	7	6	0	1	1	1	8	2	8	7	6	0	1	1	1	13.6	13.6	13.6	129.38	1170	1170;1170;1172	0	37.493	By MS/MS	By MS/MS	By MS/MS
Q9P258	Q9P258	14	14	14	Protein RCC2	RCC2		1	14	14	14	9	1	8	6	7	3	4	4	4	9	1	8	6	7	3	4	4	4	9	1	8	6	7	3	4	4	4	34.7	34.7	34.7	56.084	522	522	0	43.178	By MS/MS	By MS/MS	By MS/MS
O95399	O95399	1	1	1	Urotensin-2	UTS2		1	1	1	1	1	1	0	1	1	1	1	1	1	1	1	0	1	1	1	1	1	1	1	1	0	1	1	1	1	1	1	6.5	6.5	6.5	14.295	124	124	0.0060688	1.9463	By MS/MS	By MS/MS
Q9Y2X3	Q9Y2X3	8	8	8	Nucleolar protein 58	NOP58		1	8	8	8	1	0	2	0	0	2	4	1	0	1	0	2	0	0	2	4	1	0	1	0	2	0	0	2	4	1	0	19.5	19.5	19.5	59.578	529	529	0	19.289	By MS/MS		By MS/MS
Q008S8	Q008S8	1	1	1	Epithelial cell-transforming sequence 2 oncogene-like	ECT2L		1	1	1	1	1	0	0	0	1	1	1	1	0	1	0	0	0	1	1	1	1	0	1	0	0	0	1	1	1	1	0	1	1	1	104.88	904	904	0.0061308	2.0169	By MS/MS
Q14204	Q14204	20	20	20	Cytoplasmic dynein 1 heavy chain 1	DYNC1H1		1	20	20	20	0	0	2	0	17	4	0	2	0	0	0	2	0	17	4	0	2	0	0	0	2	0	17	4	0	2	0	4.5	4.5	4.5	532.4	4646	4646	0	40.553			By MS/MS
Q9Y5T5	Q9Y5T5	2	2	2	Ubiquitin carboxyl-terminal hydrolase 16	USP16		1	2	2	2	0	0	0	1	1	2	1	1	0	0	0	0	1	1	2	1	1	0	0	0	0	1	1	2	1	1	0	2.3	2.3	2.3	93.569	823	823	0	4.7433
Q9NZT1	Q9NZT1	3	3	3	Calmodulin-like protein 5	CALML5		1	3	3	3	3	0	1	2	1	3	2	2	3	3	0	1	2	1	3	2	2	3	3	0	1	2	1	3	2	2	3	30.8	30.8	30.8	15.892	146	146	0	16.895	By MS/MS		By MS/MS
P16070	P16070	9	9	9	CD44 antigen	CD44		1	9	9	9	6	2	7	6	6	3	4	5	7	6	2	7	6	6	3	4	5	7	6	2	7	6	6	3	4	5	7	13.1	13.1	13.1	81.537	742	742	0	40.273	By MS/MS	By MS/MS	By MS/MS
Q08211	Q08211	4	4	4	ATP-dependent RNA helicase A	DHX9		1	4	4	4	0	0	2	2	3	3	1	1	1	0	0	2	2	3	3	1	1	1	0	0	2	2	3	3	1	1	1	3.5	3.5	3.5	140.96	1270	1270	0	8.9233			By MS/MS
Q04941	Q04941	1	1	1	Proteolipid protein 2	PLP2		1	1	1	1	1	1	1	1	1	1	1	1	1	1	1	1	1	1	1	1	1	1	1	1	1	1	1	1	1	1	1	8.6	8.6	8.6	16.691	152	152	0	6.0414	By MS/MS	By MS/MS	By MS/MS
Q96I25	Q96I25	6	6	6	Splicing factor 45	RBM17		1	6	6	6	4	0	1	2	4	1	2	1	1	4	0	1	2	4	1	2	1	1	4	0	1	2	4	1	2	1	1	14.7	14.7	14.7	44.961	401	401	0	10.366	By MS/MS		By MS/MS
P62333	P62333	9	9	9	26S protease regulatory subunit 10B	PSMC6		1	9	9	9	3	1	5	1	4	1	4	1	3	3	1	5	1	4	1	4	1	3	3	1	5	1	4	1	4	1	3	29.8	29.8	29.8	44.172	389	389	0	29.737	By MS/MS	By MS/MS	By MS/MS
Q96EU6;Q9H160	Q96EU6	7;1	7;1	7;1	Ribosomal RNA processing protein 36 homolog	RRP36		2	7	7	7	5	0	4	4	2	2	1	0	2	5	0	4	4	2	2	1	0	2	5	0	4	4	2	2	1	0	2	25.9	25.9	25.9	29.823	259	259;280	0	25.245	By MS/MS		By MS/MS
Q9Y224	Q9Y224	11	11	11	UPF0568 protein C14orf166	C14orf166		1	11	11	11	7	0	6	7	9	2	5	5	5	7	0	6	7	9	2	5	5	5	7	0	6	7	9	2	5	5	5	50.8	50.8	50.8	28.068	244	244	0	54.934	By MS/MS		By MS/MS
P26639;A2RTX5	P26639	12;1	12;1	12;1	Threonine--tRNA ligase, cytoplasmic	TARS		2	12	12	12	5	2	4	5	8	4	3	6	5	5	2	4	5	8	4	3	6	5	5	2	4	5	8	4	3	6	5	16.5	16.5	16.5	83.434	723	723;802	0	25.201	By MS/MS	By MS/MS	By MS/MS
Q8IWX8	Q8IWX8	10	10	10	Calcium homeostasis endoplasmic reticulum protein	CHERP		1	10	10	10	3	0	3	6	5	3	6	0	0	3	0	3	6	5	3	6	0	0	3	0	3	6	5	3	6	0	0	12.3	12.3	12.3	103.7	916	916	0	23.736	By MS/MS		By MS/MS
P09874	P09874	13	13	13	Poly [ADP-ribose] polymerase 1	PARP1		1	13	13	13	9	0	4	5	5	2	3	2	0	9	0	4	5	5	2	3	2	0	9	0	4	5	5	2	3	2	0	16.6	16.6	16.6	113.08	1014	1014	0	31.236	By MS/MS		By MS/MS
Q5BKY9;Q8N9E0	Q5BKY9;Q8N9E0	2;2	2;2	2;2	Protein FAM133B;Protein FAM133A	FAM133B;FAM133A	;	2	2	2	2	2	0	1	2	2	2	0	2	2	2	0	1	2	2	2	0	2	2	2	0	1	2	2	2	0	2	2	7.7	7.7	7.7	28.385	247	247;248	0	5.6033	By MS/MS		By MS/MS
Q13185;P83916	Q13185	5;1	5;1	5;1	Chromobox protein homolog 3	CBX3		2	5	5	5	3	0	2	1	3	2	4	2	2	3	0	2	1	3	2	4	2	2	3	0	2	1	3	2	4	2	2	30.1	30.1	30.1	20.811	183	183;185	0	26.139	By MS/MS		By MS/MS
Q08J23	Q08J23	10	10	10	tRNA (cytosine(34)-C(5))-methyltransferase	NSUN2		1	10	10	10	2	0	7	3	4	3	6	2	4	2	0	7	3	4	3	6	2	4	2	0	7	3	4	3	6	2	4	14.6	14.6	14.6	86.47	767	767	0	30.878	By MS/MS		By MS/MS
P78371	P78371	21	21	21	T-complex protein 1 subunit beta	CCT2		1	21	21	21	17	4	6	8	6	1	6	6	7	17	4	6	8	6	1	6	6	7	17	4	6	8	6	1	6	6	7	50.1	50.1	50.1	57.488	535	535	0	81.468	By MS/MS	By MS/MS	By MS/MS
P04075	P04075	9	9	9	Fructose-bisphosphate aldolase A	ALDOA		1	9	9	9	3	0	5	2	3	2	2	1	5	3	0	5	2	3	2	2	1	5	3	0	5	2	3	2	2	1	5	30.5	30.5	30.5	39.42	364	364	0	30.99	By MS/MS		By MS/MS
CON__Q2HJF0	CON__Q2HJF0	1	1	1				1	1	1	1	1	1	1	1	1	1	1	1	1	1	1	1	1	1	1	1	1	1	1	1	1	1	1	1	1	1	1	1.4	1.4	1.4	69.182	622	622	0.0055287	2.1895	By MS/MS	By MS/MS	By MS/MS
P06576	P06576	17	17	17	ATP synthase subunit beta, mitochondrial	ATP5B		1	17	17	17	16	4	5	2	9	4	4	5	12	16	4	5	2	9	4	4	5	12	16	4	5	2	9	4	4	5	12	53.1	53.1	53.1	56.559	529	529	0	81.201	By MS/MS	By MS/MS	By MS/MS
A0A0C4DH31;P23083	A0A0C4DH31;P23083	1;1	1;1	1;1	Ig heavy chain V-I region V35	IGHV1-18	;	2	1	1	1	0	0	0	0	1	1	0	1	0	0	0	0	0	1	1	0	1	0	0	0	0	0	1	1	0	1	0	9.4	9.4	9.4	12.82	117	117;117	0.0028674	2.4468
P49327	P49327	55	55	55	Fatty acid synthase;[Acyl-carrier-protein] S-acetyltransferase;[Acyl-carrier-protein] S-malonyltransferase;3-oxoacyl-[acyl-carrier-protein] synthase;3-oxoacyl-[acyl-carrier-protein] reductase;3-hydroxyacyl-[acyl-carrier-protein] dehydratase;Enoyl-[acyl-carrier-protein] reductase;Oleoyl-[acyl-carrier-protein] hydrolase	FASN		1	55	55	55	9	4	32	22	38	2	9	2	3	9	4	32	22	38	2	9	2	3	9	4	32	22	38	2	9	2	3	28.4	28.4	28.4	273.42	2511	2511	0	184.89	By MS/MS	By MS/MS	By MS/MS
P24752	P24752	14	14	14	Acetyl-CoA acetyltransferase, mitochondrial	ACAT1		1	14	14	14	9	3	11	7	6	2	6	11	12	9	3	11	7	6	2	6	11	12	9	3	11	7	6	2	6	11	12	39.8	39.8	39.8	45.199	427	427	0	81.062	By MS/MS	By MS/MS	By MS/MS
P23526	P23526	12	12	12	Adenosylhomocysteinase	AHCY		1	12	12	12	9	0	4	3	4	2	4	5	7	9	0	4	3	4	2	4	5	7	9	0	4	3	4	2	4	5	7	30.1	30.1	30.1	47.716	432	432	0	28.646	By MS/MS		By MS/MS
Q9ULC3	Q9ULC3	12	12	12	Ras-related protein Rab-23	RAB23		1	12	12	12	0	2	11	7	4	2	4	0	0	0	2	11	7	4	2	4	0	0	0	2	11	7	4	2	4	0	0	64.6	64.6	64.6	26.659	237	237	0	48.736		By MS/MS	By MS/MS
P05386	P05386	1	1	1	60S acidic ribosomal protein P1	RPLP1		1	1	1	1	1	0	1	1	1	1	1	0	1	1	0	1	1	1	1	1	0	1	1	0	1	1	1	1	1	0	1	14	14	14	11.514	114	114	0	5.1031	By MS/MS		By MS/MS
Q9UI30	Q9UI30	5	5	5	Multifunctional methyltransferase subunit TRM112-like protein	TRMT112		1	5	5	5	3	0	1	1	2	1	1	1	0	3	0	1	1	2	1	1	1	0	3	0	1	1	2	1	1	1	0	48	48	48	14.199	125	125	0	19.914	By MS/MS		By MS/MS
P39656	P39656	5	5	5	Dolichyl-diphosphooligosaccharide--protein glycosyltransferase 48 kDa subunit	DDOST		1	5	5	5	2	0	3	2	3	2	3	0	2	2	0	3	2	3	2	3	0	2	2	0	3	2	3	2	3	0	2	11	11	11	50.8	456	456	0	8.5295	By MS/MS		By MS/MS
P61081	P61081	5	5	5	NEDD8-conjugating enzyme Ubc12	UBE2M		1	5	5	5	2	0	3	3	2	2	4	3	3	2	0	3	3	2	2	4	3	3	2	0	3	3	2	2	4	3	3	31.1	31.1	31.1	20.9	183	183	0	12.511	By MS/MS		By MS/MS
CON__P13646-1;CON__P35900;P35900	CON__P13646-1	19;3;3	14;1;1	2;0;0				3	19	14	2	19	2	3	4	1	2	5	5	4	14	0	0	0	0	0	0	0	0	2	0	0	0	0	0	0	0	0	32.5	24.9	3.5	49.586	458	458;424;424	0	32.239	By MS/MS	By matching	By matching
P17931	P17931	10	10	10	Galectin-3	LGALS3		1	10	10	10	8	2	6	8	4	2	6	6	6	8	2	6	8	4	2	6	6	6	8	2	6	8	4	2	6	6	6	37.2	37.2	37.2	26.152	250	250	0	40.962	By MS/MS	By MS/MS	By MS/MS
P31947	P31947	5	1	1	14-3-3 protein sigma	SFN		1	5	1	1	5	2	3	3	3	2	1	3	4	1	1	1	1	1	1	1	1	1	1	1	1	1	1	1	1	1	1	16.1	3.2	3.2	27.774	248	248	0.006734	1.9274	By MS/MS	By MS/MS	By MS/MS
Q7L2Z9	Q7L2Z9	1	1	1	Centromere protein Q	CENPQ		1	1	1	1	0	0	1	0	0	1	0	0	0	0	0	1	0	0	1	0	0	0	0	0	1	0	0	1	0	0	0	5.2	5.2	5.2	30.595	268	268	0.0028429	2.3645			By MS/MS
Q9UPT8	Q9UPT8	4	4	4	Zinc finger CCCH domain-containing protein 4	ZC3H4		1	4	4	4	1	0	0	0	2	2	1	1	0	1	0	0	0	2	2	1	1	0	1	0	0	0	2	2	1	1	0	4.6	4.6	4.6	140.26	1303	1303	0	6.8551	By MS/MS
P14866;M0QYT0	P14866;M0QYT0	12;6	12;6	12;6	Heterogeneous nuclear ribonucleoprotein L	HNRNPL	;	2	12	12	12	8	0	6	4	4	2	6	8	8	8	0	6	4	4	2	6	8	8	8	0	6	4	4	2	6	8	8	29.2	29.2	29.2	64.132	589	589;321	0	44.948	By MS/MS		By MS/MS
P22392;O60361	P22392;O60361	11;7	11;7	6;5	Nucleoside diphosphate kinase B;Putative nucleoside diphosphate kinase	NME2;NME2P1	;	2	11	11	6	5	3	8	9	9	2	1	1	2	5	3	8	9	9	2	1	1	2	3	2	4	6	5	1	0	0	1	77	77	46.1	17.298	152	152;137	0	51.061	By MS/MS	By MS/MS	By MS/MS
P62195;Q8NB90	P62195	10;1	10;1	10;1	26S protease regulatory subunit 8	PSMC5		2	10	10	10	5	2	5	4	5	3	5	5	5	5	2	5	4	5	3	5	5	5	5	2	5	4	5	3	5	5	5	31	31	31	45.626	406	406;893	0	100.66	By MS/MS	By MS/MS	By MS/MS
Q13643	Q13643	3	3	3	Four and a half LIM domains protein 3	FHL3		1	3	3	3	0	0	2	1	3	2	1	0	0	0	0	2	1	3	2	1	0	0	0	0	2	1	3	2	1	0	0	9.6	9.6	9.6	31.192	280	280	0	6.2626			By MS/MS
P60903	P60903	2	2	2	Protein S100-A10	S100A10		1	2	2	2	2	0	1	2	2	1	2	2	2	2	0	1	2	2	1	2	2	2	2	0	1	2	2	1	2	2	2	27.8	27.8	27.8	11.203	97	97	0	5.6394	By MS/MS		By MS/MS
P46087	P46087	13	13	13	Probable 28S rRNA (cytosine(4447)-C(5))-methyltransferase	NOP2		1	13	13	13	4	0	4	1	1	2	3	2	12	4	0	4	1	1	2	3	2	12	4	0	4	1	1	2	3	2	12	19.2	19.2	19.2	89.301	812	812	0	38.545	By MS/MS		By MS/MS
P31942	P31942	6	5	5	Heterogeneous nuclear ribonucleoprotein H3	HNRNPH3		1	6	5	5	2	1	4	2	0	2	5	6	5	2	1	3	1	0	2	4	5	4	2	1	3	1	0	2	4	5	4	20.2	17.9	17.9	36.926	346	346	0	23.24	By MS/MS	By MS/MS	By MS/MS
Q86U42;A6NDY0	Q86U42	4;1	4;1	4;1	Polyadenylate-binding protein 2	PABPN1		2	4	4	4	2	1	3	2	1	2	3	1	1	2	1	3	2	1	2	3	1	1	2	1	3	2	1	2	3	1	1	13.7	13.7	13.7	32.749	306	306;278	0	19.347	By MS/MS	By MS/MS	By MS/MS
P26599;O95758	P26599	11;1	11;1	11;1	Polypyrimidine tract-binding protein 1	PTBP1		2	11	11	11	6	1	3	4	4	2	7	2	7	6	1	3	4	4	2	7	2	7	6	1	3	4	4	2	7	2	7	32.8	32.8	32.8	57.221	531	531;552	0	47.553	By MS/MS	By MS/MS	By MS/MS
Q96AG4	Q96AG4	9	9	9	Leucine-rich repeat-containing protein 59	LRRC59		1	9	9	9	4	3	7	5	4	2	5	4	5	4	3	7	5	4	2	5	4	5	4	3	7	5	4	2	5	4	5	35.2	35.2	35.2	34.93	307	307	0	37.506	By MS/MS	By MS/MS	By MS/MS
O00193	O00193	3	3	3	Small acidic protein	SMAP		1	3	3	3	1	0	0	1	0	1	1	0	0	1	0	0	1	0	1	1	0	0	1	0	0	1	0	1	1	0	0	16.4	16.4	16.4	20.332	183	183	0	5.1835	By MS/MS
P61158;Q9P1U1	P61158	16;2	16;2	16;2	Actin-related protein 3	ACTR3		2	16	16	16	8	0	4	7	7	3	3	3	4	8	0	4	7	7	3	3	3	4	8	0	4	7	7	3	3	3	4	50.2	50.2	50.2	47.371	418	418;418	0	46.74	By MS/MS		By MS/MS
P12268;P20839	P12268	20;2	20;2	20;2	Inosine-5-monophosphate dehydrogenase 2	IMPDH2		2	20	20	20	13	3	13	7	3	2	6	4	7	13	3	13	7	3	2	6	4	7	13	3	13	7	3	2	6	4	7	40.9	40.9	40.9	55.804	514	514;514	0	61.107	By MS/MS	By MS/MS	By MS/MS
P04792	P04792	8	8	8	Heat shock protein beta-1	HSPB1		1	8	8	8	7	2	5	7	7	3	6	6	5	7	2	5	7	7	3	6	6	5	7	2	5	7	7	3	6	6	5	47.8	47.8	47.8	22.782	205	205	0	47.815	By MS/MS	By MS/MS	By MS/MS
P04080	P04080	4	4	4	Cystatin-B	CSTB		1	4	4	4	3	1	3	2	2	1	3	4	4	3	1	3	2	2	1	3	4	4	3	1	3	2	2	1	3	4	4	70.4	70.4	70.4	11.139	98	98	0	19.838	By MS/MS	By MS/MS	By MS/MS
P62873;P16520	P62873	7;2	7;2	2;0	Guanine nucleotide-binding protein G(I)/G(S)/G(T) subunit beta-1	GNB1		2	7	7	2	6	2	4	4	3	3	3	4	4	6	2	4	4	3	3	3	4	4	1	1	1	1	0	0	0	0	0	22.4	22.4	7.9	37.377	340	340;340	0	29.791	By MS/MS	By MS/MS	By MS/MS
P00403	P00403	3	3	3	Cytochrome c oxidase subunit 2	MT-CO2		1	3	3	3	2	1	1	3	2	2	3	1	2	2	1	1	3	2	2	3	1	2	2	1	1	3	2	2	3	1	2	16.3	16.3	16.3	25.565	227	227	0	7.4901	By MS/MS	By MS/MS	By MS/MS
P38646	P38646	15	15	15	Stress-70 protein, mitochondrial	HSPA9		1	15	15	15	7	3	5	4	2	3	2	8	11	7	3	5	4	2	3	2	8	11	7	3	5	4	2	3	2	8	11	28.6	28.6	28.6	73.68	679	679	0	81.422	By MS/MS	By MS/MS	By MS/MS
Q9Y3A5	Q9Y3A5	10	10	10	Ribosome maturation protein SBDS	SBDS		1	10	10	10	8	1	4	3	2	3	4	3	5	8	1	4	3	2	3	4	3	5	8	1	4	3	2	3	4	3	5	37.2	37.2	37.2	28.763	250	250	0	18.916	By MS/MS	By MS/MS	By MS/MS
Q99729	Q99729	4	4	4	Heterogeneous nuclear ribonucleoprotein A/B	HNRNPAB		1	4	4	4	3	0	0	2	1	2	3	3	3	3	0	0	2	1	2	3	3	3	3	0	0	2	1	2	3	3	3	12.7	12.7	12.7	36.224	332	332	0	18.262	By MS/MS
Q93045	Q93045	3	1	1	Stathmin-2	STMN2		1	3	1	1	1	0	1	2	2	1	2	1	2	0	0	0	1	1	1	1	1	1	0	0	0	1	1	1	1	1	1	15.1	5.6	5.6	20.828	179	179	0.00076046	2.8516	By matching		By matching
P07196	P07196	2	1	1	Neurofilament light polypeptide	NEFL		1	2	1	1	1	1	1	1	0	2	0	0	0	1	1	1	1	0	1	0	0	0	1	1	1	1	0	1	0	0	0	5.7	4.1	4.1	61.516	543	543	0	31.026	By MS/MS	By MS/MS	By MS/MS
Q15942	Q15942	8	8	8	Zyxin	ZYX		1	8	8	8	4	0	5	2	4	2	6	2	4	4	0	5	2	4	2	6	2	4	4	0	5	2	4	2	6	2	4	20.1	20.1	20.1	61.277	572	572	0	22.381	By MS/MS		By MS/MS
Q8IY67;K7EQG2	Q8IY67	4;1	4;1	4;1	Ribonucleoprotein PTB-binding 1	RAVER1		2	4	4	4	2	0	1	1	1	1	0	0	0	2	0	1	1	1	1	0	0	0	2	0	1	1	1	1	0	0	0	11.7	11.7	11.7	63.876	606	606;157	0	9.1072	By MS/MS		By MS/MS
Q9NW13	Q9NW13	2	2	2	RNA-binding protein 28	RBM28		1	2	2	2	2	1	1	2	2	1	2	1	1	2	1	1	2	2	1	2	1	1	2	1	1	2	2	1	2	1	1	2.5	2.5	2.5	85.737	759	759	0	6.572	By MS/MS	By MS/MS	By MS/MS
P63261	P63261	25	1	1	Actin, cytoplasmic 2;Actin, cytoplasmic 2, N-terminally processed	ACTG1		1	25	1	1	19	11	21	22	25	20	20	20	20	0	0	1	1	1	1	1	1	1	0	0	1	1	1	1	1	1	1	74.7	4.5	4.5	41.792	375	375	0	133.01	By matching	By matching	By MS/MS
Q9BUA3	Q9BUA3	12	12	12	Uncharacterized protein C11orf84	C11orf84		1	12	12	12	9	1	6	9	9	1	4	1	1	9	1	6	9	9	1	4	1	1	9	1	6	9	9	1	4	1	1	39.9	39.9	39.9	41.036	381	381	0	73.278	By MS/MS	By MS/MS	By MS/MS
P04899	P04899	3	3	2	Guanine nucleotide-binding protein G(i) subunit alpha-2	GNAI2		1	3	3	2	1	1	1	3	2	1	1	2	1	1	1	1	3	2	1	1	2	1	1	0	1	2	1	0	0	1	0	11.3	11.3	8.2	40.45	355	355	0	10.066	By MS/MS	By MS/MS	By MS/MS
O15144	O15144	9	9	9	Actin-related protein 2/3 complex subunit 2	ARPC2		1	9	9	9	0	0	6	7	7	2	5	5	6	0	0	6	7	7	2	5	5	6	0	0	6	7	7	2	5	5	6	26.3	26.3	26.3	34.333	300	300	0	23.79			By MS/MS
P50454	P50454	10	10	10	Serpin H1	SERPINH1		1	10	10	10	3	1	3	3	5	2	4	6	7	3	1	3	3	5	2	4	6	7	3	1	3	3	5	2	4	6	7	33.3	33.3	33.3	46.44	418	418	0	57.459	By MS/MS	By MS/MS	By MS/MS
Q9BX40	Q9BX40	3	3	3	Protein LSM14 homolog B	LSM14B		1	3	3	3	3	0	0	1	1	1	1	1	1	3	0	0	1	1	1	1	1	1	3	0	0	1	1	1	1	1	1	16.6	16.6	16.6	42.07	385	385	0	9.2903	By MS/MS
P55786;A6NEC2	P55786;A6NEC2	14;7	14;7	14;7	Puromycin-sensitive aminopeptidase;Puromycin-sensitive aminopeptidase-like protein	NPEPPS;NPEPPSL1	;	2	14	14	14	9	0	5	3	4	1	4	7	5	9	0	5	3	4	1	4	7	5	9	0	5	3	4	1	4	7	5	16	16	16	103.28	919	919;478	0	40.061	By MS/MS		By MS/MS
P02790	P02790	3	3	3	Hemopexin	HPX		1	3	3	3	2	0	3	2	0	1	2	3	2	2	0	3	2	0	1	2	3	2	2	0	3	2	0	1	2	3	2	3.7	3.7	3.7	51.676	462	462	0	5.7813	By MS/MS		By MS/MS
Q9H6F5	Q9H6F5	2	2	2	Coiled-coil domain-containing protein 86	CCDC86		1	2	2	2	2	0	0	0	0	1	1	0	1	2	0	0	0	0	1	1	0	1	2	0	0	0	0	1	1	0	1	4.2	4.2	4.2	40.235	360	360	0	3.8672	By MS/MS
A0JLT2	A0JLT2	3	3	3	Mediator of RNA polymerase II transcription subunit 19	MED19		1	3	3	3	2	0	1	2	2	1	2	2	1	2	0	1	2	2	1	2	2	1	2	0	1	2	2	1	2	2	1	24.6	24.6	24.6	26.273	244	244	0	20.869	By MS/MS		By MS/MS
O95639	O95639	2	2	2	Cleavage and polyadenylation specificity factor subunit 4	CPSF4		1	2	2	2	1	0	0	2	2	1	1	1	0	1	0	0	2	2	1	1	1	0	1	0	0	2	2	1	1	1	0	7.8	7.8	7.8	30.255	269	269	0	4.5177	By MS/MS
P60981	P60981	3	2	2	Destrin	DSTN		1	3	2	2	2	0	2	3	3	2	2	3	2	1	0	1	2	2	1	1	2	1	1	0	1	2	2	1	1	2	1	18.2	13.9	13.9	18.506	165	165	0	8.2481	By MS/MS		By MS/MS
CON__P19013;P19013;CON__Q3SY84;Q3SY84	CON__P19013;P19013	17;17;3;3	15;15;2;2	9;9;0;0	Keratin, type II cytoskeletal 4	KRT4	;	4	17	15	9	16	2	2	2	3	2	2	2	2	14	0	0	0	1	0	0	0	0	9	0	0	0	0	0	0	0	0	27.8	25.1	16.5	63.91	594	594;534;523;523	0	57.113	By MS/MS	By matching	By matching
P53396	P53396	22	22	22	ATP-citrate synthase	ACLY		1	22	22	22	6	0	10	8	16	4	5	4	6	6	0	10	8	16	4	5	4	6	6	0	10	8	16	4	5	4	6	20.5	20.5	20.5	120.84	1101	1101	0	49.47	By MS/MS		By MS/MS
P55060	P55060	17	17	17	Exportin-2	CSE1L		1	17	17	17	10	3	10	6	4	2	5	4	7	10	3	10	6	4	2	5	4	7	10	3	10	6	4	2	5	4	7	19.3	19.3	19.3	110.42	971	971	0	60.773	By MS/MS	By MS/MS	By MS/MS
P62633	P62633	5	5	5	Cellular nucleic acid-binding protein	CNBP		1	5	5	5	0	0	2	3	1	2	4	3	3	0	0	2	3	1	2	4	3	3	0	0	2	3	1	2	4	3	3	31.6	31.6	31.6	19.463	177	177	0	21.407			By MS/MS
Q9Y2W2	Q9Y2W2	4	4	4	WW domain-binding protein 11	WBP11		1	4	4	4	1	0	0	0	1	3	0	1	0	1	0	0	0	1	3	0	1	0	1	0	0	0	1	3	0	1	0	7.3	7.3	7.3	69.997	641	641	0	9.0844	By MS/MS
P02656	P02656	1	1	1	Apolipoprotein C-III	APOC3		1	1	1	1	0	0	0	1	1	1	1	1	1	0	0	0	1	1	1	1	1	1	0	0	0	1	1	1	1	1	1	16.2	16.2	16.2	10.852	99	99	0	21.642
O14617	O14617	5	5	5	AP-3 complex subunit delta-1	AP3D1		1	5	5	5	1	0	0	0	1	1	0	1	2	1	0	0	0	1	1	0	1	2	1	0	0	0	1	1	0	1	2	4.9	4.9	4.9	130.16	1153	1153	0	11.399	By MS/MS
P83731	P83731	5	5	5	60S ribosomal protein L24	RPL24		1	5	5	5	2	0	4	3	4	1	3	3	3	2	0	4	3	4	1	3	3	3	2	0	4	3	4	1	3	3	3	26.8	26.8	26.8	17.779	157	157	0	14.176	By MS/MS		By MS/MS
Q08945	Q08945	5	5	5	FACT complex subunit SSRP1	SSRP1		1	5	5	5	0	0	2	0	3	2	2	2	1	0	0	2	0	3	2	2	2	1	0	0	2	0	3	2	2	2	1	7.2	7.2	7.2	81.074	709	709	0	11.518			By MS/MS
O43684	O43684	7	7	7	Mitotic checkpoint protein BUB3	BUB3		1	7	7	7	2	0	2	2	5	2	2	0	1	2	0	2	2	5	2	2	0	1	2	0	2	2	5	2	2	0	1	22.3	22.3	22.3	37.154	328	328	0	13.578	By MS/MS		By MS/MS
Q9NVU7	Q9NVU7	1	1	1	Protein SDA1 homolog	SDAD1		1	1	1	1	0	0	1	1	0	1	0	0	1	0	0	1	1	0	1	0	0	1	0	0	1	1	0	1	0	0	1	1.3	1.3	1.3	79.87	687	687	0.00073529	2.6298			By MS/MS
P60468	P60468	4	4	4	Protein transport protein Sec61 subunit beta	SEC61B		1	4	4	4	3	1	3	2	2	2	1	1	1	3	1	3	2	2	2	1	1	1	3	1	3	2	2	2	1	1	1	41.7	41.7	41.7	9.9743	96	96	0	14.829	By MS/MS	By MS/MS	By MS/MS
Q8NDD1	Q8NDD1	1	1	1	Uncharacterized protein C1orf131	C1orf131		1	1	1	1	1	0	1	0	0	1	0	1	1	1	0	1	0	0	1	0	1	1	1	0	1	0	0	1	0	1	1	3.7	3.7	3.7	32.766	294	294	0	5.0873	By MS/MS		By MS/MS
Q9H444	Q9H444	3	3	3	Charged multivesicular body protein 4b	CHMP4B		1	3	3	3	0	0	1	1	1	1	2	2	2	0	0	1	1	1	1	2	2	2	0	0	1	1	1	1	2	2	2	15.2	15.2	15.2	24.95	224	224	0	24.796			By MS/MS
P27348	P27348	9	5	4	14-3-3 protein theta	YWHAQ		1	9	5	4	6	2	7	4	5	2	3	5	9	2	1	4	1	2	1	2	2	5	2	1	3	1	1	1	2	2	4	35.9	22	19.2	27.764	245	245	0	68.167	By MS/MS	By MS/MS	By MS/MS
Q53GS9	Q53GS9	6	6	6	U4/U6.U5 tri-snRNP-associated protein 2	USP39		1	6	6	6	4	0	1	3	3	2	2	1	1	4	0	1	3	3	2	2	1	1	4	0	1	3	3	2	2	1	1	10.6	10.6	10.6	65.38	565	565	0	25.121	By MS/MS		By MS/MS
Q96B26	Q96B26	5	5	5	Exosome complex component RRP43	EXOSC8		1	5	5	5	1	0	3	4	1	2	3	0	1	1	0	3	4	1	2	3	0	1	1	0	3	4	1	2	3	0	1	17	17	17	30.039	276	276	0	12.904	By MS/MS		By MS/MS
Q9Y5L4	Q9Y5L4	4	4	4	Mitochondrial import inner membrane translocase subunit Tim13	TIMM13		1	4	4	4	4	1	3	2	1	1	4	3	2	4	1	3	2	1	1	4	3	2	4	1	3	2	1	1	4	3	2	53.7	53.7	53.7	10.5	95	95	0	45.163	By MS/MS	By MS/MS	By MS/MS
P15311	P15311	9	6	6	Ezrin	EZR		1	9	6	6	5	0	4	6	3	3	4	2	3	4	0	2	4	1	1	1	1	1	4	0	2	4	1	1	1	1	1	16.4	11.4	11.4	69.412	586	586	0	18.922	By MS/MS		By MS/MS
Q8WUM4	Q8WUM4	19	19	19	Programmed cell death 6-interacting protein	PDCD6IP		1	19	19	19	8	1	4	7	12	3	10	2	3	8	1	4	7	12	3	10	2	3	8	1	4	7	12	3	10	2	3	23	23	23	96.022	868	868	0	60.806	By MS/MS	By MS/MS	By MS/MS
Q12905	Q12905	4	4	4	Interleukin enhancer-binding factor 2	ILF2		1	4	4	4	4	1	0	1	1	1	2	1	2	4	1	0	1	1	1	2	1	2	4	1	0	1	1	1	2	1	2	15.6	15.6	15.6	43.062	390	390	0	13.005	By MS/MS	By MS/MS
Q9UG63	Q9UG63	5	5	5	ATP-binding cassette sub-family F member 2	ABCF2		1	5	5	5	1	0	1	1	0	3	2	1	3	1	0	1	1	0	3	2	1	3	1	0	1	1	0	3	2	1	3	9	9	9	71.289	623	623	0	11.466	By MS/MS		By MS/MS
Q9H3J6	Q9H3J6	2	2	2	Probable peptide chain release factor C12orf65, mitochondrial	C12orf65		1	2	2	2	1	0	2	2	2	1	2	2	1	1	0	2	2	2	1	2	2	1	1	0	2	2	2	1	2	2	1	10.2	10.2	10.2	18.828	166	166	0	3.6402	By MS/MS		By MS/MS
O00303	O00303	9	9	9	Eukaryotic translation initiation factor 3 subunit F	EIF3F		1	9	9	9	4	0	5	4	5	2	5	3	4	4	0	5	4	5	2	5	3	4	4	0	5	4	5	2	5	3	4	28.9	28.9	28.9	37.563	357	357	0	25.117	By MS/MS		By MS/MS
Q9H8G2	Q9H8G2	2	2	2	Caspase activity and apoptosis inhibitor 1	CAAP1		1	2	2	2	1	0	0	0	0	2	1	0	0	1	0	0	0	0	2	1	0	0	1	0	0	0	0	2	1	0	0	6.6	6.6	6.6	38.367	361	361	0	18.495	By MS/MS
P30566;A0A1W2PRX2	P30566	4;1	4;1	4;1	Adenylosuccinate lyase	ADSL		2	4	4	4	1	1	3	1	1	2	0	0	0	1	1	3	1	1	2	0	0	0	1	1	3	1	1	2	0	0	0	9.1	9.1	9.1	54.889	484	484;142	0	8.1999	By MS/MS	By MS/MS	By MS/MS
Q9HAF1	Q9HAF1	1	1	1	Chromatin modification-related protein MEAF6	MEAF6		1	1	1	1	0	0	0	0	0	1	0	1	0	0	0	0	0	0	1	0	1	0	0	0	0	0	0	1	0	1	0	6.8	6.8	6.8	21.635	191	191	0.00074738	2.7431
Q15293	Q15293	8	8	8	Reticulocalbin-1	RCN1		1	8	8	8	6	0	2	3	3	1	3	4	7	6	0	2	3	3	1	3	4	7	6	0	2	3	3	1	3	4	7	20.5	20.5	20.5	38.89	331	331	0	23.468	By MS/MS		By MS/MS
Q9UBI6	Q9UBI6	3	3	3	Guanine nucleotide-binding protein G(I)/G(S)/G(O) subunit gamma-12	GNG12		1	3	3	3	3	2	2	2	1	2	2	3	2	3	2	2	2	1	2	2	3	2	3	2	2	2	1	2	2	3	2	47.2	47.2	47.2	8.0061	72	72	0	10.343	By MS/MS	By MS/MS	By MS/MS
Q5HYJ3	Q5HYJ3	4	4	4	Protein FAM76B	FAM76B		1	4	4	4	2	0	1	1	2	2	3	1	1	2	0	1	1	2	2	3	1	1	2	0	1	1	2	2	3	1	1	12.1	12.1	12.1	38.708	339	339	0	10.677	By MS/MS		By MS/MS
P62258	P62258	9	6	6	14-3-3 protein epsilon	YWHAE		1	9	6	6	4	1	5	4	3	2	3	6	8	1	0	3	2	1	1	3	4	5	1	0	3	2	1	1	3	4	5	34.5	24.7	24.7	29.174	255	255	0	13.626	By MS/MS	By matching	By MS/MS
Q92522	Q92522	6	6	6	Histone H1x	H1FX		1	6	6	6	4	0	3	4	4	2	1	0	4	4	0	3	4	4	2	1	0	4	4	0	3	4	4	2	1	0	4	31.5	31.5	31.5	22.487	213	213	0	29.222	By MS/MS		By MS/MS
Q9BQE3	Q9BQE3	24	2	2	Tubulin alpha-1C chain	TUBA1C		1	24	2	2	17	10	24	20	22	16	21	18	22	0	0	2	1	1	1	1	1	1	0	0	2	1	1	1	1	1	1	57	9.1	9.1	49.895	449	449	0	23.924	By matching	By matching	By MS/MS
Q9ULV4;P31146;Q6QEF8	Q9ULV4	13;1;1	13;1;1	13;1;1	Coronin-1C	CORO1C		3	13	13	13	3	0	5	8	13	2	1	2	3	3	0	5	8	13	2	1	2	3	3	0	5	8	13	2	1	2	3	30.2	30.2	30.2	53.248	474	474;461;472	0	52.007	By MS/MS		By MS/MS
P04637	P04637	6	6	6	Cellular tumor antigen p53	TP53		1	6	6	6	0	0	3	5	4	2	4	3	1	0	0	3	5	4	2	4	3	1	0	0	3	5	4	2	4	3	1	18.1	18.1	18.1	43.653	393	393	0	10.448			By MS/MS
P35232	P35232	8	8	8	Prohibitin	PHB		1	8	8	8	5	0	2	2	3	2	4	4	4	5	0	2	2	3	2	4	4	4	5	0	2	2	3	2	4	4	4	34.6	34.6	34.6	29.804	272	272	0	26.33	By MS/MS		By MS/MS
P35813	P35813	10	7	7	Protein phosphatase 1A	PPM1A		1	10	7	7	9	2	6	4	3	5	6	7	7	6	1	3	1	0	2	3	4	4	6	1	3	1	0	2	3	4	4	28.3	20.2	20.2	42.447	382	382	0	19.039	By MS/MS	By MS/MS	By MS/MS
Q00688	Q00688	9	9	9	Peptidyl-prolyl cis-trans isomerase FKBP3	FKBP3		1	9	9	9	6	2	4	3	3	1	5	3	3	6	2	4	3	3	1	5	3	3	6	2	4	3	3	1	5	3	3	33.5	33.5	33.5	25.177	224	224	0	17.027	By MS/MS	By MS/MS	By MS/MS
Q08170	Q08170	7	4	4	Serine/arginine-rich splicing factor 4	SRSF4		1	7	4	4	4	1	4	5	6	6	4	4	4	1	0	1	2	3	3	1	1	1	1	0	1	2	3	3	1	1	1	14.2	8.5	8.5	56.678	494	494	0	9.9158	By MS/MS	By matching	By MS/MS
P69905;P02008	P69905	8;1	4;0	4;0	Hemoglobin subunit alpha	HBA1		2	8	4	4	5	2	4	5	4	4	5	5	5	3	1	2	1	1	1	1	1	1	3	1	2	1	1	1	1	1	1	71.1	47.2	47.2	15.257	142	142;142	0	8.7219	By MS/MS	By MS/MS	By MS/MS
CON__Q2UVX4	CON__Q2UVX4	8	8	5				1	8	8	5	1	0	1	1	2	2	3	4	7	1	0	1	1	2	2	3	4	7	1	0	1	1	2	1	2	3	4	4.8	4.8	2.9	187.37	1662	1662	0	11.993	By MS/MS		By MS/MS
Q14974	Q14974	18	18	18	Importin subunit beta-1	KPNB1		1	18	18	18	13	4	12	6	8	2	6	3	3	13	4	12	6	8	2	6	3	3	13	4	12	6	8	2	6	3	3	24.2	24.2	24.2	97.169	876	876	0	55.907	By MS/MS	By MS/MS	By MS/MS
Q9UK58	Q9UK58	4	4	4	Cyclin-L1	CCNL1		1	4	4	4	0	0	1	1	3	2	1	0	0	0	0	1	1	3	2	1	0	0	0	0	1	1	3	2	1	0	0	8.4	8.4	8.4	59.633	526	526	0	51.216			By MS/MS
CON__P00711	CON__P00711	3	3	3				1	3	3	3	1	0	3	2	1	1	2	2	1	1	0	3	2	1	1	2	2	1	1	0	3	2	1	1	2	2	1	26	26	26	14.186	123	123	0	17.79	By MS/MS		By MS/MS
CON__Q3SX09;CON__P02070	CON__Q3SX09	8;2	6;1	6;1				2	8	6	6	3	1	2	2	1	3	7	5	5	1	0	1	0	0	1	5	4	3	1	0	1	0	0	1	5	4	3	47.8	38.3	38.3	22.06	201	201;145	0	25.085	By MS/MS	By matching	By MS/MS
CON__P08727;P08727;CON__P19001	CON__P08727;P08727	14;14;6	7;7;1	6;6;0	Keratin, type I cytoskeletal 19	KRT19	;	3	14	7	6	9	3	4	4	8	4	6	3	4	3	0	2	2	6	2	1	0	1	2	0	1	1	5	2	1	0	1	32.5	21	18.8	44.091	400	400;400;403	0	34.352	By MS/MS	By matching	By MS/MS
Q6NUK1	Q6NUK1	8	8	8	Calcium-binding mitochondrial carrier protein SCaMC-1	SLC25A24		1	8	8	8	4	0	3	3	3	1	3	0	0	4	0	3	3	3	1	3	0	0	4	0	3	3	3	1	3	0	0	17.2	17.2	17.2	53.354	477	477	0	13.76	By MS/MS		By MS/MS
P19367;Q2TB90;P52789;P52790	P19367	21;3;3;2	21;3;3;2	21;3;3;2	Hexokinase-1	HK1		4	21	21	21	6	0	3	4	5	2	5	11	15	6	0	3	4	5	2	5	11	15	6	0	3	4	5	2	5	11	15	22	22	22	102.48	917	917;917;917;923	0	42.209	By MS/MS		By MS/MS
Q9NP97;Q8TF09	Q9NP97;Q8TF09	2;2	2;2	2;2	Dynein light chain roadblock-type 1;Dynein light chain roadblock-type 2	DYNLRB1;DYNLRB2	;	2	2	2	2	2	0	0	1	1	1	1	1	1	2	0	0	1	1	1	1	1	1	2	0	0	1	1	1	1	1	1	21.9	21.9	21.9	10.921	96	96;96	0	6.3931	By MS/MS
Q9H1E3	Q9H1E3	3	3	3	Nuclear ubiquitous casein and cyclin-dependent kinase substrate 1	NUCKS1		1	3	3	3	3	0	0	0	0	1	1	1	1	3	0	0	0	0	1	1	1	1	3	0	0	0	0	1	1	1	1	5.3	5.3	5.3	27.296	243	243	0	5.3347	By MS/MS
P25789	P25789	13	13	13	Proteasome subunit alpha type-4	PSMA4		1	13	13	13	7	1	6	9	7	1	5	3	5	7	1	6	9	7	1	5	3	5	7	1	6	9	7	1	5	3	5	61.3	61.3	61.3	29.483	261	261	0	105.42	By MS/MS	By MS/MS	By MS/MS
P25205	P25205	19	19	19	DNA replication licensing factor MCM3	MCM3		1	19	19	19	7	1	5	8	12	1	6	0	2	7	1	5	8	12	1	6	0	2	7	1	5	8	12	1	6	0	2	25.9	25.9	25.9	90.98	808	808	0	56.846	By MS/MS	By MS/MS	By MS/MS
Q15424;Q14151	Q15424	12;5	12;5	12;5	Scaffold attachment factor B1	SAFB		2	12	12	12	6	0	2	1	3	3	6	6	4	6	0	2	1	3	3	6	6	4	6	0	2	1	3	3	6	6	4	16	16	16	102.64	915	915;953	0	28.326	By MS/MS		By MS/MS
P07737;CON__P02584	P07737	6;1	6;1	6;1	Profilin-1	PFN1		2	6	6	6	4	1	4	5	5	1	4	4	5	4	1	4	5	5	1	4	4	5	4	1	4	5	5	1	4	4	5	57.9	57.9	57.9	15.054	140	140;140	0	31.447	By MS/MS	By MS/MS	By MS/MS
Q5JTH9	Q5JTH9	3	3	3	RRP12-like protein	RRP12		1	3	3	3	1	0	0	0	0	2	1	0	0	1	0	0	0	0	2	1	0	0	1	0	0	0	0	2	1	0	0	2.7	2.7	2.7	143.7	1297	1297	0	7.6307	By MS/MS
P47756	P47756	9	9	9	F-actin-capping protein subunit beta	CAPZB		1	9	9	9	4	0	3	6	6	2	6	2	5	4	0	3	6	6	2	6	2	5	4	0	3	6	6	2	6	2	5	35	35	35	31.35	277	277	0	37.04	By MS/MS		By MS/MS
O00148;Q13838	O00148;Q13838	9;8	9;8	9;8	ATP-dependent RNA helicase DDX39A;Spliceosome RNA helicase DDX39B	DDX39A;DDX39B	;	2	9	9	9	3	0	2	4	5	1	4	2	4	3	0	2	4	5	1	4	2	4	3	0	2	4	5	1	4	2	4	21.5	21.5	21.5	49.129	427	427;428	0	27.006	By MS/MS		By MS/MS
Q8IYT4	Q8IYT4	1	1	1	Katanin p60 ATPase-containing subunit A-like 2	KATNAL2		1	1	1	1	1	0	1	1	1	1	1	1	1	1	0	1	1	1	1	1	1	1	1	0	1	1	1	1	1	1	1	2.2	2.2	2.2	61.252	538	538	0.002845	2.3652	By MS/MS		By MS/MS
Q16666;Q6K0P9	Q16666	8;1	8;1	8;1	Gamma-interferon-inducible protein 16	IFI16		2	8	8	8	3	0	3	0	0	3	3	4	5	3	0	3	0	0	3	3	4	5	3	0	3	0	0	3	3	4	5	11.8	11.8	11.8	88.255	785	785;492	0	19.448	By MS/MS		By MS/MS
P56385	P56385	4	4	4	ATP synthase subunit e, mitochondrial	ATP5I		1	4	4	4	3	1	2	2	0	2	2	0	2	3	1	2	2	0	2	2	0	2	3	1	2	2	0	2	2	0	2	60.9	60.9	60.9	7.9331	69	69	0	6.7574	By MS/MS	By MS/MS	By MS/MS
Q7KZF4	Q7KZF4	8	8	8	Staphylococcal nuclease domain-containing protein 1	SND1		1	8	8	8	5	0	0	3	1	2	1	1	1	5	0	0	3	1	2	1	1	1	5	0	0	3	1	2	1	1	1	10.1	10.1	10.1	102	910	910	0	16.011	By MS/MS
Q14192	Q14192	5	5	5	Four and a half LIM domains protein 2	FHL2		1	5	5	5	0	0	0	2	4	1	0	0	0	0	0	0	2	4	1	0	0	0	0	0	0	2	4	1	0	0	0	21.5	21.5	21.5	32.193	279	279	0	12.777
Q8NI27	Q8NI27	7	7	7	THO complex subunit 2	THOC2		1	7	7	7	1	0	0	2	0	2	6	0	0	1	0	0	2	0	2	6	0	0	1	0	0	2	0	2	6	0	0	4	4	4	182.77	1593	1593	0	9.2619	By MS/MS
Q9UBU9	Q9UBU9	6	6	6	Nuclear RNA export factor 1	NXF1		1	6	6	6	5	0	1	2	1	1	3	1	2	5	0	1	2	1	1	3	1	2	5	0	1	2	1	1	3	1	2	10.2	10.2	10.2	70.182	619	619	0	13.014	By MS/MS		By MS/MS
P48444	P48444	12	12	12	Coatomer subunit delta	ARCN1		1	12	12	12	6	1	5	6	7	2	7	4	4	6	1	5	6	7	2	7	4	4	6	1	5	6	7	2	7	4	4	27.4	27.4	27.4	57.21	511	511	0	30.52	By MS/MS	By MS/MS	By MS/MS
Q5T200	Q5T200	3	3	3	Zinc finger CCCH domain-containing protein 13	ZC3H13		1	3	3	3	0	0	1	0	0	2	3	0	0	0	0	1	0	0	2	3	0	0	0	0	1	0	0	2	3	0	0	2.1	2.1	2.1	196.63	1668	1668	0	6.3666			By MS/MS
Q8N5P1	Q8N5P1	3	3	3	Zinc finger CCCH domain-containing protein 8	ZC3H8		1	3	3	3	1	0	0	0	0	1	2	1	1	1	0	0	0	0	1	2	1	1	1	0	0	0	0	1	2	1	1	11.3	11.3	11.3	33.575	291	291	0	6.4563	By MS/MS
Q9NZM1;O75923	Q9NZM1	21;1	21;1	21;1	Myoferlin	MYOF		2	21	21	21	16	1	1	3	1	1	2	6	7	16	1	1	3	1	1	2	6	7	16	1	1	3	1	1	2	6	7	12.8	12.8	12.8	234.71	2061	2061;2080	0	49.879	By MS/MS	By MS/MS	By MS/MS
P20290	P20290	3	3	3	Transcription factor BTF3	BTF3		1	3	3	3	2	0	3	0	2	1	1	1	0	2	0	3	0	2	1	1	1	0	2	0	3	0	2	1	1	1	0	21.4	21.4	21.4	22.168	206	206	0	16.165	By MS/MS		By MS/MS
P05783;CON__Q92764;Q92764	P05783	12;2;2	10;1;1	7;0;0	Keratin, type I cytoskeletal 18	KRT18		3	12	10	7	9	1	5	4	8	3	4	6	7	7	0	3	2	6	2	3	5	6	5	0	1	2	4	2	2	4	4	27	23.3	16	48.057	430	430;425;455	0	26.459	By MS/MS	By matching	By MS/MS
O15143;A0A1W2PNV4	O15143;A0A1W2PNV4	7;6	7;6	7;6	Actin-related protein 2/3 complex subunit 1B	ARPC1B	;	2	7	7	7	4	0	2	1	6	1	2	3	0	4	0	2	1	6	1	2	3	0	4	0	2	1	6	1	2	3	0	23.7	23.7	23.7	40.949	372	372;684	0	17.212	By MS/MS		By MS/MS
Q9UBU8	Q9UBU8	4	3	3	Mortality factor 4-like protein 1	MORF4L1		1	4	3	3	3	0	2	1	1	1	1	0	0	2	0	2	1	1	1	1	0	0	2	0	2	1	1	1	1	0	0	13.3	9.7	9.7	41.473	362	362	0	6.6672	By MS/MS		By MS/MS
P50914	P50914	2	2	2	60S ribosomal protein L14	RPL14		1	2	2	2	0	0	1	0	1	1	0	0	0	0	0	1	0	1	1	0	0	0	0	0	1	0	1	1	0	0	0	10.7	10.7	10.7	23.432	215	215	0	4.4527			By MS/MS
Q31612	Q31612	7	5	1	HLA class I histocompatibility antigen, B-73 alpha chain	HLA-B		1	7	5	1	4	0	3	3	4	1	2	3	5	2	0	1	2	3	1	1	2	3	1	0	0	0	0	0	0	1	0	26.7	16.3	3.9	40.435	363	363	0	25.186	By MS/MS		By MS/MS
P27816	P27816	10	10	10	Microtubule-associated protein 4	MAP4		1	10	10	10	8	1	4	3	2	1	3	1	2	8	1	4	3	2	1	3	1	2	8	1	4	3	2	1	3	1	2	10.7	10.7	10.7	121	1152	1152	0	24.262	By MS/MS	By MS/MS	By MS/MS
P30085	P30085	6	6	6	UMP-CMP kinase	CMPK1		1	6	6	6	1	0	1	2	3	1	1	3	5	1	0	1	2	3	1	1	3	5	1	0	1	2	3	1	1	3	5	40.3	40.3	40.3	22.222	196	196	0	21.865	By MS/MS		By MS/MS
P35237	P35237	4	4	4	Serpin B6	SERPINB6		1	4	4	4	2	0	1	2	3	2	1	2	3	2	0	1	2	3	2	1	2	3	2	0	1	2	3	2	1	2	3	13.8	13.8	13.8	42.621	376	376	0	13.8	By MS/MS		By MS/MS
O00541	O00541	6	6	6	Pescadillo homolog	PES1		1	6	6	6	2	0	0	0	1	2	5	0	2	2	0	0	0	1	2	5	0	2	2	0	0	0	1	2	5	0	2	11.7	11.7	11.7	68.002	588	588	0	20.698	By MS/MS
Q13409	Q13409	2	2	2	Cytoplasmic dynein 1 intermediate chain 2	DYNC1I2		1	2	2	2	0	1	0	1	0	1	0	0	0	0	1	0	1	0	1	0	0	0	0	1	0	1	0	1	0	0	0	2.8	2.8	2.8	71.456	638	638	0	2.9193		By MS/MS
P63165	P63165	2	2	2	Small ubiquitin-related modifier 1	SUMO1		1	2	2	2	1	0	0	0	1	1	1	1	1	1	0	0	0	1	1	1	1	1	1	0	0	0	1	1	1	1	1	18.8	18.8	18.8	11.557	101	101	0	3.8943	By MS/MS
P55084	P55084	10	10	10	Trifunctional enzyme subunit beta, mitochondrial;3-ketoacyl-CoA thiolase	HADHB		1	10	10	10	4	1	3	2	3	2	2	5	3	4	1	3	2	3	2	2	5	3	4	1	3	2	3	2	2	5	3	25.5	25.5	25.5	51.294	474	474	0	32.177	By MS/MS	By MS/MS	By MS/MS
Q9Y3I0	Q9Y3I0	11	11	11	tRNA-splicing ligase RtcB homolog	RTCB		1	11	11	11	5	0	4	5	5	1	2	4	1	5	0	4	5	5	1	2	4	1	5	0	4	5	5	1	2	4	1	25.3	25.3	25.3	55.21	505	505	0	27.449	By MS/MS		By MS/MS
P45880	P45880	7	7	7	Voltage-dependent anion-selective channel protein 2	VDAC2		1	7	7	7	1	0	2	2	1	2	3	3	4	1	0	2	2	1	2	3	3	4	1	0	2	2	1	2	3	3	4	27.9	27.9	27.9	31.566	294	294	0	19.336	By MS/MS		By MS/MS
Q9NP72	Q9NP72	13	13	13	Ras-related protein Rab-18	RAB18		1	13	13	13	1	4	11	11	10	1	4	0	1	1	4	11	11	10	1	4	0	1	1	4	11	11	10	1	4	0	1	75.7	75.7	75.7	22.977	206	206	0	60.474	By MS/MS	By MS/MS	By MS/MS
Q15717	Q15717	6	6	6	ELAV-like protein 1	ELAVL1		1	6	6	6	6	0	2	1	3	1	4	3	2	6	0	2	1	3	1	4	3	2	6	0	2	1	3	1	4	3	2	19	19	19	36.091	326	326	0	20.191	By MS/MS		By MS/MS
Q6PK04	Q6PK04	4	4	4	Coiled-coil domain-containing protein 137	CCDC137		1	4	4	4	4	0	2	2	1	1	1	0	1	4	0	2	2	1	1	1	0	1	4	0	2	2	1	1	1	0	1	15.9	15.9	15.9	33.231	289	289	0	15.954	By MS/MS		By MS/MS
O95433	O95433	7	7	7	Activator of 90 kDa heat shock protein ATPase homolog 1	AHSA1		1	7	7	7	3	0	5	1	4	1	2	1	2	3	0	5	1	4	1	2	1	2	3	0	5	1	4	1	2	1	2	23.4	23.4	23.4	38.274	338	338	0	35.148	By MS/MS		By MS/MS
P14324	P14324	5	5	5	Farnesyl pyrophosphate synthase	FDPS		1	5	5	5	2	0	3	2	2	1	1	0	0	2	0	3	2	2	1	1	0	0	2	0	3	2	2	1	1	0	0	14.8	14.8	14.8	48.275	419	419	0	11.826	By MS/MS		By MS/MS
Q9Y262	Q9Y262	5	5	5	Eukaryotic translation initiation factor 3 subunit L	EIF3L		1	5	5	5	0	0	1	0	5	1	3	1	0	0	0	1	0	5	1	3	1	0	0	0	1	0	5	1	3	1	0	8.3	8.3	8.3	66.726	564	564	0	8.714			By MS/MS
P01891;P30511	P01891	8;1	8;1	4;0	HLA class I histocompatibility antigen, A-68 alpha chain	HLA-A		2	8	8	4	7	2	6	6	6	2	6	7	8	7	2	6	6	6	2	6	7	8	3	2	2	4	4	2	4	4	4	28.5	28.5	11.2	40.908	365	365;346	0	47.657	By MS/MS	By MS/MS	By MS/MS
Q5TZA2	Q5TZA2	1	1	1	Rootletin	CROCC		1	1	1	1	0	1	0	1	1	1	1	1	1	0	1	0	1	1	1	1	1	1	0	1	0	1	1	1	1	1	1	0.4	0.4	0.4	228.52	2017	2017	0.0028592	2.4341		By MS/MS
A0A0B4J269;Q13509	A0A0B4J269;Q13509	19;19	6;6	4;4	Tubulin beta-3 chain	TUBB3	;	2	19	6	4	15	2	17	11	16	11	11	11	15	4	0	4	1	3	1	0	0	3	3	0	4	1	2	0	0	0	1	25.8	11.3	8.7	88.381	797	797;450	0	33.289	By MS/MS	By matching	By MS/MS
O00299	O00299	10	10	10	Chloride intracellular channel protein 1	CLIC1		1	10	10	10	1	0	1	1	0	1	2	5	10	1	0	1	1	0	1	2	5	10	1	0	1	1	0	1	2	5	10	42.7	42.7	42.7	26.922	241	241	0	30.611	By MS/MS		By MS/MS
P29401	P29401	7	7	7	Transketolase	TKT		1	7	7	7	2	0	1	3	3	2	2	0	1	2	0	1	3	3	2	2	0	1	2	0	1	3	3	2	2	0	1	12.4	12.4	12.4	67.877	623	623	0	10.665	By MS/MS		By MS/MS
P02686	P02686	3	3	3	Myelin basic protein	MBP		1	3	3	3	2	0	1	0	0	1	0	0	1	2	0	1	0	0	1	0	0	1	2	0	1	0	0	1	0	0	1	11.2	11.2	11.2	33.117	304	304	0	6.5683	By MS/MS		By MS/MS
P61289	P61289	3	3	3	Proteasome activator complex subunit 3	PSME3		1	3	3	3	0	0	1	1	2	1	1	0	0	0	0	1	1	2	1	1	0	0	0	0	1	1	2	1	1	0	0	14.2	14.2	14.2	29.506	254	254	0	6.2155			By MS/MS
P29692	P29692	11	11	10	Elongation factor 1-delta	EEF1D		1	11	11	10	10	5	8	7	5	1	6	7	7	10	5	8	7	5	1	6	7	7	9	5	8	7	5	1	6	7	7	46.6	46.6	44.1	31.121	281	281	0	100.69	By MS/MS	By MS/MS	By MS/MS
P52907	P52907	6	6	4	F-actin-capping protein subunit alpha-1	CAPZA1		1	6	6	4	3	1	3	4	6	1	1	1	2	3	1	3	4	6	1	1	1	2	2	0	2	3	4	0	0	0	1	27.3	27.3	21.3	32.922	286	286	0	25.054	By MS/MS	By MS/MS	By MS/MS
P14406	P14406	1	1	1	Cytochrome c oxidase subunit 7A2, mitochondrial	COX7A2		1	1	1	1	1	0	1	1	1	1	1	1	1	1	0	1	1	1	1	1	1	1	1	0	1	1	1	1	1	1	1	15.7	15.7	15.7	9.3959	83	83	0	3.6594	By MS/MS		By MS/MS
O00566	O00566	6	6	6	U3 small nucleolar ribonucleoprotein protein MPP10	MPHOSPH10		1	6	6	6	1	0	0	0	0	2	3	2	3	1	0	0	0	0	2	3	2	3	1	0	0	0	0	2	3	2	3	10.1	10.1	10.1	78.863	681	681	0	11.695	By MS/MS
Q7RTV0	Q7RTV0	4	4	4	PHD finger-like domain-containing protein 5A	PHF5A		1	4	4	4	2	0	2	1	3	1	1	1	1	2	0	2	1	3	1	1	1	1	2	0	2	1	3	1	1	1	1	33.6	33.6	33.6	12.405	110	110	0	7.5837	By MS/MS		By MS/MS
Q96PK6	Q96PK6	2	2	2	RNA-binding protein 14	RBM14		1	2	2	2	0	0	0	0	0	1	1	0	0	0	0	0	0	0	1	1	0	0	0	0	0	0	0	1	1	0	0	3.3	3.3	3.3	69.491	669	669	0.00073746	2.6444
Q10589	Q10589	3	3	3	Bone marrow stromal antigen 2	BST2		1	3	3	3	2	0	2	0	0	1	2	2	1	2	0	2	0	0	1	2	2	1	2	0	2	0	0	1	2	2	1	18.3	18.3	18.3	19.769	180	180	0	8.3497	By MS/MS		By MS/MS
P52209	P52209	8	8	8	6-phosphogluconate dehydrogenase, decarboxylating	PGD		1	8	8	8	3	0	3	1	5	1	3	3	4	3	0	3	1	5	1	3	3	4	3	0	3	1	5	1	3	3	4	21.9	21.9	21.9	53.139	483	483	0	21.777	By MS/MS		By MS/MS
P08574	P08574	3	3	3	Cytochrome c1, heme protein, mitochondrial	CYC1		1	3	3	3	2	0	1	2	2	1	1	1	1	2	0	1	2	2	1	1	1	1	2	0	1	2	2	1	1	1	1	10.8	10.8	10.8	35.422	325	325	0	9.7511	By MS/MS		By MS/MS
Q66PJ3	Q66PJ3	6	6	6	ADP-ribosylation factor-like protein 6-interacting protein 4	ARL6IP4		1	6	6	6	2	0	2	6	4	1	0	0	0	2	0	2	6	4	1	0	0	0	2	0	2	6	4	1	0	0	0	13.8	13.8	13.8	44.915	421	421	0	54.451	By MS/MS		By MS/MS
Q9P021	Q9P021	2	2	2	Cysteine-rich PDZ-binding protein	CRIPT		1	2	2	2	2	0	2	2	2	1	2	2	2	2	0	2	2	2	1	2	2	2	2	0	2	2	2	1	2	2	2	11.9	11.9	11.9	11.216	101	101	0	5.0151	By MS/MS		By MS/MS
P83881;H7BZ11	P83881;H7BZ11	9;8	2;2	2;2	60S ribosomal protein L36a	RPL36A;RPL36A-HNRNPH2	;	2	9	2	2	4	0	5	6	7	5	4	4	6	2	0	2	1	2	1	1	1	1	2	0	2	1	2	1	1	1	1	52.8	9.4	9.4	12.441	106	106;118	0	3.5812	By MS/MS		By MS/MS
P01024	P01024	5	2	2	Complement C3;Complement C3 beta chain;C3-beta-c;Complement C3 alpha chain;C3a anaphylatoxin;Acylation stimulating protein;Complement C3b alpha chain;Complement C3c alpha chain fragment 1;Complement C3dg fragment;Complement C3g fragment;Complement C3d fragment;Complement C3f fragment;Complement C3c alpha chain fragment 2	C3		1	5	2	2	1	0	1	1	0	2	2	2	4	1	0	1	1	0	1	1	1	1	1	0	1	1	0	1	1	1	1	3.5	1.6	1.6	187.15	1663	1663	0	3.5311	By MS/MS		By MS/MS
Q92734	Q92734	1	1	1	Protein TFG	TFG		1	1	1	1	0	0	0	0	1	1	0	1	0	0	0	0	0	1	1	0	1	0	0	0	0	0	1	1	0	1	0	2.5	2.5	2.5	43.447	400	400	0.007984	1.8634
P05814	P05814	2	2	2	Beta-casein	CSN2		1	2	2	2	2	0	2	2	2	1	2	1	2	2	0	2	2	2	1	2	1	2	2	0	2	2	2	1	2	1	2	11.9	11.9	11.9	25.382	226	226	0	8.2582	By MS/MS		By MS/MS
Q96C57	Q96C57	3	3	3	Uncharacterized protein C12orf43	C12orf43		1	3	3	3	1	0	0	1	2	1	1	1	0	1	0	0	1	2	1	1	1	0	1	0	0	1	2	1	1	1	0	12.6	12.6	12.6	28.17	262	262	0	6.6522	By MS/MS
P27695	P27695	3	3	3	DNA-(apurinic or apyrimidinic site) lyase;DNA-(apurinic or apyrimidinic site) lyase, mitochondrial	APEX1		1	3	3	3	2	1	1	0	1	1	0	0	1	2	1	1	0	1	1	0	0	1	2	1	1	0	1	1	0	0	1	12.9	12.9	12.9	35.554	318	318	0	6.7779	By MS/MS	By MS/MS	By MS/MS
Q7Z6E9	Q7Z6E9	2	2	2	E3 ubiquitin-protein ligase RBBP6	RBBP6		1	2	2	2	0	0	0	0	0	1	1	0	0	0	0	0	0	0	1	1	0	0	0	0	0	0	0	1	1	0	0	0.8	0.8	0.8	201.56	1792	1792	0.0028571	2.4317
P11177	P11177	6	6	6	Pyruvate dehydrogenase E1 component subunit beta, mitochondrial	PDHB		1	6	6	6	4	1	0	3	3	1	1	1	0	4	1	0	3	3	1	1	1	0	4	1	0	3	3	1	1	1	0	22.8	22.8	22.8	39.233	359	359	0	44.172	By MS/MS	By MS/MS
P12004	P12004	6	6	6	Proliferating cell nuclear antigen	PCNA		1	6	6	6	2	1	3	4	5	1	3	3	3	2	1	3	4	5	1	3	3	3	2	1	3	4	5	1	3	3	3	29.5	29.5	29.5	28.768	261	261	0	21.343	By MS/MS	By MS/MS	By MS/MS
P21796	P21796	7	7	7	Voltage-dependent anion-selective channel protein 1	VDAC1		1	7	7	7	4	1	6	3	3	1	5	5	5	4	1	6	3	3	1	5	5	5	4	1	6	3	3	1	5	5	5	35.7	35.7	35.7	30.772	283	283	0	25.773	By MS/MS	By MS/MS	By MS/MS
P11166	P11166	5	5	5	Solute carrier family 2, facilitated glucose transporter member 1	SLC2A1		1	5	5	5	4	2	4	4	5	2	2	3	3	4	2	4	4	5	2	2	3	3	4	2	4	4	5	2	2	3	3	12	12	12	54.083	492	492	0	33.31	By MS/MS	By MS/MS	By MS/MS
P42224	P42224	12	12	12	Signal transducer and activator of transcription 1-alpha/beta	STAT1		1	12	12	12	3	0	4	3	3	2	0	1	5	3	0	4	3	3	2	0	1	5	3	0	4	3	3	2	0	1	5	19.3	19.3	19.3	87.334	750	750	0	38.578	By MS/MS		By MS/MS
P30101	P30101	11	11	11	Protein disulfide-isomerase A3	PDIA3		1	11	11	11	8	1	2	3	5	1	6	5	7	8	1	2	3	5	1	6	5	7	8	1	2	3	5	1	6	5	7	27.7	27.7	27.7	56.782	505	505	0	40.475	By MS/MS	By MS/MS	By MS/MS
O75937	O75937	7	7	7	DnaJ homolog subfamily C member 8	DNAJC8		1	7	7	7	3	1	3	4	3	1	5	4	4	3	1	3	4	3	1	5	4	4	3	1	3	4	3	1	5	4	4	30	30	30	29.841	253	253	0	14.239	By MS/MS	By MS/MS	By MS/MS
REV__P07942	REV__P07942	1	1	1				1	1	1	1	0	0	0	1	0	1	1	0	0	0	0	0	1	0	1	1	0	0	0	0	0	1	0	1	1	0	0	0	0	0	198.04	1786	1786	1	-2
P24539	P24539	2	2	2	ATP synthase F(0) complex subunit B1, mitochondrial	ATP5F1		1	2	2	2	0	0	0	1	1	1	1	1	0	0	0	0	1	1	1	1	1	0	0	0	0	1	1	1	1	1	0	6.2	6.2	6.2	28.908	256	256	0.00074906	2.746
P55072	P55072	44	44	44	Transitional endoplasmic reticulum ATPase	VCP		1	44	44	44	33	3	34	24	10	1	14	22	31	33	3	34	24	10	1	14	22	31	33	3	34	24	10	1	14	22	31	58.9	58.9	58.9	89.321	806	806	0	271.41	By MS/MS	By MS/MS	By MS/MS
P43243	P43243	2	2	2	Matrin-3	MATR3		1	2	2	2	2	0	0	0	0	1	0	0	0	2	0	0	0	0	1	0	0	0	2	0	0	0	0	1	0	0	0	3.8	3.8	3.8	94.622	847	847	0	13.687	By MS/MS
P63010;Q10567	P63010	4;1	4;1	4;1	AP-2 complex subunit beta	AP2B1		2	4	4	4	3	0	0	1	2	1	1	0	0	3	0	0	1	2	1	1	0	0	3	0	0	1	2	1	1	0	0	4.5	4.5	4.5	104.55	937	937;949	0	7.6026	By MS/MS
Q9UHD8	Q9UHD8	9	9	9	Septin-9	40057		1	9	9	9	6	2	4	3	3	1	2	3	2	6	2	4	3	3	1	2	3	2	6	2	4	3	3	1	2	3	2	17.1	17.1	17.1	65.401	586	586	0	16.54	By MS/MS	By MS/MS	By MS/MS
P78316	P78316	1	1	1	Nucleolar protein 14	NOP14		1	1	1	1	1	0	1	1	1	1	1	0	1	1	0	1	1	1	1	1	0	1	1	0	1	1	1	1	1	0	1	1.1	1.1	1.1	97.667	857	857	0.0028612	2.4353	By MS/MS		By MS/MS
CON__P02672	CON__P02672	3	3	3				1	3	3	3	1	0	0	1	2	1	3	3	3	1	0	0	1	2	1	3	3	3	1	0	0	1	2	1	3	3	3	6.3	6.3	6.3	67.011	615	615	0	16.671	By MS/MS
P48634;Q9Y520	P48634	5;1	5;1	4;0	Protein PRRC2A	PRRC2A		2	5	5	4	3	0	3	0	1	1	4	0	0	3	0	3	0	1	1	4	0	0	2	0	3	0	1	0	4	0	0	3.3	3.3	2.9	228.86	2157	2157;2896	0	15.941	By MS/MS		By MS/MS
Q9BW60	Q9BW60	1	1	1	Elongation of very long chain fatty acids protein 1	ELOVL1		1	1	1	1	1	0	1	0	1	1	0	0	1	1	0	1	0	1	1	0	0	1	1	0	1	0	1	1	0	0	1	4.3	4.3	4.3	32.662	279	279	0.0021629	2.4846	By MS/MS		By MS/MS
Q13595	Q13595	4	2	2	Transformer-2 protein homolog alpha	TRA2A		1	4	2	2	3	0	2	2	3	3	2	2	1	1	0	0	1	1	1	0	1	0	1	0	0	1	1	1	0	1	0	9.2	5.7	5.7	32.688	282	282	0.00076104	2.8689	By MS/MS		By matching
P60228	P60228	9	9	9	Eukaryotic translation initiation factor 3 subunit E	EIF3E		1	9	9	9	5	0	1	1	2	2	1	1	0	5	0	1	1	2	2	1	1	0	5	0	1	1	2	2	1	1	0	22	22	22	52.22	445	445	0	12.983	By MS/MS		By MS/MS
Q9UNX3	Q9UNX3	8	1	1	60S ribosomal protein L26-like 1	RPL26L1		1	8	1	1	6	1	6	5	7	8	6	6	7	0	0	0	0	0	1	0	0	0	0	0	0	0	0	1	0	0	0	38.6	5.5	5.5	17.256	145	145	1	-2	By matching	By matching	By matching
P63220	P63220	4	4	4	40S ribosomal protein S21	RPS21		1	4	4	4	3	0	2	2	2	2	3	3	4	3	0	2	2	2	2	3	3	4	3	0	2	2	2	2	3	3	4	62.7	62.7	62.7	9.1113	83	83	0	62.271	By MS/MS		By MS/MS
P84085	P84085	4	1	1	ADP-ribosylation factor 5	ARF5		1	4	1	1	3	0	3	3	4	3	3	2	4	1	0	1	1	1	1	1	0	1	1	0	1	1	1	1	1	0	1	28.3	5.6	5.6	20.529	180	180	0	2.9359	By MS/MS		By MS/MS
P63151;Q66LE6;Q00005;Q9Y2T4	P63151;Q66LE6	4;2;1;1	4;2;1;1	4;2;1;1	Serine/threonine-protein phosphatase 2A 55 kDa regulatory subunit B alpha isoform;Serine/threonine-protein phosphatase 2A 55 kDa regulatory subunit B delta isoform	PPP2R2A;PPP2R2D	;	4	4	4	4	4	0	1	1	2	1	0	0	0	4	0	1	1	2	1	0	0	0	4	0	1	1	2	1	0	0	0	11.9	11.9	11.9	51.691	447	447;453;443;447	0	12.994	By MS/MS		By MS/MS
Q9NPE3	Q9NPE3	2	2	2	H/ACA ribonucleoprotein complex subunit 3	NOP10		1	2	2	2	0	0	0	0	0	1	0	0	2	0	0	0	0	0	1	0	0	2	0	0	0	0	0	1	0	0	2	32.8	32.8	32.8	7.7059	64	64	0	6.2595
P15927	P15927	2	2	2	Replication protein A 32 kDa subunit	RPA2		1	2	2	2	1	0	1	2	1	1	1	0	0	1	0	1	2	1	1	1	0	0	1	0	1	2	1	1	1	0	0	5.9	5.9	5.9	29.247	270	270	0	4.0215	By MS/MS		By MS/MS
Q9UKV3	Q9UKV3	2	2	2	Apoptotic chromatin condensation inducer in the nucleus	ACIN1		1	2	2	2	0	0	1	0	0	1	0	0	0	0	0	1	0	0	1	0	0	0	0	0	1	0	0	1	0	0	0	1.5	1.5	1.5	151.86	1341	1341	0	3.165			By MS/MS
Q92597	Q92597	2	2	2	Protein NDRG1	NDRG1		1	2	2	2	1	1	1	0	0	1	0	1	0	1	1	1	0	0	1	0	1	0	1	1	1	0	0	1	0	1	0	7.6	7.6	7.6	42.835	394	394	0	4.6316	By MS/MS	By MS/MS	By MS/MS
P33993	P33993	10	10	10	DNA replication licensing factor MCM7	MCM7		1	10	10	10	3	0	0	2	4	1	2	0	1	3	0	0	2	4	1	2	0	1	3	0	0	2	4	1	2	0	1	15.4	15.4	15.4	81.307	719	719	0	32.125	By MS/MS
Q9ULW0	Q9ULW0	1	1	1	Targeting protein for Xklp2	TPX2		1	1	1	1	0	0	0	0	0	1	1	0	0	0	0	0	0	0	1	1	0	0	0	0	0	0	0	1	1	0	0	1.6	1.6	1.6	85.652	747	747	0.0086036	1.8319
P33176;O60282	P33176	24;5	24;5	18;0	Kinesin-1 heavy chain	KIF5B		2	24	24	18	17	3	7	0	2	1	7	10	9	17	3	7	0	2	1	7	10	9	12	2	3	0	1	0	4	6	6	30.5	30.5	23.2	109.68	963	963;957	0	68.746	By MS/MS	By MS/MS	By MS/MS
Q07065;Q96K21	Q07065	15;1	15;1	15;1	Cytoskeleton-associated protein 4	CKAP4		2	15	15	15	14	0	3	3	0	1	5	7	7	14	0	3	3	0	1	5	7	7	14	0	3	3	0	1	5	7	7	30.6	30.6	30.6	66.022	602	602;471	0	62.65	By MS/MS		By MS/MS
P50570;Q05193;Q9UQ16	P50570;Q05193;Q9UQ16	2;1;1	2;1;1	2;1;1	Dynamin-2;Dynamin-1;Dynamin-3	DNM2;DNM1;DNM3	;;	3	2	2	2	0	0	0	1	2	1	0	0	1	0	0	0	1	2	1	0	0	1	0	0	0	1	2	1	0	0	1	2.1	2.1	2.1	98.063	870	870;864;869	0.0042373	2.3138
Q9H0D6	Q9H0D6	4	4	4	5-3 exoribonuclease 2	XRN2		1	4	4	4	3	0	1	2	2	1	2	0	0	3	0	1	2	2	1	2	0	0	3	0	1	2	2	1	2	0	0	4.3	4.3	4.3	108.58	950	950	0	7.9534	By MS/MS		By MS/MS
Q9NQZ2	Q9NQZ2	1	1	1	Something about silencing protein 10	UTP3		1	1	1	1	0	0	0	0	0	1	1	1	0	0	0	0	0	0	1	1	1	0	0	0	0	0	0	1	1	1	0	2.1	2.1	2.1	54.557	479	479	0.0067159	1.9093
Q14624;CON__Q3T052	Q14624	4;1	4;1	4;1	Inter-alpha-trypsin inhibitor heavy chain H4;70 kDa inter-alpha-trypsin inhibitor heavy chain H4;35 kDa inter-alpha-trypsin inhibitor heavy chain H4	ITIH4		2	4	4	4	1	2	0	0	0	1	1	1	0	1	2	0	0	0	1	1	1	0	1	2	0	0	0	1	1	1	0	3.9	3.9	3.9	103.36	930	930;916	0	5.3218	By MS/MS	By MS/MS
Q06787	Q06787	6	5	4	Fragile X mental retardation protein 1	FMR1		1	6	5	4	4	1	1	1	2	2	4	3	2	3	0	0	0	1	1	3	2	1	2	0	0	0	0	1	3	2	1	10.4	9.2	6.2	71.174	632	632	0	8.5655	By MS/MS	By matching	By matching
Q71UM5	Q71UM5	3	1	1	40S ribosomal protein S27-like	RPS27L		1	3	1	1	2	0	2	3	2	2	2	2	2	1	0	0	1	1	1	0	0	0	1	0	0	1	1	1	0	0	0	38.1	13.1	13.1	9.4771	84	84	0.0021771	2.5176	By MS/MS		By matching
Q9H9B4	Q9H9B4	3	3	3	Sideroflexin-1	SFXN1		1	3	3	3	0	0	1	0	0	1	0	2	1	0	0	1	0	0	1	0	2	1	0	0	1	0	0	1	0	2	1	11.8	11.8	11.8	35.619	322	322	0	9.4181			By MS/MS
Q9NQ92	Q9NQ92	5	5	5	Coordinator of PRMT5 and differentiation stimulator	COPRS		1	5	5	5	5	2	1	2	1	1	1	0	0	5	2	1	2	1	1	1	0	0	5	2	1	2	1	1	1	0	0	27.7	27.7	27.7	20.066	184	184	0	45.199	By MS/MS	By MS/MS	By MS/MS
Q14919	Q14919	2	2	2	Dr1-associated corepressor	DRAP1		1	2	2	2	0	0	1	0	0	1	1	0	0	0	0	1	0	0	1	1	0	0	0	0	1	0	0	1	1	0	0	10.2	10.2	10.2	22.35	205	205	0	4.8663			By MS/MS
P15153;P63000;P60763	P15153;P63000	3;2;1	3;2;1	3;2;1	Ras-related C3 botulinum toxin substrate 2;Ras-related C3 botulinum toxin substrate 1	RAC2;RAC1	;	3	3	3	3	1	0	0	2	1	1	1	1	2	1	0	0	2	1	1	1	1	2	1	0	0	2	1	1	1	1	2	17.7	17.7	17.7	21.429	192	192;192;192	0	5.6165	By MS/MS
P07814	P07814	3	3	3	Bifunctional glutamate/proline--tRNA ligase;Glutamate--tRNA ligase;Proline--tRNA ligase	EPRS		1	3	3	3	0	0	1	0	0	1	1	2	1	0	0	1	0	0	1	1	2	1	0	0	1	0	0	1	1	2	1	2.3	2.3	2.3	170.59	1512	1512	0	6.837			By MS/MS
Q9UQ88;P21127	Q9UQ88;P21127	3;3	3;3	3;3	Cyclin-dependent kinase 11A;Cyclin-dependent kinase 11B	CDK11A;CDK11B	;	2	3	3	3	0	0	0	0	1	2	0	0	0	0	0	0	0	1	2	0	0	0	0	0	0	0	1	2	0	0	0	3.1	3.1	3.1	91.361	783	783;795	0	3.9927
Q9NSI2	Q9NSI2	2	2	2	Protein FAM207A	FAM207A		1	2	2	2	1	0	0	0	0	1	0	0	0	1	0	0	0	0	1	0	0	0	1	0	0	0	0	1	0	0	0	9.1	9.1	9.1	25.456	230	230	0	11.171	By MS/MS
Q9BQ61	Q9BQ61	3	3	3	Uncharacterized protein C19orf43	C19orf43		1	3	3	3	2	1	2	1	2	1	2	1	0	2	1	2	1	2	1	2	1	0	2	1	2	1	2	1	2	1	0	13.1	13.1	13.1	18.419	176	176	0	6.6096	By MS/MS	By MS/MS	By MS/MS
O00487	O00487	4	4	4	26S proteasome non-ATPase regulatory subunit 14	PSMD14		1	4	4	4	2	0	2	1	2	1	1	1	2	2	0	2	1	2	1	1	1	2	2	0	2	1	2	1	1	1	2	11	11	11	34.577	310	310	0	6.559	By MS/MS		By MS/MS
O95816	O95816	4	4	4	BAG family molecular chaperone regulator 2	BAG2		1	4	4	4	1	1	1	0	3	2	1	0	0	1	1	1	0	3	2	1	0	0	1	1	1	0	3	2	1	0	0	21.3	21.3	21.3	23.772	211	211	0	8.2763	By MS/MS	By MS/MS	By MS/MS
P08195	P08195	12	12	12	4F2 cell-surface antigen heavy chain	SLC3A2		1	12	12	12	7	3	8	9	7	1	3	6	9	7	3	8	9	7	1	3	6	9	7	3	8	9	7	1	3	6	9	24.8	24.8	24.8	67.993	630	630	0	68.522	By MS/MS	By MS/MS	By MS/MS
P30153;P30154	P30153	15;2	15;2	15;2	Serine/threonine-protein phosphatase 2A 65 kDa regulatory subunit A alpha isoform	PPP2R1A		2	15	15	15	11	2	4	5	8	1	3	3	5	11	2	4	5	8	1	3	3	5	11	2	4	5	8	1	3	3	5	30.4	30.4	30.4	65.308	589	589;601	0	36.875	By MS/MS	By MS/MS	By MS/MS
Q9Y314	Q9Y314	6	6	6	Nitric oxide synthase-interacting protein	NOSIP		1	6	6	6	3	0	3	2	2	1	3	1	1	3	0	3	2	2	1	3	1	1	3	0	3	2	2	1	3	1	1	24.9	24.9	24.9	33.172	301	301	0	20.266	By MS/MS		By MS/MS
Q6ZUT6	Q6ZUT6	1	1	1	Uncharacterized protein C15orf52	C15orf52		1	1	1	1	1	0	1	1	1	1	1	1	0	1	0	1	1	1	1	1	1	0	1	0	1	1	1	1	1	1	0	1.9	1.9	1.9	57.324	534	534	0.0021866	2.5665	By MS/MS		By MS/MS
P61313	P61313	8	8	8	60S ribosomal protein L15	RPL15		1	8	8	8	1	1	1	2	7	1	0	1	2	1	1	1	2	7	1	0	1	2	1	1	1	2	7	1	0	1	2	38.7	38.7	38.7	24.146	204	204	0	16.397	By MS/MS	By MS/MS	By MS/MS
O15391;P25490	O15391;P25490	1;1	1;1	1;1	Transcription factor YY2;Transcriptional repressor protein YY1	YY2;YY1	;	2	1	1	1	0	0	0	0	1	1	1	0	0	0	0	0	0	1	1	1	0	0	0	0	0	0	1	1	1	0	0	2.2	2.2	2.2	41.347	372	372;414	0.0092348	1.8137
P09913	P09913	2	2	2	Interferon-induced protein with tetratricopeptide repeats 2	IFIT2		1	2	2	2	0	0	0	1	1	1	0	1	2	0	0	0	1	1	1	0	1	2	0	0	0	1	1	1	0	1	2	4.9	4.9	4.9	54.632	472	472	0	6.9726
P46734;P52564	P46734	3;1	3;1	3;1	Dual specificity mitogen-activated protein kinase kinase 3	MAP2K3		2	3	3	3	0	1	1	1	1	1	1	0	2	0	1	1	1	1	1	1	0	2	0	1	1	1	1	1	1	0	2	9.5	9.5	9.5	39.318	347	347;334	0	8.1226		By MS/MS	By MS/MS
Q14692	Q14692	8	8	8	Ribosome biogenesis protein BMS1 homolog	BMS1		1	8	8	8	2	0	3	2	2	1	5	1	0	2	0	3	2	2	1	5	1	0	2	0	3	2	2	1	5	1	0	6.9	6.9	6.9	145.81	1282	1282	0	18.324	By MS/MS		By MS/MS
Q96DG6	Q96DG6	4	4	4	Carboxymethylenebutenolidase homolog	CMBL		1	4	4	4	3	0	3	2	3	1	2	0	1	3	0	3	2	3	1	2	0	1	3	0	3	2	3	1	2	0	1	13.9	13.9	13.9	28.048	245	245	0	8.1073	By MS/MS		By MS/MS
P16615;O14983;Q93084	P16615	9;3;1	9;3;1	9;3;1	Sarcoplasmic/endoplasmic reticulum calcium ATPase 2	ATP2A2		3	9	9	9	6	0	4	0	2	1	2	1	3	6	0	4	0	2	1	2	1	3	6	0	4	0	2	1	2	1	3	11	11	11	114.76	1042	1042;1001;1043	0	25.492	By MS/MS		By MS/MS
P55795	P55795	8	3	3	Heterogeneous nuclear ribonucleoprotein H2	HNRNPH2		1	8	3	3	4	2	5	7	6	3	5	5	7	2	0	1	3	2	1	0	2	2	2	0	1	3	2	1	0	2	2	22.9	8.7	8.7	49.263	449	449	0	10.103	By MS/MS	By matching	By MS/MS
CON__P15497	CON__P15497	9	9	9				1	9	9	9	2	0	2	0	0	0	2	2	6	2	0	2	0	0	0	2	2	6	2	0	2	0	0	0	2	2	6	31.3	31.3	31.3	30.276	265	265	0	16.255	By MS/MS		By MS/MS
P48357	P48357	1	1	1	Leptin receptor	LEPR		1	1	1	1	1	0	0	0	1	1	1	0	0	1	0	0	0	1	1	1	0	0	1	0	0	0	1	1	1	0	0	0.7	0.7	0.7	132.49	1165	1165	1	-2	By MS/MS
P09661	P09661	7	7	7	U2 small nuclear ribonucleoprotein A	SNRPA1		1	7	7	7	1	0	1	2	4	1	4	1	0	1	0	1	2	4	1	4	1	0	1	0	1	2	4	1	4	1	0	28.6	28.6	28.6	28.415	255	255	0	14.376	By MS/MS		By MS/MS
Q14696	Q14696	2	2	2	LDLR chaperone MESD	MESDC2		1	2	2	2	1	0	1	1	0	1	1	0	0	1	0	1	1	0	1	1	0	0	1	0	1	1	0	1	1	0	0	6.8	6.8	6.8	26.076	234	234	0	3.0049	By MS/MS		By MS/MS
P84077;P61204;F5H423;H0YGG7	P84077;P61204;F5H423	7;7;5;2	5;5;3;2	4;4;2;2	ADP-ribosylation factor 1;ADP-ribosylation factor 3	ARF1;ARF3	;;	4	7	5	4	3	1	2	3	3	3	4	5	6	2	1	1	2	1	1	3	4	4	1	1	0	1	0	1	2	3	3	47	29.8	24.3	20.697	181	181;181;210;62	0	14.637	By MS/MS	By MS/MS	By MS/MS
Q10570	Q10570	3	3	3	Cleavage and polyadenylation specificity factor subunit 1	CPSF1		1	3	3	3	1	0	0	0	1	1	0	0	0	1	0	0	0	1	1	0	0	0	1	0	0	0	1	1	0	0	0	2.6	2.6	2.6	160.88	1443	1443	0	9.1977	By MS/MS
Q9H832	Q9H832	3	3	3	Ubiquitin-conjugating enzyme E2 Z	UBE2Z		1	3	3	3	1	0	1	0	1	1	1	0	1	1	0	1	0	1	1	1	0	1	1	0	1	0	1	1	1	0	1	7.6	7.6	7.6	38.21	354	354	0	3.9839	By MS/MS		By MS/MS
Q9BUF5	Q9BUF5	11	1	1	Tubulin beta-6 chain	TUBB6		1	11	1	1	9	1	8	7	9	8	7	6	10	1	0	1	1	1	1	0	0	0	1	0	1	1	1	1	0	0	0	23.1	2.7	2.7	49.857	446	446	0.00075815	2.8294	By MS/MS	By matching	By MS/MS
Q86U06	Q86U06	5	2	2	Probable RNA-binding protein 23	RBM23		1	5	2	2	2	0	2	2	3	3	2	2	2	1	0	0	0	0	1	0	0	0	1	0	0	0	0	1	0	0	0	12.3	4.8	4.8	48.73	439	439	0	4.0147	By MS/MS		By matching
Q96T37	Q96T37	4	4	4	Putative RNA-binding protein 15	RBM15		1	4	4	4	0	0	0	0	0	2	2	1	0	0	0	0	0	0	2	2	1	0	0	0	0	0	0	2	2	1	0	4.7	4.7	4.7	107.19	977	977	0	14.629
Q8IVM0	Q8IVM0	3	3	3	Coiled-coil domain-containing protein 50	CCDC50		1	3	3	3	2	0	1	0	0	1	0	1	1	2	0	1	0	0	1	0	1	1	2	0	1	0	0	1	0	1	1	12.7	12.7	12.7	35.822	306	306	0	23.374	By MS/MS		By MS/MS
Q8TAV0	Q8TAV0	1	1	1	Protein FAM76A	FAM76A		1	1	1	1	0	0	0	0	0	1	1	0	0	0	0	0	0	0	1	1	0	0	0	0	0	0	0	1	1	0	0	3.6	3.6	3.6	35.049	307	307	0	3.2136
Q2TBE0	Q2TBE0	6	6	6	CWF19-like protein 2	CWF19L2		1	6	6	6	1	0	0	0	6	2	1	0	0	1	0	0	0	6	2	1	0	0	1	0	0	0	6	2	1	0	0	7.6	7.6	7.6	103.79	894	894	0	14.156	By MS/MS
P55010	P55010	8	8	8	Eukaryotic translation initiation factor 5	EIF5		1	8	8	8	3	1	3	1	1	2	2	0	3	3	1	3	1	1	2	2	0	3	3	1	3	1	1	2	2	0	3	22	22	22	49.222	431	431	0	12.361	By MS/MS	By MS/MS	By MS/MS
P23919	P23919	1	1	1	Thymidylate kinase	DTYMK		1	1	1	1	0	0	1	1	1	1	0	0	0	0	0	1	1	1	1	0	0	0	0	0	1	1	1	1	0	0	0	3.8	3.8	3.8	23.819	212	212	0.00075873	2.8316			By MS/MS
Q9H0S4	Q9H0S4	3	3	3	Probable ATP-dependent RNA helicase DDX47	DDX47		1	3	3	3	1	0	1	1	1	1	1	1	0	1	0	1	1	1	1	1	1	0	1	0	1	1	1	1	1	1	0	7	7	7	50.646	455	455	0	8.3183	By MS/MS		By MS/MS
Q04637;O43432	Q04637	9;1	9;1	9;1	Eukaryotic translation initiation factor 4 gamma 1	EIF4G1		2	9	9	9	4	0	4	1	3	2	2	3	1	4	0	4	1	3	2	2	3	1	4	0	4	1	3	2	2	3	1	7.1	7.1	7.1	175.49	1599	1599;1585	0	18.375	By MS/MS		By MS/MS
Q96N66	Q96N66	2	2	2	Lysophospholipid acyltransferase 7	MBOAT7		1	2	2	2	2	0	1	0	0	1	0	0	0	2	0	1	0	0	1	0	0	0	2	0	1	0	0	1	0	0	0	5.1	5.1	5.1	52.764	472	472	0	5.1557	By MS/MS		By MS/MS
O95573	O95573	5	5	4	Long-chain-fatty-acid--CoA ligase 3	ACSL3		1	5	5	4	1	0	0	1	5	1	0	0	0	1	0	0	1	5	1	0	0	0	0	0	0	0	4	1	0	0	0	10.1	10.1	7.6	80.419	720	720	0	8.7337	By MS/MS
CON__ENSEMBL:ENSBTAP00000031900	CON__ENSEMBL:ENSBTAP00000031900	2	1	1				1	2	1	1	1	0	1	1	2	1	2	1	2	0	0	0	0	1	0	1	0	1	0	0	0	0	1	0	1	0	1	2.4	1.4	1.4	121.45	1064	1064	0.0055134	2.1507	By matching		By matching
Q70Z53	Q70Z53	2	2	2	Protein FRA10AC1	FRA10AC1		1	2	2	2	0	0	0	0	0	2	1	0	0	0	0	0	0	0	2	1	0	0	0	0	0	0	0	2	1	0	0	7.9	7.9	7.9	37.548	315	315	0	4.9795
REV__Q6ZRK6	REV__Q6ZRK6	1	1	1				1	1	1	1	0	0	0	0	0	1	0	0	0	0	0	0	0	0	1	0	0	0	0	0	0	0	0	1	0	0	0	0	0	0	124.15	1079	1079	1	-2
Q9P2J5	Q9P2J5	7	7	7	Leucine--tRNA ligase, cytoplasmic	LARS		1	7	7	7	2	0	1	0	0	1	1	1	3	2	0	1	0	0	1	1	1	3	2	0	1	0	0	1	1	1	3	6.9	6.9	6.9	134.46	1176	1176	0	11.133	By MS/MS		By MS/MS
P40763	P40763	12	12	12	Signal transducer and activator of transcription 3	STAT3		1	12	12	12	10	1	5	5	3	1	3	2	0	10	1	5	5	3	1	3	2	0	10	1	5	5	3	1	3	2	0	18.6	18.6	18.6	88.067	770	770	0	51.846	By MS/MS	By MS/MS	By MS/MS
Q9GZS1	Q9GZS1	1	1	1	DNA-directed RNA polymerase I subunit RPA49	POLR1E		1	1	1	1	0	0	0	0	0	1	1	0	1	0	0	0	0	0	1	1	0	1	0	0	0	0	0	1	1	0	1	1.9	1.9	1.9	53.961	481	481	0.0048985	2.2646
Q9BRR8	Q9BRR8	6	6	6	G patch domain-containing protein 1	GPATCH1		1	6	6	6	3	0	2	1	2	1	0	1	0	3	0	2	1	2	1	0	1	0	3	0	2	1	2	1	0	1	0	7.7	7.7	7.7	103.34	931	931	0	13.361	By MS/MS		By MS/MS
Q86XP3	Q86XP3	7	7	7	ATP-dependent RNA helicase DDX42	DDX42		1	7	7	7	4	0	3	2	1	1	1	2	0	4	0	3	2	1	1	1	2	0	4	0	3	2	1	1	1	2	0	8.4	8.4	8.4	102.97	938	938	0	14.68	By MS/MS		By MS/MS
P78527	P78527	5	5	5	DNA-dependent protein kinase catalytic subunit	PRKDC		1	5	5	5	0	1	0	1	3	1	0	0	0	0	1	0	1	3	1	0	0	0	0	1	0	1	3	1	0	0	0	1.4	1.4	1.4	469.08	4128	4128	0	16.459		By MS/MS
P30533	P30533	8	8	8	Alpha-2-macroglobulin receptor-associated protein	LRPAP1		1	8	8	8	4	0	2	1	0	1	4	5	4	4	0	2	1	0	1	4	5	4	4	0	2	1	0	1	4	5	4	25.2	25.2	25.2	41.465	357	357	0	19.289	By MS/MS		By MS/MS
CON__Q5XQN5;CON__Q922U2	CON__Q5XQN5;CON__Q922U2	30;25	1;1	0;0			;	2	30	1	0	24	5	11	16	8	10	23	22	19	1	0	1	1	1	1	1	1	0	0	0	0	0	0	0	0	0	0	34.9	1.5	0	62.936	601	601;580	0.002185	2.5572	By MS/MS	By matching	By MS/MS
Q6P6C2	Q6P6C2	2	2	2	RNA demethylase ALKBH5	ALKBH5		1	2	2	2	0	0	1	0	0	1	0	0	0	0	0	1	0	0	1	0	0	0	0	0	1	0	0	1	0	0	0	5.1	5.1	5.1	44.255	394	394	0.00073584	2.632			By MS/MS
P61604;S4R3N1	P61604;S4R3N1	3;2	3;2	3;2	10 kDa heat shock protein, mitochondrial	HSPE1;HSPE1-MOB4	;	2	3	3	3	2	0	2	2	1	1	1	0	2	2	0	2	2	1	1	1	0	2	2	0	2	2	1	1	1	0	2	32.4	32.4	32.4	10.932	102	102;261	0	7.9737	By MS/MS		By MS/MS
Q9H7E9	Q9H7E9	2	2	2	UPF0488 protein C8orf33	C8orf33		1	2	2	2	1	0	0	0	0	1	0	0	0	1	0	0	0	0	1	0	0	0	1	0	0	0	0	1	0	0	0	9.2	9.2	9.2	24.992	229	229	0	3.8679	By MS/MS
Q8WW12	Q8WW12	3	3	3	PEST proteolytic signal-containing nuclear protein	PCNP		1	3	3	3	2	0	2	1	1	1	1	0	0	2	0	2	1	1	1	1	0	0	2	0	2	1	1	1	1	0	0	24.7	24.7	24.7	18.925	178	178	0	7.4232	By MS/MS		By MS/MS
Q9C0J8	Q9C0J8	6	6	6	pre-mRNA 3 end processing protein WDR33	WDR33		1	6	6	6	1	0	2	2	5	1	2	2	0	1	0	2	2	5	1	2	2	0	1	0	2	2	5	1	2	2	0	4.5	4.5	4.5	145.89	1336	1336	0	12.852	By MS/MS		By MS/MS
Q7Z6I8	Q7Z6I8	4	4	4	UPF0461 protein C5orf24	C5orf24		1	4	4	4	2	0	1	0	0	1	2	0	0	2	0	1	0	0	1	2	0	0	2	0	1	0	0	1	2	0	0	28.7	28.7	28.7	20.132	188	188	0	8.959	By MS/MS		By MS/MS
O75390;F8W031	O75390	7;1	7;1	7;1	Citrate synthase, mitochondrial	CS		2	7	7	7	4	0	3	6	4	1	1	4	6	4	0	3	6	4	1	1	4	6	4	0	3	6	4	1	1	4	6	15.9	15.9	15.9	51.712	466	466;263	0	38.336	By MS/MS		By MS/MS
O43707;Q9H254	O43707	37;1	37;1	25;1	Alpha-actinin-4	ACTN4		2	37	37	25	30	3	17	13	12	1	4	9	20	30	3	17	13	12	1	4	9	20	21	3	9	8	5	0	1	4	14	51.7	51.7	36.2	104.85	911	911;2564	0	184.25	By MS/MS	By MS/MS	By MS/MS
Q9UDY2	Q9UDY2	30	30	30	Tight junction protein ZO-2	TJP2		1	30	30	30	23	1	11	15	7	1	11	9	9	23	1	11	15	7	1	11	9	9	23	1	11	15	7	1	11	9	9	27.6	27.6	27.6	133.96	1190	1190	0	106.47	By MS/MS	By MS/MS	By MS/MS
Q15785	Q15785	13	13	13	Mitochondrial import receptor subunit TOM34	TOMM34		1	13	13	13	8	0	8	2	2	1	7	2	1	8	0	8	2	2	1	7	2	1	8	0	8	2	2	1	7	2	1	51.5	51.5	51.5	34.559	309	309	0	80.636	By MS/MS		By MS/MS
Q9NR30;Q9BQ39	Q9NR30;Q9BQ39	4;2	4;2	4;2	Nucleolar RNA helicase 2;ATP-dependent RNA helicase DDX50	DDX21;DDX50	;	2	4	4	4	2	0	0	0	0	1	2	0	3	2	0	0	0	0	1	2	0	3	2	0	0	0	0	1	2	0	3	5.9	5.9	5.9	87.343	783	783;737	0	6.9275	By MS/MS
P13693;Q56UQ5;Q9HAU6	P13693	5;2;1	5;2;1	5;2;1	Translationally-controlled tumor protein	TPT1		3	5	5	5	3	0	2	1	4	1	3	3	4	3	0	2	1	4	1	3	3	4	3	0	2	1	4	1	3	3	4	29.7	29.7	29.7	19.595	172	172;140;139	0	30.525	By MS/MS		By MS/MS
Q9UI33	Q9UI33	2	2	2	Sodium channel protein type 11 subunit alpha	SCN11A		1	2	2	2	1	0	2	2	1	0	1	1	1	1	0	2	2	1	0	1	1	1	1	0	2	2	1	0	1	1	1	1.1	1.1	1.1	204.92	1791	1791	0.0049088	2.2753	By MS/MS		By MS/MS
Q9C037	Q9C037	2	2	2	E3 ubiquitin-protein ligase TRIM4	TRIM4		1	2	2	2	1	0	1	0	1	0	1	1	1	1	0	1	0	1	0	1	1	1	1	0	1	0	1	0	1	1	1	4.2	4.2	4.2	57.46	500	500	0.0021598	2.4791	By MS/MS		By MS/MS
Q9UPW5	Q9UPW5	2	2	2	Cytosolic carboxypeptidase 1	AGTPBP1		1	2	2	2	0	1	1	1	1	0	0	1	2	0	1	1	1	1	0	0	1	2	0	1	1	1	1	0	0	1	2	0.7	0.7	0.7	138.45	1226	1226	0	3.7124		By MS/MS	By MS/MS
P24534	P24534	8	7	7	Elongation factor 1-beta	EEF1B2		1	8	7	7	5	1	6	4	1	0	3	0	3	4	1	6	4	1	0	3	0	3	4	1	6	4	1	0	3	0	3	45.3	42.2	42.2	24.763	225	225	0	56.973	By MS/MS	By MS/MS	By MS/MS
Q9UHB6;Q9BT23	Q9UHB6	22;1	22;1	22;1	LIM domain and actin-binding protein 1	LIMA1		2	22	22	22	6	0	0	14	21	0	0	0	0	6	0	0	14	21	0	0	0	0	6	0	0	14	21	0	0	0	0	36.1	36.1	36.1	85.225	759	759;127	0	88.119	By MS/MS
P50990	P50990	23	23	23	T-complex protein 1 subunit theta	CCT8		1	23	23	23	20	1	13	18	8	0	11	9	11	20	1	13	18	8	0	11	9	11	20	1	13	18	8	0	11	9	11	47.1	47.1	47.1	59.62	548	548	0	68.625	By MS/MS	By MS/MS	By MS/MS
Q14807	Q14807	1	1	1	Kinesin-like protein KIF22	KIF22		1	1	1	1	0	0	0	0	0	0	0	1	1	0	0	0	0	0	0	0	1	1	0	0	0	0	0	0	0	1	1	1.4	1.4	1.4	73.261	665	665	1	-2
Q9BY49	Q9BY49	1	1	1	Peroxisomal trans-2-enoyl-CoA reductase	PECR		1	1	1	1	0	1	1	1	1	0	0	1	1	0	1	1	1	1	0	0	1	1	0	1	1	1	1	0	0	1	1	2.6	2.6	2.6	32.544	303	303	0.0060976	1.9774		By MS/MS	By MS/MS
P05387	P05387	6	6	6	60S acidic ribosomal protein P2	RPLP2		1	6	6	6	5	2	4	4	2	0	2	3	4	5	2	4	4	2	0	2	3	4	5	2	4	4	2	0	2	3	4	77.4	77.4	77.4	11.665	115	115	0	70.991	By MS/MS	By MS/MS	By MS/MS
CON__Q3KNV1;CON__P08729;P08729;CON__Q9DCV7	CON__Q3KNV1;CON__P08729;P08729;CON__Q9DCV7	12;12;12;6	7;7;7;2	6;6;6;2	Keratin, type II cytoskeletal 7	KRT7	;;;	4	12	7	6	8	4	4	2	7	3	3	3	6	5	1	1	0	2	0	0	1	3	5	1	1	0	1	0	0	1	3	23.7	16.8	14.3	51.385	469	469;469;469;457	0	22.349	By MS/MS	By MS/MS	By MS/MS
Q8TF72	Q8TF72	2	2	2	Protein Shroom3	SHROOM3		1	2	2	2	1	1	1	1	1	0	2	1	1	1	1	1	1	1	0	2	1	1	1	1	1	1	1	0	2	1	1	0.8	0.8	0.8	216.85	1996	1996	0.0067249	1.9237	By MS/MS	By MS/MS	By MS/MS
REV__Q6PIF6	REV__Q6PIF6	1	1	1				1	1	1	1	0	0	1	0	1	0	1	1	1	0	0	1	0	1	0	1	1	1	0	0	1	0	1	0	1	1	1	0	0	0	241.6	2116	2116	0.0061392	2.0343			By MS/MS
Q15388	Q15388	3	3	3	Mitochondrial import receptor subunit TOM20 homolog	TOMM20		1	3	3	3	1	2	2	0	2	0	3	3	2	1	2	2	0	2	0	3	3	2	1	2	2	0	2	0	3	3	2	22.1	22.1	22.1	16.298	145	145	0	10.094	By MS/MS	By MS/MS	By MS/MS
Q15057;Q15027	Q15057	16;1	16;1	16;1	Arf-GAP with coiled-coil, ANK repeat and PH domain-containing protein 2	ACAP2		2	16	16	16	7	0	13	10	3	0	3	0	1	7	0	13	10	3	0	3	0	1	7	0	13	10	3	0	3	0	1	22.2	22.2	22.2	88.028	778	778;740	0	46.73	By MS/MS		By MS/MS
P06401	P06401	1	1	1	Progesterone receptor	PGR		1	1	1	1	0	0	0	1	1	0	1	0	0	0	0	0	1	1	0	1	0	0	0	0	0	1	1	0	1	0	0	0.8	0.8	0.8	98.98	933	933	1	-2
Q14CX7	Q14CX7	18	18	18	N-alpha-acetyltransferase 25, NatB auxiliary subunit	NAA25		1	18	18	18	10	2	10	4	3	0	7	6	7	10	2	10	4	3	0	7	6	7	10	2	10	4	3	0	7	6	7	20.9	20.9	20.9	112.29	972	972	0	51.571	By MS/MS	By MS/MS	By MS/MS
P02786	P02786	13	13	13	Transferrin receptor protein 1;Transferrin receptor protein 1, serum form	TFRC		1	13	13	13	7	5	13	2	3	0	1	4	5	7	5	13	2	3	0	1	4	5	7	5	13	2	3	0	1	4	5	22.2	22.2	22.2	84.87	760	760	0	60.811	By MS/MS	By MS/MS	By MS/MS
P23381	P23381	10	10	10	Tryptophan--tRNA ligase, cytoplasmic;T1-TrpRS;T2-TrpRS	WARS		1	10	10	10	6	0	3	3	0	0	0	4	7	6	0	3	3	0	0	0	4	7	6	0	3	3	0	0	0	4	7	26.5	26.5	26.5	53.165	471	471	0	41.325	By MS/MS		By MS/MS
O75940	O75940	5	5	5	Survival of motor neuron-related-splicing factor 30	SMNDC1		1	5	5	5	2	0	3	5	4	0	2	3	0	2	0	3	5	4	0	2	3	0	2	0	3	5	4	0	2	3	0	38.2	38.2	38.2	26.711	238	238	0	62.294	By MS/MS		By MS/MS
Q9Y2P4	Q9Y2P4	1	1	1	Long-chain fatty acid transport protein 6	SLC27A6		1	1	1	1	0	0	0	0	0	0	0	1	1	0	0	0	0	0	0	0	1	1	0	0	0	0	0	0	0	1	1	1.3	1.3	1.3	70.111	619	619	1	-2
Q9Y490;Q9Y4G6	Q9Y490	28;5	28;5	28;5	Talin-1	TLN1		2	28	28	28	21	1	6	4	1	0	1	5	15	21	1	6	4	1	0	1	5	15	21	1	6	4	1	0	1	5	15	14.2	14.2	14.2	269.76	2541	2541;2542	0	76.657	By MS/MS	By MS/MS	By MS/MS
P0DMV9;P0DMV8	P0DMV9;P0DMV8	17;17	13;13	5;5	Heat shock 70 kDa protein 1B;Heat shock 70 kDa protein 1A	HSPA1B;HSPA1A	;	2	17	13	5	11	3	11	10	11	3	7	6	6	9	1	8	7	7	0	3	3	4	3	1	3	4	3	0	1	1	1	28.1	23.6	9	70.051	641	641;641	0	36.684	By MS/MS	By MS/MS	By MS/MS
P26640	P26640	19	19	19	Valine--tRNA ligase	VARS		1	19	19	19	9	3	13	10	4	1	3	3	4	9	3	13	10	4	1	3	3	4	9	3	13	10	4	1	3	3	4	16.6	16.6	16.6	140.47	1264	1264	0	72.67	By MS/MS	By MS/MS	By MS/MS
Q99873;Q9NR22	Q99873	10;2	10;2	10;2	Protein arginine N-methyltransferase 1	PRMT1		2	10	10	10	5	0	4	6	6	0	2	3	9	5	0	4	6	6	0	2	3	9	5	0	4	6	6	0	2	3	9	31.9	31.9	31.9	41.515	361	361;394	0	36.752	By MS/MS		By MS/MS
Q8WWI1	Q8WWI1	28	28	28	LIM domain only protein 7	LMO7		1	28	28	28	18	1	5	4	0	0	3	15	10	18	1	5	4	0	0	3	15	10	18	1	5	4	0	0	3	15	10	21.7	21.7	21.7	192.69	1683	1683	0	83.999	By MS/MS	By MS/MS	By MS/MS
P35613	P35613	6	6	6	Basigin	BSG		1	6	6	6	3	1	6	2	3	0	1	2	2	3	1	6	2	3	0	1	2	2	3	1	6	2	3	0	1	2	2	21	21	21	42.2	385	385	0	18.65	By MS/MS	By MS/MS	By MS/MS
P32119	P32119	6	5	5	Peroxiredoxin-2	PRDX2		1	6	5	5	5	0	5	5	3	2	5	4	5	4	0	4	4	2	1	4	3	4	4	0	4	4	2	1	4	3	4	30.8	25.3	25.3	21.892	198	198	0	10.765	By MS/MS		By MS/MS
Q15004	Q15004	7	7	7	PCNA-associated factor	KIAA0101		1	7	7	7	4	0	6	4	6	0	3	1	2	4	0	6	4	6	0	3	1	2	4	0	6	4	6	0	3	1	2	73	73	73	11.986	111	111	0	30.531	By MS/MS		By MS/MS
P22102	P22102	15	15	15	Trifunctional purine biosynthetic protein adenosine-3;Phosphoribosylamine--glycine ligase;Phosphoribosylformylglycinamidine cyclo-ligase;Phosphoribosylglycinamide formyltransferase	GART		1	15	15	15	6	1	8	3	5	0	1	5	6	6	1	8	3	5	0	1	5	6	6	1	8	3	5	0	1	5	6	20.9	20.9	20.9	107.77	1010	1010	0	46.872	By MS/MS	By MS/MS	By MS/MS
Q9BZZ5	Q9BZZ5	7	7	7	Apoptosis inhibitor 5	API5		1	7	7	7	5	0	2	2	4	0	1	2	5	5	0	2	2	4	0	1	2	5	5	0	2	2	4	0	1	2	5	14.9	14.9	14.9	59.004	524	524	0	26.936	By MS/MS		By MS/MS
Q6IQ22	Q6IQ22	11	11	11	Ras-related protein Rab-12	RAB12		1	11	11	11	0	2	9	5	4	0	2	0	0	0	2	9	5	4	0	2	0	0	0	2	9	5	4	0	2	0	0	46.3	46.3	46.3	27.248	244	244	0	28.358		By MS/MS	By MS/MS
P06737	P06737	12	12	8	Glycogen phosphorylase, liver form	PYGL		1	12	12	8	3	0	5	3	10	0	2	3	1	3	0	5	3	10	0	2	3	1	1	0	3	2	7	0	1	1	0	14.9	14.9	10.3	97.147	847	847	0	36.922	By MS/MS		By MS/MS
P61769	P61769	3	3	3	Beta-2-microglobulin;Beta-2-microglobulin form pI 5.3	B2M		1	3	3	3	2	2	2	3	2	1	2	2	2	2	2	2	3	2	1	2	2	2	2	2	2	3	2	1	2	2	2	19.3	19.3	19.3	13.714	119	119	0	5.8274	By MS/MS	By MS/MS	By MS/MS
Q8N119	Q8N119	1	1	1	Matrix metalloproteinase-21	MMP21		1	1	1	1	0	0	0	0	0	0	0	1	1	0	0	0	0	0	0	0	1	1	0	0	0	0	0	0	0	1	1	1.2	1.2	1.2	65.043	569	569	0.0092287	1.8094
P17812;Q9NRF8	P17812	11;2	11;2	11;2	CTP synthase 1	CTPS1		2	11	11	11	3	0	2	6	9	0	0	0	0	3	0	2	6	9	0	0	0	0	3	0	2	6	9	0	0	0	0	23	23	23	66.69	591	591;586	0	52.578	By MS/MS		By MS/MS
Q13263	Q13263	13	13	13	Transcription intermediary factor 1-beta	TRIM28		1	13	13	13	7	3	10	1	1	0	3	6	6	7	3	10	1	1	0	3	6	6	7	3	10	1	1	0	3	6	6	18.2	18.2	18.2	88.549	835	835	0	43.885	By MS/MS	By MS/MS	By MS/MS
O14818;Q8TAA3	O14818	5;2	5;2	5;2	Proteasome subunit alpha type-7	PSMA7		2	5	5	5	4	2	4	3	2	0	0	3	5	4	2	4	3	2	0	0	3	5	4	2	4	3	2	0	0	3	5	23	23	23	27.887	248	248;256	0	25.022	By MS/MS	By MS/MS	By MS/MS
Q06323	Q06323	11	11	11	Proteasome activator complex subunit 1	PSME1		1	11	11	11	8	1	6	3	1	0	2	4	6	8	1	6	3	1	0	2	4	6	8	1	6	3	1	0	2	4	6	49	49	49	28.723	249	249	0	37.461	By MS/MS	By MS/MS	By MS/MS
REV__Q96PV0	REV__Q96PV0	1	1	1				1	1	1	1	1	0	1	1	1	0	0	1	0	1	0	1	1	1	0	0	1	0	1	0	1	1	1	0	0	1	0	0	0	0	148.28	1343	1343	0.0067385	1.9294	By MS/MS		By MS/MS
P47895	P47895	1	1	1	Aldehyde dehydrogenase family 1 member A3	ALDH1A3		1	1	1	1	0	1	0	0	0	0	0	0	0	0	1	0	0	0	0	0	0	0	0	1	0	0	0	0	0	0	0	2.5	2.5	2.5	56.108	512	512	1	-2		By MS/MS
Q9C002	Q9C002	2	2	2	Normal mucosa of esophagus-specific gene 1 protein	NMES1		1	2	2	2	0	0	0	1	1	0	1	2	2	0	0	0	1	1	0	1	2	2	0	0	0	1	1	0	1	2	2	32.5	32.5	32.5	9.6172	83	83	0	11.256
P11413	P11413	14	14	14	Glucose-6-phosphate 1-dehydrogenase	G6PD		1	14	14	14	9	0	3	0	1	1	3	5	7	9	0	3	0	1	1	3	5	7	9	0	3	0	1	1	3	5	7	29.3	29.3	29.3	59.256	515	515	0	37.77	By MS/MS		By MS/MS
O60942	O60942	1	1	1	mRNA-capping enzyme;Polynucleotide 5-triphosphatase;mRNA guanylyltransferase	RNGTT		1	1	1	1	0	0	0	0	0	0	0	1	1	0	0	0	0	0	0	0	1	1	0	0	0	0	0	0	0	1	1	2	2	2	68.556	597	597	0.0028409	2.3645
P43304	P43304	14	14	14	Glycerol-3-phosphate dehydrogenase, mitochondrial	GPD2		1	14	14	14	10	0	5	5	0	0	3	1	4	10	0	5	5	0	0	3	1	4	10	0	5	5	0	0	3	1	4	21.7	21.7	21.7	80.852	727	727	0	46.134	By MS/MS		By MS/MS
P20700	P20700	17	15	13	Lamin-B1	LMNB1		1	17	15	13	13	2	9	7	5	1	2	4	5	11	1	8	5	4	0	1	3	4	9	1	7	5	3	0	1	3	4	27.8	26.3	23.5	66.408	586	586	0	39.378	By MS/MS	By MS/MS	By MS/MS
P08243	P08243	13	13	13	Asparagine synthetase [glutamine-hydrolyzing]	ASNS		1	13	13	13	0	0	0	0	2	0	0	7	10	0	0	0	0	2	0	0	7	10	0	0	0	0	2	0	0	7	10	27.6	27.6	27.6	64.369	561	561	0	29.964
O43399	O43399	7	7	7	Tumor protein D54	TPD52L2		1	7	7	7	5	1	4	3	2	0	1	1	2	5	1	4	3	2	0	1	1	2	5	1	4	3	2	0	1	1	2	48.1	48.1	48.1	22.237	206	206	0	53.117	By MS/MS	By MS/MS	By MS/MS
P10523	P10523	2	2	2	S-arrestin	SAG		1	2	2	2	0	1	0	1	0	0	1	0	0	0	1	0	1	0	0	1	0	0	0	1	0	1	0	0	1	0	0	4.2	4.2	4.2	45.119	405	405	0.0060893	1.9693		By MS/MS
P18031	P18031	7	7	7	Tyrosine-protein phosphatase non-receptor type 1	PTPN1		1	7	7	7	4	0	2	2	1	0	0	1	3	4	0	2	2	1	0	0	1	3	4	0	2	2	1	0	0	1	3	16.8	16.8	16.8	49.966	435	435	0	18.785	By MS/MS		By MS/MS
CON__P01045-1;CON__Q2KJ62;CON__P01044-1;P01042	CON__P01045-1;CON__Q2KJ62;CON__P01044-1;P01042	1;1;1;1	1;1;1;1	1;1;1;1	Kininogen-1;Kininogen-1 heavy chain;T-kinin;Bradykinin;Lysyl-bradykinin;Kininogen-1 light chain;Low molecular weight growth-promoting factor	KNG1	;;;	4	1	1	1	1	1	1	1	1	0	1	0	1	1	1	1	1	1	0	1	0	1	1	1	1	1	1	0	1	0	1	1.5	1.5	1.5	68.709	619	619;621;621;644	0.0048713	2.2298	By MS/MS	By MS/MS	By MS/MS
REV__Q9NZN5	REV__Q9NZN5	1	1	1				1	1	1	1	0	0	0	0	0	0	0	1	1	0	0	0	0	0	0	0	1	1	0	0	0	0	0	0	0	1	1	0	0	0	173.23	1544	1544	0.0028798	2.475
P18754	P18754	7	7	7	Regulator of chromosome condensation	RCC1		1	7	7	7	5	1	2	4	3	0	4	2	4	5	1	2	4	3	0	4	2	4	5	1	2	4	3	0	4	2	4	21.4	21.4	21.4	44.969	421	421	0	21.883	By MS/MS	By MS/MS	By MS/MS
P33992	P33992	11	11	11	DNA replication licensing factor MCM5	MCM5		1	11	11	11	5	0	2	4	5	0	4	0	1	5	0	2	4	5	0	4	0	1	5	0	2	4	5	0	4	0	1	18.7	18.7	18.7	82.285	734	734	0	24.052	By MS/MS		By MS/MS
Q14320;Q9Y247	Q14320	7;2	7;2	7;2	Protein FAM50A	FAM50A		2	7	7	7	5	0	1	2	2	0	3	5	4	5	0	1	2	2	0	3	5	4	5	0	1	2	2	0	3	5	4	24.5	24.5	24.5	40.241	339	339;325	0	22.372	By MS/MS		By MS/MS
P62879;Q9HAV0	P62879;Q9HAV0	6;4	1;1	1;1	Guanine nucleotide-binding protein G(I)/G(S)/G(T) subunit beta-2;Guanine nucleotide-binding protein subunit beta-4	GNB2;GNB4	;	2	6	1	1	6	2	3	4	4	3	3	5	5	1	1	0	1	1	0	0	1	1	1	1	0	1	1	0	0	1	1	18.5	4.1	4.1	37.331	340	340;340	0	22.23	By MS/MS	By MS/MS	By matching
P01040	P01040	6	6	6	Cystatin-A;Cystatin-A, N-terminally processed	CSTA		1	6	6	6	6	0	2	2	0	0	0	2	3	6	0	2	2	0	0	0	2	3	6	0	2	2	0	0	0	2	3	76.5	76.5	76.5	11.006	98	98	0	15.886	By MS/MS		By MS/MS
Q8IZ52	Q8IZ52	1	1	1	Chondroitin sulfate synthase 2	CHPF		1	1	1	1	0	0	1	0	0	0	0	0	0	0	0	1	0	0	0	0	0	0	0	0	1	0	0	0	0	0	0	0.9	0.9	0.9	85.466	775	775	0.0061183	2.0068			By MS/MS
P35606	P35606	11	11	11	Coatomer subunit beta	COPB2		1	11	11	11	6	0	3	0	4	1	2	3	6	6	0	3	0	4	1	2	3	6	6	0	3	0	4	1	2	3	6	15.6	15.6	15.6	102.49	906	906	0	37.245	By MS/MS		By MS/MS
Q13561	Q13561	10	10	10	Dynactin subunit 2	DCTN2		1	10	10	10	7	0	4	1	1	0	0	1	3	7	0	4	1	1	0	0	1	3	7	0	4	1	1	0	0	1	3	32.4	32.4	32.4	44.23	401	401	0	28.704	By MS/MS		By MS/MS
Q07021	Q07021	4	4	4	Complement component 1 Q subcomponent-binding protein, mitochondrial	C1QBP		1	4	4	4	2	0	3	2	1	0	1	1	1	2	0	3	2	1	0	1	1	1	2	0	3	2	1	0	1	1	1	27	27	27	31.362	282	282	0	30.453	By MS/MS		By MS/MS
Q9Y3B7	Q9Y3B7	5	5	5	39S ribosomal protein L11, mitochondrial	MRPL11		1	5	5	5	4	0	2	1	2	0	5	3	2	4	0	2	1	2	0	5	3	2	4	0	2	1	2	0	5	3	2	27.6	27.6	27.6	20.683	192	192	0	11.065	By MS/MS		By MS/MS
Q24JP5	Q24JP5	1	1	1	Transmembrane protein 132A	TMEM132A		1	1	1	1	0	0	0	0	1	0	1	1	0	0	0	0	0	1	0	1	1	0	0	0	0	0	1	0	1	1	0	0.8	0.8	0.8	110.11	1023	1023	0.0086379	1.8518
P00387	P00387	10	10	10	NADH-cytochrome b5 reductase 3;NADH-cytochrome b5 reductase 3 membrane-bound form;NADH-cytochrome b5 reductase 3 soluble form	CYB5R3		1	10	10	10	7	0	3	1	2	0	1	2	1	7	0	3	1	2	0	1	2	1	7	0	3	1	2	0	1	2	1	40.9	40.9	40.9	34.234	301	301	0	45.905	By MS/MS		By MS/MS
P60891;P21108;P11908	P60891;P21108;P11908	5;5;4	5;5;4	5;5;4	Ribose-phosphate pyrophosphokinase 1;Ribose-phosphate pyrophosphokinase 3;Ribose-phosphate pyrophosphokinase 2	PRPS1;PRPS1L1;PRPS2	;;	3	5	5	5	3	0	3	3	3	0	1	0	2	3	0	3	3	3	0	1	0	2	3	0	3	3	3	0	1	0	2	20.4	20.4	20.4	34.834	318	318;318;318	0	10.881	By MS/MS		By MS/MS
P31949	P31949	4	4	4	Protein S100-A11;Protein S100-A11, N-terminally processed	S100A11		1	4	4	4	3	1	2	3	1	0	2	1	3	3	1	2	3	1	0	2	1	3	3	1	2	3	1	0	2	1	3	26.7	26.7	26.7	11.74	105	105	0	8.0956	By MS/MS	By MS/MS	By MS/MS
Q14257	Q14257	6	6	6	Reticulocalbin-2	RCN2		1	6	6	6	0	0	0	0	4	0	0	2	5	0	0	0	0	4	0	0	2	5	0	0	0	0	4	0	0	2	5	29.7	29.7	29.7	36.876	317	317	0	38.333
O14879	O14879	10	10	10	Interferon-induced protein with tetratricopeptide repeats 3	IFIT3		1	10	10	10	3	0	0	4	2	0	3	6	6	3	0	0	4	2	0	3	6	6	3	0	0	4	2	0	3	6	6	21.6	21.6	21.6	55.984	490	490	0	25.315	By MS/MS
Q9BQG0	Q9BQG0	3	3	3	Myb-binding protein 1A	MYBBP1A		1	3	3	3	0	1	2	2	1	0	2	2	3	0	1	2	2	1	0	2	2	3	0	1	2	2	1	0	2	2	3	2.3	2.3	2.3	148.85	1328	1328	0	7.1595		By MS/MS	By MS/MS
Q9NY33	Q9NY33	9	9	9	Dipeptidyl peptidase 3	DPP3		1	9	9	9	1	0	2	1	5	0	1	2	5	1	0	2	1	5	0	1	2	5	1	0	2	1	5	0	1	2	5	17.9	17.9	17.9	82.588	737	737	0	29.961	By MS/MS		By MS/MS
Q16769	Q16769	4	4	4	Glutaminyl-peptide cyclotransferase	QPCT		1	4	4	4	1	2	2	4	2	0	0	1	2	1	2	2	4	2	0	0	1	2	1	2	2	4	2	0	0	1	2	16.6	16.6	16.6	40.876	361	361	0	13.589	By MS/MS	By MS/MS	By MS/MS
P68366	P68366	24	4	4	Tubulin alpha-4A chain	TUBA4A		1	24	4	4	14	8	20	19	24	15	19	18	20	0	0	1	2	4	0	1	3	2	0	0	1	2	4	0	1	3	2	57.1	12.1	12.1	49.924	448	448	0	19.927	By matching	By matching	By MS/MS
P09914;Q5T764;Q13325	P09914	10;1;1	10;1;1	10;1;1	Interferon-induced protein with tetratricopeptide repeats 1	IFIT1		3	10	10	10	1	0	0	0	0	0	0	8	8	1	0	0	0	0	0	0	8	8	1	0	0	0	0	0	0	8	8	25.7	25.7	25.7	55.36	478	478;474;482	0	29.116	By MS/MS
Q13813	Q13813	12	12	12	Spectrin alpha chain, non-erythrocytic 1	SPTAN1		1	12	12	12	1	0	3	5	9	0	2	0	0	1	0	3	5	9	0	2	0	0	1	0	3	5	9	0	2	0	0	6.4	6.4	6.4	284.54	2472	2472	0	31.373	By MS/MS		By MS/MS
P12814;P35609	P12814	26;4	14;0	14;0	Alpha-actinin-1	ACTN1		2	26	14	14	19	0	13	7	13	1	3	5	7	10	0	5	2	6	0	0	0	1	10	0	5	2	6	0	0	0	1	35.7	19.8	19.8	103.06	892	892;894	0	66.384	By MS/MS		By MS/MS
Q8IUE6	Q8IUE6	4	1	1	Histone H2A type 2-B	HIST2H2AB		1	4	1	1	3	1	2	1	1	2	2	2	3	1	0	0	0	0	0	1	1	1	1	0	0	0	0	0	1	1	1	40	5.4	5.4	13.995	130	130	0.0014641	2.5822	By MS/MS	By matching	By matching
P31689	P31689	11	11	11	DnaJ homolog subfamily A member 1	DNAJA1		1	11	11	11	6	1	9	3	2	0	1	0	0	6	1	9	3	2	0	1	0	0	6	1	9	3	2	0	1	0	0	27.7	27.7	27.7	44.868	397	397	0	23.259	By MS/MS	By MS/MS	By MS/MS
Q92499	Q92499	4	4	4	ATP-dependent RNA helicase DDX1	DDX1		1	4	4	4	0	0	1	2	1	0	2	0	1	0	0	1	2	1	0	2	0	1	0	0	1	2	1	0	2	0	1	7.4	7.4	7.4	82.431	740	740	0	12.318			By MS/MS
P16949;Q9H169	P16949	5;1	5;1	3;0	Stathmin	STMN1		2	5	5	3	4	1	3	3	1	0	2	2	2	4	1	3	3	1	0	2	2	2	3	1	2	2	0	0	1	2	1	33.6	33.6	22.1	17.302	149	149;189	0	13.188	By MS/MS	By MS/MS	By MS/MS
Q9Y4E8;Q13107;P51784	Q9Y4E8	10;1;1	10;1;1	10;1;1	Ubiquitin carboxyl-terminal hydrolase 15	USP15		3	10	10	10	7	1	4	0	0	0	0	0	2	7	1	4	0	0	0	0	0	2	7	1	4	0	0	0	0	0	2	10.6	10.6	10.6	112.42	981	981;963;963	0	20.528	By MS/MS	By MS/MS	By MS/MS
P00966	P00966	8	8	8	Argininosuccinate synthase	ASS1		1	8	8	8	0	0	0	0	0	0	0	8	7	0	0	0	0	0	0	0	8	7	0	0	0	0	0	0	0	8	7	21.1	21.1	21.1	46.53	412	412	0	13.26
Q13885;Q9BVA1	Q13885;Q9BVA1	24;23	5;4	4;3	Tubulin beta-2A chain;Tubulin beta-2B chain	TUBB2A;TUBB2B	;	2	24	5	4	18	5	18	15	20	15	17	18	20	3	1	0	1	2	0	1	2	4	2	1	0	1	2	0	0	2	3	62.9	18	15.3	49.906	445	445;445	0	16.157	By MS/MS	By MS/MS	By matching
P11216	P11216	10	7	6	Glycogen phosphorylase, brain form	PYGB		1	10	7	6	5	0	5	4	6	0	2	5	3	3	0	3	3	4	0	1	3	2	3	0	3	3	4	0	1	2	1	13.8	10.4	9.4	96.695	843	843	0	23.869	By MS/MS		By MS/MS
P07384	P07384	8	8	8	Calpain-1 catalytic subunit	CAPN1		1	8	8	8	4	0	4	1	3	0	1	2	3	4	0	4	1	3	0	1	2	3	4	0	4	1	3	0	1	2	3	10.9	10.9	10.9	81.889	714	714	0	21.275	By MS/MS		By MS/MS
Q86VP6	Q86VP6	10	10	10	Cullin-associated NEDD8-dissociated protein 1	CAND1		1	10	10	10	5	0	3	2	4	0	1	3	3	5	0	3	2	4	0	1	3	3	5	0	3	2	4	0	1	3	3	10	10	10	136.37	1230	1230	0	33.989	By MS/MS		By MS/MS
Q9NYL9;Q9NZR1	Q9NYL9	7;1	7;1	7;1	Tropomodulin-3	TMOD3		2	7	7	7	2	0	0	2	5	0	1	0	0	2	0	0	2	5	0	1	0	0	2	0	0	2	5	0	1	0	0	25	25	25	39.594	352	352;351	0	24.556	By MS/MS
Q96TA1	Q96TA1	10	10	10	Niban-like protein 1	FAM129B		1	10	10	10	6	0	5	0	4	0	0	1	4	6	0	5	0	4	0	0	1	4	6	0	5	0	4	0	0	1	4	15.5	15.5	15.5	84.137	746	746	0	26.708	By MS/MS		By MS/MS
Q13637;O14966;P57729	Q13637	6;1;1	6;1;1	6;1;1	Ras-related protein Rab-32	RAB32		3	6	6	6	0	2	5	3	1	0	0	0	0	0	2	5	3	1	0	0	0	0	0	2	5	3	1	0	0	0	0	33.8	33.8	33.8	24.997	225	225;203;211	0	16.718		By MS/MS	By MS/MS
Q9P270	Q9P270	13	13	13	SLAIN motif-containing protein 2	SLAIN2		1	13	13	13	11	2	2	2	0	0	4	1	1	11	2	2	2	0	0	4	1	1	11	2	2	2	0	0	4	1	1	26.3	26.3	26.3	62.543	581	581	0	41.479	By MS/MS	By MS/MS	By MS/MS
Q01650;Q9UM01;Q92536	Q01650	3;1;1	3;1;1	3;1;1	Large neutral amino acids transporter small subunit 1	SLC7A5		3	3	3	3	3	1	3	1	1	0	1	1	1	3	1	3	1	1	0	1	1	1	3	1	3	1	1	0	1	1	1	7.7	7.7	7.7	55.01	507	507;511;515	0	13.586	By MS/MS	By MS/MS	By MS/MS
P01893	P01893	3	1	0	Putative HLA class I histocompatibility antigen, alpha chain H	HLA-H		1	3	1	0	3	0	3	2	2	0	1	2	3	1	0	1	1	1	0	1	1	1	0	0	0	0	0	0	0	0	0	13.3	3.6	0	40.891	362	362	0	4.1884	By MS/MS		By MS/MS
O00231	O00231	6	6	6	26S proteasome non-ATPase regulatory subunit 11	PSMD11		1	6	6	6	0	0	2	1	5	0	1	1	3	0	0	2	1	5	0	1	1	3	0	0	2	1	5	0	1	1	3	18	18	18	47.463	422	422	0	25.058			By MS/MS
CON__Q29443;CON__Q0IIK2	CON__Q29443;CON__Q0IIK2	2;2	2;2	2;2			;	2	2	2	2	0	0	0	1	0	1	2	2	1	0	0	0	1	0	1	2	2	1	0	0	0	1	0	1	2	2	1	2.6	2.6	2.6	75.829	685	685;704	0	3.9576
Q14964	Q14964	2	1	1	Ras-related protein Rab-39A	RAB39A		1	2	1	1	1	0	2	1	2	1	1	1	1	0	0	1	0	1	0	0	0	0	0	0	1	0	1	0	0	0	0	6	6	6	25.006	217	217	0	3.209	By matching		By MS/MS
Q92945	Q92945	8	8	8	Far upstream element-binding protein 2	KHSRP		1	8	8	8	6	1	2	2	1	0	3	2	2	6	1	2	2	1	0	3	2	2	6	1	2	2	1	0	3	2	2	14.5	14.5	14.5	73.114	711	711	0	19.23	By MS/MS	By MS/MS	By MS/MS
P36551	P36551	5	5	5	Oxygen-dependent coproporphyrinogen-III oxidase, mitochondrial	CPOX		1	5	5	5	3	0	2	0	1	0	1	2	2	3	0	2	0	1	0	1	2	2	3	0	2	0	1	0	1	2	2	15	15	15	50.151	454	454	0	16.715	By MS/MS		By MS/MS
P28066	P28066	6	6	6	Proteasome subunit alpha type-5	PSMA5		1	6	6	6	2	1	3	1	0	0	0	1	4	2	1	3	1	0	0	0	1	4	2	1	3	1	0	0	0	1	4	29.5	29.5	29.5	26.411	241	241	0	15.177	By MS/MS	By MS/MS	By MS/MS
Q15750	Q15750	9	9	9	TGF-beta-activated kinase 1 and MAP3K7-binding protein 1	TAB1		1	9	9	9	7	0	2	3	2	0	1	1	3	7	0	2	3	2	0	1	1	3	7	0	2	3	2	0	1	1	3	20	20	20	54.643	504	504	0	19.56	By MS/MS		By MS/MS
P31151;Q86SG5	P31151;Q86SG5	2;1	2;1	2;1	Protein S100-A7;Protein S100-A7A	S100A7;S100A7A	;	2	2	2	2	2	0	1	1	1	0	1	2	2	2	0	1	1	1	0	1	2	2	2	0	1	1	1	0	1	2	2	21.8	21.8	21.8	11.471	101	101;101	0	5.3873	By MS/MS		By MS/MS
Q96FQ6	Q96FQ6	3	3	3	Protein S100-A16	S100A16		1	3	3	3	3	0	3	2	1	0	1	3	3	3	0	3	2	1	0	1	3	3	3	0	3	2	1	0	1	3	3	33	33	33	11.801	103	103	0	8.691	By MS/MS		By MS/MS
Q15758	Q15758	4	4	4	Neutral amino acid transporter B(0)	SLC1A5		1	4	4	4	4	4	4	2	2	0	0	0	1	4	4	4	2	2	0	0	0	1	4	4	4	2	2	0	0	0	1	10.2	10.2	10.2	56.598	541	541	0	13.146	By MS/MS	By MS/MS	By MS/MS
Q9UH99	Q9UH99	7	7	7	SUN domain-containing protein 2	SUN2		1	7	7	7	3	0	0	1	7	0	1	0	0	3	0	0	1	7	0	1	0	0	3	0	0	1	7	0	1	0	0	15.5	15.5	15.5	80.31	717	717	0	19.303	By MS/MS
Q99986	Q99986	4	4	4	Serine/threonine-protein kinase VRK1	VRK1		1	4	4	4	2	0	2	2	2	0	4	1	3	2	0	2	2	2	0	4	1	3	2	0	2	2	2	0	4	1	3	11.1	11.1	11.1	45.476	396	396	0	28.428	By MS/MS		By MS/MS
O95373	O95373	10	10	10	Importin-7	IPO7		1	10	10	10	7	0	3	4	1	0	0	1	4	7	0	3	4	1	0	0	1	4	7	0	3	4	1	0	0	1	4	11.3	11.3	11.3	119.52	1038	1038	0	33.608	By MS/MS		By MS/MS
P53597	P53597	6	6	6	Succinyl-CoA ligase [ADP/GDP-forming] subunit alpha, mitochondrial	SUCLG1		1	6	6	6	0	0	2	0	3	0	3	3	4	0	0	2	0	3	0	3	3	4	0	0	2	0	3	0	3	3	4	22	22	22	36.249	346	346	0	17.512			By MS/MS
Q9Y3B4	Q9Y3B4	4	4	4	Splicing factor 3B subunit 6	SF3B6		1	4	4	4	3	0	1	1	3	0	1	1	0	3	0	1	1	3	0	1	1	0	3	0	1	1	3	0	1	1	0	36.8	36.8	36.8	14.585	125	125	0	8.7492	By MS/MS		By MS/MS
Q99460	Q99460	8	8	8	26S proteasome non-ATPase regulatory subunit 1	PSMD1		1	8	8	8	4	0	3	2	1	1	0	1	1	4	0	3	2	1	1	0	1	1	4	0	3	2	1	1	0	1	1	10.8	10.8	10.8	105.84	953	953	0	24.298	By MS/MS		By MS/MS
P09496	P09496	4	4	4	Clathrin light chain A	CLTA		1	4	4	4	2	1	3	1	2	1	1	2	2	2	1	3	1	2	1	1	2	2	2	1	3	1	2	1	1	2	2	13.7	13.7	13.7	27.076	248	248	0	7.8437	By MS/MS	By MS/MS	By MS/MS
G3V325;P56134	G3V325;P56134	2;2	2;2	2;2	ATP synthase subunit f, mitochondrial	ATP5J2-PTCD1;ATP5J2	;	2	2	2	2	2	0	2	2	1	0	2	2	2	2	0	2	2	1	0	2	2	2	2	0	2	2	1	0	2	2	2	3.2	3.2	3.2	84.109	749	749;94	0	8.5915	By MS/MS		By MS/MS
O14530	O14530	2	2	2	Thioredoxin domain-containing protein 9	TXNDC9		1	2	2	2	1	0	0	0	0	0	0	1	1	1	0	0	0	0	0	0	1	1	1	0	0	0	0	0	0	1	1	7.5	7.5	7.5	26.534	226	226	0.00074239	2.6995	By MS/MS
Q96FW1	Q96FW1	4	4	4	Ubiquitin thioesterase OTUB1	OTUB1		1	4	4	4	3	0	3	2	4	0	2	1	1	3	0	3	2	4	0	2	1	1	3	0	3	2	4	0	2	1	1	17	17	17	31.284	271	271	0	15.971	By MS/MS		By MS/MS
P00558	P00558	8	8	8	Phosphoglycerate kinase 1	PGK1		1	8	8	8	1	0	0	0	0	0	0	3	8	1	0	0	0	0	0	0	3	8	1	0	0	0	0	0	0	3	8	24.7	24.7	24.7	44.614	417	417	0	38.718	By MS/MS
CON__ENSEMBL:ENSBTAP00000031360	CON__ENSEMBL:ENSBTAP00000031360	4	4	4				1	4	4	4	0	0	0	2	0	1	3	2	3	0	0	0	2	0	1	3	2	3	0	0	0	2	0	1	3	2	3	16.7	16.7	16.7	54.678	491	491	0	7.0512
Q99714	Q99714	6	6	6	3-hydroxyacyl-CoA dehydrogenase type-2	HSD17B10		1	6	6	6	4	0	1	0	2	0	0	1	1	4	0	1	0	2	0	0	1	1	4	0	1	0	2	0	0	1	1	40.6	40.6	40.6	26.923	261	261	0	33.022	By MS/MS		By MS/MS
REV__O94889	REV__O94889	1	1	1				1	1	1	1	0	0	1	0	0	0	0	1	0	0	0	1	0	0	0	0	1	0	0	0	1	0	0	0	0	1	0	0	0	0	63.638	574	574	1	-2			By MS/MS
O60884	O60884	6	6	6	DnaJ homolog subfamily A member 2	DNAJA2		1	6	6	6	3	0	3	2	4	0	2	2	2	3	0	3	2	4	0	2	2	2	3	0	3	2	4	0	2	2	2	12.9	12.9	12.9	45.745	412	412	0	10.917	By MS/MS		By MS/MS
P04632;Q96L46	P04632	6;2	6;2	6;2	Calpain small subunit 1	CAPNS1		2	6	6	6	3	0	2	1	0	0	0	1	4	3	0	2	1	0	0	0	1	4	3	0	2	1	0	0	0	1	4	28.4	28.4	28.4	28.315	268	268;248	0	13.552	By MS/MS		By MS/MS
O60664	O60664	7	7	7	Perilipin-3	PLIN3		1	7	7	7	5	0	2	3	2	0	1	4	2	5	0	2	3	2	0	1	4	2	5	0	2	3	2	0	1	4	2	24.7	24.7	24.7	47.074	434	434	0	30.207	By MS/MS		By MS/MS
Q9Y678;Q9UBF2	Q9Y678	6;2	6;2	6;2	Coatomer subunit gamma-1	COPG1		2	6	6	6	1	0	2	1	4	0	1	2	3	1	0	2	1	4	0	1	2	3	1	0	2	1	4	0	1	2	3	9.3	9.3	9.3	97.717	874	874;871	0	13.668	By MS/MS		By MS/MS
P05362	P05362	4	4	4	Intercellular adhesion molecule 1	ICAM1		1	4	4	4	1	1	3	2	2	0	0	1	2	1	1	3	2	2	0	0	1	2	1	1	3	2	2	0	0	1	2	9.2	9.2	9.2	57.825	532	532	0	7.6604	By MS/MS	By MS/MS	By MS/MS
P46060	P46060	5	5	5	Ran GTPase-activating protein 1	RANGAP1		1	5	5	5	0	0	2	1	3	0	1	3	2	0	0	2	1	3	0	1	3	2	0	0	2	1	3	0	1	3	2	10.1	10.1	10.1	63.541	587	587	0	18.483			By MS/MS
P61221	P61221	7	7	7	ATP-binding cassette sub-family E member 1	ABCE1		1	7	7	7	3	0	5	0	2	0	2	0	1	3	0	5	0	2	0	2	0	1	3	0	5	0	2	0	2	0	1	15	15	15	67.314	599	599	0	17.828	By MS/MS		By MS/MS
P10412;P16402;Q02539;P22492;P16401	P10412;P16402	12;9;5;4;2	3;0;0;0;0	3;0;0;0;0	Histone H1.4;Histone H1.3	HIST1H1E;HIST1H1D	;	5	12	3	3	11	4	8	9	10	9	10	7	10	2	0	2	1	1	1	2	1	1	2	0	2	1	1	1	2	1	1	34.2	9.6	9.6	21.865	219	219;221;215;207;226	0	10.815	By MS/MS	By matching	By MS/MS
CON__P67983;Q8N339;P80297;P04732;P02795;P13640	CON__P67983;Q8N339;P80297;P04732;P02795;P13640	1;1;1;1;1;1	1;1;1;1;1;1	1;1;1;1;1;1	Metallothionein-1M;Metallothionein-1X;Metallothionein-1E;Metallothionein-2;Metallothionein-1G	MT1M;MT1X;MT1E;MT2A;MT1G	;;;;;	6	1	1	1	0	0	1	1	1	0	1	1	1	0	0	1	1	1	0	1	1	1	0	0	1	1	1	0	1	1	1	19.7	19.7	19.7	5.9511	61	61;61;61;61;61;62	0	6.4586			By MS/MS
P31930;O75439	P31930	8;1	8;1	8;1	Cytochrome b-c1 complex subunit 1, mitochondrial	UQCRC1		2	8	8	8	3	1	4	2	2	0	4	2	2	3	1	4	2	2	0	4	2	2	3	1	4	2	2	0	4	2	2	19.8	19.8	19.8	52.645	480	480;489	0	19.451	By MS/MS	By MS/MS	By MS/MS
Q03252	Q03252	13	9	9	Lamin-B2	LMNB2		1	13	9	9	11	1	3	4	2	1	2	2	3	7	0	1	2	0	0	1	1	2	7	0	1	2	0	0	1	1	2	20	16	16	69.948	620	620	0	21.79	By MS/MS	By matching	By MS/MS
REV__P49419	REV__P49419	1	1	1				1	1	1	1	0	0	0	0	0	0	0	1	0	0	0	0	0	0	0	0	1	0	0	0	0	0	0	0	0	1	0	0	0	0	58.486	539	539	1	-2
Q9H0B6;Q9NSK0	Q9H0B6	13;1	13;1	8;0	Kinesin light chain 2	KLC2		2	13	13	8	7	0	5	0	1	0	2	1	3	7	0	5	0	1	0	2	1	3	5	0	4	0	0	0	0	0	0	23.2	23.2	14.5	68.934	622	622;619	0	23.185	By MS/MS		By MS/MS
P30040	P30040	5	5	5	Endoplasmic reticulum resident protein 29	ERP29		1	5	5	5	1	0	2	1	1	0	2	1	4	1	0	2	1	1	0	2	1	4	1	0	2	1	1	0	2	1	4	21.8	21.8	21.8	28.993	261	261	0	11.344	By MS/MS		By MS/MS
P51572	P51572	5	5	5	B-cell receptor-associated protein 31	BCAP31		1	5	5	5	3	0	3	3	1	0	1	1	1	3	0	3	3	1	0	1	1	1	3	0	3	3	1	0	1	1	1	17.1	17.1	17.1	27.991	246	246	0	8.7585	By MS/MS		By MS/MS
P54136	P54136	7	7	7	Arginine--tRNA ligase, cytoplasmic	RARS		1	7	7	7	1	0	0	2	5	0	2	0	1	1	0	0	2	5	0	2	0	1	1	0	0	2	5	0	2	0	1	11.7	11.7	11.7	75.378	660	660	0	11.258	By MS/MS
Q9UL46	Q9UL46	7	7	7	Proteasome activator complex subunit 2	PSME2		1	7	7	7	3	0	6	2	2	0	1	2	3	3	0	6	2	2	0	1	2	3	3	0	6	2	2	0	1	2	3	28	28	28	27.401	239	239	0	14.765	By MS/MS		By MS/MS
Q9NR31;Q9Y6B6	Q9NR31;Q9Y6B6	4;2	4;2	4;2	GTP-binding protein SAR1a;GTP-binding protein SAR1b	SAR1A;SAR1B	;	2	4	4	4	0	0	2	1	1	0	1	1	3	0	0	2	1	1	0	1	1	3	0	0	2	1	1	0	1	1	3	25.3	25.3	25.3	22.367	198	198;198	0	10.08			By MS/MS
P20591;P20592	P20591	6;2	6;2	6;2	Interferon-induced GTP-binding protein Mx1;Interferon-induced GTP-binding protein Mx1, N-terminally processed	MX1		2	6	6	6	1	0	1	1	4	0	1	2	2	1	0	1	1	4	0	1	2	2	1	0	1	1	4	0	1	2	2	13	13	13	75.519	662	662;715	0	26.814	By MS/MS		By MS/MS
P05556	P05556	6	6	6	Integrin beta-1	ITGB1		1	6	6	6	3	1	4	0	0	0	0	1	1	3	1	4	0	0	0	0	1	1	3	1	4	0	0	0	0	1	1	7.9	7.9	7.9	88.414	798	798	0	9.844	By MS/MS	By MS/MS	By MS/MS
Q14247	Q14247	8	8	8	Src substrate cortactin	CTTN		1	8	8	8	4	0	1	2	3	0	2	1	2	4	0	1	2	3	0	2	1	2	4	0	1	2	3	0	2	1	2	13.5	13.5	13.5	61.585	550	550	0	13.64	By MS/MS		By MS/MS
Q9NZN4	Q9NZN4	10	9	9	EH domain-containing protein 2	EHD2		1	10	9	9	6	0	0	2	2	0	2	1	3	5	0	0	2	2	0	1	1	2	5	0	0	2	2	0	1	1	2	25	23.4	23.4	61.161	543	543	0	16.632	By MS/MS
O75396	O75396	7	7	7	Vesicle-trafficking protein SEC22b	SEC22B		1	7	7	7	6	0	1	0	0	0	1	1	4	6	0	1	0	0	0	1	1	4	6	0	1	0	0	0	1	1	4	38.1	38.1	38.1	24.593	215	215	0	37.896	By MS/MS		By MS/MS
P16152;O75828	P16152	6;1	6;1	6;1	Carbonyl reductase [NADPH] 1	CBR1		2	6	6	6	2	0	0	0	1	0	1	2	5	2	0	0	0	1	0	1	2	5	2	0	0	0	1	0	1	2	5	27.8	27.8	27.8	30.375	277	277;277	0	19.471	By MS/MS
Q9HB71	Q9HB71	4	4	4	Calcyclin-binding protein	CACYBP		1	4	4	4	2	0	3	2	1	0	2	1	0	2	0	3	2	1	0	2	1	0	2	0	3	2	1	0	2	1	0	16.7	16.7	16.7	26.21	228	228	0	12.366	By MS/MS		By MS/MS
P52597	P52597	4	2	2	Heterogeneous nuclear ribonucleoprotein F;Heterogeneous nuclear ribonucleoprotein F, N-terminally processed	HNRNPF		1	4	2	2	3	1	3	4	4	2	1	2	3	1	0	1	2	2	0	0	1	1	1	0	1	2	2	0	0	1	1	14.5	8	8	45.671	415	415	0	4.2658	By MS/MS	By matching	By MS/MS
P49755	P49755	3	3	3	Transmembrane emp24 domain-containing protein 10	TMED10		1	3	3	3	1	1	2	1	0	0	1	1	2	1	1	2	1	0	0	1	1	2	1	1	2	1	0	0	1	1	2	14.6	14.6	14.6	24.976	219	219	0	9.2818	By MS/MS	By MS/MS	By MS/MS
REV__O60508	REV__O60508	1	1	1				1	1	1	1	0	0	0	0	1	0	0	0	0	0	0	0	0	1	0	0	0	0	0	0	0	0	1	0	0	0	0	0	0	0	65.521	579	579	1	-2
Q8NEV1;P68400	Q8NEV1;P68400	3;3	3;3	3;3	Casein kinase II subunit alpha 3;Casein kinase II subunit alpha	CSNK2A3;CSNK2A1	;	2	3	3	3	0	0	2	1	1	0	0	1	1	0	0	2	1	1	0	0	1	1	0	0	2	1	1	0	0	1	1	12.5	12.5	12.5	45.219	391	391;391	0	6.6864			By MS/MS
P49902	P49902	7	7	7	Cytosolic purine 5-nucleotidase	NT5C2		1	7	7	7	3	0	1	1	0	0	0	2	6	3	0	1	1	0	0	0	2	6	3	0	1	1	0	0	0	2	6	14.1	14.1	14.1	64.969	561	561	0	23.546	By MS/MS		By MS/MS
P99999;CON__P62894	P99999	4;1	4;1	4;1	Cytochrome c	CYCS		2	4	4	4	1	0	1	3	0	0	1	2	2	1	0	1	3	0	0	1	2	2	1	0	1	3	0	0	1	2	2	38.1	38.1	38.1	11.749	105	105;105	0	6.6656	By MS/MS		By MS/MS
P15531	P15531	8	3	3	Nucleoside diphosphate kinase A	NME1		1	8	3	3	2	2	4	5	6	1	1	1	1	0	1	0	2	2	0	0	0	0	0	1	0	2	2	0	0	0	0	53.3	22.4	22.4	17.149	152	152	0	7.0061	By matching	By MS/MS	By matching
P41567	P41567	2	2	2	Eukaryotic translation initiation factor 1	EIF1		1	2	2	2	1	0	1	2	0	0	0	2	1	1	0	1	2	0	0	0	2	1	1	0	1	2	0	0	0	2	1	29.2	29.2	29.2	12.732	113	113	0	27.882	By MS/MS		By MS/MS
Q5JVS0	Q5JVS0	2	2	2	Intracellular hyaluronan-binding protein 4	HABP4		1	2	2	2	0	0	0	0	2	0	0	1	1	0	0	0	0	2	0	0	1	1	0	0	0	0	2	0	0	1	1	5.8	5.8	5.8	45.785	413	413	0	4.5192
P00568	P00568	5	5	5	Adenylate kinase isoenzyme 1	AK1		1	5	5	5	0	0	0	0	0	0	1	3	5	0	0	0	0	0	0	1	3	5	0	0	0	0	0	0	1	3	5	29.4	29.4	29.4	21.635	194	194	0	14.443
P0DP25;P0DP24;P0DP23	P0DP25;P0DP24;P0DP23	3;3;3	3;3;3	3;3;3			;;	3	3	3	3	2	0	1	1	2	0	0	0	3	2	0	1	1	2	0	0	0	3	2	0	1	1	2	0	0	0	3	30.9	30.9	30.9	16.837	149	149;149;149	0	14.787	By MS/MS		By MS/MS
Q15181	Q15181	4	4	4	Inorganic pyrophosphatase	PPA1		1	4	4	4	2	0	1	1	2	0	0	3	3	2	0	1	1	2	0	0	3	3	2	0	1	1	2	0	0	3	3	19	19	19	32.66	289	289	0	10.922	By MS/MS		By MS/MS
O14980	O14980	5	5	5	Exportin-1	XPO1		1	5	5	5	3	0	2	3	2	1	0	0	1	3	0	2	3	2	1	0	0	1	3	0	2	3	2	1	0	0	1	5.4	5.4	5.4	123.38	1071	1071	0	11.526	By MS/MS		By MS/MS
P06396;CON__Q3SX14	P06396;CON__Q3SX14	3;2	3;2	3;2	Gelsolin	GSN	;	2	3	3	3	1	0	0	1	3	0	0	0	1	1	0	0	1	3	0	0	0	1	1	0	0	1	3	0	0	0	1	5.9	5.9	5.9	85.696	782	782;781	0	27.871	By MS/MS
Q6P1X5	Q6P1X5	6	6	6	Transcription initiation factor TFIID subunit 2	TAF2		1	6	6	6	0	0	2	3	4	0	0	0	0	0	0	2	3	4	0	0	0	0	0	0	2	3	4	0	0	0	0	6.1	6.1	6.1	136.97	1199	1199	0	15.158			By MS/MS
Q9Y617	Q9Y617	4	4	4	Phosphoserine aminotransferase	PSAT1		1	4	4	4	2	0	0	0	0	0	0	3	4	2	0	0	0	0	0	0	3	4	2	0	0	0	0	0	0	3	4	10.3	10.3	10.3	40.422	370	370	0	6.9635	By MS/MS
O15372	O15372	4	4	4	Eukaryotic translation initiation factor 3 subunit H	EIF3H		1	4	4	4	2	0	3	2	1	0	1	1	2	2	0	3	2	1	0	1	1	2	2	0	3	2	1	0	1	1	2	10.2	10.2	10.2	39.93	352	352	0	6.8902	By MS/MS		By MS/MS
Q9NXS2	Q9NXS2	3	3	3	Glutaminyl-peptide cyclotransferase-like protein	QPCTL		1	3	3	3	2	0	1	2	2	0	1	1	1	2	0	1	2	2	0	1	1	1	2	0	1	2	2	0	1	1	1	7.6	7.6	7.6	42.924	382	382	0	7.9594	By MS/MS		By MS/MS
P55769	P55769	3	3	3	NHP2-like protein 1;NHP2-like protein 1, N-terminally processed	NHP2L1		1	3	3	3	1	0	3	1	0	0	2	1	1	1	0	3	1	0	0	2	1	1	1	0	3	1	0	0	2	1	1	25	25	25	14.173	128	128	0	5.3456	By MS/MS		By MS/MS
Q9BZL1	Q9BZL1	2	2	2	Ubiquitin-like protein 5	UBL5		1	2	2	2	0	0	1	2	0	0	1	1	2	0	0	1	2	0	0	1	1	2	0	0	1	2	0	0	1	1	2	24.7	24.7	24.7	8.5468	73	73	0	3.4426			By MS/MS
Q95604	Q95604	7	2	2	HLA class I histocompatibility antigen, Cw-17 alpha chain	HLA-C		1	7	2	2	5	0	4	2	3	1	2	3	7	2	0	1	0	1	0	0	1	2	2	0	1	0	1	0	0	1	2	26.1	6.7	6.7	41.238	372	372	0	6.4208	By MS/MS		By MS/MS
P62330	P62330	2	2	2	ADP-ribosylation factor 6	ARF6		1	2	2	2	1	0	1	1	2	0	2	1	2	1	0	1	1	2	0	2	1	2	1	0	1	1	2	0	2	1	2	14.9	14.9	14.9	20.082	175	175	0	6.1938	By MS/MS		By MS/MS
O15347	O15347	2	2	2	High mobility group protein B3	HMGB3		1	2	2	2	1	0	1	1	1	1	2	1	1	1	0	1	1	1	1	2	1	1	1	0	1	1	1	1	2	1	1	11	11	11	22.98	200	200	0	4.1281	By MS/MS		By MS/MS
P22307	P22307	5	5	5	Non-specific lipid-transfer protein	SCP2		1	5	5	5	2	0	0	1	2	0	1	3	3	2	0	0	1	2	0	1	3	3	2	0	0	1	2	0	1	3	3	9.7	9.7	9.7	58.993	547	547	0	14.564	By MS/MS
Q9UNL2	Q9UNL2	1	1	1	Translocon-associated protein subunit gamma	SSR3		1	1	1	1	1	0	0	1	1	0	1	1	1	1	0	0	1	1	0	1	1	1	1	0	0	1	1	0	1	1	1	7.6	7.6	7.6	21.08	185	185	0	8.4677	By MS/MS
Q14203;E7EWF7	Q14203	7;1	7;1	7;1	Dynactin subunit 1	DCTN1		2	7	7	7	2	0	3	5	2	0	0	1	3	2	0	3	5	2	0	0	1	3	2	0	3	5	2	0	0	1	3	6.2	6.2	6.2	141.69	1278	1278;191	0	21.64	By MS/MS		By MS/MS
Q5JUX0	Q5JUX0	7	2	2	Spindlin-3	SPIN3		1	7	2	2	6	0	2	6	4	0	3	1	4	2	0	1	2	1	0	1	0	2	2	0	1	2	1	0	1	0	2	30.6	8.9	8.9	29.207	258	258	0	6.6347	By MS/MS		By MS/MS
Q96NC0	Q96NC0	3	3	3	Zinc finger matrin-type protein 2	ZMAT2		1	3	3	3	3	0	3	2	1	0	1	2	0	3	0	3	2	1	0	1	2	0	3	0	3	2	1	0	1	2	0	14.1	14.1	14.1	23.612	199	199	0	7.116	By MS/MS		By MS/MS
P49736	P49736	3	3	3	DNA replication licensing factor MCM2	MCM2		1	3	3	3	0	0	0	0	2	0	1	1	1	0	0	0	0	2	0	1	1	1	0	0	0	0	2	0	1	1	1	4.2	4.2	4.2	101.89	904	904	0	7.7209
P08559;P29803	P08559	6;1	6;1	6;1	Pyruvate dehydrogenase E1 component subunit alpha, somatic form, mitochondrial	PDHA1		2	6	6	6	2	0	2	3	2	0	1	1	0	2	0	2	3	2	0	1	1	0	2	0	2	3	2	0	1	1	0	15.1	15.1	15.1	43.295	390	390;388	0	11.369	By MS/MS		By MS/MS
Q15008	Q15008	4	4	4	26S proteasome non-ATPase regulatory subunit 6	PSMD6		1	4	4	4	3	0	3	1	1	0	0	2	1	3	0	3	1	1	0	0	2	1	3	0	3	1	1	0	0	2	1	12.9	12.9	12.9	45.531	389	389	0	10.892	By MS/MS		By MS/MS
Q16181;Q6ZU15	Q16181	4;1	4;1	4;1	Septin-7	39326		2	4	4	4	4	0	2	2	0	0	1	1	1	4	0	2	2	0	0	1	1	1	4	0	2	2	0	0	1	1	1	12.6	12.6	12.6	50.679	437	437;432	0	10.31	By MS/MS		By MS/MS
Q9H2H8	Q9H2H8	2	2	2	Peptidyl-prolyl cis-trans isomerase-like 3	PPIL3		1	2	2	2	0	0	0	1	2	0	0	0	1	0	0	0	1	2	0	0	0	1	0	0	0	1	2	0	0	0	1	18.6	18.6	18.6	18.154	161	161	0	5.7812
P22061	P22061	6	6	6	Protein-L-isoaspartate(D-aspartate) O-methyltransferase	PCMT1		1	6	6	6	3	0	3	0	1	0	0	0	0	3	0	3	0	1	0	0	0	0	3	0	3	0	1	0	0	0	0	51.1	51.1	51.1	24.636	227	227	0	16.805	By MS/MS		By MS/MS
Q9H223	Q9H223	5	3	3	EH domain-containing protein 4	EHD4		1	5	3	3	3	0	2	2	2	0	1	1	1	2	0	2	1	2	0	0	1	1	2	0	2	1	2	0	0	1	1	11.5	8.1	8.1	61.174	541	541	0	9.7764	By MS/MS		By MS/MS
Q9UKY7	Q9UKY7	3	3	3	Protein CDV3 homolog	CDV3		1	3	3	3	2	0	1	1	0	0	0	1	1	2	0	1	1	0	0	0	1	1	2	0	1	1	0	0	0	1	1	17.4	17.4	17.4	27.335	258	258	0	9.2787	By MS/MS		By MS/MS
P35244	P35244	2	2	2	Replication protein A 14 kDa subunit	RPA3		1	2	2	2	2	0	1	1	1	0	1	0	0	2	0	1	1	1	0	1	0	0	2	0	1	1	1	0	1	0	0	22.3	22.3	22.3	13.569	121	121	0	5.1482	By MS/MS		By MS/MS
Q9Y6H1;Q5T1J5	Q9Y6H1;Q5T1J5	3;2	3;2	3;2	Coiled-coil-helix-coiled-coil-helix domain-containing protein 2;Putative coiled-coil-helix-coiled-coil-helix domain-containing protein CHCHD2P9, mitochondrial	CHCHD2;CHCHD2P9	;	2	3	3	3	1	0	1	0	0	0	1	1	3	1	0	1	0	0	0	1	1	3	1	0	1	0	0	0	1	1	3	33.8	33.8	33.8	15.512	151	151;151	0	16.499	By MS/MS		By MS/MS
Q92973;O14787	Q92973	5;1	5;1	5;1	Transportin-1	TNPO1		2	5	5	5	4	0	2	2	0	0	1	1	0	4	0	2	2	0	0	1	1	0	4	0	2	2	0	0	1	1	0	6.7	6.7	6.7	102.35	898	898;897	0	12.492	By MS/MS		By MS/MS
Q15527	Q15527	3	3	3	Surfeit locus protein 2	SURF2		1	3	3	3	0	0	0	0	0	0	3	2	1	0	0	0	0	0	0	3	2	1	0	0	0	0	0	0	3	2	1	11.7	11.7	11.7	29.647	256	256	0	7.0707
Q16527	Q16527	3	3	3	Cysteine and glycine-rich protein 2	CSRP2		1	3	3	3	2	0	2	1	2	0	1	1	1	2	0	2	1	2	0	1	1	1	2	0	2	1	2	0	1	1	1	20.7	20.7	20.7	20.954	193	193	0	11.764	By MS/MS		By MS/MS
Q7Z417	Q7Z417	4	4	4	Nuclear fragile X mental retardation-interacting protein 2	NUFIP2		1	4	4	4	2	0	3	4	1	0	0	0	0	2	0	3	4	1	0	0	0	0	2	0	3	4	1	0	0	0	0	7.5	7.5	7.5	76.12	695	695	0	16.809	By MS/MS		By MS/MS
H0YAA0	H0YAA0	1	1	1				1	1	1	1	0	0	1	1	0	0	1	0	0	0	0	1	1	0	0	1	0	0	0	0	1	1	0	0	1	0	0	10.3	10.3	10.3	10.21	97	97	0.005457	2.0379			By MS/MS
P23458	P23458	3	3	3	Tyrosine-protein kinase JAK1	JAK1		1	3	3	3	2	0	0	1	1	0	2	1	1	2	0	0	1	1	0	2	1	1	2	0	0	1	1	0	2	1	1	3.4	3.4	3.4	133.28	1154	1154	0	7.487	By MS/MS
Q8WXF1	Q8WXF1	5	4	4	Paraspeckle component 1	PSPC1		1	5	4	4	2	1	5	1	0	0	0	0	0	2	1	4	1	0	0	0	0	0	2	1	4	1	0	0	0	0	0	10.7	9.4	9.4	58.743	523	523	0	13.672	By MS/MS	By MS/MS	By MS/MS
O75348;F2Z307;O95670	O75348	3;1;1	3;1;1	3;1;1	V-type proton ATPase subunit G 1	ATP6V1G1		3	3	3	3	0	0	0	0	0	0	2	2	2	0	0	0	0	0	0	2	2	2	0	0	0	0	0	0	2	2	2	29.7	29.7	29.7	13.757	118	118;99;118	0	42.402
O60825;P16118	O60825	10;1	8;1	7;0	6-phosphofructo-2-kinase/fructose-2,6-bisphosphatase 2;6-phosphofructo-2-kinase;Fructose-2,6-bisphosphatase	PFKFB2		2	10	8	7	1	0	2	0	0	0	2	2	9	0	0	1	0	0	0	1	2	7	0	0	1	0	0	0	1	2	6	20	15.4	13.7	58.476	505	505;471	0	15.346	By matching		By MS/MS
Q9H2G4	Q9H2G4	1	1	1	Testis-specific Y-encoded-like protein 2	TSPYL2		1	1	1	1	0	1	0	0	0	0	1	1	1	0	1	0	0	0	0	1	1	1	0	1	0	0	0	0	1	1	1	1	1	1	79.434	693	693	0.0054983	2.1258		By MS/MS
P27694	P27694	6	6	6	Replication protein A 70 kDa DNA-binding subunit;Replication protein A 70 kDa DNA-binding subunit, N-terminally processed	RPA1		1	6	6	6	6	0	3	0	1	0	2	0	0	6	0	3	0	1	0	2	0	0	6	0	3	0	1	0	2	0	0	12.2	12.2	12.2	68.137	616	616	0	17.835	By MS/MS		By MS/MS
Q8TCT9	Q8TCT9	2	2	2	Minor histocompatibility antigen H13	HM13		1	2	2	2	1	0	1	0	0	0	1	2	1	1	0	1	0	0	0	1	2	1	1	0	1	0	0	0	1	2	1	5.8	5.8	5.8	41.488	377	377	0	5.0217	By MS/MS		By MS/MS
Q96A33	Q96A33	4	4	4	Coiled-coil domain-containing protein 47	CCDC47		1	4	4	4	1	0	1	0	2	0	2	1	1	1	0	1	0	2	0	2	1	1	1	0	1	0	2	0	2	1	1	10.6	10.6	10.6	55.873	483	483	0	7.2132	By MS/MS		By MS/MS
Q8NBS9	Q8NBS9	4	4	4	Thioredoxin domain-containing protein 5	TXNDC5		1	4	4	4	0	0	1	1	1	0	1	1	4	0	0	1	1	1	0	1	1	4	0	0	1	1	1	0	1	1	4	10.9	10.9	10.9	47.628	432	432	0	8.0128			By MS/MS
P60900	P60900	3	3	3	Proteasome subunit alpha type-6	PSMA6		1	3	3	3	3	0	2	0	0	0	0	1	1	3	0	2	0	0	0	0	1	1	3	0	2	0	0	0	0	1	1	14.2	14.2	14.2	27.399	246	246	0	6.5566	By MS/MS		By MS/MS
Q14697	Q14697	2	2	2	Neutral alpha-glucosidase AB	GANAB		1	2	2	2	1	0	1	1	2	0	0	0	0	1	0	1	1	2	0	0	0	0	1	0	1	1	2	0	0	0	0	3.2	3.2	3.2	106.87	944	944	0	4.078	By MS/MS		By MS/MS
O00592	O00592	2	2	2	Podocalyxin	PODXL		1	2	2	2	2	0	1	2	0	0	0	1	1	2	0	1	2	0	0	0	1	1	2	0	1	2	0	0	0	1	1	3.9	3.9	3.9	58.635	558	558	0	3.4544	By MS/MS		By MS/MS
Q15019	Q15019	4	4	4	Septin-2	37500		1	4	4	4	4	1	2	0	0	0	0	0	0	4	1	2	0	0	0	0	0	0	4	1	2	0	0	0	0	0	0	15.8	15.8	15.8	41.487	361	361	0	11.931	By MS/MS	By MS/MS	By MS/MS
P53621	P53621	4	4	4	Coatomer subunit alpha;Xenin;Proxenin	COPA		1	4	4	4	0	0	0	0	2	0	0	2	3	0	0	0	0	2	0	0	2	3	0	0	0	0	2	0	0	2	3	4.2	4.2	4.2	138.34	1224	1224	0	8.2527
Q96E11	Q96E11	2	2	2	Ribosome-recycling factor, mitochondrial	MRRF		1	2	2	2	2	0	0	1	1	0	1	1	1	2	0	0	1	1	0	1	1	1	2	0	0	1	1	0	1	1	1	6.5	6.5	6.5	29.277	262	262	0	3.5436	By MS/MS
CON__REFSEQ:XP_001252647;CON__A2I7N3	CON__REFSEQ:XP_001252647;CON__A2I7N3	5;4	5;4	2;2			;	2	5	5	2	2	0	0	0	1	1	0	2	2	2	0	0	0	1	1	0	2	2	1	0	0	0	1	0	0	0	1	9.8	9.8	3.8	46.897	417	417;417	0	6.3028	By MS/MS
P14927	P14927	2	2	2	Cytochrome b-c1 complex subunit 7	UQCRB		1	2	2	2	2	0	1	1	0	0	2	0	0	2	0	1	1	0	0	2	0	0	2	0	1	1	0	0	2	0	0	20.7	20.7	20.7	13.53	111	111	0	6.6772	By MS/MS		By MS/MS
P78332	P78332	12	10	10	RNA-binding protein 6	RBM6		1	12	10	10	10	0	1	3	2	1	3	1	2	9	0	1	1	0	0	2	0	0	9	0	1	1	0	0	2	0	0	12	10.8	10.8	128.64	1123	1123	0	29.039	By MS/MS		By MS/MS
P33316	P33316	4	4	4	Deoxyuridine 5-triphosphate nucleotidohydrolase, mitochondrial	DUT		1	4	4	4	4	1	2	3	3	0	0	0	0	4	1	2	3	3	0	0	0	0	4	1	2	3	3	0	0	0	0	20.2	20.2	20.2	26.563	252	252	0	16.232	By MS/MS	By MS/MS	By MS/MS
P07741	P07741	3	3	3	Adenine phosphoribosyltransferase	APRT		1	3	3	3	1	0	1	0	2	0	1	3	3	1	0	1	0	2	0	1	3	3	1	0	1	0	2	0	1	3	3	17.8	17.8	17.8	19.608	180	180	0	13.573	By MS/MS		By MS/MS
P31431	P31431	3	3	3	Syndecan-4	SDC4		1	3	3	3	0	0	0	2	1	0	0	1	3	0	0	0	2	1	0	0	1	3	0	0	0	2	1	0	0	1	3	18.2	18.2	18.2	21.641	198	198	0	13.533
P20336	P20336	5	4	2	Ras-related protein Rab-3A	RAB3A		1	5	4	2	0	1	5	1	2	1	1	1	1	0	0	4	0	1	0	0	0	0	0	0	2	0	0	0	0	0	0	27.7	24.1	14.5	24.984	220	220	0	9.4886		By matching	By MS/MS
P61018	P61018	5	3	3	Ras-related protein Rab-4B	RAB4B		1	5	3	3	0	2	3	1	1	0	0	0	0	0	1	2	1	1	0	0	0	0	0	1	2	1	1	0	0	0	0	28.6	17.8	17.8	23.586	213	213	0	12.255		By MS/MS	By MS/MS
Q8N1G4	Q8N1G4	4	4	4	Leucine-rich repeat-containing protein 47	LRRC47		1	4	4	4	1	0	1	0	0	0	3	2	1	1	0	1	0	0	0	3	2	1	1	0	1	0	0	0	3	2	1	10.5	10.5	10.5	63.472	583	583	0	11.365	By MS/MS		By MS/MS
O43837	O43837	7	7	7	Isocitrate dehydrogenase [NAD] subunit beta, mitochondrial	IDH3B		1	7	7	7	1	0	1	2	4	0	0	0	0	1	0	1	2	4	0	0	0	0	1	0	1	2	4	0	0	0	0	19.2	19.2	19.2	42.183	385	385	0	13.478	By MS/MS		By MS/MS
P30740;P50452;O75830	P30740	5;1;1	5;1;1	4;0;0	Leukocyte elastase inhibitor	SERPINB1		3	5	5	4	2	0	2	0	1	0	0	1	3	2	0	2	0	1	0	0	1	3	2	0	1	0	1	0	0	1	3	14.5	14.5	11.9	42.741	379	379;374;405	0	10.971	By MS/MS		By MS/MS
Q92785	Q92785	2	2	2	Zinc finger protein ubi-d4	DPF2		1	2	2	2	1	0	2	1	1	0	0	0	0	1	0	2	1	1	0	0	0	0	1	0	2	1	1	0	0	0	0	6.4	6.4	6.4	44.155	391	391	0	9.9373	By MS/MS		By MS/MS
Q13526;O15428	Q13526	4;1	4;1	4;1	Peptidyl-prolyl cis-trans isomerase NIMA-interacting 1	PIN1		2	4	4	4	4	0	0	0	0	0	1	1	1	4	0	0	0	0	0	1	1	1	4	0	0	0	0	0	1	1	1	30.7	30.7	30.7	18.243	163	163;100	0	6.5347	By MS/MS
O14737	O14737	6	6	6	Programmed cell death protein 5	PDCD5		1	6	6	6	4	0	2	0	1	0	0	1	0	4	0	2	0	1	0	0	1	0	4	0	2	0	1	0	0	1	0	48	48	48	14.285	125	125	0	9.9062	By MS/MS		By MS/MS
P56192	P56192	6	6	6	Methionine--tRNA ligase, cytoplasmic	MARS		1	6	6	6	2	0	0	0	2	0	0	1	4	2	0	0	0	2	0	0	1	4	2	0	0	0	2	0	0	1	4	8.3	8.3	8.3	101.11	900	900	0	13.403	By MS/MS
Q9NQC3	Q9NQC3	4	4	4	Reticulon-4	RTN4		1	4	4	4	4	1	0	0	0	0	0	0	0	4	1	0	0	0	0	0	0	0	4	1	0	0	0	0	0	0	0	6.6	6.6	6.6	129.93	1192	1192	0	16.66	By MS/MS	By MS/MS
O43175	O43175	5	5	5	D-3-phosphoglycerate dehydrogenase	PHGDH		1	5	5	5	0	0	0	0	1	0	0	2	5	0	0	0	0	1	0	0	2	5	0	0	0	0	1	0	0	2	5	10.9	10.9	10.9	56.65	533	533	0	10.221
P61163	P61163	2	2	2	Alpha-centractin	ACTR1A		1	2	2	2	1	0	1	0	1	0	0	0	1	1	0	1	0	1	0	0	0	1	1	0	1	0	1	0	0	0	1	10.4	10.4	10.4	42.613	376	376	0	8.3489	By MS/MS		By MS/MS
O00232	O00232	2	2	2	26S proteasome non-ATPase regulatory subunit 12	PSMD12		1	2	2	2	1	0	1	0	2	0	2	2	2	1	0	1	0	2	0	2	2	2	1	0	1	0	2	0	2	2	2	4.8	4.8	4.8	52.904	456	456	0	5.1099	By MS/MS		By MS/MS
P22695	P22695	3	3	3	Cytochrome b-c1 complex subunit 2, mitochondrial	UQCRC2		1	3	3	3	3	1	1	1	1	0	1	0	0	3	1	1	1	1	0	1	0	0	3	1	1	1	1	0	1	0	0	8.4	8.4	8.4	48.442	453	453	0	9.8199	By MS/MS	By MS/MS	By MS/MS
P61024	P61024	1	1	1	Cyclin-dependent kinases regulatory subunit 1	CKS1B		1	1	1	1	0	0	0	1	1	0	1	1	0	0	0	0	1	1	0	1	1	0	0	0	0	1	1	0	1	1	0	20.3	20.3	20.3	9.6601	79	79	0	3.4047
Q13501	Q13501	4	4	4	Sequestosome-1	SQSTM1		1	4	4	4	2	0	4	0	0	0	1	1	0	2	0	4	0	0	0	1	1	0	2	0	4	0	0	0	1	1	0	16.6	16.6	16.6	47.687	440	440	0	26.225	By MS/MS		By MS/MS
Q09028	Q09028	9	3	3	Histone-binding protein RBBP4	RBBP4		1	9	3	3	7	0	4	2	4	1	3	2	2	2	0	1	1	0	0	1	1	1	2	0	1	1	0	0	1	1	1	24.7	12.5	12.5	47.655	425	425	0	9.224	By MS/MS		By MS/MS
Q3MIX3	Q3MIX3	1	1	1	Uncharacterized aarF domain-containing protein kinase 5	ADCK5		1	1	1	1	0	0	1	1	0	0	0	1	0	0	0	1	1	0	0	0	1	0	0	0	1	1	0	0	0	1	0	1.2	1.2	1.2	65.896	580	580	1	-2			By MS/MS
Q15393	Q15393	8	8	8	Splicing factor 3B subunit 3	SF3B3		1	8	8	8	7	0	1	1	4	0	0	1	2	7	0	1	1	4	0	0	1	2	7	0	1	1	4	0	0	1	2	8	8	8	135.58	1217	1217	0	23.097	By MS/MS		By MS/MS
Q15084	Q15084	6	6	6	Protein disulfide-isomerase A6	PDIA6		1	6	6	6	3	0	1	1	1	0	1	0	3	3	0	1	1	1	0	1	0	3	3	0	1	1	1	0	1	0	3	18.6	18.6	18.6	48.121	440	440	0	26.263	By MS/MS		By MS/MS
Q99584	Q99584	2	2	2	Protein S100-A13	S100A13		1	2	2	2	2	0	1	0	0	0	0	1	1	2	0	1	0	0	0	0	1	1	2	0	1	0	0	0	0	1	1	23.5	23.5	23.5	11.471	98	98	0	4.2085	By MS/MS		By MS/MS
CON__Q04695;Q04695;CON__Q9D312;CON__Q8N1A0;CON__Q99PS0;Q8N1A0	CON__Q04695;Q04695	17;17;2;1;1;1	5;5;0;0;1;0	1;1;0;0;0;0	Keratin, type I cytoskeletal 17	KRT17	;	6	17	5	1	13	7	3	6	3	5	13	13	7	2	0	0	0	0	0	2	5	0	0	0	0	0	0	0	1	1	0	30.6	10.9	1.9	48.105	432	432;432;431;295;422;295	0	9.0872	By MS/MS	By matching	By matching
P42704	P42704	8	8	8	Leucine-rich PPR motif-containing protein, mitochondrial	LRPPRC		1	8	8	8	4	0	2	1	4	0	4	1	1	4	0	2	1	4	0	4	1	1	4	0	2	1	4	0	4	1	1	6.1	6.1	6.1	157.9	1394	1394	0	32.844	By MS/MS		By MS/MS
P53618	P53618	7	7	7	Coatomer subunit beta	COPB1		1	7	7	7	0	0	1	1	4	0	1	0	3	0	0	1	1	4	0	1	0	3	0	0	1	1	4	0	1	0	3	8.5	8.5	8.5	107.14	953	953	0	10.217			By MS/MS
O43615	O43615	6	6	6	Mitochondrial import inner membrane translocase subunit TIM44	TIMM44		1	6	6	6	1	0	1	0	1	0	2	3	1	1	0	1	0	1	0	2	3	1	1	0	1	0	1	0	2	3	1	16.4	16.4	16.4	51.355	452	452	0	15.393	By MS/MS		By MS/MS
Q16763	Q16763	4	4	4	Ubiquitin-conjugating enzyme E2 S	UBE2S		1	4	4	4	2	1	1	0	1	0	1	1	0	2	1	1	0	1	0	1	1	0	2	1	1	0	1	0	1	1	0	21.6	21.6	21.6	23.845	222	222	0	5.7781	By MS/MS	By MS/MS	By MS/MS
Q9ULX9;O60675;O15525	Q9ULX9	3;1;1	3;1;1	3;1;1	Transcription factor MafF	MAFF		3	3	3	3	0	0	0	0	0	0	1	3	3	0	0	0	0	0	0	1	3	3	0	0	0	0	0	0	1	3	3	26.2	26.2	26.2	17.76	164	164;156;162	0	8.6952
Q13636	Q13636	6	4	4	Ras-related protein Rab-31	RAB31		1	6	4	4	0	0	5	1	1	1	2	2	1	0	0	4	0	0	0	1	0	0	0	0	4	0	0	0	1	0	0	38.1	26.8	26.8	21.569	194	194	0	12.292			By MS/MS
Q9BVK6	Q9BVK6	4	4	4	Transmembrane emp24 domain-containing protein 9	TMED9		1	4	4	4	1	0	1	1	0	0	1	1	4	1	0	1	1	0	0	1	1	4	1	0	1	1	0	0	1	1	4	12.8	12.8	12.8	27.277	235	235	0	17.975	By MS/MS		By MS/MS
Q9NPJ3	Q9NPJ3	3	3	3	Acyl-coenzyme A thioesterase 13;Acyl-coenzyme A thioesterase 13, N-terminally processed	ACOT13		1	3	3	3	1	0	0	2	1	0	2	2	2	1	0	0	2	1	0	2	2	2	1	0	0	2	1	0	2	2	2	21.4	21.4	21.4	14.96	140	140	0	9.7742	By MS/MS
Q7L0Y3	Q7L0Y3	3	3	3	Mitochondrial ribonuclease P protein 1	TRMT10C		1	3	3	3	1	0	0	1	0	0	2	2	1	1	0	0	1	0	0	2	2	1	1	0	0	1	0	0	2	2	1	8.7	8.7	8.7	47.346	403	403	0	5.3408	By MS/MS
P21399	P21399	3	3	3	Cytoplasmic aconitate hydratase	ACO1		1	3	3	3	0	0	0	2	3	0	0	0	1	0	0	0	2	3	0	0	0	1	0	0	0	2	3	0	0	0	1	4.6	4.6	4.6	98.398	889	889	0	7.7588
P05121	P05121	3	3	3	Plasminogen activator inhibitor 1	SERPINE1		1	3	3	3	0	0	0	0	0	0	0	2	2	0	0	0	0	0	0	0	2	2	0	0	0	0	0	0	0	2	2	12.4	12.4	12.4	45.059	402	402	0	10.917
Q96G03	Q96G03	7	7	7	Phosphoglucomutase-2	PGM2		1	7	7	7	2	1	4	1	2	0	0	0	0	2	1	4	1	2	0	0	0	0	2	1	4	1	2	0	0	0	0	12.4	12.4	12.4	68.283	612	612	0	9.5455	By MS/MS	By MS/MS	By MS/MS
Q9ULC4	Q9ULC4	4	4	4	Malignant T-cell-amplified sequence 1	MCTS1		1	4	4	4	1	0	1	1	0	0	2	1	4	1	0	1	1	0	0	2	1	4	1	0	1	1	0	0	2	1	4	27.6	27.6	27.6	20.555	181	181	0	20.172	By MS/MS		By MS/MS
Q7Z7K0	Q7Z7K0	1	1	1	COX assembly mitochondrial protein homolog	CMC1		1	1	1	1	1	1	0	1	0	0	0	0	0	1	1	0	1	0	0	0	0	0	1	1	0	1	0	0	0	0	0	9.4	9.4	9.4	12.49	106	106	0.00074349	2.7094	By MS/MS	By MS/MS
Q9NRP2	Q9NRP2	2	2	2	COX assembly mitochondrial protein 2 homolog	CMC2		1	2	2	2	0	0	0	0	1	0	2	2	2	0	0	0	0	1	0	2	2	2	0	0	0	0	1	0	2	2	2	25.3	25.3	25.3	9.4598	79	79	0	3.825
P25786	P25786	3	3	3	Proteasome subunit alpha type-1	PSMA1		1	3	3	3	2	0	1	1	1	0	0	0	1	2	0	1	1	1	0	0	0	1	2	0	1	1	1	0	0	0	1	15.2	15.2	15.2	29.555	263	263	0	7.3801	By MS/MS		By MS/MS
O75947	O75947	3	3	3	ATP synthase subunit d, mitochondrial	ATP5H		1	3	3	3	2	0	1	2	0	0	0	2	0	2	0	1	2	0	0	0	2	0	2	0	1	2	0	0	0	2	0	23	23	23	18.491	161	161	0	7.5646	By MS/MS		By MS/MS
Q8NFW8	Q8NFW8	8	8	8	N-acylneuraminate cytidylyltransferase	CMAS		1	8	8	8	2	0	0	0	0	0	0	0	7	2	0	0	0	0	0	0	0	7	2	0	0	0	0	0	0	0	7	19.6	19.6	19.6	48.379	434	434	0	11.781	By MS/MS
Q99417	Q99417	4	4	4	C-Myc-binding protein	MYCBP		1	4	4	4	2	0	2	2	0	0	0	0	0	2	0	2	2	0	0	0	0	0	2	0	2	2	0	0	0	0	0	55.3	55.3	55.3	11.967	103	103	0	14.576	By MS/MS		By MS/MS
P26006	P26006	4	4	4	Integrin alpha-3;Integrin alpha-3 heavy chain;Integrin alpha-3 light chain	ITGA3		1	4	4	4	3	0	1	2	1	0	0	2	1	3	0	1	2	1	0	0	2	1	3	0	1	2	1	0	0	2	1	3.7	3.7	3.7	116.61	1051	1051	0	5.642	By MS/MS		By MS/MS
Q96RS6	Q96RS6	3	3	3	NudC domain-containing protein 1	NUDCD1		1	3	3	3	0	0	1	1	2	0	0	0	1	0	0	1	1	2	0	0	0	1	0	0	1	1	2	0	0	0	1	5.7	5.7	5.7	66.755	583	583	0	3.913			By MS/MS
Q9Y266	Q9Y266	4	4	4	Nuclear migration protein nudC	NUDC		1	4	4	4	3	1	2	1	0	0	1	0	1	3	1	2	1	0	0	1	0	1	3	1	2	1	0	0	1	0	1	13	13	13	38.242	331	331	0	6.0966	By MS/MS	By MS/MS	By MS/MS
P05026	P05026	3	3	3	Sodium/potassium-transporting ATPase subunit beta-1	ATP1B1		1	3	3	3	3	0	0	0	0	0	0	1	2	3	0	0	0	0	0	0	1	2	3	0	0	0	0	0	0	1	2	11.9	11.9	11.9	35.061	303	303	0	7.5796	By MS/MS
REV__Q6ZP65	REV__Q6ZP65	2	2	2				1	2	2	2	0	0	0	0	1	0	1	0	0	0	0	0	0	1	0	1	0	0	0	0	0	0	1	0	1	0	0	0	0	0	64.84	573	573	0.0086494	1.8602
CON__P48668;P48668	CON__P48668;P48668	35;35	1;1	0;0	Keratin, type II cytoskeletal 6C	KRT6C	;	2	35	1	0	25	7	9	13	9	10	29	22	17	1	0	0	0	0	0	1	1	0	0	0	0	0	0	0	0	0	0	52.8	1.8	0	60.024	564	564;564	0	2.9646	By MS/MS	By matching	By matching
P52788	P52788	3	3	3	Spermine synthase	SMS		1	3	3	3	2	0	2	1	0	0	1	0	0	2	0	2	1	0	0	1	0	0	2	0	2	1	0	0	1	0	0	8.2	8.2	8.2	41.268	366	366	0	9.0173	By MS/MS		By MS/MS
P82912	P82912	2	2	2	28S ribosomal protein S11, mitochondrial	MRPS11		1	2	2	2	1	0	1	0	1	0	2	0	1	1	0	1	0	1	0	2	0	1	1	0	1	0	1	0	2	0	1	13.4	13.4	13.4	20.616	194	194	0	3.7859	By MS/MS		By MS/MS
P29966	P29966	4	4	4	Myristoylated alanine-rich C-kinase substrate	MARCKS		1	4	4	4	2	1	3	1	1	0	0	0	0	2	1	3	1	1	0	0	0	0	2	1	3	1	1	0	0	0	0	20.2	20.2	20.2	31.554	332	332	0	14.085	By MS/MS	By MS/MS	By MS/MS
P38606	P38606	4	4	4	V-type proton ATPase catalytic subunit A	ATP6V1A		1	4	4	4	4	0	1	0	0	0	0	0	1	4	0	1	0	0	0	0	0	1	4	0	1	0	0	0	0	0	1	8.8	8.8	8.8	68.303	617	617	0	18.005	By MS/MS		By MS/MS
P82932	P82932	4	4	4	28S ribosomal protein S6, mitochondrial	MRPS6		1	4	4	4	2	0	2	1	0	0	3	1	2	2	0	2	1	0	0	3	1	2	2	0	2	1	0	0	3	1	2	33.6	33.6	33.6	14.226	125	125	0	9.7572	By MS/MS		By MS/MS
P11233	P11233	3	3	2	Ras-related protein Ral-A	RALA		1	3	3	2	1	0	0	1	1	0	1	1	2	1	0	0	1	1	0	1	1	2	1	0	0	1	1	0	0	0	1	17	17	11.7	23.567	206	206	0	4.2692	By MS/MS
REV__Q8WXW3	REV__Q8WXW3	1	1	1				1	1	1	1	0	0	0	0	1	0	1	0	0	0	0	0	0	1	0	1	0	0	0	0	0	0	1	0	1	0	0	0	0	0	89.804	757	757	1	-2
Q6P161	Q6P161	2	2	2	39S ribosomal protein L54, mitochondrial	MRPL54		1	2	2	2	2	0	0	0	0	0	2	0	0	2	0	0	0	0	0	2	0	0	2	0	0	0	0	0	2	0	0	26.1	26.1	26.1	15.819	138	138	0	5.5651	By MS/MS
P52756	P52756	7	5	5	RNA-binding protein 5	RBM5		1	7	5	5	6	0	2	2	1	0	0	2	2	4	0	1	1	0	0	0	1	1	4	0	1	1	0	0	0	1	1	8.6	7.1	7.1	92.153	815	815	0	16.353	By MS/MS		By MS/MS
P61586;P08134	P61586;P08134	3;2	3;2	3;2	Transforming protein RhoA;Rho-related GTP-binding protein RhoC	RHOA;RHOC	;	2	3	3	3	1	0	0	0	0	0	1	0	3	1	0	0	0	0	0	1	0	3	1	0	0	0	0	0	1	0	3	18.1	18.1	18.1	21.768	193	193;193	0	4.6532	By MS/MS
Q12792;H0Y858;Q6IBS0	Q12792	5;1;1	5;1;1	5;1;1	Twinfilin-1	TWF1		3	5	5	5	0	0	0	1	4	0	0	1	0	0	0	0	1	4	0	0	1	0	0	0	0	1	4	0	0	1	0	16.9	16.9	16.9	40.282	350	350;1186;349	0	24.064
Q86X95	Q86X95	4	4	4	Corepressor interacting with RBPJ 1	CIR1		1	4	4	4	1	1	0	3	2	0	0	0	0	1	1	0	3	2	0	0	0	0	1	1	0	3	2	0	0	0	0	6	6	6	52.313	450	450	0	4.9663	By MS/MS	By MS/MS
Q96B97	Q96B97	2	2	2	SH3 domain-containing kinase-binding protein 1	SH3KBP1		1	2	2	2	2	0	0	0	0	0	0	0	0	2	0	0	0	0	0	0	0	0	2	0	0	0	0	0	0	0	0	4.4	4.4	4.4	73.125	665	665	0	5.0902	By MS/MS
Q9UGI8	Q9UGI8	8	8	8	Testin	TES		1	8	8	8	1	0	0	0	1	0	1	5	4	1	0	0	0	1	0	1	5	4	1	0	0	0	1	0	1	5	4	18.3	18.3	18.3	47.996	421	421	0	12.695	By MS/MS
Q9NQS1	Q9NQS1	3	3	3	Cell death regulator Aven	AVEN		1	3	3	3	1	0	0	1	2	0	0	1	0	1	0	0	1	2	0	0	1	0	1	0	0	1	2	0	0	1	0	8	8	8	38.506	362	362	0	4.4566	By MS/MS
Q9P0L0;O95292	Q9P0L0	6;1	6;1	6;1	Vesicle-associated membrane protein-associated protein A	VAPA		2	6	6	6	6	0	1	0	0	0	0	0	1	6	0	1	0	0	0	0	0	1	6	0	1	0	0	0	0	0	1	27.3	27.3	27.3	27.893	249	249;243	0	18.747	By MS/MS		By MS/MS
Q5SSJ5	Q5SSJ5	4	4	4	Heterochromatin protein 1-binding protein 3	HP1BP3		1	4	4	4	2	0	1	0	1	0	1	0	2	2	0	1	0	1	0	1	0	2	2	0	1	0	1	0	1	0	2	7.6	7.6	7.6	61.206	553	553	0	9.209	By MS/MS		By MS/MS
P68036;A0A1B0GUS4	P68036;A0A1B0GUS4	3;2	3;2	3;2	Ubiquitin-conjugating enzyme E2 L3	UBE2L3	;	2	3	3	3	2	0	0	1	0	0	1	1	1	2	0	0	1	0	0	1	1	1	2	0	0	1	0	0	1	1	1	27.3	27.3	27.3	17.861	154	154;154	0	3.8069	By MS/MS
P20618	P20618	4	4	4	Proteasome subunit beta type-1	PSMB1		1	4	4	4	0	1	3	0	0	0	0	0	0	0	1	3	0	0	0	0	0	0	0	1	3	0	0	0	0	0	0	22	22	22	26.489	241	241	0	7.3379		By MS/MS	By MS/MS
Q9BYC8	Q9BYC8	1	1	1	39S ribosomal protein L32, mitochondrial	MRPL32		1	1	1	1	1	0	0	0	0	0	1	1	0	1	0	0	0	0	0	1	1	0	1	0	0	0	0	0	1	1	0	12.2	12.2	12.2	21.405	188	188	0	22.98	By MS/MS
Q16186	Q16186	2	2	2	Proteasomal ubiquitin receptor ADRM1	ADRM1		1	2	2	2	1	1	1	1	1	0	1	2	2	1	1	1	1	1	0	1	2	2	1	1	1	1	1	0	1	2	2	7.6	7.6	7.6	42.153	407	407	0	17.726	By MS/MS	By MS/MS	By MS/MS
O94760	O94760	2	2	2	N(G),N(G)-dimethylarginine dimethylaminohydrolase 1	DDAH1		1	2	2	2	0	0	1	1	2	0	0	0	1	0	0	1	1	2	0	0	0	1	0	0	1	1	2	0	0	0	1	7.4	7.4	7.4	31.121	285	285	0	5.7443			By MS/MS
P21589	P21589	4	4	4	5-nucleotidase	NT5E		1	4	4	4	2	0	1	0	0	0	3	1	0	2	0	1	0	0	0	3	1	0	2	0	1	0	0	0	3	1	0	8.7	8.7	8.7	63.367	574	574	0	12.49	By MS/MS		By MS/MS
Q06210	Q06210	5	5	5	Glutamine--fructose-6-phosphate aminotransferase [isomerizing] 1	GFPT1		1	5	5	5	1	0	1	0	3	0	0	0	2	1	0	1	0	3	0	0	0	2	1	0	1	0	3	0	0	0	2	9.3	9.3	9.3	78.806	699	699	0	23.729	By MS/MS		By MS/MS
P22234	P22234	6	6	6	Multifunctional protein ADE2;Phosphoribosylaminoimidazole-succinocarboxamide synthase;Phosphoribosylaminoimidazole carboxylase	PAICS		1	6	6	6	4	1	2	0	0	0	0	0	0	4	1	2	0	0	0	0	0	0	4	1	2	0	0	0	0	0	0	12.9	12.9	12.9	47.079	425	425	0	11.644	By MS/MS	By MS/MS	By MS/MS
Q99439;P51911	Q99439	5;1	3;0	3;0	Calponin-2	CNN2		2	5	3	3	3	0	0	1	2	0	0	0	0	2	0	0	1	1	0	0	0	0	2	0	0	1	1	0	0	0	0	14.6	8.7	8.7	33.697	309	309;297	0	5.2691	By MS/MS
P60002	P60002	1	1	1	Transcription elongation factor 1 homolog	ELOF1		1	1	1	1	0	0	0	0	0	0	0	1	1	0	0	0	0	0	0	0	1	1	0	0	0	0	0	0	0	1	1	21.7	21.7	21.7	9.4618	83	83	0	3.7004
O75964	O75964	2	2	2	ATP synthase subunit g, mitochondrial	ATP5L		1	2	2	2	1	1	1	0	0	0	1	1	1	1	1	1	0	0	0	1	1	1	1	1	1	0	0	0	1	1	1	19.4	19.4	19.4	11.428	103	103	0	4.0881	By MS/MS	By MS/MS	By MS/MS
Q99536	Q99536	4	4	4	Synaptic vesicle membrane protein VAT-1 homolog	VAT1		1	4	4	4	4	0	1	0	0	0	0	0	1	4	0	1	0	0	0	0	0	1	4	0	1	0	0	0	0	0	1	13.2	13.2	13.2	41.92	393	393	0	9.4423	By MS/MS		By MS/MS
P09543	P09543	7	7	7	2,3-cyclic-nucleotide 3-phosphodiesterase	CNP		1	7	7	7	5	0	1	0	2	0	1	0	0	5	0	1	0	2	0	1	0	0	5	0	1	0	2	0	1	0	0	15.9	15.9	15.9	47.578	421	421	0	12.681	By MS/MS		By MS/MS
Q9UBT2	Q9UBT2	3	3	3	SUMO-activating enzyme subunit 2	UBA2		1	3	3	3	0	0	1	0	2	0	0	0	1	0	0	1	0	2	0	0	0	1	0	0	1	0	2	0	0	0	1	5.8	5.8	5.8	71.223	640	640	0	6.6814			By MS/MS
Q16643	Q16643	4	4	4	Drebrin	DBN1		1	4	4	4	0	0	0	1	4	0	0	0	0	0	0	0	1	4	0	0	0	0	0	0	0	1	4	0	0	0	0	7.2	7.2	7.2	71.428	649	649	0	12.4
Q9BV40	Q9BV40	2	2	2	Vesicle-associated membrane protein 8	VAMP8		1	2	2	2	2	0	1	0	0	0	0	0	0	2	0	1	0	0	0	0	0	0	2	0	1	0	0	0	0	0	0	19	19	19	11.438	100	100	0	3.6006	By MS/MS		By MS/MS
P04844	P04844	2	2	2	Dolichyl-diphosphooligosaccharide--protein glycosyltransferase subunit 2	RPN2		1	2	2	2	1	0	1	0	1	0	1	0	0	1	0	1	0	1	0	1	0	0	1	0	1	0	1	0	1	0	0	6.2	6.2	6.2	69.283	631	631	0	22.852	By MS/MS		By MS/MS
Q9NR45	Q9NR45	3	3	3	Sialic acid synthase	NANS		1	3	3	3	0	0	0	0	0	0	0	3	3	0	0	0	0	0	0	0	3	3	0	0	0	0	0	0	0	3	3	10.9	10.9	10.9	40.307	359	359	0	9.8351
Q9BSJ8	Q9BSJ8	7	7	7	Extended synaptotagmin-1	ESYT1		1	7	7	7	7	0	0	1	0	0	0	1	0	7	0	0	1	0	0	0	1	0	7	0	0	1	0	0	0	1	0	7.5	7.5	7.5	122.85	1104	1104	0	26.03	By MS/MS
P13861	P13861	3	3	3	cAMP-dependent protein kinase type II-alpha regulatory subunit	PRKAR2A		1	3	3	3	2	0	0	3	1	0	0	0	0	2	0	0	3	1	0	0	0	0	2	0	0	3	1	0	0	0	0	7.7	7.7	7.7	45.518	404	404	0	5.8598	By MS/MS
Q9BSD7	Q9BSD7	2	2	2	Cancer-related nucleoside-triphosphatase	NTPCR		1	2	2	2	1	0	1	0	0	0	2	1	2	1	0	1	0	0	0	2	1	2	1	0	1	0	0	0	2	1	2	17.4	17.4	17.4	20.713	190	190	0	5.9307	By MS/MS		By MS/MS
Q96HS1	Q96HS1	3	3	3	Serine/threonine-protein phosphatase PGAM5, mitochondrial	PGAM5		1	3	3	3	0	0	0	1	3	0	1	0	0	0	0	0	1	3	0	1	0	0	0	0	0	1	3	0	1	0	0	9	9	9	32.004	289	289	0	5.3152
Q53GQ0	Q53GQ0	3	3	3	Very-long-chain 3-oxoacyl-CoA reductase	HSD17B12		1	3	3	3	2	0	0	2	2	0	0	0	0	2	0	0	2	2	0	0	0	0	2	0	0	2	2	0	0	0	0	13.5	13.5	13.5	34.324	312	312	0	10.569	By MS/MS
Q9Y3C6	Q9Y3C6	3	3	3	Peptidyl-prolyl cis-trans isomerase-like 1	PPIL1		1	3	3	3	1	0	1	2	1	0	0	1	0	1	0	1	2	1	0	0	1	0	1	0	1	2	1	0	0	1	0	24.7	24.7	24.7	18.237	166	166	0	6.9051	By MS/MS		By MS/MS
P13797;P13796	P13797	7;2	7;2	7;2	Plastin-3	PLS3		2	7	7	7	1	0	0	1	2	0	2	6	3	1	0	0	1	2	0	2	6	3	1	0	0	1	2	0	2	6	3	12.4	12.4	12.4	70.81	630	630;627	0	12.004	By MS/MS
P47897	P47897	3	3	3	Glutamine--tRNA ligase	QARS		1	3	3	3	0	0	1	0	2	0	1	0	0	0	0	1	0	2	0	1	0	0	0	0	1	0	2	0	1	0	0	5.3	5.3	5.3	87.798	775	775	0	8.1968			By MS/MS
Q05639	Q05639	13	2	2	Elongation factor 1-alpha 2	EEF1A2		1	13	2	2	11	5	9	9	9	9	10	7	12	1	0	0	0	0	0	0	0	2	1	0	0	0	0	0	0	0	2	27.2	7.8	7.8	50.47	463	463	0	8.3588	By MS/MS	By matching	By matching
O94804	O94804	6	6	5	Serine/threonine-protein kinase 10	STK10		1	6	6	5	1	0	4	0	0	0	0	0	2	1	0	4	0	0	0	0	0	2	1	0	4	0	0	0	0	0	1	6.6	6.6	5.7	112.13	968	968	0	12.356	By MS/MS		By MS/MS
P31946	P31946	8	3	2	14-3-3 protein beta/alpha;14-3-3 protein beta/alpha, N-terminally processed	YWHAB		1	8	3	2	5	1	4	3	6	1	1	3	6	1	0	0	0	2	0	0	0	1	0	0	0	0	2	0	0	0	1	30.5	13.8	10.2	28.082	246	246	0	5.4758	By MS/MS	By matching	By matching
P30048	P30048	3	3	3	Thioredoxin-dependent peroxide reductase, mitochondrial	PRDX3		1	3	3	3	0	0	1	1	1	0	0	0	2	0	0	1	1	1	0	0	0	2	0	0	1	1	1	0	0	0	2	14.1	14.1	14.1	27.692	256	256	0	6.1369			By MS/MS
Q92520	Q92520	4	4	4	Protein FAM3C	FAM3C		1	4	4	4	3	0	1	0	0	0	0	0	0	3	0	1	0	0	0	0	0	0	3	0	1	0	0	0	0	0	0	15.4	15.4	15.4	24.68	227	227	0	23.151	By MS/MS		By MS/MS
P63313	P63313	1	1	1	Thymosin beta-10	TMSB10		1	1	1	1	1	0	1	0	0	0	0	0	1	1	0	1	0	0	0	0	0	1	1	0	1	0	0	0	0	0	1	31.8	31.8	31.8	5.0256	44	44	0	6.874	By MS/MS		By MS/MS
Q8IX12	Q8IX12	6	6	6	Cell division cycle and apoptosis regulator protein 1	CCAR1		1	6	6	6	6	0	0	1	1	0	1	0	0	6	0	0	1	1	0	1	0	0	6	0	0	1	1	0	1	0	0	5.8	5.8	5.8	132.82	1150	1150	0	16.625	By MS/MS
P40939	P40939	5	5	5	Trifunctional enzyme subunit alpha, mitochondrial;Long-chain enoyl-CoA hydratase;Long chain 3-hydroxyacyl-CoA dehydrogenase	HADHA		1	5	5	5	1	0	0	1	1	0	0	1	2	1	0	0	1	1	0	0	1	2	1	0	0	1	1	0	0	1	2	9.3	9.3	9.3	82.999	763	763	0	9.4845	By MS/MS
P23193;Q15560	P23193	3;1	3;1	3;1	Transcription elongation factor A protein 1	TCEA1		2	3	3	3	2	0	0	0	1	0	2	0	0	2	0	0	0	1	0	2	0	0	2	0	0	0	1	0	2	0	0	11	11	11	33.969	301	301;299	0	7.5883	By MS/MS
Q8NCE2	Q8NCE2	4	4	4	Myotubularin-related protein 14	MTMR14		1	4	4	4	2	0	0	3	0	0	0	0	0	2	0	0	3	0	0	0	0	0	2	0	0	3	0	0	0	0	0	7.8	7.8	7.8	72.203	650	650	0	16.325	By MS/MS
P04181	P04181	4	4	4	Ornithine aminotransferase, mitochondrial;Ornithine aminotransferase, hepatic form;Ornithine aminotransferase, renal form	OAT		1	4	4	4	0	0	0	1	3	0	0	0	0	0	0	0	1	3	0	0	0	0	0	0	0	1	3	0	0	0	0	10.5	10.5	10.5	48.534	439	439	0	7.3309
REV__Q8IWJ2	REV__Q8IWJ2	1	1	1				1	1	1	1	0	0	0	0	0	0	0	1	0	0	0	0	0	0	0	0	1	0	0	0	0	0	0	0	0	1	0	0	0	0	195.91	1684	1684	0.0021946	2.5812
Q02413	Q02413	5	5	5	Desmoglein-1	DSG1		1	5	5	5	4	0	0	0	0	0	1	0	0	4	0	0	0	0	0	1	0	0	4	0	0	0	0	0	1	0	0	8	8	8	113.75	1049	1049	0	26.888	By MS/MS
P62495	P62495	3	3	3	Eukaryotic peptide chain release factor subunit 1	ETF1		1	3	3	3	2	0	0	1	0	0	1	1	1	2	0	0	1	0	0	1	1	1	2	0	0	1	0	0	1	1	1	8	8	8	49.03	437	437	0	6.4894	By MS/MS
Q96EP5	Q96EP5	3	3	3	DAZ-associated protein 1	DAZAP1		1	3	3	3	3	0	0	1	0	0	1	0	0	3	0	0	1	0	0	1	0	0	3	0	0	1	0	0	1	0	0	10.3	10.3	10.3	43.383	407	407	0	25.734	By MS/MS
P31948	P31948	3	3	3	Stress-induced-phosphoprotein 1	STIP1		1	3	3	3	2	0	2	0	0	0	1	0	1	2	0	2	0	0	0	1	0	1	2	0	2	0	0	0	1	0	1	5.3	5.3	5.3	62.639	543	543	0	6.5878	By MS/MS		By MS/MS
O00116	O00116	6	6	6	Alkyldihydroxyacetonephosphate synthase, peroxisomal	AGPS		1	6	6	6	3	0	2	1	0	0	0	0	0	3	0	2	1	0	0	0	0	0	3	0	2	1	0	0	0	0	0	12.3	12.3	12.3	72.911	658	658	0	14.144	By MS/MS		By MS/MS
Q9NQT5	Q9NQT5	1	1	1	Exosome complex component RRP40	EXOSC3		1	1	1	1	1	0	1	0	1	0	0	0	0	1	0	1	0	1	0	0	0	0	1	0	1	0	1	0	0	0	0	5.5	5.5	5.5	29.572	275	275	0	4.5167	By MS/MS		By MS/MS
P54707;REV__Q15772	P54707	3;1	1;1	1;1	Potassium-transporting ATPase alpha chain 2	ATP12A		2	3	1	1	1	0	2	1	2	0	0	0	0	1	0	1	0	0	0	0	0	0	1	0	1	0	0	0	0	0	0	2.8	0.7	0.7	115.51	1039	1039;3267	1	-2	By MS/MS		By MS/MS
P62328	P62328	3	3	3	Thymosin beta-4;Hematopoietic system regulatory peptide	TMSB4X		1	3	3	3	0	0	0	1	0	0	1	1	2	0	0	0	1	0	0	1	1	2	0	0	0	1	0	0	1	1	2	65.9	65.9	65.9	5.0526	44	44	0	5.9258
Q9NTK5	Q9NTK5	3	3	3	Obg-like ATPase 1	OLA1		1	3	3	3	0	0	2	0	0	0	1	1	2	0	0	2	0	0	0	1	1	2	0	0	2	0	0	0	1	1	2	8.1	8.1	8.1	44.743	396	396	0	6.3725			By MS/MS
Q9Y265	Q9Y265	4	4	4	RuvB-like 1	RUVBL1		1	4	4	4	3	0	1	0	0	0	0	2	1	3	0	1	0	0	0	0	2	1	3	0	1	0	0	0	0	2	1	13.4	13.4	13.4	50.227	456	456	0	9.2781	By MS/MS		By MS/MS
Q15185	Q15185	2	2	2	Prostaglandin E synthase 3	PTGES3		1	2	2	2	0	0	1	1	2	0	1	0	1	0	0	1	1	2	0	1	0	1	0	0	1	1	2	0	1	0	1	14.4	14.4	14.4	18.697	160	160	0	6.6976			By MS/MS
Q15437;Q15436	Q15437;Q15436	2;1	2;1	2;1	Protein transport protein Sec23B;Protein transport protein Sec23A	SEC23B;SEC23A	;	2	2	2	2	0	0	2	0	1	0	1	1	1	0	0	2	0	1	0	1	1	1	0	0	2	0	1	0	1	1	1	3.3	3.3	3.3	86.478	767	767;765	0	5.3317			By MS/MS
REV__P52701	REV__P52701	1	1	1				1	1	1	1	0	0	0	0	0	0	0	1	1	0	0	0	0	0	0	0	1	1	0	0	0	0	0	0	0	1	1	0	0	0	152.78	1360	1360	0.0042493	2.3324
P49721	P49721	2	2	2	Proteasome subunit beta type-2	PSMB2		1	2	2	2	0	0	1	0	0	0	0	2	2	0	0	1	0	0	0	0	2	2	0	0	1	0	0	0	0	2	2	12.9	12.9	12.9	22.836	201	201	0	6.0084			By MS/MS
Q8WXX5	Q8WXX5	4	4	4	DnaJ homolog subfamily C member 9	DNAJC9		1	4	4	4	3	0	1	0	0	1	1	0	0	3	0	1	0	0	1	1	0	0	3	0	1	0	0	1	1	0	0	18.5	18.5	18.5	29.909	260	260	0	6.651	By MS/MS		By MS/MS
P11766	P11766	5	5	5	Alcohol dehydrogenase class-3	ADH5		1	5	5	5	1	0	1	1	1	0	1	0	2	1	0	1	1	1	0	1	0	2	1	0	1	1	1	0	1	0	2	17.1	17.1	17.1	39.724	374	374	0	10.62	By MS/MS		By MS/MS
Q15125	Q15125	2	2	2	3-beta-hydroxysteroid-Delta(8),Delta(7)-isomerase	EBP		1	2	2	2	0	0	0	2	2	0	0	0	0	0	0	0	2	2	0	0	0	0	0	0	0	2	2	0	0	0	0	12.2	12.2	12.2	26.352	230	230	0	4.8525
P06753;P09493	P06753;P09493	6;4	2;0	2;0	Tropomyosin alpha-3 chain;Tropomyosin alpha-1 chain	TPM3;TPM1	;	2	6	2	2	3	0	2	4	5	0	2	2	4	0	0	0	1	2	0	0	1	0	0	0	0	1	2	0	0	1	0	16.8	4.9	4.9	32.95	285	285;284	0	3.7208	By matching		By matching
O00264	O00264	4	4	3	Membrane-associated progesterone receptor component 1	PGRMC1		1	4	4	3	2	0	2	1	0	0	0	0	1	2	0	2	1	0	0	0	0	1	2	0	1	1	0	0	0	0	1	20	20	15.4	21.671	195	195	0	7.3992	By MS/MS		By MS/MS
P84074;P37235;P61601	P84074;P37235;P61601	2;2;1	2;2;1	2;2;1	Neuron-specific calcium-binding protein hippocalcin;Hippocalcin-like protein 1;Neurocalcin-delta	HPCA;HPCAL1;NCALD	;;	3	2	2	2	2	0	1	0	0	0	1	0	1	2	0	1	0	0	0	1	0	1	2	0	1	0	0	0	1	0	1	10.9	10.9	10.9	22.427	193	193;193;193	0	4.1506	By MS/MS		By MS/MS
Q13601	Q13601	3	3	3	KRR1 small subunit processome component homolog	KRR1		1	3	3	3	0	0	0	0	0	0	1	1	3	0	0	0	0	0	0	1	1	3	0	0	0	0	0	0	1	1	3	8.4	8.4	8.4	43.664	381	381	0	7.4494
Q96GY0	Q96GY0	3	3	3	Zinc finger C2HC domain-containing protein 1A	ZC2HC1A		1	3	3	3	0	0	1	0	1	0	2	0	1	0	0	1	0	1	0	2	0	1	0	0	1	0	1	0	2	0	1	8.6	8.6	8.6	35.092	325	325	0	4.1233			By MS/MS
CON__Q5D862;Q5D862	CON__Q5D862;Q5D862	2;2	2;2	2;2	Filaggrin-2	FLG2	;	2	2	2	2	2	0	1	0	0	0	1	0	1	2	0	1	0	0	0	1	0	1	2	0	1	0	0	0	1	0	1	1	1	1	248.07	2391	2391;2391	0	4.9223	By MS/MS		By MS/MS
P05109	P05109	3	3	3	Protein S100-A8;Protein S100-A8, N-terminally processed	S100A8		1	3	3	3	1	0	0	0	0	0	0	2	0	1	0	0	0	0	0	0	2	0	1	0	0	0	0	0	0	2	0	31.2	31.2	31.2	10.834	93	93	0	6.617	By MS/MS
O00410;O60518	O00410	5;1	5;1	5;1	Importin-5	IPO5		2	5	5	5	3	0	1	1	1	0	0	0	0	3	0	1	1	1	0	0	0	0	3	0	1	1	1	0	0	0	0	6.2	6.2	6.2	123.63	1097	1097;1105	0	11.203	By MS/MS		By MS/MS
P61923	P61923	2	2	2	Coatomer subunit zeta-1	COPZ1		1	2	2	2	0	0	0	1	1	0	0	2	2	0	0	0	1	1	0	0	2	2	0	0	0	1	1	0	0	2	2	11.9	11.9	11.9	20.198	177	177	0	3.5073
P38919	P38919	6	4	4	Eukaryotic initiation factor 4A-III;Eukaryotic initiation factor 4A-III, N-terminally processed	EIF4A3		1	6	4	4	1	0	1	1	1	2	2	4	4	0	0	0	0	0	1	1	3	2	0	0	0	0	0	1	1	3	2	16.3	10.2	10.2	46.871	411	411	0	7.9007	By matching		By matching
P28072	P28072	3	3	3	Proteasome subunit beta type-6	PSMB6		1	3	3	3	0	2	2	0	1	0	0	0	0	0	2	2	0	1	0	0	0	0	0	2	2	0	1	0	0	0	0	13	13	13	25.357	239	239	0	5.9076		By MS/MS	By MS/MS
P51571	P51571	3	3	3	Translocon-associated protein subunit delta	SSR4		1	3	3	3	1	0	1	2	0	0	1	0	2	1	0	1	2	0	0	1	0	2	1	0	1	2	0	0	1	0	2	24.3	24.3	24.3	18.998	173	173	0	8.6321	By MS/MS		By MS/MS
P26885	P26885	1	1	1	Peptidyl-prolyl cis-trans isomerase FKBP2	FKBP2		1	1	1	1	0	0	0	1	1	0	1	0	1	0	0	0	1	1	0	1	0	1	0	0	0	1	1	0	1	0	1	8.5	8.5	8.5	15.649	142	142	0.0060729	1.955
Q15058	Q15058	1	1	1	Kinesin-like protein KIF14	KIF14		1	1	1	1	0	1	0	0	0	0	0	0	0	0	1	0	0	0	0	0	0	0	0	1	0	0	0	0	0	0	0	0.5	0.5	0.5	186.49	1648	1648	1	-2		By MS/MS
Q96C19;Q9BUP0	Q96C19	5;2	5;2	5;2	EF-hand domain-containing protein D2	EFHD2		2	5	5	5	2	0	0	0	1	0	1	0	2	2	0	0	0	1	0	1	0	2	2	0	0	0	1	0	1	0	2	20.4	20.4	20.4	26.697	240	240;239	0	9.4327	By MS/MS
P62834;P61224	P62834;P61224	1;1	1;1	1;1	Ras-related protein Rap-1A;Ras-related protein Rap-1b	RAP1A;RAP1B	;	2	1	1	1	1	1	1	0	0	0	0	0	0	1	1	1	0	0	0	0	0	0	1	1	1	0	0	0	0	0	0	6	6	6	20.987	184	184;184	0.0048951	2.2512	By MS/MS	By MS/MS	By MS/MS
P09211	P09211	2	2	2	Glutathione S-transferase P	GSTP1		1	2	2	2	0	0	0	0	0	0	0	0	2	0	0	0	0	0	0	0	0	2	0	0	0	0	0	0	0	0	2	12.9	12.9	12.9	23.356	210	210	0	11.345
E7EVH7;Q07866	E7EVH7;Q07866	9;9	4;4	4;4	Kinesin light chain 1	KLC1	;	2	9	4	4	5	0	3	0	1	0	2	1	4	3	0	2	0	0	0	0	0	1	3	0	2	0	0	0	0	0	1	13.9	6.6	6.6	83.694	732	732;573	0	10.577	By MS/MS		By MS/MS
Q9Y696	Q9Y696	3	3	3	Chloride intracellular channel protein 4	CLIC4		1	3	3	3	2	0	0	0	1	0	0	0	0	2	0	0	0	1	0	0	0	0	2	0	0	0	1	0	0	0	0	13.4	13.4	13.4	28.772	253	253	0	12.531	By MS/MS
O60763	O60763	3	3	3	General vesicular transport factor p115	USO1		1	3	3	3	0	0	0	0	0	0	1	1	3	0	0	0	0	0	0	1	1	3	0	0	0	0	0	0	1	1	3	3.2	3.2	3.2	107.89	962	962	0	5.5881
O15260	O15260	1	1	1	Surfeit locus protein 4	SURF4		1	1	1	1	1	0	0	0	1	0	0	0	1	1	0	0	0	1	0	0	0	1	1	0	0	0	1	0	0	0	1	3.7	3.7	3.7	30.394	269	269	0.0048645	2.2267	By MS/MS
O15173	O15173	3	2	2	Membrane-associated progesterone receptor component 2	PGRMC2		1	3	2	2	2	0	2	0	0	0	0	0	2	2	0	1	0	0	0	0	0	2	2	0	1	0	0	0	0	0	2	13.9	9.9	9.9	23.818	223	223	0	5.1604	By MS/MS		By MS/MS
P30520	P30520	3	3	3	Adenylosuccinate synthetase isozyme 2	ADSS		1	3	3	3	2	0	1	1	1	0	0	0	1	2	0	1	1	1	0	0	0	1	2	0	1	1	1	0	0	0	1	8.3	8.3	8.3	50.097	456	456	0	6.1544	By MS/MS		By MS/MS
Q9UM00	Q9UM00	1	1	1	Transmembrane and coiled-coil domain-containing protein 1	TMCO1		1	1	1	1	1	0	1	0	1	0	1	0	0	1	0	1	0	1	0	1	0	0	1	0	1	0	1	0	1	0	0	8	8	8	21.175	188	188	0	3.8867	By MS/MS		By MS/MS
Q13045	Q13045	3	3	3	Protein flightless-1 homolog	FLII		1	3	3	3	0	0	1	0	3	0	0	1	1	0	0	1	0	3	0	0	1	1	0	0	1	0	3	0	0	1	1	2.6	2.6	2.6	144.75	1269	1269	0	6.4268			By MS/MS
O60701	O60701	3	3	3	UDP-glucose 6-dehydrogenase	UGDH		1	3	3	3	1	0	0	0	0	0	0	2	1	1	0	0	0	0	0	0	2	1	1	0	0	0	0	0	0	2	1	9.5	9.5	9.5	55.023	494	494	0	5.7146	By MS/MS
Q03405	Q03405	1	1	1	Urokinase plasminogen activator surface receptor	PLAUR		1	1	1	1	0	0	0	0	0	0	1	1	1	0	0	0	0	0	0	1	1	1	0	0	0	0	0	0	1	1	1	3.6	3.6	3.6	36.978	335	335	0.00075472	2.7887
P31944	P31944	3	3	3	Caspase-14;Caspase-14 subunit p17, mature form;Caspase-14 subunit p10, mature form;Caspase-14 subunit p20, intermediate form;Caspase-14 subunit p8, intermediate form	CASP14		1	3	3	3	3	0	0	0	0	0	1	0	0	3	0	0	0	0	0	1	0	0	3	0	0	0	0	0	1	0	0	13.2	13.2	13.2	27.679	242	242	0	11.932	By MS/MS
O94826	O94826	1	1	1	Mitochondrial import receptor subunit TOM70	TOMM70A		1	1	1	1	0	1	1	1	0	0	0	0	0	0	1	1	1	0	0	0	0	0	0	1	1	1	0	0	0	0	0	1.8	1.8	1.8	67.454	608	608	0.0055249	2.1822		By MS/MS	By MS/MS
Q15427	Q15427	3	3	3	Splicing factor 3B subunit 4	SF3B4		1	3	3	3	2	0	2	1	1	0	1	0	0	2	0	2	1	1	0	1	0	0	2	0	2	1	1	0	1	0	0	7.5	7.5	7.5	44.385	424	424	0	8.1504	By MS/MS		By MS/MS
P52298	P52298	1	1	1	Nuclear cap-binding protein subunit 2	NCBP2		1	1	1	1	1	0	1	0	0	0	1	0	0	1	0	1	0	0	0	1	0	0	1	0	1	0	0	0	1	0	0	7.1	7.1	7.1	18.001	156	156	0.0028777	2.4603	By MS/MS		By MS/MS
Q9NVA2	Q9NVA2	1	1	1	Septin-11	40787		1	1	1	1	1	1	1	0	0	0	0	0	0	1	1	1	0	0	0	0	0	0	1	1	1	0	0	0	0	0	0	3	3	3	49.398	429	429	0	3.1644	By MS/MS	By MS/MS	By MS/MS
P25788	P25788	2	2	2	Proteasome subunit alpha type-3	PSMA3		1	2	2	2	2	0	1	0	0	0	0	0	0	2	0	1	0	0	0	0	0	0	2	0	1	0	0	0	0	0	0	8.2	8.2	8.2	28.433	255	255	0	5.1979	By MS/MS		By MS/MS
P41250	P41250	4	4	4	Glycine--tRNA ligase	GARS		1	4	4	4	0	0	0	0	0	0	0	1	4	0	0	0	0	0	0	0	1	4	0	0	0	0	0	0	0	1	4	5.7	5.7	5.7	83.165	739	739	0	11.946
P35610	P35610	1	1	1	Sterol O-acyltransferase 1	SOAT1		1	1	1	1	1	0	0	0	0	0	0	0	1	1	0	0	0	0	0	0	0	1	1	0	0	0	0	0	0	0	1	2.9	2.9	2.9	64.734	550	550	0	3.0906	By MS/MS
Q5VW36	Q5VW36	1	1	1	Focadhesin	FOCAD		1	1	1	1	0	0	0	1	0	0	1	1	1	0	0	0	1	0	0	1	1	1	0	0	0	1	0	0	1	1	1	0.4	0.4	0.4	200.07	1801	1801	1	-2
CON__Q9TRI1;P19823	CON__Q9TRI1	3;1	3;1	3;1				2	3	3	3	1	0	0	0	0	0	0	0	2	1	0	0	0	0	0	0	0	2	1	0	0	0	0	0	0	0	2	4.2	4.2	4.2	106.19	946	946;946	0	6.8907	By MS/MS
Q9BSH4	Q9BSH4	4	4	4	Translational activator of cytochrome c oxidase 1	TACO1		1	4	4	4	0	0	3	0	0	0	1	0	0	0	0	3	0	0	0	1	0	0	0	0	3	0	0	0	1	0	0	18.9	18.9	18.9	32.477	297	297	0	7.014			By MS/MS
Q6PKG0	Q6PKG0	4	4	4	La-related protein 1	LARP1		1	4	4	4	0	0	1	0	0	0	1	2	1	0	0	1	0	0	0	1	2	1	0	0	1	0	0	0	1	2	1	5.2	5.2	5.2	123.51	1096	1096	0	12.327			By MS/MS
P56537;A0A0U1RQV5	P56537	3;1	3;1	3;1	Eukaryotic translation initiation factor 6	EIF6		2	3	3	3	1	0	1	0	0	0	0	0	2	1	0	1	0	0	0	0	0	2	1	0	1	0	0	0	0	0	2	17.1	17.1	17.1	26.599	245	245;110	0	15.23	By MS/MS		By MS/MS
Q58FF6	Q58FF6	8	2	2	Putative heat shock protein HSP 90-beta 4	HSP90AB4P		1	8	2	2	7	3	6	4	4	3	3	4	4	1	1	0	0	0	0	0	1	1	1	1	0	0	0	0	0	1	1	14.1	6.1	6.1	58.264	505	505	0	4.4908	By MS/MS	By MS/MS	By matching
Q06265	Q06265	3	3	3	Exosome complex component RRP45	EXOSC9		1	3	3	3	2	0	0	0	1	0	1	0	0	2	0	0	0	1	0	1	0	0	2	0	0	0	1	0	1	0	0	7.7	7.7	7.7	48.948	439	439	0	5.5227	By MS/MS
P63218	P63218	2	2	2	Guanine nucleotide-binding protein G(I)/G(S)/G(O) subunit gamma-5	GNG5		1	2	2	2	1	0	0	1	0	0	1	1	0	1	0	0	1	0	0	1	1	0	1	0	0	1	0	0	1	1	0	27.9	27.9	27.9	7.3184	68	68	0	3.6882	By MS/MS
P48507	P48507	2	2	2	Glutamate--cysteine ligase regulatory subunit	GCLM		1	2	2	2	1	0	0	0	0	0	1	0	1	1	0	0	0	0	0	1	0	1	1	0	0	0	0	0	1	0	1	10.6	10.6	10.6	30.727	274	274	0	4.0646	By MS/MS
P14174	P14174	2	2	2	Macrophage migration inhibitory factor	MIF		1	2	2	2	0	0	0	0	1	0	1	1	1	0	0	0	0	1	0	1	1	1	0	0	0	0	1	0	1	1	1	17.4	17.4	17.4	12.476	115	115	0	3.5353
Q96FJ2;P63167	Q96FJ2;P63167	1;1	1;1	1;1	Dynein light chain 2, cytoplasmic;Dynein light chain 1, cytoplasmic	DYNLL2;DYNLL1	;	2	1	1	1	0	0	1	0	1	0	0	0	1	0	0	1	0	1	0	0	0	1	0	0	1	0	1	0	0	0	1	12.4	12.4	12.4	10.35	89	89;89	0	3.1373			By MS/MS
O15400	O15400	3	3	3	Syntaxin-7	STX7		1	3	3	3	2	0	2	0	0	0	0	0	0	2	0	2	0	0	0	0	0	0	2	0	2	0	0	0	0	0	0	15.3	15.3	15.3	29.815	261	261	0	6.7326	By MS/MS		By MS/MS
P36873	P36873	4	4	1	Serine/threonine-protein phosphatase PP1-gamma catalytic subunit	PPP1CC		1	4	4	1	3	0	1	0	0	0	0	0	0	3	0	1	0	0	0	0	0	0	1	0	0	0	0	0	0	0	0	13.6	13.6	3.1	36.983	323	323	0	7.4661	By MS/MS		By MS/MS
Q16555;Q14194	Q16555;Q14194	2;1	2;1	2;1	Dihydropyrimidinase-related protein 2;Dihydropyrimidinase-related protein 1	DPYSL2;CRMP1	;	2	2	2	2	1	0	0	0	0	0	0	0	2	1	0	0	0	0	0	0	0	2	1	0	0	0	0	0	0	0	2	3.5	3.5	3.5	62.293	572	572;572	0.0042164	2.2887	By MS/MS
P43307	P43307	2	2	2	Translocon-associated protein subunit alpha	SSR1		1	2	2	2	0	0	0	0	1	0	2	1	0	0	0	0	0	1	0	2	1	0	0	0	0	0	1	0	2	1	0	9.1	9.1	9.1	32.235	286	286	0	4.8365
O75764	O75764	4	4	4	Transcription elongation factor A protein 3	TCEA3		1	4	4	4	1	0	3	0	1	0	1	0	0	1	0	3	0	1	0	1	0	0	1	0	3	0	1	0	1	0	0	11.5	11.5	11.5	38.971	348	348	0	8.9847	By MS/MS		By MS/MS
Q01105;P0DME0	Q01105;P0DME0	2;2	2;2	2;2	Protein SET;Protein SETSIP	SET;SETSIP	;	2	2	2	2	1	0	2	0	0	0	0	0	1	1	0	2	0	0	0	0	0	1	1	0	2	0	0	0	0	0	1	8.3	8.3	8.3	33.488	290	290;302	0	4.9852	By MS/MS		By MS/MS
Q15459	Q15459	2	2	2	Splicing factor 3A subunit 1	SF3A1		1	2	2	2	2	0	1	0	0	0	0	0	1	2	0	1	0	0	0	0	0	1	2	0	1	0	0	0	0	0	1	3.5	3.5	3.5	88.885	793	793	0	6.4626	By MS/MS		By MS/MS
Q99497	Q99497	2	2	2	Protein deglycase DJ-1	PARK7		1	2	2	2	1	0	1	1	0	0	0	0	0	1	0	1	1	0	0	0	0	0	1	0	1	1	0	0	0	0	0	7.9	7.9	7.9	19.891	189	189	0.0014652	2.5955	By MS/MS		By MS/MS
P56211;O43768	P56211;O43768	1;1	1;1	1;1	cAMP-regulated phosphoprotein 19;Alpha-endosulfine	ARPP19;ENSA	;	2	1	1	1	1	0	1	0	0	0	0	0	0	1	0	1	0	0	0	0	0	0	1	0	1	0	0	0	0	0	0	9.8	9.8	9.8	12.323	112	112;121	0	3.987	By MS/MS		By MS/MS
Q96QK1	Q96QK1	4	4	4	Vacuolar protein sorting-associated protein 35	VPS35		1	4	4	4	1	0	0	0	1	0	0	2	1	1	0	0	0	1	0	0	2	1	1	0	0	0	1	0	0	2	1	5.3	5.3	5.3	91.706	796	796	0	12.776	By MS/MS
P29317	P29317	2	2	2	Ephrin type-A receptor 2	EPHA2		1	2	2	2	2	0	1	0	0	0	0	0	1	2	0	1	0	0	0	0	0	1	2	0	1	0	0	0	0	0	1	1.9	1.9	1.9	108.27	976	976	0	3.2622	By MS/MS		By MS/MS
A2A3N6	A2A3N6	4	2	0	Putative PIP5K1A and PSMD4-like protein	PIPSL		1	4	2	0	2	0	3	2	2	1	2	1	1	1	0	2	1	0	0	1	0	0	0	0	0	0	0	0	0	0	0	4.8	2.7	0	95.047	862	862	0	4.1223	By MS/MS		By MS/MS
P31939	P31939	4	4	4	Bifunctional purine biosynthesis protein PURH;Phosphoribosylaminoimidazolecarboxamide formyltransferase;IMP cyclohydrolase	ATIC		1	4	4	4	0	0	0	0	0	0	0	1	3	0	0	0	0	0	0	0	1	3	0	0	0	0	0	0	0	1	3	8.3	8.3	8.3	64.615	592	592	0	5.5716
P78417	P78417	3	3	3	Glutathione S-transferase omega-1	GSTO1		1	3	3	3	1	0	1	0	0	0	0	0	2	1	0	1	0	0	0	0	0	2	1	0	1	0	0	0	0	0	2	11.2	11.2	11.2	27.566	241	241	0	4.6462	By MS/MS		By MS/MS
O95747	O95747	3	3	3	Serine/threonine-protein kinase OSR1	OXSR1		1	3	3	3	1	0	2	1	0	0	1	0	0	1	0	2	1	0	0	1	0	0	1	0	2	1	0	0	1	0	0	7	7	7	58.022	527	527	0	5.8197	By MS/MS		By MS/MS
P18206	P18206	6	6	6	Vinculin	VCL		1	6	6	6	3	0	0	0	1	0	0	1	1	3	0	0	0	1	0	0	1	1	3	0	0	0	1	0	0	1	1	5.8	5.8	5.8	123.8	1134	1134	0	7.698	By MS/MS
Q13423	Q13423	4	4	4	NAD(P) transhydrogenase, mitochondrial	NNT		1	4	4	4	3	0	1	1	0	0	0	0	0	3	0	1	1	0	0	0	0	0	3	0	1	1	0	0	0	0	0	4.1	4.1	4.1	113.89	1086	1086	0	8.3789	By MS/MS		By MS/MS
P15259;P18669;Q8N0Y7	P15259;P18669;Q8N0Y7	2;2;1	2;2;1	2;2;1	Phosphoglycerate mutase 2;Phosphoglycerate mutase 1;Probable phosphoglycerate mutase 4	PGAM2;PGAM1;PGAM4	;;	3	2	2	2	0	0	0	1	0	0	0	0	2	0	0	0	1	0	0	0	0	2	0	0	0	1	0	0	0	0	2	9.9	9.9	9.9	28.766	253	253;254;254	0	3.9811
P01116;P01111;P01112	P01116;P01111;P01112	2;2;1	2;2;1	2;2;1	GTPase KRas;GTPase KRas, N-terminally processed;GTPase NRas;GTPase HRas;GTPase HRas, N-terminally processed	KRAS;NRAS;HRAS	;;	3	2	2	2	1	0	0	1	0	0	0	1	1	1	0	0	1	0	0	0	1	1	1	0	0	1	0	0	0	1	1	12.2	12.2	12.2	21.656	189	189;189;189	0	3.2771	By MS/MS
P15924	P15924	7	7	7	Desmoplakin	DSP		1	7	7	7	3	0	0	1	0	0	2	1	0	3	0	0	1	0	0	2	1	0	3	0	0	1	0	0	2	1	0	2.3	2.3	2.3	331.77	2871	2871	0	8.8145	By MS/MS
Q9Y2Q3	Q9Y2Q3	1	1	1	Glutathione S-transferase kappa 1	GSTK1		1	1	1	1	0	0	0	1	1	0	0	0	1	0	0	0	1	1	0	0	0	1	0	0	0	1	1	0	0	0	1	7.1	7.1	7.1	25.497	226	226	0	4.7021
P61981	P61981	6	1	1	14-3-3 protein gamma;14-3-3 protein gamma, N-terminally processed	YWHAG		1	6	1	1	6	1	2	2	2	1	0	3	4	1	0	0	0	0	0	0	1	1	1	0	0	0	0	0	0	1	1	22.3	5.7	5.7	28.302	247	247	0	8.9528	By MS/MS	By matching	By matching
P29372	P29372	5	5	5	DNA-3-methyladenine glycosylase	MPG		1	5	5	5	4	0	0	0	0	0	0	0	1	4	0	0	0	0	0	0	0	1	4	0	0	0	0	0	0	0	1	21.8	21.8	21.8	32.868	298	298	0	11.008	By MS/MS
Q6QNY1	Q6QNY1	2	2	2	Biogenesis of lysosome-related organelles complex 1 subunit 2	BLOC1S2		1	2	2	2	2	0	1	1	0	0	0	1	0	2	0	1	1	0	0	0	1	0	2	0	1	1	0	0	0	1	0	12.7	12.7	12.7	15.961	142	142	0	4.6928	By MS/MS		By MS/MS
P20020;P23634;Q16720;Q01814	P20020;P23634	3;2;1;1	3;2;1;1	3;2;1;1	Plasma membrane calcium-transporting ATPase 1;Plasma membrane calcium-transporting ATPase 4	ATP2B1;ATP2B4	;	4	3	3	3	1	0	0	0	0	0	0	1	2	1	0	0	0	0	0	0	1	2	1	0	0	0	0	0	0	1	2	3	3	3	138.75	1258	1258;1241;1220;1243	0	3.0406	By MS/MS
O00505	O00505	2	2	2	Importin subunit alpha-4	KPNA3		1	2	2	2	2	0	0	0	1	0	1	0	1	2	0	0	0	1	0	1	0	1	2	0	0	0	1	0	1	0	1	3.6	3.6	3.6	57.81	521	521	0	3.0603	By MS/MS
Q9UKD2	Q9UKD2	2	2	2	mRNA turnover protein 4 homolog	MRTO4		1	2	2	2	0	0	0	0	0	0	0	1	1	0	0	0	0	0	0	0	1	1	0	0	0	0	0	0	0	1	1	8.8	8.8	8.8	27.56	239	239	0	3.1162
O00159	O00159	3	3	3	Unconventional myosin-Ic	MYO1C		1	3	3	3	0	0	1	1	2	0	0	0	0	0	0	1	1	2	0	0	0	0	0	0	1	1	2	0	0	0	0	3.7	3.7	3.7	121.68	1063	1063	0	6.2473			By MS/MS
Q9H910	Q9H910	2	2	2	Hematological and neurological expressed 1-like protein	HN1L		1	2	2	2	2	0	0	0	0	0	0	0	0	2	0	0	0	0	0	0	0	0	2	0	0	0	0	0	0	0	0	14.7	14.7	14.7	20.063	190	190	0	4.4261	By MS/MS
H3BNX3;Q9Y6N5	H3BNX3;Q9Y6N5	1;1	1;1	1;1	Sulfide:quinone oxidoreductase, mitochondrial	SQRDL	;	2	1	1	1	0	0	0	0	0	0	0	1	1	0	0	0	0	0	0	0	1	1	0	0	0	0	0	0	0	1	1	4.8	4.8	4.8	31.769	289	289;450	0	3.5036
O00154	O00154	2	2	2	Cytosolic acyl coenzyme A thioester hydrolase	ACOT7		1	2	2	2	0	0	1	0	0	0	1	0	2	0	0	1	0	0	0	1	0	2	0	0	1	0	0	0	1	0	2	8.2	8.2	8.2	41.796	380	380	0	3.7447			By MS/MS
O15427	O15427	2	2	2	Monocarboxylate transporter 4	SLC16A3		1	2	2	2	1	0	1	0	0	0	0	0	1	1	0	1	0	0	0	0	0	1	1	0	1	0	0	0	0	0	1	4.3	4.3	4.3	49.469	465	465	0	8.0822	By MS/MS		By MS/MS
O75935	O75935	2	2	2	Dynactin subunit 3	DCTN3		1	2	2	2	1	0	0	2	0	0	0	0	1	1	0	0	2	0	0	0	0	1	1	0	0	2	0	0	0	0	1	10.2	10.2	10.2	21.119	186	186	0	3.215	By MS/MS
Q96AE4	Q96AE4	2	2	2	Far upstream element-binding protein 1	FUBP1		1	2	2	2	1	0	2	0	0	0	0	0	0	1	0	2	0	0	0	0	0	0	1	0	2	0	0	0	0	0	0	3.6	3.6	3.6	67.56	644	644	0	3.6934	By MS/MS		By MS/MS
CON__Q86YZ3;Q86YZ3	CON__Q86YZ3;Q86YZ3	2;2	2;2	2;2	Hornerin	HRNR	;	2	2	2	2	0	1	1	2	1	1	1	1	1	0	1	1	2	1	1	1	1	1	0	1	1	2	1	1	1	1	1	2.4	2.4	2.4	282.39	2850	2850;2850	0	4.6806		By MS/MS	By MS/MS
Q14008	Q14008	5	5	5	Cytoskeleton-associated protein 5	CKAP5		1	5	5	5	4	0	0	2	0	0	0	0	0	4	0	0	2	0	0	0	0	0	4	0	0	2	0	0	0	0	0	3.1	3.1	3.1	225.49	2032	2032	0	8.9953	By MS/MS
P48556	P48556	2	2	2	26S proteasome non-ATPase regulatory subunit 8	PSMD8		1	2	2	2	0	0	2	0	1	0	0	0	0	0	0	2	0	1	0	0	0	0	0	0	2	0	1	0	0	0	0	4.3	4.3	4.3	39.611	350	350	0.00073692	2.6371			By MS/MS
Q9UBQ5	Q9UBQ5	3	3	3	Eukaryotic translation initiation factor 3 subunit K	EIF3K		1	3	3	3	1	1	1	0	1	0	0	0	0	1	1	1	0	1	0	0	0	0	1	1	1	0	1	0	0	0	0	17.9	17.9	17.9	25.059	218	218	0	6.1734	By MS/MS	By MS/MS	By MS/MS
Q15397	Q15397	5	5	5	Pumilio domain-containing protein KIAA0020	KIAA0020		1	5	5	5	2	0	0	0	0	0	1	0	3	2	0	0	0	0	0	1	0	3	2	0	0	0	0	0	1	0	3	8	8	8	73.584	648	648	0	7.09	By MS/MS
Q14566	Q14566	6	6	6	DNA replication licensing factor MCM6	MCM6		1	6	6	6	3	0	0	2	1	0	0	0	0	3	0	0	2	1	0	0	0	0	3	0	0	2	1	0	0	0	0	7.9	7.9	7.9	92.888	821	821	0	12.014	By MS/MS
O95782	O95782	6	6	5	AP-2 complex subunit alpha-1	AP2A1		1	6	6	5	4	0	0	2	0	0	0	0	0	4	0	0	2	0	0	0	0	0	4	0	0	1	0	0	0	0	0	6.2	6.2	5.3	107.54	977	977	0	10.691	By MS/MS
O43665	O43665	2	2	2	Regulator of G-protein signaling 10	RGS10		1	2	2	2	1	0	2	0	0	0	0	0	0	1	0	2	0	0	0	0	0	0	1	0	2	0	0	0	0	0	0	13.9	13.9	13.9	20.236	173	173	0	5.1446	By MS/MS		By MS/MS
Q9UNM6	Q9UNM6	5	5	5	26S proteasome non-ATPase regulatory subunit 13	PSMD13		1	5	5	5	1	0	1	0	1	1	0	0	2	1	0	1	0	1	1	0	0	2	1	0	1	0	1	1	0	0	2	12.2	12.2	12.2	42.945	376	376	0	8.4543	By MS/MS		By MS/MS
Q96BZ8	Q96BZ8	3	3	3	Leukocyte receptor cluster member 1	LENG1		1	3	3	3	3	0	0	1	0	0	0	0	0	3	0	0	1	0	0	0	0	0	3	0	0	1	0	0	0	0	0	13.6	13.6	13.6	30.529	264	264	0	7.4775	By MS/MS
Q9NTJ3	Q9NTJ3	3	3	3	Structural maintenance of chromosomes protein 4	SMC4		1	3	3	3	0	0	1	0	2	0	0	0	0	0	0	1	0	2	0	0	0	0	0	0	1	0	2	0	0	0	0	2.3	2.3	2.3	147.18	1288	1288	0	5.2847			By MS/MS
P61129	P61129	1	1	1	Zinc finger CCCH domain-containing protein 6	ZC3H6		1	1	1	1	1	0	1	0	1	0	1	1	0	1	0	1	0	1	0	1	1	0	1	0	1	0	1	0	1	1	0	0.6	0.6	0.6	131.67	1189	1189	0.0060852	1.9692	By MS/MS		By MS/MS
P15121	P15121	2	2	2	Aldose reductase	AKR1B1		1	2	2	2	0	0	1	1	0	0	1	0	1	0	0	1	1	0	0	1	0	1	0	0	1	1	0	0	1	0	1	6	6	6	35.853	316	316	0.0073628	1.9007			By MS/MS
P17858;P08237	P17858	6;2	3;1	3;1	ATP-dependent 6-phosphofructokinase, liver type	PFKL		2	6	3	3	1	0	3	3	3	2	1	1	3	0	0	1	0	1	0	0	0	1	0	0	1	0	1	0	0	0	1	9.1	4.5	4.5	85.018	780	780;780	0	6.0065	By matching		By MS/MS
O00182	O00182	3	3	2	Galectin-9	LGALS9		1	3	3	2	2	0	0	0	0	0	0	0	1	2	0	0	0	0	0	0	0	1	2	0	0	0	0	0	0	0	0	9.9	9.9	7.6	39.518	355	355	0	10.352	By MS/MS
Q9BPX5	Q9BPX5	1	1	1	Actin-related protein 2/3 complex subunit 5-like protein	ARPC5L		1	1	1	1	0	0	1	0	1	0	0	0	0	0	0	1	0	1	0	0	0	0	0	0	1	0	1	0	0	0	0	8.5	8.5	8.5	16.941	153	153	0	4.6162			By MS/MS
Q5JXB2;P61088	Q5JXB2;P61088	2;1	2;1	2;1	Putative ubiquitin-conjugating enzyme E2 N-like;Ubiquitin-conjugating enzyme E2 N	UBE2NL;UBE2N	;	2	2	2	2	0	1	0	0	0	0	1	0	0	0	1	0	0	0	0	1	0	0	0	1	0	0	0	0	1	0	0	13.7	13.7	13.7	17.377	153	153;152	0	3.6741		By MS/MS
Q9Y2S0	Q9Y2S0	1	1	1	DNA-directed RNA polymerases I and III subunit RPAC2	POLR1D		1	1	1	1	1	0	1	0	1	0	0	0	0	1	0	1	0	1	0	0	0	0	1	0	1	0	1	0	0	0	0	7.5	7.5	7.5	15.237	133	133	0	3.077	By MS/MS		By MS/MS
Q86WX3	Q86WX3	2	2	2	Active regulator of SIRT1	RPS19BP1		1	2	2	2	2	0	0	0	0	0	0	0	0	2	0	0	0	0	0	0	0	0	2	0	0	0	0	0	0	0	0	25	25	25	15.434	136	136	0	6.0546	By MS/MS
Q9NS25;Q9NY87;Q9NS26;Q9BXN6	Q9NS25;Q9NY87;Q9NS26;Q9BXN6	2;1;1;1	2;1;1;1	2;1;1;1	Sperm protein associated with the nucleus on the X chromosome B/F;Sperm protein associated with the nucleus on the X chromosome C;Sperm protein associated with the nucleus on the X chromosome A;Sperm protein associated with the nucleus on the X chromosome D	SPANXB1;SPANXC;SPANXA1;SPANXD	;;;	4	2	2	2	1	0	0	0	0	0	0	1	2	1	0	0	0	0	0	0	1	2	1	0	0	0	0	0	0	1	2	30.1	30.1	30.1	11.84	103	103;97;97;97	0	4.1936	By MS/MS
Q12904	Q12904	2	2	2	Aminoacyl tRNA synthase complex-interacting multifunctional protein 1;Endothelial monocyte-activating polypeptide 2	AIMP1		1	2	2	2	0	0	0	0	2	0	0	0	0	0	0	0	0	2	0	0	0	0	0	0	0	0	2	0	0	0	0	9.3	9.3	9.3	34.352	312	312	0	3.2773
O60610	O60610	4	4	4	Protein diaphanous homolog 1	DIAPH1		1	4	4	4	2	0	0	0	2	1	0	1	2	2	0	0	0	2	1	0	1	2	2	0	0	0	2	1	0	1	2	2.9	2.9	2.9	141.35	1272	1272	0	5.5858	By MS/MS
Q96HC4	Q96HC4	5	5	5	PDZ and LIM domain protein 5	PDLIM5		1	5	5	5	2	1	0	0	0	0	0	1	2	2	1	0	0	0	0	0	1	2	2	1	0	0	0	0	0	1	2	9.1	9.1	9.1	63.944	596	596	0	7.9073	By MS/MS	By MS/MS
Q16543	Q16543	3	3	3	Hsp90 co-chaperone Cdc37;Hsp90 co-chaperone Cdc37, N-terminally processed	CDC37		1	3	3	3	1	0	2	0	0	0	0	0	1	1	0	2	0	0	0	0	0	1	1	0	2	0	0	0	0	0	1	9.3	9.3	9.3	44.468	378	378	0	4.8401	By MS/MS		By MS/MS
Q9UHR5	Q9UHR5	2	2	2	SAP30-binding protein	SAP30BP		1	2	2	2	1	0	0	0	0	0	1	0	0	1	0	0	0	0	0	1	0	0	1	0	0	0	0	0	1	0	0	11	11	11	33.87	308	308	0	6.6048	By MS/MS
Q9NZZ3	Q9NZZ3	2	2	2	Charged multivesicular body protein 5	CHMP5		1	2	2	2	1	0	1	0	1	0	0	0	0	1	0	1	0	1	0	0	0	0	1	0	1	0	1	0	0	0	0	11.4	11.4	11.4	24.57	219	219	0.0067204	1.9128	By MS/MS		By MS/MS
Q8WW22	Q8WW22	2	2	2	DnaJ homolog subfamily A member 4	DNAJA4		1	2	2	2	0	0	0	1	1	0	0	1	0	0	0	0	1	1	0	0	1	0	0	0	0	1	1	0	0	1	0	4.3	4.3	4.3	44.797	397	397	0.0054832	2.1044
P51970	P51970	1	1	1	NADH dehydrogenase [ubiquinone] 1 alpha subcomplex subunit 8	NDUFA8		1	1	1	1	0	0	0	1	0	0	0	0	0	0	0	0	1	0	0	0	0	0	0	0	0	1	0	0	0	0	0	10.5	10.5	10.5	20.105	172	172	0	5.5864
P49257	P49257	3	3	3	Protein ERGIC-53	LMAN1		1	3	3	3	2	0	1	0	0	0	0	1	1	2	0	1	0	0	0	0	1	1	2	0	1	0	0	0	0	1	1	5.3	5.3	5.3	57.548	510	510	0	5.586	By MS/MS		By MS/MS
Q8N163	Q8N163	2	2	2	Cell cycle and apoptosis regulator protein 2	CCAR2		1	2	2	2	0	0	2	0	0	0	0	0	0	0	0	2	0	0	0	0	0	0	0	0	2	0	0	0	0	0	0	3.1	3.1	3.1	102.9	923	923	0	4.9076			By MS/MS
Q9NV56	Q9NV56	2	2	2	MRG/MORF4L-binding protein	MRGBP		1	2	2	2	1	0	0	1	0	0	0	1	1	1	0	0	1	0	0	0	1	1	1	0	0	1	0	0	0	1	1	13.7	13.7	13.7	22.417	204	204	0	12.873	By MS/MS
P00738	P00738	1	1	1	Haptoglobin;Haptoglobin alpha chain;Haptoglobin beta chain	HP		1	1	1	1	0	0	0	0	0	0	0	1	1	0	0	0	0	0	0	0	1	1	0	0	0	0	0	0	0	1	1	2.2	2.2	2.2	45.205	406	406	0.002851	2.386
P30419;O60551	P30419;O60551	2;1	2;1	2;1	Glycylpeptide N-tetradecanoyltransferase 1;Glycylpeptide N-tetradecanoyltransferase 2	NMT1;NMT2	;	2	2	2	2	1	0	0	0	0	0	1	0	0	1	0	0	0	0	0	1	0	0	1	0	0	0	0	0	1	0	0	5.4	5.4	5.4	56.806	496	496;498	0	6.2154	By MS/MS
P00749	P00749	2	2	2	Urokinase-type plasminogen activator;Urokinase-type plasminogen activator long chain A;Urokinase-type plasminogen activator short chain A;Urokinase-type plasminogen activator chain B	PLAU		1	2	2	2	1	0	0	0	0	0	0	1	0	1	0	0	0	0	0	0	1	0	1	0	0	0	0	0	0	1	0	6.3	6.3	6.3	48.507	431	431	0	4.3573	By MS/MS
P61626	P61626	2	2	2	Lysozyme C	LYZ		1	2	2	2	2	0	0	0	0	0	0	0	0	2	0	0	0	0	0	0	0	0	2	0	0	0	0	0	0	0	0	12.8	12.8	12.8	16.537	148	148	0	4.8287	By MS/MS
P07919;A0A096LP55	P07919;A0A096LP55	2;1	2;1	2;1	Cytochrome b-c1 complex subunit 6, mitochondrial;Cytochrome b-c1 complex subunit 6	UQCRH;UQCRHL	;	2	2	2	2	0	0	1	0	1	0	0	1	1	0	0	1	0	1	0	0	1	1	0	0	1	0	1	0	0	1	1	18.7	18.7	18.7	10.739	91	91;91	0.00075529	2.7902			By MS/MS
P47755	P47755	4	2	2	F-actin-capping protein subunit alpha-2	CAPZA2		1	4	2	2	1	1	1	1	4	1	1	2	1	0	0	0	0	2	0	0	1	0	0	0	0	0	2	0	0	1	0	13.6	7.7	7.7	32.949	286	286	0.00075019	2.7616	By matching	By matching	By matching
P33991	P33991	1	1	1	DNA replication licensing factor MCM4	MCM4		1	1	1	1	0	0	0	1	1	0	0	0	0	0	0	0	1	1	0	0	0	0	0	0	0	1	1	0	0	0	0	2	2	2	96.557	863	863	0	16.958
Q53S08;Q9H0N0	Q53S08	3;1	1;1	1;1		RAB6C		2	3	1	1	0	1	3	2	2	2	2	2	2	0	0	1	0	0	0	0	0	0	0	0	1	0	0	0	0	0	0	12.6	8.7	8.7	28.242	254	254;254	0	41.143		By matching	By MS/MS
Q99733	Q99733	4	3	3	Nucleosome assembly protein 1-like 4	NAP1L4		1	4	3	3	1	0	1	1	1	1	1	3	1	1	0	0	0	0	0	0	2	0	1	0	0	0	0	0	0	2	0	16.8	14.1	14.1	42.823	375	375	0	8.3434	By MS/MS		By matching
Q9Y5B9	Q9Y5B9	3	3	3	FACT complex subunit SPT16	SUPT16H		1	3	3	3	0	0	0	0	0	0	0	0	3	0	0	0	0	0	0	0	0	3	0	0	0	0	0	0	0	0	3	4.1	4.1	4.1	119.91	1047	1047	0	9.3602
O95394	O95394	2	2	2	Phosphoacetylglucosamine mutase	PGM3		1	2	2	2	0	0	0	0	2	0	0	0	0	0	0	0	0	2	0	0	0	0	0	0	0	0	2	0	0	0	0	3.7	3.7	3.7	59.851	542	542	0	4.1005
Q8N9T8	Q8N9T8	2	2	2	Protein KRI1 homolog	KRI1		1	2	2	2	0	0	0	0	0	0	1	1	1	0	0	0	0	0	0	1	1	1	0	0	0	0	0	0	1	1	1	3.6	3.6	3.6	82.597	703	703	0	3.6973
Q9NR12	Q9NR12	2	2	2	PDZ and LIM domain protein 7	PDLIM7		1	2	2	2	0	0	0	0	0	0	0	2	0	0	0	0	0	0	0	0	2	0	0	0	0	0	0	0	0	2	0	3.9	3.9	3.9	49.844	457	457	0.0055402	2.2092
P14314	P14314	5	5	5	Glucosidase 2 subunit beta	PRKCSH		1	5	5	5	3	0	1	0	0	0	0	0	1	3	0	1	0	0	0	0	0	1	3	0	1	0	0	0	0	0	1	8.7	8.7	8.7	59.425	528	528	0	4.9191	By MS/MS		By MS/MS
Q6PJF5	Q6PJF5	2	2	2	Inactive rhomboid protein 2	RHBDF2		1	2	2	2	0	0	1	1	1	0	0	0	0	0	0	1	1	1	0	0	0	0	0	0	1	1	1	0	0	0	0	2	2	2	96.685	856	856	0	3.7665			By MS/MS
Q53H12	Q53H12	3	3	3	Acylglycerol kinase, mitochondrial	AGK		1	3	3	3	3	0	0	0	0	0	0	0	0	3	0	0	0	0	0	0	0	0	3	0	0	0	0	0	0	0	0	10.7	10.7	10.7	47.137	422	422	0	13.588	By MS/MS
P49321	P49321	3	3	3	Nuclear autoantigenic sperm protein	NASP		1	3	3	3	2	0	0	0	0	0	0	1	0	2	0	0	0	0	0	0	1	0	2	0	0	0	0	0	0	1	0	2.9	2.9	2.9	85.237	788	788	0	4.114	By MS/MS
Q9BVC6	Q9BVC6	1	1	1	Transmembrane protein 109	TMEM109		1	1	1	1	1	0	1	0	0	0	0	0	0	1	0	1	0	0	0	0	0	0	1	0	1	0	0	0	0	0	0	4.9	4.9	4.9	26.21	243	243	0.00074571	2.7415	By MS/MS		By MS/MS
Q9UDW1	Q9UDW1	1	1	1	Cytochrome b-c1 complex subunit 9	UQCR10		1	1	1	1	1	0	1	1	0	0	0	0	1	1	0	1	1	0	0	0	0	1	1	0	1	1	0	0	0	0	1	11.1	11.1	11.1	7.3084	63	63	0.0021882	2.5729	By MS/MS		By MS/MS
P46379	P46379	4	4	4	Large proline-rich protein BAG6	BAG6		1	4	4	4	4	0	0	0	0	0	0	0	0	4	0	0	0	0	0	0	0	0	4	0	0	0	0	0	0	0	0	3.5	3.5	3.5	119.41	1132	1132	0	6.5125	By MS/MS
Q13418	Q13418	2	2	2	Integrin-linked protein kinase	ILK		1	2	2	2	0	0	0	1	1	0	0	0	0	0	0	0	1	1	0	0	0	0	0	0	0	1	1	0	0	0	0	4.9	4.9	4.9	51.419	452	452	0	5.4217
Q9BUL8	Q9BUL8	2	2	2	Programmed cell death protein 10	PDCD10		1	2	2	2	1	0	1	0	0	0	0	0	0	1	0	1	0	0	0	0	0	0	1	0	1	0	0	0	0	0	0	10.4	10.4	10.4	24.701	212	212	0	6.402	By MS/MS		By MS/MS
Q9NZL9	Q9NZL9	4	4	4	Methionine adenosyltransferase 2 subunit beta	MAT2B		1	4	4	4	2	0	0	1	0	0	0	0	1	2	0	0	1	0	0	0	0	1	2	0	0	1	0	0	0	0	1	13.5	13.5	13.5	37.551	334	334	0	5.8242	By MS/MS
P57088	P57088	2	2	2	Transmembrane protein 33	TMEM33		1	2	2	2	0	0	1	0	0	0	0	1	1	0	0	1	0	0	0	0	1	1	0	0	1	0	0	0	0	1	1	8.1	8.1	8.1	27.978	247	247	0	3.4477			By MS/MS
P04818	P04818	1	1	1	Thymidylate synthase	TYMS		1	1	1	1	0	0	0	0	1	0	0	0	0	0	0	0	0	1	0	0	0	0	0	0	0	0	1	0	0	0	0	3.5	3.5	3.5	35.716	313	313	0.0055325	2.1932
Q9NZ08	Q9NZ08	1	1	1	Endoplasmic reticulum aminopeptidase 1	ERAP1		1	1	1	1	0	0	0	0	0	0	0	1	1	0	0	0	0	0	0	0	1	1	0	0	0	0	0	0	0	1	1	1.4	1.4	1.4	107.23	941	941	0	4.6885
P13073	P13073	3	3	3	Cytochrome c oxidase subunit 4 isoform 1, mitochondrial	COX4I1		1	3	3	3	1	0	0	1	0	0	0	0	1	1	0	0	1	0	0	0	0	1	1	0	0	1	0	0	0	0	1	19.5	19.5	19.5	19.576	169	169	0	3.5546	By MS/MS
P20674	P20674	2	2	2	Cytochrome c oxidase subunit 5A, mitochondrial	COX5A		1	2	2	2	1	0	0	1	0	0	0	0	0	1	0	0	1	0	0	0	0	0	1	0	0	1	0	0	0	0	0	15.3	15.3	15.3	16.762	150	150	0	5.6779	By MS/MS
Q13464	Q13464	4	4	4	Rho-associated protein kinase 1	ROCK1		1	4	4	4	2	0	0	3	0	0	0	0	0	2	0	0	3	0	0	0	0	0	2	0	0	3	0	0	0	0	0	3	3	3	158.17	1354	1354	0	8.4901	By MS/MS
P13726	P13726	1	1	1	Tissue factor	F3		1	1	1	1	1	0	0	1	1	0	0	0	0	1	0	0	1	1	0	0	0	0	1	0	0	1	1	0	0	0	0	3.4	3.4	3.4	33.067	295	295	0.0086207	1.8428	By MS/MS
REV__Q7Z7M0	REV__Q7Z7M0	1	1	1				1	1	1	1	0	1	0	0	0	0	0	0	0	0	1	0	0	0	0	0	0	0	0	1	0	0	0	0	0	0	0	0	0	0	303.1	2845	2845	1	-2		By MS/MS
O14639	O14639	2	2	2	Actin-binding LIM protein 1	ABLIM1		1	2	2	2	2	0	0	1	0	0	0	0	0	2	0	0	1	0	0	0	0	0	2	0	0	1	0	0	0	0	0	3	3	3	87.687	778	778	0	5.9417	By MS/MS
Q9Y305	Q9Y305	3	3	3	Acyl-coenzyme A thioesterase 9, mitochondrial	ACOT9		1	3	3	3	0	0	0	0	1	0	0	0	2	0	0	0	0	1	0	0	0	2	0	0	0	0	1	0	0	0	2	8	8	8	49.901	439	439	0	5.2253
REV__P11836	REV__P11836	1	1	1				1	1	1	1	0	0	0	1	0	0	0	0	0	0	0	0	1	0	0	0	0	0	0	0	0	1	0	0	0	0	0	0	0	0	33.077	297	297	1	-2
Q15369	Q15369	2	2	2	Transcription elongation factor B polypeptide 1	TCEB1		1	2	2	2	0	0	1	0	1	0	0	1	1	0	0	1	0	1	0	0	1	1	0	0	1	0	1	0	0	1	1	17	17	17	12.473	112	112	0	3.3579			By MS/MS
Q32P28	Q32P28	3	3	3	Prolyl 3-hydroxylase 1	LEPRE1		1	3	3	3	2	0	1	0	0	0	1	0	0	2	0	1	0	0	0	1	0	0	2	0	1	0	0	0	1	0	0	4.6	4.6	4.6	83.393	736	736	0	6.5382	By MS/MS		By MS/MS
P06702	P06702	2	2	2	Protein S100-A9	S100A9		1	2	2	2	1	1	0	0	0	0	0	0	0	1	1	0	0	0	0	0	0	0	1	1	0	0	0	0	0	0	0	24.6	24.6	24.6	13.242	114	114	0	19.498	By MS/MS	By MS/MS
Q02978	Q02978	1	1	1	Mitochondrial 2-oxoglutarate/malate carrier protein	SLC25A11		1	1	1	1	1	0	1	0	0	0	0	0	0	1	0	1	0	0	0	0	0	0	1	0	1	0	0	0	0	0	0	5.1	5.1	5.1	34.061	314	314	0	6.7239	By MS/MS		By MS/MS
P80723	P80723	4	4	4	Brain acid soluble protein 1	BASP1		1	4	4	4	3	0	0	1	0	0	0	0	0	3	0	0	1	0	0	0	0	0	3	0	0	1	0	0	0	0	0	32.2	32.2	32.2	22.693	227	227	0	7.6246	By MS/MS
O75190;Q8NHS0;P25686	O75190;Q8NHS0;P25686	2;1;1	2;1;1	2;1;1	DnaJ homolog subfamily B member 6;DnaJ homolog subfamily B member 8;DnaJ homolog subfamily B member 2	DNAJB6;DNAJB8;DNAJB2	;;	3	2	2	2	0	0	1	0	0	0	1	0	0	0	0	1	0	0	0	1	0	0	0	0	1	0	0	0	1	0	0	8.3	8.3	8.3	36.087	326	326;232;324	0	8.9085			By MS/MS
CON__Q3KUS7	CON__Q3KUS7	2	2	2				1	2	2	2	0	0	0	0	1	0	0	0	2	0	0	0	0	1	0	0	0	2	0	0	0	0	1	0	0	0	2	3.7	3.7	3.7	85.411	760	760	0	5.9148
Q12834	Q12834	3	3	3	Cell division cycle protein 20 homolog	CDC20		1	3	3	3	3	0	0	1	0	0	0	0	0	3	0	0	1	0	0	0	0	0	3	0	0	1	0	0	0	0	0	8	8	8	54.722	499	499	0	7.38	By MS/MS
O75822	O75822	2	2	2	Eukaryotic translation initiation factor 3 subunit J	EIF3J		1	2	2	2	0	0	0	0	0	0	1	2	0	0	0	0	0	0	0	1	2	0	0	0	0	0	0	0	1	2	0	7.4	7.4	7.4	29.062	258	258	0	3.5286
Q9NUQ6	Q9NUQ6	3	3	3	SPATS2-like protein	SPATS2L		1	3	3	3	0	0	2	0	1	0	0	0	0	0	0	2	0	1	0	0	0	0	0	0	2	0	1	0	0	0	0	6.3	6.3	6.3	61.728	558	558	0	5.7025			By MS/MS
Q96T88;Q96PU4	Q96T88	3;1	3;1	3;1	E3 ubiquitin-protein ligase UHRF1	UHRF1		2	3	3	3	0	0	0	0	0	0	3	0	0	0	0	0	0	0	0	3	0	0	0	0	0	0	0	0	3	0	0	3.7	3.7	3.7	89.813	793	793;802	0	3.3699
Q9NSD9	Q9NSD9	2	2	2	Phenylalanine--tRNA ligase beta subunit	FARSB		1	2	2	2	0	0	1	1	0	0	0	0	0	0	0	1	1	0	0	0	0	0	0	0	1	1	0	0	0	0	0	3.1	3.1	3.1	66.115	589	589	0	4.2369			By MS/MS
Q5T749	Q5T749	1	1	1	Keratinocyte proline-rich protein	KPRP		1	1	1	1	1	0	1	1	1	0	1	0	1	1	0	1	1	1	0	1	0	1	1	0	1	1	1	0	1	0	1	1.6	1.6	1.6	64.135	579	579	0.0042224	2.2924	By MS/MS		By MS/MS
Q12931	Q12931	2	2	2	Heat shock protein 75 kDa, mitochondrial	TRAP1		1	2	2	2	0	0	0	0	0	0	0	2	2	0	0	0	0	0	0	0	2	2	0	0	0	0	0	0	0	2	2	2.7	2.7	2.7	80.109	704	704	0	4.3848
Q04446	Q04446	1	1	1	1,4-alpha-glucan-branching enzyme	GBE1		1	1	1	1	0	0	1	0	0	0	0	0	0	0	0	1	0	0	0	0	0	0	0	0	1	0	0	0	0	0	0	2.4	2.4	2.4	80.473	702	702	0.0092166	1.8072			By MS/MS
P10620	P10620	1	1	1	Microsomal glutathione S-transferase 1	MGST1		1	1	1	1	0	0	1	0	0	0	1	0	0	0	0	1	0	0	0	1	0	0	0	0	1	0	0	0	1	0	0	8.4	8.4	8.4	17.598	155	155	0.0054795	2.0839			By MS/MS
O43583	O43583	2	2	2	Density-regulated protein	DENR		1	2	2	2	1	1	1	1	0	0	0	0	0	1	1	1	1	0	0	0	0	0	1	1	1	1	0	0	0	0	0	8.1	8.1	8.1	22.092	198	198	0.0021818	2.5296	By MS/MS	By MS/MS	By MS/MS
O95182	O95182	2	2	2	NADH dehydrogenase [ubiquinone] 1 alpha subcomplex subunit 7	NDUFA7		1	2	2	2	1	0	0	0	0	0	0	1	0	1	0	0	0	0	0	0	1	0	1	0	0	0	0	0	0	1	0	23.9	23.9	23.9	12.551	113	113	0.00074074	2.6869	By MS/MS
Q9H8S9;Q7L9L4	Q9H8S9;Q7L9L4	1;1	1;1	1;1	MOB kinase activator 1A;MOB kinase activator 1B	MOB1A;MOB1B	;	2	1	1	1	1	0	1	0	1	0	0	0	0	1	0	1	0	1	0	0	0	0	1	0	1	0	1	0	0	0	0	5.6	5.6	5.6	25.079	216	216;216	0	3.2581	By MS/MS		By MS/MS
O43709	O43709	1	1	1	Probable 18S rRNA (guanine-N(7))-methyltransferase	WBSCR22		1	1	1	1	1	0	0	0	0	0	1	0	0	1	0	0	0	0	0	1	0	0	1	0	0	0	0	0	1	0	0	5.7	5.7	5.7	31.88	281	281	0	17.134	By MS/MS
Q16851	Q16851	2	2	2	UTP--glucose-1-phosphate uridylyltransferase	UGP2		1	2	2	2	0	0	0	0	2	0	0	0	0	0	0	0	0	2	0	0	0	0	0	0	0	0	2	0	0	0	0	4.1	4.1	4.1	56.94	508	508	0	4.1115
Q9UI10	Q9UI10	2	2	2	Translation initiation factor eIF-2B subunit delta	EIF2B4		1	2	2	2	0	0	0	0	0	0	1	1	1	0	0	0	0	0	0	1	1	1	0	0	0	0	0	0	1	1	1	4.8	4.8	4.8	57.557	523	523	0	3.679
Q99829	Q99829	3	3	3	Copine-1	CPNE1		1	3	3	3	1	0	1	0	1	0	0	0	1	1	0	1	0	1	0	0	0	1	1	0	1	0	1	0	0	0	1	5	5	5	59.058	537	537	0	4.3132	By MS/MS		By MS/MS
P34897	P34897	2	2	2	Serine hydroxymethyltransferase, mitochondrial	SHMT2		1	2	2	2	0	0	0	1	1	0	0	0	0	0	0	0	1	1	0	0	0	0	0	0	0	1	1	0	0	0	0	5	5	5	55.992	504	504	0	6.1188
P04259	P04259	34	1	0	Keratin, type II cytoskeletal 6B	KRT6B		1	34	1	0	23	6	9	13	9	10	28	21	17	0	0	0	0	0	0	1	0	0	0	0	0	0	0	0	0	0	0	51.2	3	0	60.066	564	564	0	3.1569	By matching	By matching	By matching
Q13148	Q13148	3	3	3	TAR DNA-binding protein 43	TARDBP		1	3	3	3	1	0	0	0	0	0	1	0	1	1	0	0	0	0	0	1	0	1	1	0	0	0	0	0	1	0	1	10.9	10.9	10.9	44.739	414	414	0	5.0968	By MS/MS
P47985;P0C7P4	P47985;P0C7P4	3;3	3;3	3;3	Cytochrome b-c1 complex subunit Rieske, mitochondrial;Cytochrome b-c1 complex subunit 11;Putative cytochrome b-c1 complex subunit Rieske-like protein 1	UQCRFS1;UQCRFS1P1	;	2	3	3	3	2	0	0	1	0	0	1	0	0	2	0	0	1	0	0	1	0	0	2	0	0	1	0	0	1	0	0	11.3	11.3	11.3	29.668	274	274;283	0	6.3526	By MS/MS
Q16563	Q16563	1	1	1	Synaptophysin-like protein 1	SYPL1		1	1	1	1	1	0	0	0	1	0	0	0	0	1	0	0	0	1	0	0	0	0	1	0	0	0	1	0	0	0	0	4.2	4.2	4.2	28.565	259	259	0.0028653	2.4423	By MS/MS
O14828	O14828	3	3	3	Secretory carrier-associated membrane protein 3	SCAMP3		1	3	3	3	3	0	0	0	0	0	0	0	0	3	0	0	0	0	0	0	0	0	3	0	0	0	0	0	0	0	0	12.4	12.4	12.4	38.287	347	347	0	15.633	By MS/MS
Q96P70	Q96P70	2	2	2	Importin-9	IPO9		1	2	2	2	2	0	0	0	0	0	0	0	1	2	0	0	0	0	0	0	0	1	2	0	0	0	0	0	0	0	1	3.4	3.4	3.4	115.96	1041	1041	0	11.699	By MS/MS
Q08554	Q08554	2	2	2	Desmocollin-1	DSC1		1	2	2	2	1	0	0	0	0	0	1	0	0	1	0	0	0	0	0	1	0	0	1	0	0	0	0	0	1	0	0	2.8	2.8	2.8	99.986	894	894	0	5.0917	By MS/MS
P48594;P29508	P48594;P29508	2;2	2;2	2;2	Serpin B4;Serpin B3	SERPINB4;SERPINB3	;	2	2	2	2	2	0	0	0	0	0	0	0	1	2	0	0	0	0	0	0	0	1	2	0	0	0	0	0	0	0	1	5.1	5.1	5.1	44.853	390	390;390	0	7.0656	By MS/MS
P09132	P09132	1	1	1	Signal recognition particle 19 kDa protein	SRP19		1	1	1	1	0	0	1	0	0	0	0	0	1	0	0	1	0	0	0	0	0	1	0	0	1	0	0	0	0	0	1	8.3	8.3	8.3	16.156	144	144	0.0028736	2.4535			By MS/MS
Q15836	Q15836	2	2	2	Vesicle-associated membrane protein 3	VAMP3		1	2	2	2	2	0	1	1	1	0	0	0	0	2	0	1	1	1	0	0	0	0	2	0	1	1	1	0	0	0	0	29	29	29	11.309	100	100	0	5.1696	By MS/MS		By MS/MS
Q9Y3E7	Q9Y3E7	1	1	1	Charged multivesicular body protein 3	CHMP3		1	1	1	1	0	0	1	0	0	0	0	1	1	0	0	1	0	0	0	0	1	1	0	0	1	0	0	0	0	1	1	3.2	3.2	3.2	25.073	222	222	1	-2			By MS/MS
Q8NBQ5	Q8NBQ5	3	3	3	Estradiol 17-beta-dehydrogenase 11	HSD17B11		1	3	3	3	3	0	1	0	0	0	0	0	0	3	0	1	0	0	0	0	0	0	3	0	1	0	0	0	0	0	0	9	9	9	32.935	300	300	0	3.2492	By MS/MS		By MS/MS
Q5VYK3	Q5VYK3	2	2	2	Proteasome-associated protein ECM29 homolog	ECM29		1	2	2	2	0	0	1	2	1	0	0	1	1	0	0	1	2	1	0	0	1	1	0	0	1	2	1	0	0	1	1	1.1	1.1	1.1	204.29	1845	1845	0	3.8487			By MS/MS
P49959	P49959	2	2	2	Double-strand break repair protein MRE11A	MRE11A		1	2	2	2	0	0	1	1	1	0	0	0	0	0	0	1	1	1	0	0	0	0	0	0	1	1	1	0	0	0	0	3.4	3.4	3.4	80.592	708	708	0	3.1527			By MS/MS
B4DLN1;P52815	B4DLN1;P52815	1;1	1;1	1;1	39S ribosomal protein L12, mitochondrial	MRPL12	;	2	1	1	1	1	0	1	0	0	0	0	0	0	1	0	1	0	0	0	0	0	0	1	0	1	0	0	0	0	0	0	2.7	2.7	2.7	48.099	442	442;198	0.00073638	2.6367	By MS/MS		By MS/MS
Q9NY93	Q9NY93	1	1	1	Probable ATP-dependent RNA helicase DDX56	DDX56		1	1	1	1	1	0	0	1	0	0	0	0	0	1	0	0	1	0	0	0	0	0	1	0	0	1	0	0	0	0	0	1.8	1.8	1.8	61.589	547	547	0.0054682	2.0602	By MS/MS
Q7L2H7	Q7L2H7	1	1	1	Eukaryotic translation initiation factor 3 subunit M	EIF3M		1	1	1	1	0	0	0	1	0	0	0	0	0	0	0	0	1	0	0	0	0	0	0	0	0	1	0	0	0	0	0	5.3	5.3	5.3	42.502	374	374	0	3.8958
Q13751	Q13751	2	2	2	Laminin subunit beta-3	LAMB3		1	2	2	2	0	0	0	0	0	0	0	2	1	0	0	0	0	0	0	0	2	1	0	0	0	0	0	0	0	2	1	1.8	1.8	1.8	129.57	1172	1172	0	7.1758
O95786	O95786	2	2	2	Probable ATP-dependent RNA helicase DDX58	DDX58		1	2	2	2	0	0	0	0	0	0	0	1	1	0	0	0	0	0	0	0	1	1	0	0	0	0	0	0	0	1	1	2.7	2.7	2.7	106.6	925	925	0	14.447
REV__P13639	REV__P13639	1	1	1				1	1	1	1	0	1	0	0	0	0	0	0	0	0	1	0	0	0	0	0	0	0	0	1	0	0	0	0	0	0	0	0	0	0	95.337	858	858	1	-2		By MS/MS
Q9BY32	Q9BY32	1	1	1	Inosine triphosphate pyrophosphatase	ITPA		1	1	1	1	0	0	1	0	0	0	0	0	0	0	0	1	0	0	0	0	0	0	0	0	1	0	0	0	0	0	0	8.8	8.8	8.8	21.445	194	194	0.0021723	2.5126			By MS/MS
Q9Y2D5	Q9Y2D5	3	3	3	A-kinase anchor protein 2	AKAP2		1	3	3	3	1	0	1	0	1	0	0	1	0	1	0	1	0	1	0	0	1	0	1	0	1	0	1	0	0	1	0	3.5	3.5	3.5	94.659	859	859	0	5.3517	By MS/MS		By MS/MS
P46459	P46459	2	2	2	Vesicle-fusing ATPase	NSF		1	2	2	2	1	0	2	0	0	0	0	0	0	1	0	2	0	0	0	0	0	0	1	0	2	0	0	0	0	0	0	2.8	2.8	2.8	82.593	744	744	0	4.5116	By MS/MS		By MS/MS
REV__Q9BSJ5	REV__Q9BSJ5	1	1	1				1	1	1	1	0	1	0	0	0	0	0	0	0	0	1	0	0	0	0	0	0	0	0	1	0	0	0	0	0	0	0	0	0	0	67.314	609	609	0.0055556	2.224		By MS/MS
Q9UJW0	Q9UJW0	1	1	1	Dynactin subunit 4	DCTN4		1	1	1	1	0	0	0	0	1	0	0	0	0	0	0	0	0	1	0	0	0	0	0	0	0	0	1	0	0	0	0	2.8	2.8	2.8	52.337	460	460	0	3.0512
O14974	O14974	2	2	2	Protein phosphatase 1 regulatory subunit 12A	PPP1R12A		1	2	2	2	1	0	0	1	0	0	0	0	0	1	0	0	1	0	0	0	0	0	1	0	0	1	0	0	0	0	0	1.8	1.8	1.8	115.28	1030	1030	0.0060647	1.9324	By MS/MS
P06730;A6NMX2	P06730;A6NMX2	2;1	2;1	2;1	Eukaryotic translation initiation factor 4E;Eukaryotic translation initiation factor 4E type 1B	EIF4E;EIF4E1B	;	2	2	2	2	0	0	1	0	1	0	0	0	1	0	0	1	0	1	0	0	0	1	0	0	1	0	1	0	0	0	1	6.9	6.9	6.9	25.097	217	217;242	0.006077	1.9558			By MS/MS
Q9BSU3;P41227	Q9BSU3;P41227	2;2	2;2	2;2	N-alpha-acetyltransferase 11;N-alpha-acetyltransferase 10	NAA11;NAA10	;	2	2	2	2	2	0	0	0	1	0	0	0	0	2	0	0	0	1	0	0	0	0	2	0	0	0	1	0	0	0	0	9.2	9.2	9.2	25.979	229	229;235	0.0007485	2.7443	By MS/MS
Q5JWF2	Q5JWF2	3	2	2	Guanine nucleotide-binding protein G(s) subunit alpha isoforms XLas	GNAS		1	3	2	2	0	1	1	2	1	1	1	1	1	0	0	1	1	0	0	0	0	0	0	0	1	1	0	0	0	0	0	3.3	2.2	2.2	111.02	1037	1037	0	6.0998		By matching	By MS/MS
P30626	P30626	1	1	1	Sorcin	SRI		1	1	1	1	0	0	0	0	0	0	1	0	1	0	0	0	0	0	0	1	0	1	0	0	0	0	0	0	1	0	1	5.6	5.6	5.6	21.676	198	198	0.00075758	2.8251
P26196	P26196	1	1	1	Probable ATP-dependent RNA helicase DDX6	DDX6		1	1	1	1	0	0	1	0	0	0	0	0	0	0	0	1	0	0	0	0	0	0	0	0	1	0	0	0	0	0	0	2.3	2.3	2.3	54.416	483	483	0.0097466	1.6971			By MS/MS
Q9UQ80	Q9UQ80	2	2	2	Proliferation-associated protein 2G4	PA2G4		1	2	2	2	0	0	0	0	1	0	1	0	0	0	0	0	0	1	0	1	0	0	0	0	0	0	1	0	1	0	0	5.6	5.6	5.6	43.786	394	394	0	3.3758
Q15005	Q15005	1	1	1	Signal peptidase complex subunit 2	SPCS2		1	1	1	1	0	0	0	0	0	0	0	1	1	0	0	0	0	0	0	0	1	1	0	0	0	0	0	0	0	1	1	4	4	4	25.003	226	226	0.0055021	2.1304
Q01780	Q01780	2	2	2	Exosome component 10	EXOSC10		1	2	2	2	1	0	1	0	0	0	0	0	0	1	0	1	0	0	0	0	0	0	1	0	1	0	0	0	0	0	0	2.5	2.5	2.5	100.83	885	885	0	4.1261	By MS/MS		By MS/MS
P06744	P06744	3	3	3	Glucose-6-phosphate isomerase	GPI		1	3	3	3	0	0	0	0	1	0	0	0	2	0	0	0	0	1	0	0	0	2	0	0	0	0	1	0	0	0	2	5.9	5.9	5.9	63.146	558	558	0	6.0797
P27708	P27708	2	2	2	CAD protein;Glutamine-dependent carbamoyl-phosphate synthase;Aspartate carbamoyltransferase;Dihydroorotase	CAD		1	2	2	2	0	0	0	0	2	0	0	0	0	0	0	0	0	2	0	0	0	0	0	0	0	0	2	0	0	0	0	1	1	1	242.98	2225	2225	0	5.8627
Q9P013	Q9P013	2	2	2	Spliceosome-associated protein CWC15 homolog	CWC15		1	2	2	2	0	0	1	1	0	0	1	0	0	0	0	1	1	0	0	1	0	0	0	0	1	1	0	0	1	0	0	7.9	7.9	7.9	26.624	229	229	0.00073964	2.6825			By MS/MS
Q96IZ0	Q96IZ0	2	2	2	PRKC apoptosis WT1 regulator protein	PAWR		1	2	2	2	0	0	0	1	2	0	0	0	0	0	0	0	1	2	0	0	0	0	0	0	0	1	2	0	0	0	0	7.1	7.1	7.1	36.567	340	340	0	6.1089
O60231	O60231	3	2	2	Putative pre-mRNA-splicing factor ATP-dependent RNA helicase DHX16	DHX16		1	3	2	2	0	0	1	1	2	1	1	1	2	0	0	0	0	1	0	0	0	1	0	0	0	0	1	0	0	0	1	3	2.1	2.1	119.26	1041	1041	0	3.0727			By matching
P12273	P12273	2	2	2	Prolactin-inducible protein	PIP		1	2	2	2	2	0	0	0	0	0	0	0	0	2	0	0	0	0	0	0	0	0	2	0	0	0	0	0	0	0	0	16.4	16.4	16.4	16.572	146	146	0.0021708	2.5089	By MS/MS
Q5T6F2	Q5T6F2	2	2	2	Ubiquitin-associated protein 2	UBAP2		1	2	2	2	0	0	2	1	0	0	0	0	0	0	0	2	1	0	0	0	0	0	0	0	2	1	0	0	0	0	0	2.3	2.3	2.3	117.11	1119	1119	0	4.9865			By MS/MS
REV__Q86SM5	REV__Q86SM5	1	1	1				1	1	1	1	1	0	0	0	0	0	0	0	0	1	0	0	0	0	0	0	0	0	1	0	0	0	0	0	0	0	0	0	0	0	31.517	289	289	1	-2	By MS/MS
Q00613	Q00613	1	1	1	Heat shock factor protein 1	HSF1		1	1	1	1	0	0	0	0	0	0	0	1	0	0	0	0	0	0	0	0	1	0	0	0	0	0	0	0	0	1	0	2.1	2.1	2.1	57.26	529	529	1	-2
Q16401	Q16401	2	2	2	26S proteasome non-ATPase regulatory subunit 5	PSMD5		1	2	2	2	1	0	0	0	0	0	0	1	1	1	0	0	0	0	0	0	1	1	1	0	0	0	0	0	0	1	1	4.4	4.4	4.4	56.195	504	504	0	3.5167	By MS/MS
P63208	P63208	2	2	2	S-phase kinase-associated protein 1	SKP1		1	2	2	2	2	0	0	0	0	0	0	0	0	2	0	0	0	0	0	0	0	0	2	0	0	0	0	0	0	0	0	15.3	15.3	15.3	18.658	163	163	0	4.2546	By MS/MS
P05090	P05090	2	2	2	Apolipoprotein D	APOD		1	2	2	2	2	0	0	0	0	0	0	0	0	2	0	0	0	0	0	0	0	0	2	0	0	0	0	0	0	0	0	9.5	9.5	9.5	21.275	189	189	0	2.9329	By MS/MS
P15170;Q8IYD1	P15170;Q8IYD1	3;3	3;3	3;3	Eukaryotic peptide chain release factor GTP-binding subunit ERF3A;Eukaryotic peptide chain release factor GTP-binding subunit ERF3B	GSPT1;GSPT2	;	2	3	3	3	1	0	1	0	0	0	0	1	1	1	0	1	0	0	0	0	1	1	1	0	1	0	0	0	0	1	1	5.4	5.4	5.4	55.755	499	499;628	0	6.6954	By MS/MS		By MS/MS
Q9BVP2	Q9BVP2	1	1	1	Guanine nucleotide-binding protein-like 3	GNL3		1	1	1	1	0	0	0	0	1	0	1	0	0	0	0	0	0	1	0	1	0	0	0	0	0	0	1	0	1	0	0	2.2	2.2	2.2	61.992	549	549	0.0028551	2.4133
Q99755	Q99755	3	1	1	Phosphatidylinositol 4-phosphate 5-kinase type-1 alpha	PIP5K1A		1	3	1	1	2	1	2	1	0	0	1	0	0	1	1	0	0	0	0	0	0	0	1	1	0	0	0	0	0	0	0	5.9	1.8	1.8	62.633	562	562	0.0035411	2.3372	By MS/MS	By MS/MS	By matching
O95202	O95202	1	1	1	LETM1 and EF-hand domain-containing protein 1, mitochondrial	LETM1		1	1	1	1	1	1	1	0	0	0	0	0	0	1	1	1	0	0	0	0	0	0	1	1	1	0	0	0	0	0	0	1.6	1.6	1.6	83.353	739	739	0	5.3485	By MS/MS	By MS/MS	By MS/MS
REV__Q13315	REV__Q13315	1	1	1				1	1	1	1	0	0	0	0	0	0	1	0	0	0	0	0	0	0	0	1	0	0	0	0	0	0	0	0	1	0	0	0	0	0	350.68	3056	3056	1	-2
P51858	P51858	3	3	3	Hepatoma-derived growth factor	HDGF		1	3	3	3	2	0	0	0	0	0	0	0	1	2	0	0	0	0	0	0	0	1	2	0	0	0	0	0	0	0	1	20.8	20.8	20.8	26.788	240	240	0	11.209	By MS/MS
P29084	P29084	2	2	2	Transcription initiation factor IIE subunit beta	GTF2E2		1	2	2	2	0	0	1	0	0	0	1	1	2	0	0	1	0	0	0	1	1	2	0	0	1	0	0	0	1	1	2	5.2	5.2	5.2	33.043	291	291	0.0054608	2.0588			By MS/MS
O15511	O15511	1	1	1	Actin-related protein 2/3 complex subunit 5	ARPC5		1	1	1	1	1	0	0	0	0	0	0	0	0	1	0	0	0	0	0	0	0	0	1	0	0	0	0	0	0	0	0	8.6	8.6	8.6	16.32	151	151	0.00075988	2.8452	By MS/MS
REV__Q14789	REV__Q14789	1	1	1				1	1	1	1	0	0	0	1	0	0	0	0	0	0	0	0	1	0	0	0	0	0	0	0	0	1	0	0	0	0	0	0	0	0	376.01	3259	3259	0.0080268	1.8951
P51665	P51665	2	2	2	26S proteasome non-ATPase regulatory subunit 7	PSMD7		1	2	2	2	2	0	0	1	0	0	0	0	0	2	0	0	1	0	0	0	0	0	2	0	0	1	0	0	0	0	0	5.9	5.9	5.9	37.025	324	324	0	3.092	By MS/MS
Q02750	Q02750	2	2	2	Dual specificity mitogen-activated protein kinase kinase 1	MAP2K1		1	2	2	2	1	0	0	0	1	0	0	0	0	1	0	0	0	1	0	0	0	0	1	0	0	0	1	0	0	0	0	5.1	5.1	5.1	43.439	393	393	0.0021614	2.4812	By MS/MS
P46091	P46091	1	1	1	G-protein coupled receptor 1	GPR1		1	1	1	1	0	0	0	0	0	0	0	1	1	0	0	0	0	0	0	0	1	1	0	0	0	0	0	0	0	1	1	2.3	2.3	2.3	41.43	355	355	0.0097911	1.7371
P42330;Q04828;P52895;P17516	P42330;Q04828;P52895	3;2;2;1	3;2;2;1	3;2;2;1	Aldo-keto reductase family 1 member C3;Aldo-keto reductase family 1 member C1;Aldo-keto reductase family 1 member C2	AKR1C3;AKR1C1;AKR1C2	;;	4	3	3	3	3	0	0	0	0	0	0	0	0	3	0	0	0	0	0	0	0	0	3	0	0	0	0	0	0	0	0	12.1	12.1	12.1	36.853	323	323;323;323;323	0	6.3844	By MS/MS
Q9Y3X0	Q9Y3X0	4	4	4	Coiled-coil domain-containing protein 9	CCDC9		1	4	4	4	3	0	0	1	1	0	0	0	0	3	0	0	1	1	0	0	0	0	3	0	0	1	1	0	0	0	0	11.3	11.3	11.3	59.702	531	531	0	9.5542	By MS/MS
Q16531	Q16531	2	2	2	DNA damage-binding protein 1	DDB1		1	2	2	2	0	0	0	1	0	0	0	0	1	0	0	0	1	0	0	0	0	1	0	0	0	1	0	0	0	0	1	1.8	1.8	1.8	126.97	1140	1140	0.0073579	1.8966
Q9Y4P3	Q9Y4P3	1	1	1	Transducin beta-like protein 2	TBL2		1	1	1	1	1	0	0	0	0	0	0	0	1	1	0	0	0	0	0	0	0	1	1	0	0	0	0	0	0	0	1	2.9	2.9	2.9	49.797	447	447	0	4.539	By MS/MS
Q13144	Q13144	2	2	2	Translation initiation factor eIF-2B subunit epsilon	EIF2B5		1	2	2	2	0	0	0	0	0	0	0	0	2	0	0	0	0	0	0	0	0	2	0	0	0	0	0	0	0	0	2	4	4	4	80.379	721	721	0	5.7795
A0A087WV48;P62942	A0A087WV48;P62942	1;1	1;1	1;1	Peptidyl-prolyl cis-trans isomerase FKBP1A	FKBP1A	;	2	1	1	1	1	0	0	0	0	0	0	0	0	1	0	0	0	0	0	0	0	0	1	0	0	0	0	0	0	0	0	11.2	11.2	11.2	12.68	116	116;108	0.0007593	2.8432	By MS/MS
Q7LBR1	Q7LBR1	2	2	2	Charged multivesicular body protein 1b	CHMP1B		1	2	2	2	2	0	1	1	1	0	1	1	0	2	0	1	1	1	0	1	1	0	2	0	1	1	1	0	1	1	0	8.5	8.5	8.5	22.109	199	199	0	3.3372	By MS/MS		By MS/MS
Q96EI5;Q9H3H9	Q96EI5;Q9H3H9	1;1	1;1	1;1	Transcription elongation factor A protein-like 4;Transcription elongation factor A protein-like 2	TCEAL4;TCEAL2	;	2	1	1	1	1	0	0	1	0	0	0	0	0	1	0	0	1	0	0	0	0	0	1	0	0	1	0	0	0	0	0	4.2	4.2	4.2	24.647	215	215;227	0.0049054	2.2675	By MS/MS
Q32MZ4	Q32MZ4	2	2	2	Leucine-rich repeat flightless-interacting protein 1	LRRFIP1		1	2	2	2	1	0	1	1	0	0	0	0	0	1	0	1	1	0	0	0	0	0	1	0	1	1	0	0	0	0	0	3.3	3.3	3.3	89.252	808	808	0	6.8567	By MS/MS		By MS/MS
Q8IZP2;P50502;Q8NFI4	Q8IZP2;P50502;Q8NFI4	2;2;1	2;2;1	2;2;1	Putative protein FAM10A4;Hsc70-interacting protein;Putative protein FAM10A5	ST13P4;ST13;ST13P5	;;	3	2	2	2	0	0	1	0	0	0	0	0	1	0	0	1	0	0	0	0	0	1	0	0	1	0	0	0	0	0	1	10	10	10	27.406	240	240;369;369	0	3.8475			By MS/MS
Q9Y281	Q9Y281	6	2	2	Cofilin-2	CFL2		1	6	2	2	4	1	4	4	5	4	4	4	5	0	0	0	0	1	0	0	0	1	0	0	0	0	1	0	0	0	1	34.9	12	12	18.736	166	166	0.0035486	2.3431	By matching	By matching	By matching
Q9NRW1	Q9NRW1	7	1	1	Ras-related protein Rab-6B	RAB6B		1	7	1	1	1	2	7	5	5	5	4	4	5	0	0	1	0	0	0	0	0	0	0	0	1	0	0	0	0	0	0	29.3	4.8	4.8	23.461	208	208	0.0055363	2.1966	By matching	By matching	By MS/MS
Q15746	Q15746	1	1	1	Myosin light chain kinase, smooth muscle;Myosin light chain kinase, smooth muscle, deglutamylated form	MYLK		1	1	1	1	0	0	0	1	0	0	1	0	0	0	0	0	1	0	0	1	0	0	0	0	0	1	0	0	1	0	0	0.4	0.4	0.4	210.71	1914	1914	0.0073677	1.9014
REV__Q13451	REV__Q13451	1	1	1				1	1	1	1	0	0	1	0	0	0	0	0	0	0	0	1	0	0	0	0	0	0	0	0	1	0	0	0	0	0	0	0	0	0	51.212	457	457	0.0098684	1.7929			By MS/MS
P40121	P40121	2	2	2	Macrophage-capping protein	CAPG		1	2	2	2	1	0	0	0	0	0	0	1	1	1	0	0	0	0	0	0	1	1	1	0	0	0	0	0	0	1	1	6.9	6.9	6.9	38.498	348	348	0	10.502	By MS/MS
P55145	P55145	1	1	1	Mesencephalic astrocyte-derived neurotrophic factor	MANF		1	1	1	1	1	0	1	0	0	0	0	0	0	1	0	1	0	0	0	0	0	0	1	0	1	0	0	0	0	0	0	4.4	4.4	4.4	20.7	182	182	1	-2	By MS/MS		By MS/MS
P00846	P00846	1	1	1	ATP synthase subunit a	MT-ATP6		1	1	1	1	1	0	1	0	0	0	0	0	0	1	0	1	0	0	0	0	0	0	1	0	1	0	0	0	0	0	0	4.4	4.4	4.4	24.817	226	226	0.0042403	2.3181	By MS/MS		By MS/MS
P53680	P53680	1	1	1	AP-2 complex subunit sigma	AP2S1		1	1	1	1	0	0	0	0	1	0	0	0	0	0	0	0	0	1	0	0	0	0	0	0	0	0	1	0	0	0	0	6.3	6.3	6.3	17.018	142	142	0.0021755	2.513
Q9Y277	Q9Y277	1	1	1	Voltage-dependent anion-selective channel protein 3	VDAC3		1	1	1	1	0	0	0	0	0	0	0	0	1	0	0	0	0	0	0	0	0	1	0	0	0	0	0	0	0	0	1	3.9	3.9	3.9	30.658	283	283	0.0035436	2.3384
Q15398	Q15398	3	3	3	Disks large-associated protein 5	DLGAP5		1	3	3	3	2	0	0	1	0	0	0	0	0	2	0	0	1	0	0	0	0	0	2	0	0	1	0	0	0	0	0	3.7	3.7	3.7	95.114	846	846	0	5.636	By MS/MS
Q9NQW6	Q9NQW6	2	2	2	Actin-binding protein anillin	ANLN		1	2	2	2	1	0	1	0	1	0	0	0	0	1	0	1	0	1	0	0	0	0	1	0	1	0	1	0	0	0	0	1.7	1.7	1.7	124.2	1124	1124	0.00074294	2.7089	By MS/MS		By MS/MS
P18859	P18859	1	1	1	ATP synthase-coupling factor 6, mitochondrial	ATP5J		1	1	1	1	1	0	0	0	0	0	0	0	0	1	0	0	0	0	0	0	0	0	1	0	0	0	0	0	0	0	0	13.9	13.9	13.9	12.587	108	108	0	3.7638	By MS/MS
P51116	P51116	5	3	3	Fragile X mental retardation syndrome-related protein 2	FXR2		1	5	3	3	3	1	1	1	3	1	1	2	1	1	0	0	0	1	0	0	1	0	1	0	0	0	1	0	0	1	0	9.5	5.5	5.5	74.222	673	673	0	5.2543	By MS/MS	By matching	By matching
P40616	P40616	1	1	1	ADP-ribosylation factor-like protein 1	ARL1		1	1	1	1	1	0	0	0	0	0	0	0	1	1	0	0	0	0	0	0	0	1	1	0	0	0	0	0	0	0	1	5	5	5	20.417	181	181	0.005487	2.1093	By MS/MS
P54577	P54577	4	4	4	Tyrosine--tRNA ligase, cytoplasmic;Tyrosine--tRNA ligase, cytoplasmic, N-terminally processed	YARS		1	4	4	4	0	0	0	0	2	0	1	0	2	0	0	0	0	2	0	1	0	2	0	0	0	0	2	0	1	0	2	7.8	7.8	7.8	59.143	528	528	0	4.9923
P00439	P00439	1	1	1	Phenylalanine-4-hydroxylase	PAH		1	1	1	1	1	0	1	0	0	0	0	0	0	1	0	1	0	0	0	0	0	0	1	0	1	0	0	0	0	0	0	2.9	2.9	2.9	51.861	452	452	1	-2	By MS/MS		By MS/MS
P60953	P60953	1	1	1	Cell division control protein 42 homolog	CDC42		1	1	1	1	0	0	1	0	0	0	0	0	0	0	0	1	0	0	0	0	0	0	0	0	1	0	0	0	0	0	0	5.2	5.2	5.2	21.258	191	191	0.0054945	2.1251			By MS/MS
O60488	O60488	3	2	2	Long-chain-fatty-acid--CoA ligase 4	ACSL4		1	3	2	2	3	0	0	1	1	0	0	0	0	2	0	0	0	0	0	0	0	0	2	0	0	0	0	0	0	0	0	6.6	4.1	4.1	79.187	711	711	0	5.98	By MS/MS
Q15428	Q15428	2	2	2	Splicing factor 3A subunit 2	SF3A2		1	2	2	2	1	0	1	0	0	0	0	0	0	1	0	1	0	0	0	0	0	0	1	0	1	0	0	0	0	0	0	3.9	3.9	3.9	49.255	464	464	0.00074405	2.7099	By MS/MS		By MS/MS
Q9GZR2	Q9GZR2	1	1	1	RNA exonuclease 4	REXO4		1	1	1	1	1	0	0	1	0	0	0	0	0	1	0	0	1	0	0	0	0	0	1	0	0	1	0	0	0	0	0	2.1	2.1	2.1	46.671	422	422	0.0092227	1.8084	By MS/MS
Q9Y3Z3	Q9Y3Z3	2	2	2	Deoxynucleoside triphosphate triphosphohydrolase SAMHD1	SAMHD1		1	2	2	2	1	0	0	0	0	0	0	0	1	1	0	0	0	0	0	0	0	1	1	0	0	0	0	0	0	0	1	4	4	4	72.2	626	626	0.00073801	2.6548	By MS/MS
Q15363	Q15363	1	1	1	Transmembrane emp24 domain-containing protein 2	TMED2		1	1	1	1	1	0	1	1	1	0	1	1	1	1	0	1	1	1	0	1	1	1	1	0	1	1	1	0	1	1	1	4.5	4.5	4.5	22.761	201	201	0.0028694	2.4506	By MS/MS		By MS/MS
O60493	O60493	3	3	3	Sorting nexin-3	SNX3		1	3	3	3	2	0	0	0	0	0	1	0	0	2	0	0	0	0	0	1	0	0	2	0	0	0	0	0	1	0	0	21	21	21	18.762	162	162	0	6.1285	By MS/MS
Q9H3N1	Q9H3N1	1	1	1	Thioredoxin-related transmembrane protein 1	TMX1		1	1	1	1	0	1	0	0	0	0	0	0	0	0	1	0	0	0	0	0	0	0	0	1	0	0	0	0	0	0	0	4.3	4.3	4.3	31.791	280	280	0	3.66		By MS/MS
P13804	P13804	1	1	1	Electron transfer flavoprotein subunit alpha, mitochondrial	ETFA		1	1	1	1	1	0	0	0	0	0	0	1	0	1	0	0	0	0	0	0	1	0	1	0	0	0	0	0	0	1	0	3.9	3.9	3.9	35.079	333	333	0.0042194	2.2899	By MS/MS
Q6UWP8	Q6UWP8	2	2	2	Suprabasin	SBSN		1	2	2	2	2	0	0	0	0	0	0	0	0	2	0	0	0	0	0	0	0	0	2	0	0	0	0	0	0	0	0	5.4	5.4	5.4	60.54	590	590	0	9.2899	By MS/MS
Q96M27	Q96M27	1	1	1	Protein PRRC1	PRRC1		1	1	1	1	0	0	0	0	0	0	0	1	1	0	0	0	0	0	0	0	1	1	0	0	0	0	0	0	0	1	1	3.4	3.4	3.4	46.701	445	445	0.0042343	2.3132
P61011	P61011	2	2	2	Signal recognition particle 54 kDa protein	SRP54		1	2	2	2	1	0	0	0	0	0	0	0	1	1	0	0	0	0	0	0	0	1	1	0	0	0	0	0	0	0	1	4.4	4.4	4.4	55.704	504	504	0.0021661	2.4886	By MS/MS
P35544	P35544	1	1	1	Ubiquitin-like protein FUBI	FAU		1	1	1	1	1	0	0	0	0	0	0	0	0	1	0	0	0	0	0	0	0	0	1	0	0	0	0	0	0	0	0	25.7	25.7	25.7	7.7598	74	74	0	4.3928	By MS/MS
P08754;P11488;P63096;P19087;P09471;A8MTJ3;P38405	P08754;P11488;P63096;P19087;P09471;A8MTJ3;P38405	2;1;1;1;1;1;1	1;0;0;0;0;0;0	1;0;0;0;0;0;0	Guanine nucleotide-binding protein G(k) subunit alpha;Guanine nucleotide-binding protein G(t) subunit alpha-1;Guanine nucleotide-binding protein G(i) subunit alpha-1;Guanine nucleotide-binding protein G(t) subunit alpha-2;Guanine nucleotide-binding protein G(o) subunit alpha;Guanine nucleotide-binding protein G(t) subunit alpha-3;Guanine nucleotide-binding protein G(olf) subunit alpha	GNAI3;GNAT1;GNAI1;GNAT2;GNAO1;GNAT3;GNAL	;;;;;;	7	2	1	1	1	1	0	1	1	1	1	1	1	1	0	0	0	0	0	0	0	0	1	0	0	0	0	0	0	0	0	7.3	4.2	4.2	40.532	354	354;350;354;354;354;354;381	0	3.0187	By MS/MS	By matching
A6NHL2	A6NHL2	5	1	1	Tubulin alpha chain-like 3	TUBAL3		1	5	1	1	3	0	4	4	5	3	4	4	4	0	0	0	0	1	0	0	0	0	0	0	0	0	1	0	0	0	0	10.3	3.8	3.8	49.908	446	446	0.0055479	2.2198	By matching		By matching
O00203	O00203	1	1	1	AP-3 complex subunit beta-1	AP3B1		1	1	1	1	0	0	0	0	1	0	0	0	0	0	0	0	0	1	0	0	0	0	0	0	0	0	1	0	0	0	0	1	1	1	121.32	1094	1094	0	2.9846
Q13724	Q13724	1	1	1	Mannosyl-oligosaccharide glucosidase	MOGS		1	1	1	1	0	0	0	0	1	0	0	0	0	0	0	0	0	1	0	0	0	0	0	0	0	0	1	0	0	0	0	2.2	2.2	2.2	91.916	837	837	0	3.5717
Q07812	Q07812	2	2	2	Apoptosis regulator BAX	BAX		1	2	2	2	2	0	0	0	0	0	0	0	0	2	0	0	0	0	0	0	0	0	2	0	0	0	0	0	0	0	0	13	13	13	21.184	192	192	0	4.8292	By MS/MS
Q13242	Q13242	2	1	1	Serine/arginine-rich splicing factor 9	SRSF9		1	2	1	1	1	1	1	1	1	1	1	1	2	0	0	0	0	0	0	0	0	1	0	0	0	0	0	0	0	0	1	8.1	5	5	25.542	221	221	0.0085979	1.8273	By matching	By matching	By matching
P54709	P54709	1	1	1	Sodium/potassium-transporting ATPase subunit beta-3	ATP1B3		1	1	1	1	0	0	1	0	0	0	0	0	0	0	0	1	0	0	0	0	0	0	0	0	1	0	0	0	0	0	0	5	5	5	31.512	279	279	0.0028715	2.4511			By MS/MS
REV__Q12768	REV__Q12768	1	1	1				1	1	1	1	0	1	0	0	0	0	0	0	0	0	1	0	0	0	0	0	0	0	0	1	0	0	0	0	0	0	0	0	0	0	134.28	1159	1159	1	-2		By MS/MS
P83111	P83111	2	2	2	Serine beta-lactamase-like protein LACTB, mitochondrial	LACTB		1	2	2	2	0	0	0	2	0	0	0	0	0	0	0	0	2	0	0	0	0	0	0	0	0	2	0	0	0	0	0	3.8	3.8	3.8	60.693	547	547	0.000757	2.8244
Q15599	Q15599	2	2	2	Na(+)/H(+) exchange regulatory cofactor NHE-RF2	SLC9A3R2		1	2	2	2	0	0	0	0	0	0	0	0	2	0	0	0	0	0	0	0	0	2	0	0	0	0	0	0	0	0	2	5.6	5.6	5.6	37.413	337	337	0	3.1538
Q99615	Q99615	2	2	2	DnaJ homolog subfamily C member 7	DNAJC7		1	2	2	2	2	0	1	0	0	0	0	0	0	2	0	1	0	0	0	0	0	0	2	0	1	0	0	0	0	0	0	4.9	4.9	4.9	56.44	494	494	0	5.0251	By MS/MS		By MS/MS
Q13642	Q13642	1	1	1	Four and a half LIM domains protein 1	FHL1		1	1	1	1	0	0	0	0	0	0	0	0	1	0	0	0	0	0	0	0	0	1	0	0	0	0	0	0	0	0	1	3.7	3.7	3.7	36.263	323	323	0.0007391	2.6807
Q15382	Q15382	1	1	1	GTP-binding protein Rheb	RHEB		1	1	1	1	0	0	0	0	0	0	0	0	1	0	0	0	0	0	0	0	0	1	0	0	0	0	0	0	0	0	1	8.7	8.7	8.7	20.497	184	184	0	3.067
P31040	P31040	2	2	2	Succinate dehydrogenase [ubiquinone] flavoprotein subunit, mitochondrial	SDHA		1	2	2	2	0	0	0	0	0	0	1	0	1	0	0	0	0	0	0	1	0	1	0	0	0	0	0	0	1	0	1	3.2	3.2	3.2	72.691	664	664	0.00075245	2.7804
Q14669	Q14669	1	1	1	E3 ubiquitin-protein ligase TRIP12	TRIP12		1	1	1	1	0	0	1	0	0	0	1	0	0	0	0	1	0	0	0	1	0	0	0	0	1	0	0	0	1	0	0	0.8	0.8	0.8	220.43	1992	1992	0	3.0475			By MS/MS
Q14558	Q14558	2	2	2	Phosphoribosyl pyrophosphate synthase-associated protein 1	PRPSAP1		1	2	2	2	0	0	0	1	0	0	1	1	0	0	0	0	1	0	0	1	1	0	0	0	0	1	0	0	1	1	0	7.6	7.6	7.6	39.393	356	356	0.0079893	1.8662
O60762	O60762	1	1	1	Dolichol-phosphate mannosyltransferase subunit 1	DPM1		1	1	1	1	0	0	0	0	0	0	0	0	1	0	0	0	0	0	0	0	0	1	0	0	0	0	0	0	0	0	1	4.2	4.2	4.2	29.634	260	260	0.0048611	2.2261
Q15691	Q15691	1	1	1	Microtubule-associated protein RP/EB family member 1	MAPRE1		1	1	1	1	1	0	0	0	0	0	0	0	0	1	0	0	0	0	0	0	0	0	1	0	0	0	0	0	0	0	0	7.5	7.5	7.5	29.999	268	268	0	3.7637	By MS/MS
P29279	P29279	1	1	1	Connective tissue growth factor	CTGF		1	1	1	1	1	0	0	0	0	0	0	0	0	1	0	0	0	0	0	0	0	0	1	0	0	0	0	0	0	0	0	3.7	3.7	3.7	38.091	349	349	0	3.2037	By MS/MS
CON__Q58D62	CON__Q58D62	2	2	2				1	2	2	2	0	0	1	1	0	0	0	0	0	0	0	1	1	0	0	0	0	0	0	0	1	1	0	0	0	0	0	5.2	5.2	5.2	42.663	387	387	0	4.2465			By MS/MS
P30043	P30043	1	1	1	Flavin reductase (NADPH)	BLVRB		1	1	1	1	0	0	0	0	0	0	0	1	0	0	0	0	0	0	0	0	1	0	0	0	0	0	0	0	0	1	0	6.8	6.8	6.8	22.119	206	206	0	4.7377
P11279	P11279	1	1	1	Lysosome-associated membrane glycoprotein 1	LAMP1		1	1	1	1	1	0	0	0	0	0	0	0	0	1	0	0	0	0	0	0	0	0	1	0	0	0	0	0	0	0	0	2.6	2.6	2.6	44.882	417	417	0.0048917	2.2497	By MS/MS
Q9NRX1	Q9NRX1	1	1	1	RNA-binding protein PNO1	PNO1		1	1	1	1	0	0	0	0	0	0	1	0	0	0	0	0	0	0	0	1	0	0	0	0	0	0	0	0	1	0	0	6.3	6.3	6.3	27.924	252	252	0	3.1193
P60174	P60174	1	1	1	Triosephosphate isomerase	TPI1		1	1	1	1	0	0	0	0	0	0	0	0	1	0	0	0	0	0	0	0	0	1	0	0	0	0	0	0	0	0	1	3.5	3.5	3.5	30.791	286	286	0.0014674	2.6015
Q01658	Q01658	1	1	1	Protein Dr1	DR1		1	1	1	1	1	0	0	0	0	0	1	0	0	1	0	0	0	0	0	1	0	0	1	0	0	0	0	0	1	0	0	7.4	7.4	7.4	19.443	176	176	0.00075075	2.7734	By MS/MS
P82909	P82909	1	1	1	28S ribosomal protein S36, mitochondrial	MRPS36		1	1	1	1	0	0	0	0	0	0	0	1	1	0	0	0	0	0	0	0	1	1	0	0	0	0	0	0	0	1	1	15.5	15.5	15.5	11.466	103	103	0	3.7139
Q04917	Q04917	5	1	1	14-3-3 protein eta	YWHAH		1	5	1	1	4	2	2	2	2	1	0	2	3	0	1	0	0	0	0	0	0	0	0	1	0	0	0	0	0	0	0	16.7	3.7	3.7	28.218	246	246	0.00074516	2.7305	By matching	By MS/MS	By matching
P00480	P00480	1	1	1	Ornithine carbamoyltransferase, mitochondrial	OTC		1	1	1	1	0	0	0	1	0	0	0	0	0	0	0	0	1	0	0	0	0	0	0	0	0	1	0	0	0	0	0	2.3	2.3	2.3	39.935	354	354	1	-2
P25787	P25787	2	2	2	Proteasome subunit alpha type-2	PSMA2		1	2	2	2	0	1	1	0	0	0	0	0	0	0	1	1	0	0	0	0	0	0	0	1	1	0	0	0	0	0	0	10.3	10.3	10.3	25.898	234	234	0	6.7662		By MS/MS	By MS/MS
CON__Q3MHN5;CON__ENSEMBL:ENSBTAP00000018229	CON__Q3MHN5;CON__ENSEMBL:ENSBTAP00000018229	1;1	1;1	1;1			;	2	1	1	1	0	0	0	0	0	0	0	0	1	0	0	0	0	0	0	0	0	1	0	0	0	0	0	0	0	0	1	2.3	2.3	2.3	53.341	474	474;475	0.00075415	2.7823
P14136	P14136	2	1	1	Glial fibrillary acidic protein	GFAP		1	2	1	1	2	1	1	1	1	1	1	1	1	1	0	0	0	0	0	0	0	0	1	0	0	0	0	0	0	0	0	4.9	3.2	3.2	49.88	432	432	0.0042283	2.3111	By MS/MS	By matching	By matching
C9J1V9;O43324	C9J1V9;O43324	1;1	1;1	1;1	Eukaryotic translation elongation factor 1 epsilon-1	EEF1E1-BLOC1S5;EEF1E1	;	2	1	1	1	0	0	0	0	0	0	0	0	1	0	0	0	0	0	0	0	0	1	0	0	0	0	0	0	0	0	1	6.6	6.6	6.6	17.017	151	151;174	0.0055059	2.1354
Q13445	Q13445	1	1	1	Transmembrane emp24 domain-containing protein 1	TMED1		1	1	1	1	0	0	0	0	0	0	0	0	1	0	0	0	0	0	0	0	0	1	0	0	0	0	0	0	0	0	1	4	4	4	25.206	227	227	0.0028633	2.4396
O00268	O00268	1	1	1	Transcription initiation factor TFIID subunit 4	TAF4		1	1	1	1	0	0	0	1	0	0	0	0	0	0	0	0	1	0	0	0	0	0	0	0	0	1	0	0	0	0	0	1.3	1.3	1.3	110.11	1085	1085	0.00074963	2.76
P07954	P07954	2	2	2	Fumarate hydratase, mitochondrial	FH		1	2	2	2	0	0	1	0	1	0	0	0	0	0	0	1	0	1	0	0	0	0	0	0	1	0	1	0	0	0	0	2.7	2.7	2.7	54.636	510	510	0.00074019	2.6851			By MS/MS
CON__A2I7N1;CON__A2I7N0;CON__Q9TTE1	CON__A2I7N1;CON__A2I7N0;CON__Q9TTE1	3;2;2	1;1;1	1;1;1			;;	3	3	1	1	0	0	0	0	0	1	0	2	2	0	0	0	0	0	0	0	0	1	0	0	0	0	0	0	0	0	1	5.6	1.9	1.9	46.397	411	411;411;411	1	-2
Q9BRX9	Q9BRX9	2	2	2	WD repeat domain-containing protein 83	WDR83		1	2	2	2	0	0	0	1	1	0	0	0	0	0	0	0	1	1	0	0	0	0	0	0	0	1	1	0	0	0	0	6.3	6.3	6.3	34.342	315	315	0	4.3672
P54920	P54920	2	2	2	Alpha-soluble NSF attachment protein	NAPA		1	2	2	2	1	0	0	0	0	0	0	0	1	1	0	0	0	0	0	0	0	1	1	0	0	0	0	0	0	0	1	7.8	7.8	7.8	33.232	295	295	0	4.8103	By MS/MS
REV__Q02818	REV__Q02818	1	1	1				1	1	1	1	0	0	0	0	0	0	0	1	0	0	0	0	0	0	0	0	1	0	0	0	0	0	0	0	0	1	0	0	0	0	53.879	461	461	0.0073776	1.9044
P51397	P51397	1	1	1	Death-associated protein 1	DAP		1	1	1	1	1	0	0	0	0	0	1	0	0	1	0	0	0	0	0	1	0	0	1	0	0	0	0	0	1	0	0	7.8	7.8	7.8	11.164	102	102	0.0042135	2.2817	By MS/MS
P78346	P78346	2	2	2	Ribonuclease P protein subunit p30	RPP30		1	2	2	2	1	0	0	0	0	0	0	0	1	1	0	0	0	0	0	0	0	1	1	0	0	0	0	0	0	0	1	6.7	6.7	6.7	29.321	268	268	0.0061058	1.9866	By MS/MS
P60059	P60059	2	2	2	Protein transport protein Sec61 subunit gamma	SEC61G		1	2	2	2	2	0	0	0	0	0	0	0	0	2	0	0	0	0	0	0	0	0	2	0	0	0	0	0	0	0	0	36.8	36.8	36.8	7.7412	68	68	0	4.6651	By MS/MS
P36776	P36776	2	2	2	Lon protease homolog, mitochondrial	LONP1		1	2	2	2	0	0	0	0	1	0	0	1	0	0	0	0	0	1	0	0	1	0	0	0	0	0	1	0	0	1	0	2.1	2.1	2.1	106.49	959	959	0.00611	1.9976
O00170	O00170	1	1	1	AH receptor-interacting protein	AIP		1	1	1	1	0	0	0	0	0	0	0	0	1	0	0	0	0	0	0	0	0	1	0	0	0	0	0	0	0	0	1	4.2	4.2	4.2	37.636	330	330	0.0098555	1.7877
REV__Q9UNW1	REV__Q9UNW1	1	1	1				1	1	1	1	0	0	0	0	0	0	0	0	1	0	0	0	0	0	0	0	0	1	0	0	0	0	0	0	0	0	1	0	0	0	55.051	487	487	1	-2
O75643	O75643	3	3	3	U5 small nuclear ribonucleoprotein 200 kDa helicase	SNRNP200		1	3	3	3	1	0	0	0	0	0	0	1	1	1	0	0	0	0	0	0	1	1	1	0	0	0	0	0	0	1	1	1.5	1.5	1.5	244.5	2136	2136	0	3.7157	By MS/MS
Q96CS3	Q96CS3	1	1	1	FAS-associated factor 2	FAF2		1	1	1	1	0	0	1	0	0	0	0	0	0	0	0	1	0	0	0	0	0	0	0	0	1	0	0	0	0	0	0	2.7	2.7	2.7	52.623	445	445	0.0042433	2.3286			By MS/MS
Q9Y371	Q9Y371	2	2	2	Endophilin-B1	SH3GLB1		1	2	2	2	2	0	0	0	0	0	0	0	0	2	0	0	0	0	0	0	0	0	2	0	0	0	0	0	0	0	0	5.5	5.5	5.5	40.796	365	365	0	3.4353	By MS/MS
Q7Z434	Q7Z434	2	2	2	Mitochondrial antiviral-signaling protein	MAVS		1	2	2	2	2	0	0	0	0	0	0	0	0	2	0	0	0	0	0	0	0	0	2	0	0	0	0	0	0	0	0	5	5	5	56.527	540	540	0	4.2232	By MS/MS
Q8N131	Q8N131	1	1	1	Porimin	TMEM123		1	1	1	1	0	0	1	0	0	0	0	0	0	0	0	1	0	0	0	0	0	0	0	0	1	0	0	0	0	0	0	4.3	4.3	4.3	21.531	208	208	0.0079947	1.8715			By MS/MS
Q9NZ01	Q9NZ01	1	1	1	Very-long-chain enoyl-CoA reductase	TECR		1	1	1	1	1	0	0	0	0	0	0	0	0	1	0	0	0	0	0	0	0	0	1	0	0	0	0	0	0	0	0	3.2	3.2	3.2	36.034	308	308	0.0061266	2.016	By MS/MS
Q13547;Q92769	Q13547;Q92769	1;1	1;1	1;1	Histone deacetylase 1;Histone deacetylase 2	HDAC1;HDAC2	;	2	1	1	1	1	0	0	0	0	0	0	0	0	1	0	0	0	0	0	0	0	0	1	0	0	0	0	0	0	0	0	2.5	2.5	2.5	55.102	482	482;488	0.009849	1.7856	By MS/MS
Q15651	Q15651	3	1	1	High mobility group nucleosome-binding domain-containing protein 3	HMGN3		1	3	1	1	3	2	2	2	2	2	3	2	2	1	0	0	0	0	0	1	0	0	1	0	0	0	0	0	1	0	0	28.3	15.2	15.2	10.666	99	99	0	5.0246	By MS/MS	By matching	By matching
P35221	P35221	2	2	2	Catenin alpha-1	CTNNA1		1	2	2	2	2	0	0	0	0	0	0	0	0	2	0	0	0	0	0	0	0	0	2	0	0	0	0	0	0	0	0	2.8	2.8	2.8	100.07	906	906	0	4.5738	By MS/MS
P54886	P54886	3	3	3	Delta-1-pyrroline-5-carboxylate synthase;Glutamate 5-kinase;Gamma-glutamyl phosphate reductase	ALDH18A1		1	3	3	3	3	0	0	0	0	0	0	0	0	3	0	0	0	0	0	0	0	0	3	0	0	0	0	0	0	0	0	3.6	3.6	3.6	87.301	795	795	0	4.4499	By MS/MS
Q6ZSJ8	Q6ZSJ8	1	1	1	Uncharacterized protein C1orf122	C1orf122		1	1	1	1	1	0	0	0	0	0	0	0	0	1	0	0	0	0	0	0	0	0	1	0	0	0	0	0	0	0	0	10	10	10	11.471	110	110	0.00075358	2.7812	By MS/MS
O14965	O14965	1	1	1	Aurora kinase A	AURKA		1	1	1	1	1	0	0	0	0	0	1	0	0	1	0	0	0	0	0	1	0	0	1	0	0	0	0	0	1	0	0	3.5	3.5	3.5	45.809	403	403	0	3.2216	By MS/MS
P31025	P31025	1	1	1	Lipocalin-1	LCN1		1	1	1	1	1	0	0	0	0	0	0	0	0	1	0	0	0	0	0	0	0	0	1	0	0	0	0	0	0	0	0	6.2	6.2	6.2	19.25	176	176	0.00073475	2.6268	By MS/MS
P12235	P12235	11	2	2	ADP/ATP translocase 1	SLC25A4		1	11	2	2	8	3	3	6	6	6	5	6	6	1	0	0	0	0	0	0	0	1	1	0	0	0	0	0	0	0	1	34.6	6	6	33.064	298	298	0	4.1104	By MS/MS	By matching	By matching
P35354	P35354	1	1	1	Prostaglandin G/H synthase 2	PTGS2		1	1	1	1	0	0	0	0	0	0	0	0	1	0	0	0	0	0	0	0	0	1	0	0	0	0	0	0	0	0	1	2.2	2.2	2.2	68.995	604	604	0	2.9368
P43034	P43034	2	2	2	Platelet-activating factor acetylhydrolase IB subunit alpha	PAFAH1B1		1	2	2	2	0	0	0	0	0	0	0	0	2	0	0	0	0	0	0	0	0	2	0	0	0	0	0	0	0	0	2	5.6	5.6	5.6	46.637	410	410	0	3.369
P52565	P52565	1	1	1	Rho GDP-dissociation inhibitor 1	ARHGDIA		1	1	1	1	0	0	1	0	0	0	0	0	0	0	0	1	0	0	0	0	0	0	0	0	1	0	0	0	0	0	0	7.4	7.4	7.4	23.207	204	204	0.0021786	2.5223			By MS/MS
P13473	P13473	2	2	2	Lysosome-associated membrane glycoprotein 2	LAMP2		1	2	2	2	1	0	0	0	0	0	0	0	1	1	0	0	0	0	0	0	0	1	1	0	0	0	0	0	0	0	1	3.7	3.7	3.7	44.96	410	410	0.0042463	2.3317	By MS/MS
P54578	P54578	2	2	2	Ubiquitin carboxyl-terminal hydrolase 14	USP14		1	2	2	2	0	0	0	0	1	0	1	0	0	0	0	0	0	1	0	1	0	0	0	0	0	0	1	0	1	0	0	5.1	5.1	5.1	56.068	494	494	0	3.1322
Q14738	Q14738	2	2	2	Serine/threonine-protein phosphatase 2A 56 kDa regulatory subunit delta isoform	PPP2R5D		1	2	2	2	0	0	0	1	1	0	0	0	1	0	0	0	1	1	0	0	0	1	0	0	0	1	1	0	0	0	1	4.2	4.2	4.2	69.991	602	602	0	4.7262
Q8IYL3	Q8IYL3	1	1	1	UPF0688 protein C1orf174	C1orf174		1	1	1	1	0	0	0	1	0	0	1	0	0	0	0	0	1	0	0	1	0	0	0	0	0	1	0	0	1	0	0	5.8	5.8	5.8	25.977	243	243	0	2.8858
P52926	P52926	1	1	1	High mobility group protein HMGI-C	HMGA2		1	1	1	1	1	0	0	0	0	0	0	0	0	1	0	0	0	0	0	0	0	0	1	0	0	0	0	0	0	0	0	21.1	21.1	21.1	11.832	109	109	0.00074184	2.6981	By MS/MS
Q08722	Q08722	2	2	2	Leukocyte surface antigen CD47	CD47		1	2	2	2	0	0	0	0	0	0	2	0	0	0	0	0	0	0	0	2	0	0	0	0	0	0	0	0	2	0	0	5.9	5.9	5.9	35.213	323	323	0.0097975	1.7378
Q9BYD6	Q9BYD6	1	1	1	39S ribosomal protein L1, mitochondrial	MRPL1		1	1	1	1	1	0	0	0	0	0	0	0	0	1	0	0	0	0	0	0	0	0	1	0	0	0	0	0	0	0	0	3.7	3.7	3.7	36.908	325	325	0	3.6879	By MS/MS
Q9H4A4	Q9H4A4	2	2	2	Aminopeptidase B	RNPEP		1	2	2	2	0	0	1	0	0	0	1	0	0	0	0	1	0	0	0	1	0	0	0	0	1	0	0	0	1	0	0	3.1	3.1	3.1	72.595	650	650	0.0021898	2.5754			By MS/MS
Q8WUH6	Q8WUH6	1	1	1	Transmembrane protein 263	TMEM263		1	1	1	1	1	0	0	0	0	0	0	0	0	1	0	0	0	0	0	0	0	0	1	0	0	0	0	0	0	0	0	12.9	12.9	12.9	11.748	116	116	0	3.4596	By MS/MS
O60684;O15131;P52294	O60684;O15131;P52294	1;1;1	1;1;1	1;1;1	Importin subunit alpha-7;Importin subunit alpha-6;Importin subunit alpha-5;Importin subunit alpha-5, N-terminally processed	KPNA6;KPNA5;KPNA1	;;	3	1	1	1	0	0	0	0	0	0	0	1	0	0	0	0	0	0	0	0	1	0	0	0	0	0	0	0	0	1	0	2.6	2.6	2.6	60.029	536	536;536;538	0	2.9973
O95425	O95425	1	1	1	Supervillin	SVIL		1	1	1	1	0	0	0	0	1	0	0	0	0	0	0	0	0	1	0	0	0	0	0	0	0	0	1	0	0	0	0	0.7	0.7	0.7	247.74	2214	2214	0	3.1173
Q9Y5K6	Q9Y5K6	2	2	2	CD2-associated protein	CD2AP		1	2	2	2	1	0	1	0	0	0	0	0	0	1	0	1	0	0	0	0	0	0	1	0	1	0	0	0	0	0	0	5	5	5	71.45	639	639	0	3.1991	By MS/MS		By MS/MS
P17693	P17693	2	1	1	HLA class I histocompatibility antigen, alpha chain G	HLA-G		1	2	1	1	2	0	1	1	1	0	1	2	1	1	0	0	0	0	0	0	1	0	1	0	0	0	0	0	0	1	0	6.8	3	3	38.224	338	338	0.0098361	1.7758	By MS/MS		By matching
Q9BTE3	Q9BTE3	1	1	1	Mini-chromosome maintenance complex-binding protein	MCMBP		1	1	1	1	0	0	1	0	1	0	0	0	0	0	0	1	0	1	0	0	0	0	0	0	1	0	1	0	0	0	0	1.6	1.6	1.6	72.979	642	642	0.0042313	2.3119			By MS/MS
O94992	O94992	1	1	1	Protein HEXIM1	HEXIM1		1	1	1	1	0	0	1	1	1	0	1	0	1	0	0	1	1	1	0	1	0	1	0	0	1	1	1	0	1	0	1	3.1	3.1	3.1	40.623	359	359	0.0035461	2.3418			By MS/MS
Q86TI2	Q86TI2	2	2	2	Dipeptidyl peptidase 9	DPP9		1	2	2	2	2	0	0	0	0	0	0	0	0	2	0	0	0	0	0	0	0	0	2	0	0	0	0	0	0	0	0	2.7	2.7	2.7	98.262	863	863	0	3.5369	By MS/MS
P62070;P10301	P62070;P10301	1;1	1;1	1;1	Ras-related protein R-Ras2;Ras-related protein R-Ras	RRAS2;RRAS	;	2	1	1	1	1	0	0	0	0	0	0	0	0	1	0	0	0	0	0	0	0	0	1	0	0	0	0	0	0	0	0	7.8	7.8	7.8	23.399	204	204;218	0	18.604	By MS/MS
Q9HC36	Q9HC36	1	1	1	rRNA methyltransferase 3, mitochondrial	RNMTL1		1	1	1	1	0	0	0	0	0	0	0	1	0	0	0	0	0	0	0	0	1	0	0	0	0	0	0	0	0	1	0	6.4	6.4	6.4	47.019	420	420	0	11.192
P24666	P24666	1	1	1	Low molecular weight phosphotyrosine protein phosphatase	ACP1		1	1	1	1	0	0	0	0	0	0	0	1	0	0	0	0	0	0	0	0	1	0	0	0	0	0	0	0	0	1	0	5.7	5.7	5.7	18.042	158	158	0.0021834	2.5535
Q9UQN3	Q9UQN3	1	1	1	Charged multivesicular body protein 2b	CHMP2B		1	1	1	1	1	0	0	0	0	0	0	0	0	1	0	0	0	0	0	0	0	0	1	0	0	0	0	0	0	0	0	4.7	4.7	4.7	23.906	213	213	0.0080214	1.8912	By MS/MS
Q99575	Q99575	1	1	1	Ribonucleases P/MRP protein subunit POP1	POP1		1	1	1	1	1	0	0	0	0	0	0	0	0	1	0	0	0	0	0	0	0	0	1	0	0	0	0	0	0	0	0	0.9	0.9	0.9	114.71	1024	1024	1	-2	By MS/MS
Q9NYJ8	Q9NYJ8	2	2	2	TGF-beta-activated kinase 1 and MAP3K7-binding protein 2	TAB2		1	2	2	2	2	0	0	0	0	0	0	0	0	2	0	0	0	0	0	0	0	0	2	0	0	0	0	0	0	0	0	3.8	3.8	3.8	76.493	693	693	0	7.4763	By MS/MS
Q8NHU6	Q8NHU6	1	1	1	Tudor domain-containing protein 7	TDRD7		1	1	1	1	0	1	0	0	0	0	0	0	0	0	1	0	0	0	0	0	0	0	0	1	0	0	0	0	0	0	0	0.8	0.8	0.8	123.58	1098	1098	1	-2		By MS/MS
Q969E2	Q969E2	1	1	1	Secretory carrier-associated membrane protein 4	SCAMP4		1	1	1	1	0	0	0	0	0	0	0	0	1	0	0	0	0	0	0	0	0	1	0	0	0	0	0	0	0	0	1	4.8	4.8	4.8	25.728	229	229	0.0085922	1.8273
Q96QR8	Q96QR8	1	1	1	Transcriptional activator protein Pur-beta	PURB		1	1	1	1	0	0	0	0	0	0	1	0	0	0	0	0	0	0	0	1	0	0	0	0	0	0	0	0	1	0	0	4.2	4.2	4.2	33.24	312	312	0.005521	2.1803
P32456;P32455	P32456;P32455	1;1	1;1	1;1	Interferon-induced guanylate-binding protein 2;Interferon-induced guanylate-binding protein 1	GBP2;GBP1	;	2	1	1	1	1	0	1	0	0	0	0	1	0	1	0	1	0	0	0	0	1	0	1	0	1	0	0	0	0	1	0	2	2	2	67.208	591	591;592	0.0021676	2.4894	By MS/MS		By MS/MS
O00629	O00629	1	1	1	Importin subunit alpha-3	KPNA4		1	1	1	1	0	0	0	0	1	0	0	0	1	0	0	0	0	1	0	0	0	1	0	0	0	0	1	0	0	0	1	1.9	1.9	1.9	57.886	521	521	0	2.9933
P36406	P36406	1	1	1	E3 ubiquitin-protein ligase TRIM23	TRIM23		1	1	1	1	1	0	0	0	0	0	1	0	1	1	0	0	0	0	0	1	0	1	1	0	0	0	0	0	1	0	1	1.7	1.7	1.7	64.066	574	574	0.0080053	1.8762	By MS/MS
Q8NBX0	Q8NBX0	1	1	1	Saccharopine dehydrogenase-like oxidoreductase	SCCPDH		1	1	1	1	1	0	0	0	0	0	0	0	0	1	0	0	0	0	0	0	0	0	1	0	0	0	0	0	0	0	0	3	3	3	47.151	429	429	0.0048679	2.2269	By MS/MS
CON__P00978	CON__P00978	1	1	1				1	1	1	1	0	0	0	0	0	0	0	0	1	0	0	0	0	0	0	0	0	1	0	0	0	0	0	0	0	0	1	4.3	4.3	4.3	39.234	352	352	0.002193	2.5793
J3KR12;P32322;Q96C36	J3KR12;P32322;Q96C36	1;1;1	1;1;1	1;1;1	Pyrroline-5-carboxylate reductase 1, mitochondrial;Pyrroline-5-carboxylate reductase 2	PYCR1;PYCR2	;;	3	1	1	1	0	0	0	0	0	0	0	0	1	0	0	0	0	0	0	0	0	1	0	0	0	0	0	0	0	0	1	3.6	3.6	3.6	36.718	359	359;319;320	0	4.0097
O96008	O96008	2	2	2	Mitochondrial import receptor subunit TOM40 homolog	TOMM40		1	2	2	2	2	0	0	0	0	0	0	0	0	2	0	0	0	0	0	0	0	0	2	0	0	0	0	0	0	0	0	5.5	5.5	5.5	37.893	361	361	0	5.2459	By MS/MS
Q03135	Q03135	1	1	1	Caveolin-1	CAV1		1	1	1	1	1	0	0	0	0	0	0	0	0	1	0	0	0	0	0	0	0	0	1	0	0	0	0	0	0	0	0	7.9	7.9	7.9	20.471	178	178	0	3.0585	By MS/MS
Q5T3I0	Q5T3I0	1	1	1	G patch domain-containing protein 4	GPATCH4		1	1	1	1	0	0	0	0	0	0	0	0	1	0	0	0	0	0	0	0	0	1	0	0	0	0	0	0	0	0	1	2.5	2.5	2.5	50.381	446	446	0.0086436	1.8574
Q9UHB9	Q9UHB9	1	1	1	Signal recognition particle subunit SRP68	SRP68		1	1	1	1	0	0	0	0	0	0	0	1	1	0	0	0	0	0	0	0	1	1	0	0	0	0	0	0	0	1	1	2.1	2.1	2.1	70.729	627	627	0.00075301	2.7809
P36507	P36507	1	1	1	Dual specificity mitogen-activated protein kinase kinase 2	MAP2K2		1	1	1	1	1	0	0	0	0	0	0	0	0	1	0	0	0	0	0	0	0	0	1	0	0	0	0	0	0	0	0	3.5	3.5	3.5	44.424	400	400	0.0060811	1.9689	By MS/MS
Q6NVV9	Q6NVV9	1	1	1	Putative disintegrin and metalloproteinase domain-containing protein 5	ADAM5		1	1	1	1	0	1	0	0	0	0	0	0	0	0	1	0	0	0	0	0	0	0	0	1	0	0	0	0	0	0	0	2.4	2.4	2.4	47.181	412	412	1	-2		By MS/MS
REV__Q2M1P5	REV__Q2M1P5	1	1	1				1	1	1	1	0	0	0	0	0	0	0	0	1	0	0	0	0	0	0	0	0	1	0	0	0	0	0	0	0	0	1	0	0	0	150.59	1343	1343	1	-2
A0A0B4J1V8;Q9NQ55	A0A0B4J1V8;Q9NQ55	1;1	1;1	1;1	Suppressor of SWI4 1 homolog	PPAN-P2RY11;PPAN	;	2	1	1	1	1	0	0	0	0	0	0	0	0	1	0	0	0	0	0	0	0	0	1	0	0	0	0	0	0	0	0	1.1	1.1	1.1	87.917	794	794;473	1	-2	By MS/MS
O43172	O43172	1	1	1	U4/U6 small nuclear ribonucleoprotein Prp4	PRPF4		1	1	1	1	0	0	0	0	0	0	1	0	0	0	0	0	0	0	0	1	0	0	0	0	0	0	0	0	1	0	0	3.1	3.1	3.1	58.449	522	522	0	7.7908
O14929	O14929	1	1	1	Histone acetyltransferase type B catalytic subunit	HAT1		1	1	1	1	0	0	1	0	0	0	0	0	0	0	0	1	0	0	0	0	0	0	0	0	1	0	0	0	0	0	0	3.1	3.1	3.1	49.512	419	419	0	3.2905			By MS/MS
Q9NQ90	Q9NQ90	1	1	1	Anoctamin-2	ANO2		1	1	1	1	0	0	0	0	0	0	1	0	0	0	0	0	0	0	0	1	0	0	0	0	0	0	0	0	1	0	0	1.2	1.2	1.2	113.97	1003	1003	0.005472	2.0614
Q9H553	Q9H553	2	2	2	Alpha-1,3/1,6-mannosyltransferase ALG2	ALG2		1	2	2	2	0	0	0	0	0	0	0	1	1	0	0	0	0	0	0	0	1	1	0	0	0	0	0	0	0	1	1	7.2	7.2	7.2	47.091	416	416	0	4.1777
P11441	P11441	1	1	1	Ubiquitin-like protein 4A	UBL4A		1	1	1	1	1	0	0	0	0	0	0	0	0	1	0	0	0	0	0	0	0	0	1	0	0	0	0	0	0	0	0	6.4	6.4	6.4	17.776	157	157	0.0055172	2.1521	By MS/MS
Q8IXK0	Q8IXK0	2	2	2	Polyhomeotic-like protein 2	PHC2		1	2	2	2	0	0	1	0	0	0	0	0	1	0	0	1	0	0	0	0	0	1	0	0	1	0	0	0	0	0	1	2.2	2.2	2.2	90.712	858	858	0	3.8351			By MS/MS
Q9Y6K5	Q9Y6K5	1	1	1	2-5-oligoadenylate synthase 3	OAS3		1	1	1	1	0	0	0	0	1	0	0	0	0	0	0	0	0	1	0	0	0	0	0	0	0	0	1	0	0	0	0	1.4	1.4	1.4	121.17	1087	1087	0	3.1681
CON__Q3Y5Z3	CON__Q3Y5Z3	1	1	1				1	1	1	1	1	0	0	0	0	0	0	0	0	1	0	0	0	0	0	0	0	0	1	0	0	0	0	0	0	0	0	3.8	3.8	3.8	26.133	240	240	0.0054907	2.1187	By MS/MS
CON__Q3ZBS7	CON__Q3ZBS7	1	1	1				1	1	1	1	0	0	0	0	0	0	0	0	1	0	0	0	0	0	0	0	0	1	0	0	0	0	0	0	0	0	1	3.9	3.9	3.9	54.099	484	484	0	3.382
REV__Q8N5Z0	REV__Q8N5Z0	1	1	1				1	1	1	1	0	0	1	0	0	0	0	0	0	0	0	1	0	0	0	0	0	0	0	0	1	0	0	0	0	0	0	0	0	0	47.351	425	425	1	-2			By MS/MS
Q16881	Q16881	1	1	1	Thioredoxin reductase 1, cytoplasmic	TXNRD1		1	1	1	1	0	0	1	0	0	0	0	0	1	0	0	1	0	0	0	0	0	1	0	0	1	0	0	0	0	0	1	2.3	2.3	2.3	70.905	649	649	0	5.0975			By MS/MS
Q9Y2R0	Q9Y2R0	2	2	2	Cytochrome c oxidase assembly factor 3 homolog, mitochondrial	COA3		1	2	2	2	2	0	0	0	0	0	0	0	0	2	0	0	0	0	0	0	0	0	2	0	0	0	0	0	0	0	0	19.8	19.8	19.8	11.731	106	106	0.00074129	2.6909	By MS/MS
Q86TS9	Q86TS9	1	1	1	39S ribosomal protein L52, mitochondrial	MRPL52		1	1	1	1	1	0	0	0	0	0	0	0	0	1	0	0	0	0	0	0	0	0	1	0	0	0	0	0	0	0	0	26.8	26.8	26.8	13.664	123	123	0	3.8262	By MS/MS
P52951	P52951	1	1	1	Homeobox protein GBX-2	GBX2		1	1	1	1	0	1	0	0	0	0	0	0	0	0	1	0	0	0	0	0	0	0	0	1	0	0	0	0	0	0	0	3.7	3.7	3.7	37.348	348	348	1	-2		By MS/MS
P54725;P54727	P54725;P54727	1;1	1;1	1;1	UV excision repair protein RAD23 homolog A;UV excision repair protein RAD23 homolog B	RAD23A;RAD23B	;	2	1	1	1	0	0	0	0	0	0	0	0	1	0	0	0	0	0	0	0	0	1	0	0	0	0	0	0	0	0	1	2.2	2.2	2.2	39.609	363	363;409	0.0098296	1.7619
O95777	O95777	2	2	2	U6 snRNA-associated Sm-like protein LSm8	LSM8		1	2	2	2	2	0	0	0	0	0	0	0	0	2	0	0	0	0	0	0	0	0	2	0	0	0	0	0	0	0	0	19.8	19.8	19.8	10.403	96	96	0.0048883	2.2472	By MS/MS
Q8NCF5	Q8NCF5	1	1	1	NFATC2-interacting protein	NFATC2IP		1	1	1	1	0	0	1	0	0	0	0	0	0	0	0	1	0	0	0	0	0	0	0	0	1	0	0	0	0	0	0	4.1	4.1	4.1	45.816	419	419	0.00075188	2.778			By MS/MS
O43318	O43318	2	2	2	Mitogen-activated protein kinase kinase kinase 7	MAP3K7		1	2	2	2	2	0	0	0	0	0	0	0	0	2	0	0	0	0	0	0	0	0	2	0	0	0	0	0	0	0	0	2.5	2.5	2.5	67.195	606	606	0.0097847	1.7351	By MS/MS
CON__ENSEMBL:ENSBTAP00000014147	CON__ENSEMBL:ENSBTAP00000014147	1	1	1				1	1	1	1	0	0	1	0	0	0	0	0	0	0	0	1	0	0	0	0	0	0	0	0	1	0	0	0	0	0	0	13.3	13.3	13.3	11.756	113	113	0.00075586	2.8212			By MS/MS
P10644	P10644	2	2	2	cAMP-dependent protein kinase type I-alpha regulatory subunit;cAMP-dependent protein kinase type I-alpha regulatory subunit, N-terminally processed	PRKAR1A		1	2	2	2	1	0	0	0	0	0	1	0	0	1	0	0	0	0	0	1	0	0	1	0	0	0	0	0	1	0	0	7.9	7.9	7.9	42.981	381	381	0	5.2068	By MS/MS
P51608	P51608	1	1	1	Methyl-CpG-binding protein 2	MECP2		1	1	1	1	1	0	0	0	0	0	0	0	0	1	0	0	0	0	0	0	0	0	1	0	0	0	0	0	0	0	0	2.9	2.9	2.9	52.44	486	486	0.002847	2.3696	By MS/MS
Q13177	Q13177	2	2	2	Serine/threonine-protein kinase PAK 2;PAK-2p27;PAK-2p34	PAK2		1	2	2	2	2	0	0	0	0	0	0	0	0	2	0	0	0	0	0	0	0	0	2	0	0	0	0	0	0	0	0	3.6	3.6	3.6	58.042	524	524	0	3.6328	By MS/MS
Q99590	Q99590	1	1	1	Protein SCAF11	SCAF11		1	1	1	1	0	0	0	1	1	0	0	0	0	0	0	0	1	1	0	0	0	0	0	0	0	1	1	0	0	0	0	0.5	0.5	0.5	164.65	1463	1463	0.00074794	2.7434
Q9NRF9	Q9NRF9	1	1	1	DNA polymerase epsilon subunit 3	POLE3		1	1	1	1	1	0	0	0	0	0	0	0	0	1	0	0	0	0	0	0	0	0	1	0	0	0	0	0	0	0	0	10.9	10.9	10.9	16.859	147	147	0	3.2714	By MS/MS
Q9UBV8	Q9UBV8	1	1	1	Peflin	PEF1		1	1	1	1	1	0	1	0	0	0	0	0	0	1	0	1	0	0	0	0	0	0	1	0	1	0	0	0	0	0	0	4.6	4.6	4.6	30.381	284	284	0	3.276	By MS/MS		By MS/MS
O43493	O43493	1	1	1	Trans-Golgi network integral membrane protein 2	TGOLN2		1	1	1	1	1	0	0	0	0	0	0	0	0	1	0	0	0	0	0	0	0	0	1	0	0	0	0	0	0	0	0	2.9	2.9	2.9	51.112	480	480	0.00075643	2.8239	By MS/MS
REV__Q92561;REV__Q96FC7	REV__Q92561;REV__Q96FC7	1;1	1;1	1;1			;	2	1	1	1	0	0	0	1	0	0	0	0	0	0	0	0	1	0	0	0	0	0	0	0	0	1	0	0	0	0	0	0	0	0	37.572	330	330;376	1	-2
Q70E73	Q70E73	2	2	2	Ras-associated and pleckstrin homology domains-containing protein 1	RAPH1		1	2	2	2	2	0	0	0	0	0	0	0	0	2	0	0	0	0	0	0	0	0	2	0	0	0	0	0	0	0	0	2	2	2	135.25	1250	1250	0	5.3772	By MS/MS
P00533	P00533	1	1	1	Epidermal growth factor receptor	EGFR		1	1	1	1	1	0	0	0	0	0	0	0	0	1	0	0	0	0	0	0	0	0	1	0	0	0	0	0	0	0	0	0.9	0.9	0.9	134.28	1210	1210	0.0067069	1.9044	By MS/MS
Q8IVH2	Q8IVH2	1	1	1	Forkhead box protein P4	FOXP4		1	1	1	1	1	0	0	0	0	0	0	0	0	1	0	0	0	0	0	0	0	0	1	0	0	0	0	0	0	0	0	1.3	1.3	1.3	73.488	680	680	0.0086321	1.8439	By MS/MS
Q9BWT6	Q9BWT6	1	1	1	Meiotic nuclear division protein 1 homolog	MND1		1	1	1	1	1	0	0	0	0	0	0	0	0	1	0	0	0	0	0	0	0	0	1	0	0	0	0	0	0	0	0	6.8	6.8	6.8	23.753	205	205	0	3.5036	By MS/MS
P40222	P40222	1	1	1	Alpha-taxilin	TXLNA		1	1	1	1	1	0	0	0	0	0	0	0	0	1	0	0	0	0	0	0	0	0	1	0	0	0	0	0	0	0	0	1.6	1.6	1.6	61.89	546	546	0.0007446	2.7137	By MS/MS
Q8N567	Q8N567	1	1	1	Zinc finger CCHC domain-containing protein 9	ZCCHC9		1	1	1	1	0	0	0	0	0	0	0	0	1	0	0	0	0	0	0	0	0	1	0	0	0	0	0	0	0	0	1	4.4	4.4	4.4	30.477	271	271	0.0061224	2.0082
CON__ENSEMBL:ENSBTAP00000032840	CON__ENSEMBL:ENSBTAP00000032840	2	2	2				1	2	2	2	0	0	2	0	0	0	0	0	0	0	0	2	0	0	0	0	0	0	0	0	2	0	0	0	0	0	0	2.4	2.4	2.4	92.273	825	825	0	4.7837			By MS/MS
P61803	P61803	1	1	1	Dolichyl-diphosphooligosaccharide--protein glycosyltransferase subunit DAD1	DAD1		1	1	1	1	1	0	0	0	0	0	0	0	0	1	0	0	0	0	0	0	0	0	1	0	0	0	0	0	0	0	0	10.6	10.6	10.6	12.497	113	113	0.00074627	2.7422	By MS/MS
CON__Q3SZH5	CON__Q3SZH5	1	1	1				1	1	1	1	0	0	0	0	0	0	0	0	1	0	0	0	0	0	0	0	0	1	0	0	0	0	0	0	0	0	1	3.5	3.5	3.5	45.456	424	424	0.0028531	2.3884
P02679	P02679	1	1	1	Fibrinogen gamma chain	FGG		1	1	1	1	0	0	0	0	0	0	0	0	1	0	0	0	0	0	0	0	0	1	0	0	0	0	0	0	0	0	1	2.6	2.6	2.6	51.511	453	453	0.008	1.8726
Q13620	Q13620	1	1	1	Cullin-4B	CUL4B		1	1	1	1	1	0	0	0	0	0	0	0	0	1	0	0	0	0	0	0	0	0	1	0	0	0	0	0	0	0	0	1.3	1.3	1.3	103.98	913	913	0	3.8211	By MS/MS
P49006	P49006	1	1	1	MARCKS-related protein	MARCKSL1		1	1	1	1	1	0	0	0	0	0	0	0	0	1	0	0	0	0	0	0	0	0	1	0	0	0	0	0	0	0	0	7.7	7.7	7.7	19.529	195	195	0	7.8729	By MS/MS
Q92504	Q92504	1	1	1	Zinc transporter SLC39A7	SLC39A7		1	1	1	1	1	0	1	0	0	0	0	0	0	1	0	1	0	0	0	0	0	0	1	0	1	0	0	0	0	0	0	3	3	3	50.117	469	469	0	3.4599	By MS/MS		By MS/MS
Q6L8Q7	Q6L8Q7	1	1	1	2,5-phosphodiesterase 12	PDE12		1	1	1	1	1	0	1	0	0	0	0	0	0	1	0	1	0	0	0	0	0	0	1	0	1	0	0	0	0	0	0	2.3	2.3	2.3	67.351	609	609	0	3.2078	By MS/MS		By MS/MS
Q9Y6E0;O00506	Q9Y6E0;O00506	2;1	2;1	2;1	Serine/threonine-protein kinase 24;Serine/threonine-protein kinase 24 36 kDa subunit;Serine/threonine-protein kinase 24 12 kDa subunit;Serine/threonine-protein kinase 25	STK24;STK25	;	2	2	2	2	0	0	1	1	0	0	0	0	0	0	0	1	1	0	0	0	0	0	0	0	1	1	0	0	0	0	0	6.8	6.8	6.8	49.307	443	443;426	0	4.8632			By MS/MS
Q9Y3A4	Q9Y3A4	1	1	1	Ribosomal RNA-processing protein 7 homolog A	RRP7A		1	1	1	1	1	0	0	0	0	0	0	0	0	1	0	0	0	0	0	0	0	0	1	0	0	0	0	0	0	0	0	5.7	5.7	5.7	32.334	280	280	0.0073727	1.9019	By MS/MS
Q53GA4	Q53GA4	1	1	1	Pleckstrin homology-like domain family A member 2	PHLDA2		1	1	1	1	0	0	1	0	0	0	0	0	0	0	0	1	0	0	0	0	0	0	0	0	1	0	0	0	0	0	0	5.9	5.9	5.9	17.092	152	152	0.0092105	1.8023			By MS/MS
Q9Y2Z0	Q9Y2Z0	1	1	1	Suppressor of G2 allele of SKP1 homolog	SUGT1		1	1	1	1	0	1	0	0	0	0	0	0	0	0	1	0	0	0	0	0	0	0	0	1	0	0	0	0	0	0	0	3.3	3.3	3.3	41.024	365	365	0	3.0338		By MS/MS
Q9BZF1	Q9BZF1	1	1	1	Oxysterol-binding protein-related protein 8	OSBPL8		1	1	1	1	1	0	0	0	0	0	0	0	0	1	0	0	0	0	0	0	0	0	1	0	0	0	0	0	0	0	0	1.2	1.2	1.2	101.19	889	889	0.0060934	1.9768	By MS/MS
Q9Y221	Q9Y221	1	1	1	60S ribosome subunit biogenesis protein NIP7 homolog	NIP7		1	1	1	1	0	0	0	0	0	0	0	0	1	0	0	0	0	0	0	0	0	1	0	0	0	0	0	0	0	0	1	5.6	5.6	5.6	20.462	180	180	0.0021739	2.5128
Q13895	Q13895	1	1	1	Bystin	BYSL		1	1	1	1	1	0	0	0	0	0	0	0	0	1	0	0	0	0	0	0	0	0	1	0	0	0	0	0	0	0	0	3	3	3	49.601	437	437	0.00073855	2.6639	By MS/MS
Q8N556	Q8N556	1	1	1	Actin filament-associated protein 1	AFAP1		1	1	1	1	0	0	0	0	0	0	0	1	0	0	0	0	0	0	0	0	1	0	0	0	0	0	0	0	0	1	0	1.2	1.2	1.2	80.724	730	730	0.005544	2.2115
P21912	P21912	1	1	1	Succinate dehydrogenase [ubiquinone] iron-sulfur subunit, mitochondrial	SDHB		1	1	1	1	0	0	0	0	0	0	0	1	0	0	0	0	0	0	0	0	1	0	0	0	0	0	0	0	0	1	0	5	5	5	31.629	280	280	0.0055517	2.2238
Q8TEA8	Q8TEA8	1	1	1	D-tyrosyl-tRNA(Tyr) deacylase 1	DTD1		1	1	1	1	1	0	0	0	0	0	0	0	0	1	0	0	0	0	0	0	0	0	1	0	0	0	0	0	0	0	0	7.7	7.7	7.7	23.423	209	209	0	4.6192	By MS/MS
O43592	O43592	1	1	1	Exportin-T	XPOT		1	1	1	1	0	0	0	0	1	0	0	1	1	0	0	0	0	1	0	0	1	1	0	0	0	0	1	0	0	1	1	0.9	0.9	0.9	109.96	962	962	0.0014663	2.5991
H3BN98;Q15041	H3BN98	5;1	1;1	1;1				2	5	1	1	3	1	4	4	4	3	4	3	3	0	0	1	0	0	0	0	0	0	0	0	1	0	0	0	0	0	0	20.3	3.4	3.4	27.168	237	237;203	1	-2	By matching	By matching	By MS/MS
Q8N392	Q8N392	1	1	1	Rho GTPase-activating protein 18	ARHGAP18		1	1	1	1	1	0	0	0	0	0	0	0	0	1	0	0	0	0	0	0	0	0	1	0	0	0	0	0	0	0	0	1.5	1.5	1.5	74.976	663	663	1	-2	By MS/MS
Q14258	Q14258	1	1	1	E3 ubiquitin/ISG15 ligase TRIM25	TRIM25		1	1	1	1	1	0	0	0	0	0	0	0	0	1	0	0	0	0	0	0	0	0	1	0	0	0	0	0	0	0	0	2.2	2.2	2.2	70.973	630	630	0.0054757	2.0643	By MS/MS
Q9UNF1	Q9UNF1	2	2	2	Melanoma-associated antigen D2	MAGED2		1	2	2	2	1	0	0	0	0	0	0	1	1	1	0	0	0	0	0	0	1	1	1	0	0	0	0	0	0	1	1	3.5	3.5	3.5	64.953	606	606	0.004878	2.2428	By MS/MS
P19388	P19388	1	1	1	DNA-directed RNA polymerases I, II, and III subunit RPABC1	POLR2E		1	1	1	1	1	0	0	0	0	0	0	0	0	1	0	0	0	0	0	0	0	0	1	0	0	0	0	0	0	0	0	6.7	6.7	6.7	24.551	210	210	0	3.6732	By MS/MS
Q7Z6Z7	Q7Z6Z7	1	1	1	E3 ubiquitin-protein ligase HUWE1	HUWE1		1	1	1	1	0	0	0	0	1	0	0	0	1	0	0	0	0	1	0	0	0	1	0	0	0	0	1	0	0	0	1	0.3	0.3	0.3	481.89	4374	4374	0	3.2091
Q6DD88	Q6DD88	3	3	3	Atlastin-3	ATL3		1	3	3	3	1	0	0	1	1	0	0	0	0	1	0	0	1	1	0	0	0	0	1	0	0	1	1	0	0	0	0	5.5	5.5	5.5	60.541	541	541	0	4.424	By MS/MS
O60271	O60271	1	1	1	C-Jun-amino-terminal kinase-interacting protein 4	SPAG9		1	1	1	1	0	0	0	0	0	0	0	0	1	0	0	0	0	0	0	0	0	1	0	0	0	0	0	0	0	0	1	0.7	0.7	0.7	146.2	1321	1321	0.008615	1.8351
O96013	O96013	1	1	1	Serine/threonine-protein kinase PAK 4	PAK4		1	1	1	1	0	0	1	0	0	0	0	1	0	0	0	1	0	0	0	0	1	0	0	0	1	0	0	0	0	1	0	1.9	1.9	1.9	64.071	591	591	0.00075131	2.7761			By MS/MS
P30825	P30825	1	1	1	High affinity cationic amino acid transporter 1	SLC7A1		1	1	1	1	0	0	0	0	0	0	0	1	0	0	0	0	0	0	0	0	1	0	0	0	0	0	0	0	0	1	0	3	3	3	67.638	629	629	0.0048815	2.2466
O60313	O60313	2	2	2	Dynamin-like 120 kDa protein, mitochondrial;Dynamin-like 120 kDa protein, form S1	OPA1		1	2	2	2	0	0	0	0	0	0	0	0	2	0	0	0	0	0	0	0	0	2	0	0	0	0	0	0	0	0	2	2.1	2.1	2.1	111.63	960	960	0.002849	2.3817
Q6PGN9	Q6PGN9	1	1	1	Proline/serine-rich coiled-coil protein 1	PSRC1		1	1	1	1	1	0	0	0	0	0	0	0	0	1	0	0	0	0	0	0	0	0	1	0	0	0	0	0	0	0	0	3.9	3.9	3.9	38.796	363	363	0.00074683	2.7431	By MS/MS
REV__Q8TBE7	REV__Q8TBE7	1	1	1				1	1	1	1	0	0	0	0	0	0	1	0	0	0	0	0	0	0	0	1	0	0	0	0	0	0	0	0	1	0	0	0	0	0	46.421	412	412	1	-2
P49915	P49915	1	1	1	GMP synthase [glutamine-hydrolyzing]	GMPS		1	1	1	1	1	0	1	0	1	0	0	0	0	1	0	1	0	1	0	0	0	0	1	0	1	0	1	0	0	0	0	1.6	1.6	1.6	76.715	693	693	0.0098168	1.759	By MS/MS		By MS/MS
Q9BSC4	Q9BSC4	1	1	1	Nucleolar protein 10	NOL10		1	1	1	1	1	0	0	0	0	0	0	0	0	1	0	0	0	0	0	0	0	0	1	0	0	0	0	0	0	0	0	2	2	2	80.301	688	688	0	3.1737	By MS/MS
Q5JTV8	Q5JTV8	1	1	1	Torsin-1A-interacting protein 1	TOR1AIP1		1	1	1	1	1	0	0	0	0	0	0	0	0	1	0	0	0	0	0	0	0	0	1	0	0	0	0	0	0	0	0	2.2	2.2	2.2	66.248	583	583	0.0061141	2.003	By MS/MS
P46109	P46109	1	1	1	Crk-like protein	CRKL		1	1	1	1	1	0	0	0	0	0	0	0	0	1	0	0	0	0	0	0	0	0	1	0	0	0	0	0	0	0	0	5.6	5.6	5.6	33.777	303	303	0	3.2794	By MS/MS
Q03518	Q03518	1	1	1	Antigen peptide transporter 1	TAP1		1	1	1	1	1	0	0	1	0	0	0	0	0	1	0	0	1	0	0	0	0	0	1	0	0	1	0	0	0	0	0	1.4	1.4	1.4	87.217	808	808	0.0054645	2.059	By MS/MS
Q9UPW6;Q01826	Q9UPW6;Q01826	2;1	2;1	2;1	DNA-binding protein SATB2;DNA-binding protein SATB1	SATB2;SATB1	;	2	2	2	2	2	0	0	0	0	0	0	0	0	2	0	0	0	0	0	0	0	0	2	0	0	0	0	0	0	0	0	2.9	2.9	2.9	82.554	733	733;763	0.0061017	1.9777	By MS/MS
P11234	P11234	2	1	1	Ras-related protein Ral-B	RALB		1	2	1	1	0	0	0	0	0	0	1	2	2	0	0	0	0	0	0	0	1	1	0	0	0	0	0	0	0	1	1	9.7	4.4	4.4	23.408	206	206	1	-2
Q00653	Q00653	2	2	2	Nuclear factor NF-kappa-B p100 subunit;Nuclear factor NF-kappa-B p52 subunit	NFKB2		1	2	2	2	0	0	1	1	0	0	0	0	1	0	0	1	1	0	0	0	0	1	0	0	1	1	0	0	0	0	1	1.8	1.8	1.8	96.748	900	900	0.0048747	2.2346			By MS/MS
P11717	P11717	1	1	1	Cation-independent mannose-6-phosphate receptor	IGF2R		1	1	1	1	1	0	0	0	0	0	0	0	0	1	0	0	0	0	0	0	0	0	1	0	0	0	0	0	0	0	0	0.4	0.4	0.4	274.37	2491	2491	0.0098039	1.7423	By MS/MS
Q96AC1	Q96AC1	1	1	1	Fermitin family homolog 2	FERMT2		1	1	1	1	0	0	0	0	1	0	0	0	0	0	0	0	0	1	0	0	0	0	0	0	0	0	1	0	0	0	0	2.2	2.2	2.2	77.86	680	680	0.0097529	1.6996
Q16891	Q16891	1	1	1	MICOS complex subunit MIC60	IMMT		1	1	1	1	0	0	0	0	0	0	0	1	0	0	0	0	0	0	0	0	1	0	0	0	0	0	0	0	0	1	0	1.7	1.7	1.7	83.677	758	758	0.0086264	1.8438
Q15738	Q15738	1	1	1	Sterol-4-alpha-carboxylate 3-dehydrogenase, decarboxylating	NSDHL		1	1	1	1	0	0	0	0	0	0	0	0	1	0	0	0	0	0	0	0	0	1	0	0	0	0	0	0	0	0	1	3.5	3.5	3.5	41.9	373	373	0.0021645	2.488
P50995	P50995	1	1	1	Annexin A11	ANXA11		1	1	1	1	1	0	0	0	0	0	0	0	0	1	0	0	0	0	0	0	0	0	1	0	0	0	0	0	0	0	0	3	3	3	54.389	505	505	1	-2	By MS/MS
Q92615	Q92615	1	1	1	La-related protein 4B	LARP4B		1	1	1	1	0	0	0	0	0	0	1	0	0	0	0	0	0	0	0	1	0	0	0	0	0	0	0	0	1	0	0	2.3	2.3	2.3	80.551	738	738	0	3.0054
O60502	O60502	1	1	1	Protein O-GlcNAcase	MGEA5		1	1	1	1	1	0	0	0	0	0	0	0	0	1	0	0	0	0	0	0	0	0	1	0	0	0	0	0	0	0	0	1.4	1.4	1.4	102.91	916	916	0.0014631	2.582	By MS/MS
Q9BTD8	Q9BTD8	1	1	1	RNA-binding protein 42	RBM42		1	1	1	1	1	0	0	1	0	0	1	0	0	1	0	0	1	0	0	1	0	0	1	0	0	1	0	0	1	0	0	1.9	1.9	1.9	50.413	480	480	0.0098425	1.7781	By MS/MS
Q9BZE1	Q9BZE1	1	1	1	39S ribosomal protein L37, mitochondrial	MRPL37		1	1	1	1	1	0	0	0	0	0	0	0	0	1	0	0	0	0	0	0	0	0	1	0	0	0	0	0	0	0	0	3.5	3.5	3.5	48.117	423	423	0.0098103	1.7458	By MS/MS
Q15404	Q15404	1	1	1	Ras suppressor protein 1	RSU1		1	1	1	1	0	0	0	0	0	0	0	1	0	0	0	0	0	0	0	0	1	0	0	0	0	0	0	0	0	1	0	2.9	2.9	2.9	31.54	277	277	0.009772	1.7307
Q9BXB4	Q9BXB4	1	1	1	Oxysterol-binding protein-related protein 11	OSBPL11		1	1	1	1	0	0	1	0	0	0	0	0	0	0	0	1	0	0	0	0	0	0	0	0	1	0	0	0	0	0	0	0.9	0.9	0.9	83.642	747	747	1	-2			By MS/MS
O00422	O00422	1	1	1	Histone deacetylase complex subunit SAP18	SAP18		1	1	1	1	0	0	0	0	1	0	0	0	0	0	0	0	0	1	0	0	0	0	0	0	0	0	1	0	0	0	0	7.2	7.2	7.2	17.561	153	153	1	-2
Q9NTJ5	Q9NTJ5	1	1	1	Phosphatidylinositide phosphatase SAC1	SACM1L		1	1	1	1	0	0	0	0	1	0	0	0	0	0	0	0	0	1	0	0	0	0	0	0	0	0	1	0	0	0	0	1.7	1.7	1.7	66.966	587	587	1	-2
Q9H9S3;P61619	Q9H9S3;P61619	1;1	1;1	1;1	Protein transport protein Sec61 subunit alpha isoform 2;Protein transport protein Sec61 subunit alpha isoform 1	SEC61A2;SEC61A1	;	2	1	1	1	0	0	0	0	1	0	0	0	0	0	0	0	0	1	0	0	0	0	0	0	0	0	1	0	0	0	0	1.5	1.5	1.5	52.247	476	476;476	1	-2
O95372	O95372	1	1	1	Acyl-protein thioesterase 2	LYPLA2		1	1	1	1	0	0	0	0	0	0	0	0	1	0	0	0	0	0	0	0	0	1	0	0	0	0	0	0	0	0	1	3.5	3.5	3.5	24.737	231	231	1	-2
A0A075B7F0	A0A075B7F0	1	1	1		IGHV3OR16-10		1	1	1	1	0	0	0	1	1	1	1	1	1	0	0	0	1	1	1	1	1	1	0	0	0	1	1	1	1	1	1	19	19	19	12.579	116	116	1	-2
A6NCW3	A6NCW3	1	1	1	Protein FAM231B	FAM231B		1	1	1	1	1	0	0	0	1	1	0	1	0	1	0	0	0	1	1	0	1	0	1	0	0	0	1	1	0	1	0	5.3	5.3	5.3	18.25	169	169	1	-2	By MS/MS
A6NFF2	A6NFF2	1	1	1	Putative nucleosome assembly protein 1-like 6	NAP1L6		1	1	1	1	0	0	0	0	0	0	1	1	0	0	0	0	0	0	0	1	1	0	0	0	0	0	0	0	1	1	0	11.2	11.2	11.2	12.045	107	107	0.0049123	2.2789
A6NK02	A6NK02	1	1	1	Putative tripartite motif-containing protein 75	TRIM75P		1	1	1	1	0	0	1	0	1	0	1	0	0	0	0	1	0	1	0	1	0	0	0	0	1	0	1	0	1	0	0	2.4	2.4	2.4	53.677	468	468	1	-2			By MS/MS
O14802	O14802	1	1	1	DNA-directed RNA polymerase III subunit RPC1	POLR3A		1	1	1	1	1	0	0	0	0	0	0	0	0	1	0	0	0	0	0	0	0	0	1	0	0	0	0	0	0	0	0	0.9	0.9	0.9	155.64	1390	1390	1	-2	By MS/MS
O15078	O15078	2	2	2	Centrosomal protein of 290 kDa	CEP290		1	2	2	2	0	0	0	1	1	0	0	1	0	0	0	0	1	1	0	0	1	0	0	0	0	1	1	0	0	1	0	0.7	0.7	0.7	290.38	2479	2479	0.004902	2.2665
O15482	O15482	1	1	1	Testis-specific protein TEX28	TEX28		1	1	1	1	0	0	1	0	1	1	0	0	0	0	0	1	0	1	1	0	0	0	0	0	1	0	1	1	0	0	0	2.7	2.7	2.7	46.131	410	410	1	-2			By MS/MS
O60645	O60645	1	1	1	Exocyst complex component 3	EXOC3		1	1	1	1	0	0	0	0	0	0	0	0	1	0	0	0	0	0	0	0	0	1	0	0	0	0	0	0	0	0	1	1.2	1.2	1.2	86.844	756	756	1	-2
O75916	O75916	1	1	1	Regulator of G-protein signaling 9	RGS9		1	1	1	1	0	0	0	0	0	0	0	1	0	0	0	0	0	0	0	0	1	0	0	0	0	0	0	0	0	1	0	1.3	1.3	1.3	76.965	674	674	1	-2
O76041	O76041	1	1	1	Nebulette	NEBL		1	1	1	1	0	0	0	0	0	0	0	1	0	0	0	0	0	0	0	0	1	0	0	0	0	0	0	0	0	1	0	1	1	1	116.45	1014	1014	0.0080107	1.877
O94874	O94874	1	1	1	E3 UFM1-protein ligase 1	UFL1		1	1	1	1	0	0	1	1	1	1	0	0	0	0	0	1	1	1	1	0	0	0	0	0	1	1	1	1	0	0	0	1.4	1.4	1.4	89.594	794	794	0.0067114	1.9044			By MS/MS
O94973	O94973	2	1	1	AP-2 complex subunit alpha-2	AP2A2		1	2	1	1	0	0	0	1	0	0	0	0	1	0	0	0	0	0	0	0	0	1	0	0	0	0	0	0	0	0	1	2.2	1.3	1.3	103.96	939	939	1	-2
P01031	P01031	1	1	1	Complement C5;Complement C5 beta chain;Complement C5 alpha chain;C5a anaphylatoxin;Complement C5 alpha chain	C5		1	1	1	1	0	0	1	1	1	1	1	1	1	0	0	1	1	1	1	1	1	1	0	0	1	1	1	1	1	1	1	0.9	0.9	0.9	188.3	1676	1676	0.0097784	1.7328			By MS/MS
P0C843	P0C843	1	1	1	Putative uncharacterized protein encoded by LINC00032	LINC00032		1	1	1	1	0	0	0	0	0	0	0	0	1	0	0	0	0	0	0	0	0	1	0	0	0	0	0	0	0	0	1	7.9	7.9	7.9	12.082	101	101	1	-2
P23497	P23497	4	1	1	Nuclear autoantigen Sp-100	SP100		1	4	1	1	3	1	2	3	2	2	2	3	2	0	0	0	1	0	0	0	0	0	0	0	0	1	0	0	0	0	0	3	0.9	0.9	100.42	879	879	1	-2	By matching	By matching	By matching
P49326	P49326	1	1	1	Dimethylaniline monooxygenase [N-oxide-forming] 5	FMO5		1	1	1	1	0	1	0	0	0	0	0	0	0	0	1	0	0	0	0	0	0	0	0	1	0	0	0	0	0	0	0	2.6	2.6	2.6	60.22	533	533	1	-2		By MS/MS
P53804	P53804	1	1	1	E3 ubiquitin-protein ligase TTC3	TTC3		1	1	1	1	0	0	1	0	0	0	0	0	0	0	0	1	0	0	0	0	0	0	0	0	1	0	0	0	0	0	0	0.4	0.4	0.4	229.87	2025	2025	1	-2			By MS/MS
Q03164	Q03164	1	1	1	Histone-lysine N-methyltransferase 2A;MLL cleavage product N320;MLL cleavage product C180	KMT2A		1	1	1	1	1	0	1	1	1	1	1	1	0	1	0	1	1	1	1	1	1	0	1	0	1	1	1	1	1	1	0	0.2	0.2	0.2	431.76	3969	3969	1	-2	By MS/MS		By MS/MS
Q03468	Q03468	1	1	1	DNA excision repair protein ERCC-6	ERCC6		1	1	1	1	0	0	0	0	0	1	0	0	0	0	0	0	0	0	1	0	0	0	0	0	0	0	0	1	0	0	0	0.8	0.8	0.8	168.41	1493	1493	1	-2
Q03938	Q03938	1	1	1	Zinc finger protein 90	ZNF90		1	1	1	1	0	0	0	0	0	0	1	1	1	0	0	0	0	0	0	1	1	1	0	0	0	0	0	0	1	1	1	1.7	1.7	1.7	69.057	601	601	1	-2
Q12840	Q12840	7	1	1	Kinesin heavy chain isoform 5A	KIF5A		1	7	1	1	5	1	4	0	1	1	3	4	4	0	0	0	0	0	0	0	0	1	0	0	0	0	0	0	0	0	1	7.6	0.7	0.7	117.38	1032	1032	1	-2	By matching	By matching	By matching
Q13206	Q13206	1	1	1	Probable ATP-dependent RNA helicase DDX10	DDX10		1	1	1	1	0	0	0	0	0	1	0	0	0	0	0	0	0	0	1	0	0	0	0	0	0	0	0	1	0	0	0	1	1	1	100.89	875	875	1	-2
Q13427	Q13427	1	1	1	Peptidyl-prolyl cis-trans isomerase G	PPIG		1	1	1	1	0	0	0	0	1	0	0	0	0	0	0	0	0	1	0	0	0	0	0	0	0	0	1	0	0	0	0	1.9	1.9	1.9	88.616	754	754	0.0021802	2.5289
Q14CW9	Q14CW9	1	1	1	Ataxin-7-like protein 3	ATXN7L3		1	1	1	1	0	0	0	1	0	0	0	0	0	0	0	0	1	0	0	0	0	0	0	0	0	1	0	0	0	0	0	3.7	3.7	3.7	38.651	347	347	1	-2
Q15006	Q15006	1	1	1	ER membrane protein complex subunit 2	EMC2		1	1	1	1	0	0	0	0	0	0	0	1	0	0	0	0	0	0	0	0	1	0	0	0	0	0	0	0	0	1	0	3.4	3.4	3.4	34.833	297	297	0	3.4185
Q6DKI2;Q3B8N2	Q6DKI2;Q3B8N2	2;2	1;1	1;1	Galectin-9C;Galectin-9B	LGALS9C;LGALS9B	;	2	2	1	1	0	0	0	0	0	0	0	1	1	0	0	0	0	0	0	0	1	0	0	0	0	0	0	0	0	1	0	5.9	3.7	3.7	39.607	356	356;356	0.0042254	2.2947
Q494V2	Q494V2	1	1	1	Coiled-coil domain-containing protein 37	CCDC37		1	1	1	1	0	1	0	0	0	0	0	0	0	0	1	0	0	0	0	0	0	0	0	1	0	0	0	0	0	0	0	1.5	1.5	1.5	71.116	611	611	1	-2		By MS/MS
Q5JRX3	Q5JRX3	1	1	1	Presequence protease, mitochondrial	PITRM1		1	1	1	1	0	0	0	0	0	0	0	1	0	0	0	0	0	0	0	0	1	0	0	0	0	0	0	0	0	1	0	1	1	1	117.41	1037	1037	0.0067295	1.9253
Q5U623	Q5U623	2	2	2	Activating transcription factor 7-interacting protein 2	ATF7IP2		1	2	2	2	0	1	0	0	0	1	0	0	0	0	1	0	0	0	1	0	0	0	0	1	0	0	0	1	0	0	0	3.1	3.1	3.1	75.763	682	682	0.009247	1.8264		By MS/MS
Q6GQQ9	Q6GQQ9	1	1	1	OTU domain-containing protein 7B	OTUD7B		1	1	1	1	0	0	0	1	0	1	0	0	0	0	0	0	1	0	1	0	0	0	0	0	0	1	0	1	0	0	0	1.5	1.5	1.5	92.525	843	843	1	-2
Q6IMI6	Q6IMI6	1	1	1	Sulfotransferase 1C3	SULT1C3		1	1	1	1	0	0	1	0	0	0	0	0	0	0	0	1	0	0	0	0	0	0	0	0	1	0	0	0	0	0	0	4.6	4.6	4.6	35.888	304	304	1	-2			By MS/MS
Q6P1J9	Q6P1J9	2	2	2	Parafibromin	CDC73		1	2	2	2	1	1	0	0	0	0	0	0	0	1	1	0	0	0	0	0	0	0	1	1	0	0	0	0	0	0	0	4	4	4	60.576	531	531	0.0021914	2.5774	By MS/MS	By MS/MS
Q6SJ93	Q6SJ93	1	1	1	Protein FAM111B	FAM111B		1	1	1	1	0	0	0	1	0	0	0	0	0	0	0	0	1	0	0	0	0	0	0	0	0	1	0	0	0	0	0	1.4	1.4	1.4	84.673	734	734	1	-2
Q70IA8	Q70IA8	1	1	1	MOB kinase activator 3C	MOB3C		1	1	1	1	1	0	0	0	0	0	0	0	0	1	0	0	0	0	0	0	0	0	1	0	0	0	0	0	0	0	0	5.1	5.1	5.1	25.622	216	216	1	-2	By MS/MS
Q7Z6A9	Q7Z6A9	1	1	1	B- and T-lymphocyte attenuator	BTLA		1	1	1	1	0	0	0	0	1	0	0	0	0	0	0	0	0	1	0	0	0	0	0	0	0	0	1	0	0	0	0	3.8	3.8	3.8	32.834	289	289	0.0048849	2.2472
Q86SQ7	Q86SQ7	1	1	1	Serologically defined colon cancer antigen 8	SDCCAG8		1	1	1	1	0	1	1	0	0	0	0	1	1	0	1	1	0	0	0	0	1	1	0	1	1	0	0	0	0	1	1	2.1	2.1	2.1	82.681	713	713	0	4.9349		By MS/MS	By MS/MS
Q86T23	Q86T23	1	1	1	Putative ciliary rootlet coiled-coil protein-like 1 protein	CROCCP2		1	1	1	1	0	0	0	0	1	0	0	0	0	0	0	0	0	1	0	0	0	0	0	0	0	0	1	0	0	0	0	12.6	12.6	12.6	12.396	111	111	1	-2
Q8IXH6	Q8IXH6	1	1	1	Tumor protein p53-inducible nuclear protein 2	TP53INP2		1	1	1	1	0	0	0	0	1	0	0	0	0	0	0	0	0	1	0	0	0	0	0	0	0	0	1	0	0	0	0	3.6	3.6	3.6	23.98	220	220	0.0097656	1.7089
Q8IYD9	Q8IYD9	1	1	1	Lung adenoma susceptibility protein 2	LAS2		1	1	1	1	0	1	0	0	0	0	0	0	0	0	1	0	0	0	0	0	0	0	0	1	0	0	0	0	0	0	0	4.3	4.3	4.3	41.81	372	372	1	-2		By MS/MS
Q8IYE0	Q8IYE0	1	1	1	Coiled-coil domain-containing protein 146	CCDC146		1	1	1	1	0	0	1	0	0	0	0	0	0	0	0	1	0	0	0	0	0	0	0	0	1	0	0	0	0	0	0	0.8	0.8	0.8	112.81	955	955	1	-2			By MS/MS
Q8NEM0	Q8NEM0	1	1	1	Microcephalin	MCPH1		1	1	1	1	0	1	0	0	0	0	0	0	0	0	1	0	0	0	0	0	0	0	0	1	0	0	0	0	0	0	0	1	1	1	92.848	835	835	1	-2		By MS/MS
Q8WYA0	Q8WYA0	1	1	1	Intraflagellar transport protein 81 homolog	IFT81		1	1	1	1	0	0	0	1	1	0	0	0	0	0	0	0	1	1	0	0	0	0	0	0	0	1	1	0	0	0	0	2.1	2.1	2.1	79.745	676	676	1	-2
Q8WZ26	Q8WZ26	1	1	1	Putative uncharacterized protein PP6455	PP6455		1	1	1	1	0	1	0	0	0	0	0	0	0	0	1	0	0	0	0	0	0	0	0	1	0	0	0	0	0	0	0	10.4	10.4	10.4	14.832	134	134	1	-2		By MS/MS
Q92835	Q92835	1	1	1	Phosphatidylinositol 3,4,5-trisphosphate 5-phosphatase 1	INPP5D		1	1	1	1	0	0	0	0	0	0	1	0	0	0	0	0	0	0	0	1	0	0	0	0	0	0	0	0	1	0	0	0.8	0.8	0.8	133.29	1189	1189	1	-2
Q96A08	Q96A08	5	1	1	Histone H2B type 1-A	HIST1H2BA		1	5	1	1	3	3	3	3	3	4	4	3	5	0	0	0	0	0	0	0	0	1	0	0	0	0	0	0	0	0	1	39.4	11.8	11.8	14.167	127	127	0	15.767	By matching	By matching	By matching
Q96BY7	Q96BY7	1	1	1	Autophagy-related protein 2 homolog B	ATG2B		1	1	1	1	0	0	0	0	0	0	0	0	1	0	0	0	0	0	0	0	0	1	0	0	0	0	0	0	0	0	1	0.3	0.3	0.3	232.76	2078	2078	1	-2
Q96MW1	Q96MW1	1	1	1	Coiled-coil domain-containing protein 43	CCDC43		1	1	1	1	0	0	1	0	0	0	0	0	0	0	0	1	0	0	0	0	0	0	0	0	1	0	0	0	0	0	0	4.9	4.9	4.9	25.248	224	224	0	4.1939			By MS/MS
Q96SN8	Q96SN8	2	2	2	CDK5 regulatory subunit-associated protein 2	CDK5RAP2		1	2	2	2	0	1	1	0	0	0	0	0	0	0	1	1	0	0	0	0	0	0	0	1	1	0	0	0	0	0	0	0.9	0.9	0.9	215.04	1893	1893	0.0086093	1.8333		By MS/MS	By MS/MS
Q9BY89	Q9BY89	1	1	1	Uncharacterized protein KIAA1671	KIAA1671		1	1	1	1	0	0	1	0	0	0	0	0	0	0	0	1	0	0	0	0	0	0	0	0	1	0	0	0	0	0	0	0.4	0.4	0.4	196.71	1806	1806	1	-2			By MS/MS
Q9C0H9	Q9C0H9	1	1	1	SRC kinase signaling inhibitor 1	SRCIN1		1	1	1	1	0	0	0	1	0	1	0	0	1	0	0	0	1	0	1	0	0	1	0	0	0	1	0	1	0	0	1	2.3	2.3	2.3	112.45	1055	1055	1	-2
Q9H0W7	Q9H0W7	1	1	1	THAP domain-containing protein 2	THAP2		1	1	1	1	0	0	0	0	1	0	0	0	0	0	0	0	0	1	0	0	0	0	0	0	0	0	1	0	0	0	0	3.5	3.5	3.5	26.26	228	228	1	-2
Q9H1K1	Q9H1K1	1	1	1	Iron-sulfur cluster assembly enzyme ISCU, mitochondrial	ISCU		1	1	1	1	1	0	0	0	0	0	0	0	0	1	0	0	0	0	0	0	0	0	1	0	0	0	0	0	0	0	0	4.8	4.8	4.8	17.999	167	167	0.0092409	1.8231	By MS/MS
Q9H4B0	Q9H4B0	1	1	1	Probable tRNA N6-adenosine threonylcarbamoyltransferase, mitochondrial	OSGEPL1		1	1	1	1	1	0	0	0	0	0	0	0	0	1	0	0	0	0	0	0	0	0	1	0	0	0	0	0	0	0	0	1.9	1.9	1.9	45.122	414	414	1	-2	By MS/MS
Q9H845	Q9H845	1	1	1	Acyl-CoA dehydrogenase family member 9, mitochondrial	ACAD9		1	1	1	1	0	0	0	1	1	1	0	0	1	0	0	0	1	1	1	0	0	1	0	0	0	1	1	1	0	0	1	1.9	1.9	1.9	68.76	621	621	1	-2
Q9HC56	Q9HC56	1	1	1	Protocadherin-9	PCDH9		1	1	1	1	0	0	0	1	0	0	1	0	0	0	0	0	1	0	0	1	0	0	0	0	0	1	0	0	1	0	0	0.6	0.6	0.6	136.06	1237	1237	0.0098232	1.7614
Q9HD20	Q9HD20	1	1	1	Manganese-transporting ATPase 13A1	ATP13A1		1	1	1	1	0	0	0	0	1	0	1	0	0	0	0	0	0	1	0	1	0	0	0	0	0	0	1	0	1	0	0	0.9	0.9	0.9	132.95	1204	1204	1	-2
Q9NS87	Q9NS87	1	1	1	Kinesin-like protein KIF15	KIF15		1	1	1	1	0	0	0	0	0	0	0	0	1	0	0	0	0	0	0	0	0	1	0	0	0	0	0	0	0	0	1	0.9	0.9	0.9	160.16	1388	1388	1	-2
Q9NUQ3	Q9NUQ3	1	1	1	Gamma-taxilin	TXLNG		1	1	1	1	0	1	0	0	0	0	0	0	0	0	1	0	0	0	0	0	0	0	0	1	0	0	0	0	0	0	0	1.7	1.7	1.7	60.585	528	528	0.008016	1.8889		By MS/MS
Q9P0W2	Q9P0W2	1	1	1	SWI/SNF-related matrix-associated actin-dependent regulator of chromatin subfamily E member 1-related	HMG20B		1	1	1	1	0	0	0	0	0	1	0	0	0	0	0	0	0	0	1	0	0	0	0	0	0	0	0	1	0	0	0	2.2	2.2	2.2	35.812	317	317	1	-2
Q9UHY8	Q9UHY8	1	1	1	Fasciculation and elongation protein zeta-2	FEZ2		1	1	1	1	0	1	0	0	0	0	0	0	0	0	1	0	0	0	0	0	0	0	0	1	0	0	0	0	0	0	0	3.1	3.1	3.1	39.666	353	353	1	-2		By MS/MS
Q9UKA4	Q9UKA4	1	1	1	A-kinase anchor protein 11	AKAP11		1	1	1	1	0	0	0	0	1	0	0	0	0	0	0	0	0	1	0	0	0	0	0	0	0	0	1	0	0	0	0	0.6	0.6	0.6	210.51	1901	1901	1	-2
Q9Y2D8	Q9Y2D8	1	1	1	Afadin- and alpha-actinin-binding protein	SSX2IP		1	1	1	1	0	0	1	0	1	0	1	0	0	0	0	1	0	1	0	1	0	0	0	0	1	0	1	0	1	0	0	1.1	1.1	1.1	71.235	614	614	1	-2			By MS/MS
Q9Y2F5	Q9Y2F5	2	2	2	Little elongation complex subunit 1	ICE1		1	2	2	2	1	0	0	0	0	0	0	0	1	1	0	0	0	0	0	0	0	1	1	0	0	0	0	0	0	0	1	0.9	0.9	0.9	247.89	2266	2266	0.0021692	2.5015	By MS/MS
REV__Q9Y623	REV__Q9Y623	1	1	1				1	1	1	1	0	0	0	0	1	0	0	0	0	0	0	0	0	1	0	0	0	0	0	0	0	0	1	0	0	0	0	0	0	0	223.07	1939	1939	0.0035511	2.3602
[truncated: 61 more columns]
